# Supplementary material for: Successful prediction of LC8 binding to intrinsically disordered proteins sheds light on AlphaFold’s black box
Source: Front Mol Biosci. 2025 Apr 23;12:1531793. doi: 10.3389/fmolb.2025.1531793 (PMC12057147; doi:10.3389/fmolb.2025.1531793)
Supplement: Supplementary file 2 [file DataSheet4.csv]

File Path	ClientType	WTorAAA	BindingStatus	Full Sequence	Rank	Conf. Score	LC8 dimer	Dimer PAE	Chain	Best Binding Region	Sequence	Average pLDDT	Average PAE (L->P)	Average PAE (P->L)	CheckedStatus	1client_File Path	1client_ClientType	1client_WTorAAA	1client_BindingStatus	1client_Full Sequence	1client_Rank	1client_Conf. Score	1client_LC8 dimer	1client_Dimer PAE	1client_Chain	1client_Best Binding Region	1client_Sequence	1client_Average pLDDT	1client_Average PAE (L->P)	1client_Average PAE (P->L)	1client_CheckedStatus	Protein	Start	End	PredictedBinder	Full Sequence Length	Anchor Motif	PredictedAffinity	Avg_1client_Average PAE (P->L)
2client\hASCIZ-parsed\hASCIZ_377-392_output	2client	WT	unknown	GEPISTGVQVNFGKSP	rank_004	0.9	C-D	0.903181818	D	A,3-10	PISTGVQV	96.756	1.226	1.781		1client\hASCIZ-parsed\hASCIZ_377-392_output	1client	WT	unknown	GEPISTGVQVNFGKSP	rank_001	0.91	B-C	0.908181818	C	A,4-11	ISTGVQVN	96.009	1.333	2.174		hASCIZ-parsed	377.0	392.0	True	16	VQV	1	2.86868
2client\hASCIZ-parsed\hASCIZ_481-496_output	2client	WT	unknown	DTCFQSGGVSRETQTS	rank_001	0.88	C-D	0.909615385	D	B,8-15	GVSRETQT	95.469	1.29	2.375		1client\hASCIZ-parsed\hASCIZ_481-496_output	1client	WT	unknown	DTCFQSGGVSRETQTS	rank_002	0.85	B-C	1.014230769	B	A,8-15	GVSRETQT	77.785	7.254	7.801		hASCIZ-parsed	481.0	496.0	True	16	TQT	35.49450542857145	14.11582608695652
2client\hASCIZ-parsed\hASCIZ_577-592_output	2client	WT	unknown	SQNMTDNQTQTIDLLS	rank_001	0.91	C-D	0.8925	C	B,4-11	MTDNQTQT	97.692	1.157	1.578		1client\hASCIZ-parsed\hASCIZ_577-592_output	1client	WT	unknown	SQNMTDNQTQTIDLLS	rank_002	0.91	B-C	0.929166667	C	A,4-11	MTDNQTQT	97.094	1.229	1.713		hASCIZ-parsed	577.0	592.0	True	16	TQT	11.190476285714267	5.708600000000001
2client\hASCIZ-parsed\hASCIZ_641-656_output	2client	WT	unknown	FFSASNIQTQTEESEL	rank_001	0.9	C-D	0.875769231	D	B,4-11	ASNIQTQT	96.68	1.24	1.908		1client\hASCIZ-parsed\hASCIZ_641-656_output	1client	WT	unknown	FFSASNIQTQTEESEL	rank_002	0.91	B-C	0.895	B	A,4-11	ASNIQTQT	96.78	1.234	1.771		hASCIZ-parsed	641.0	656.0	True	16	TQT	1.4285714285714297	3.8976170212765955
2client\hASCIZ-parsed\hASCIZ_665-680_output	2client	WT	unknown	LESLDIETQTDFLLAD	rank_008	0.9	C-D	0.874615385	D	A,3-10	SLDIETQT	97.687	1.134	1.6		1client\hASCIZ-parsed\hASCIZ_665-680_output	1client	WT	unknown	LESLDIETQTDFLLAD	rank_001	0.9	B-C	0.91875	B	A,3-10	SLDIETQT	93.672	1.77	2.471		hASCIZ-parsed	665.0	680.0	True	16	TQT	8.214285714285698	6.16244
2client\hASCIZ-parsed\hASCIZ_697-712_output	2client	WT	unknown	LEMFDTQTQTDLNFFL	rank_002	0.92	C-D	0.870384615	C	B,3-10	MFDTQTQT	98.256	1.116	1.336		1client\hASCIZ-parsed\hASCIZ_697-712_output	1client	WT	unknown	LEMFDTQTQTDLNFFL	rank_001	0.92	B-C	0.890833333	C	A,3-10	MFDTQTQT	98.133	1.19	1.379		hASCIZ-parsed	697.0	712.0	True	16	TQT	1	2.5355600000000003
2client\hASCIZ-parsed\hASCIZ_729-744_output	2client	WT	unknown	FSVSTDSSDTETQTEG	rank_002	0.9	C-D	0.875	D	B,7-14	SSDTETQT	97.827	1.092	1.585		1client\hASCIZ-parsed\hASCIZ_729-744_output	1client	WT	unknown	FSVSTDSSDTETQTEG	rank_002	0.9	B-C	0.912692308	C	A,7-14	SSDTETQT	95.937	1.417	2.285		hASCIZ-parsed	729.0	744.0	True	16	TQT	6.48351657142857	7.62592
2client\hASCIZ-parsed\hASCIZ_753-768_output	2client	WT	unknown	ALESKVQLNSTETQTM	rank_001	0.9	C-D	0.876153846	D	A,8-15	LNSTETQT	98.04	1.118	1.441		1client\hASCIZ-parsed\hASCIZ_753-768_output	1client	WT	unknown	ALESKVQLNSTETQTM	rank_001	0.91	B-C	0.890384615	C	A,8-15	LNSTETQT	97.844	1.115	1.456		hASCIZ-parsed	753.0	768.0	True	16	TQT	1	11.15292
2client\hASCIZ-parsed\hASCIZ_777-792_output	2client	WT	unknown	SLFFTSNETQTAMDDF	rank_005	0.91	C-D	0.878076923	D	B,4-11	FTSNETQT	96.78	1.191	1.695		1client\hASCIZ-parsed\hASCIZ_777-792_output	1client	WT	unknown	SLFFTSNETQTAMDDF	rank_001	0.9	B-C	0.903076923	C	A,4-11	FTSNETQT	94.265	1.749	2.437		hASCIZ-parsed	777.0	792.0	True	16	TQT	3.7362637142857036	10.933208333333333
2client\hASCIZ-parsed\hASCIZ_801-816_output	2client	WT	unknown	TMESQFSSVETQTSAE	rank_001	0.9	C-D	0.900769231	D	B,6-13	FSSVETQT	97.156	1.175	1.696		1client\hASCIZ-parsed\hASCIZ_801-816_output	1client	WT	unknown	TMESQFSSVETQTSAE	rank_001	0.9	B-C	0.936153846	B	A,6-13	FSSVETQT	95.625	1.453	2.219		hASCIZ-parsed	801.0	816.0	True	16	TQT	13.186813142857126	7.176208333333332
postGMF-runs\2client\WT_analysis\more_scans\AMBRA1\AMBRA1_1001-1016_output	2client	WT	unknown	MPADQRRHVSINSARW	rank_016	0.91	C-D	0.906538462	D	B,6-13	RRHVSINS	97.969	1.136	1.516		postGMF-runs\1client\WT_analysis\more_scans\AMBRA1\AMBRA1_1001-1016_output	1client	WT	unknown	MPADQRRHVSINSARW	rank_001	0.92	B-C	0.920384615	B	A,6-13	RRHVSINS	97.181	1.274	1.664		AMBRA1	1001.0	1016.0	True	16	INS	1	2.3116
postGMF-runs\2client\WT_analysis\more_scans\AMBRA1\AMBRA1_1105-1120_output	2client	WT	unknown	QTLALQLQNAETQTER	rank_003	0.9	C-D	0.878461538	D	A,7-14	LQNAETQT	98.036	1.09	1.397		postGMF-runs\1client\WT_analysis\more_scans\AMBRA1\AMBRA1_1105-1120_output	1client	WT	unknown	QTLALQLQNAETQTER	rank_002	0.91	B-C	0.911153846	B	A,7-14	LQNAETQT	97.796	1.125	1.417		AMBRA1	1105.0	1120.0	True	16	TQT	6.0439560000000085	12.263599999999999
postGMF-runs\2client\WT_analysis\more_scans\AMBRA1\AMBRA1_1153-1168_output	2client	WT	unknown	RLMAEGGMTAVVQREQ	rank_001	0.91	C-D	0.918636364	C	B,3-10	MAEGGMTA	97.155	1.186	1.797		postGMF-runs\1client\WT_analysis\more_scans\AMBRA1\AMBRA1_1153-1168_output	1client	WT	unknown	RLMAEGGMTAVVQREQ	rank_001	0.92	B-C	0.924545455	C	A,3-10	MAEGGMTA	96.789	1.236	1.821		AMBRA1	1153.0	1168.0	True	16	MTA	6.458031088082905	5.32188
postGMF-runs\2client\WT_analysis\more_scans\AMBRA1\AMBRA1_241-256_output	2client	WT	unknown	HNFLHMLSSRSSGIQV	rank_001	0.88	C-D	0.892272727	D	B,9-16	SRSSGIQV	96.735	1.188	1.837		postGMF-runs\1client\WT_analysis\more_scans\AMBRA1\AMBRA1_241-256_output	1client	WT	unknown	HNFLHMLSSRSSGIQV	rank_004	0.89	B-C	0.934090909	C	A,9-16	SRSSGIQV	96.259	1.26	1.9		AMBRA1	241.0	256.0	True	16	IQV	14.188897113249453	6.366320000000001
postGMF-runs\2client\WT_analysis\more_scans\AMBRA1\AMBRA1_249-264_output	2client	WT	unknown	SRSSGIQVGEQSTVQD	rank_002	0.89	C-D	0.915454545	C	A,5-12	GIQVGEQS	95.439	1.199	2.403		postGMF-runs\1client\WT_analysis\more_scans\AMBRA1\AMBRA1_249-264_output	1client	WT	unknown	SRSSGIQVGEQSTVQD	rank_001	0.89	B-C	0.935909091	B	A,2-9	RSSGIQVG	94.329	1.378	2.724		AMBRA1	249.0	264.0	True	16	EQS	24.757660991857882	7.79416
postGMF-runs\2client\WT_analysis\more_scans\AMBRA1\AMBRA1_641-656_output	2client	WT	unknown	QEERTVGVAFNQETGH	rank_001	0.9	C-D	0.922272727	D	B,3-10	ERTVGVAF	96.866	1.21	1.723		postGMF-runs\1client\WT_analysis\more_scans\AMBRA1\AMBRA1_641-656_output	1client	WT	unknown	QEERTVGVAFNQETGH	rank_001	0.9	B-C	0.975909091	B	A,3-10	ERTVGVAF	95.491	1.334	2.07		AMBRA1	641.0	656.0	True	16	VAF	12.127905255366398	6.08788
postGMF-runs\2client\WT_analysis\more_scans\AMBRA1\AMBRA1_65-80_output	2client	WT	unknown	RTLLASTHVNHNIYIT	rank_001	0.91	C-D	0.906153846	D	B,4-11	LASTHVNH	97.033	1.192	1.622		postGMF-runs\1client\WT_analysis\more_scans\AMBRA1\AMBRA1_65-80_output	1client	WT	unknown	RTLLASTHVNHNIYIT	rank_007	0.91	B-C	0.90375	C	A,2-9	TLLASTHV	96.85	1.333	1.827		AMBRA1	65.0	80.0	True	16	VNH	1	3.4107600000000002
postGMF-runs\2client\WT_analysis\more_scans\AMBRA1\AMBRA1_889-904_output	2client	WT	unknown	IYNDASCDISADGQLL	rank_002	0.9	C-D	0.906153846	C	B,2-9	YNDASCDI	96.062	1.198	1.728		postGMF-runs\1client\WT_analysis\more_scans\AMBRA1\AMBRA1_889-904_output	1client	WT	unknown	IYNDASCDISADGQLL	rank_001	0.9	B-C	0.946538462	C	A,1-8	IYNDASCD	94.413	1.594	2.886		AMBRA1	889.0	904.0	True	16	CDI	3.6376017764618793	4.94084
postGMF-runs\2client\WT_analysis\more_scans\CITFA\CITFA_1-16_output	2client	WT	unknown	MPEVGTQVYWYDFEDA	rank_001	0.92	C-D	0.9	D	A,1-8	MPEVGTQV	97.696	1.159	1.749		postGMF-runs\1client\WT_analysis\more_scans\CITFA\CITFA_1-16_output	1client	WT	unknown	MPEVGTQVYWYDFEDA	rank_002	0.91	B-C	0.924583333	B	A,2-9	PEVGTQVY	96.281	1.432	2.084		CITFA	1.0	16.0	True	16	TQV	18.279496669133973	6.918959999999999
postGMF-runs\2client\WT_analysis\more_scans\CITFA\CITFA_329-344_output	2client	WT	unknown	RARVADSVDNSETDSL	rank_002	0.9	C-D	0.903461538	C	A,3-10	RVADSVDN	96.446	1.224	1.816		postGMF-runs\1client\WT_analysis\more_scans\CITFA\CITFA_329-344_output	1client	WT	unknown	RARVADSVDNSETDSL	rank_001	0.9	B-C	0.960833333	C	A,3-10	RVADSVDN	92.727	1.584	2.737		CITFA	329.0	344.0	True	16	DNS	21.17749814951888	7.31048
postGMF-runs\2client\WT_analysis\more_scans\CIZ1\CIZ1_17-32_output	2client	WT	unknown	LQQLQQQQLQQQQLQQ	rank_001	0.9	C-D	0.920769231	D	B,4-11	LQQQQLQQ	95.772	1.4	2.138		postGMF-runs\1client\WT_analysis\more_scans\CIZ1\CIZ1_17-32_output	1client	WT	unknown	LQQLQQQQLQQQQLQQ	rank_001	0.9	B-C	0.949583333	B	A,4-11	LQQQQLQQ	93.696	1.525	2.427		CIZ1	17.0	32.0	True	16	LQQ	15.44855662472243	6.5365
postGMF-runs\2client\WT_analysis\more_scans\CIZ1\CIZ1_193-208_output	2client	WT	unknown	PNRKDSSSQTMPVEDK	rank_001	0.91	C-D	0.873076923	C	A,3-10	RKDSSSQT	98.436	1.079	1.467		postGMF-runs\1client\WT_analysis\more_scans\CIZ1\CIZ1_193-208_output	1client	WT	unknown	PNRKDSSSQTMPVEDK	rank_002	0.92	B-C	0.915	B	A,3-10	RKDSSSQT	98.174	1.144	1.585		CIZ1	193.0	208.0	True	16	SQT	1	1.8198400000000001
postGMF-runs\2client\WT_analysis\more_scans\CIZ1\CIZ1_281-296_output	2client	WT	unknown	AQPQARMTVPKQTQTP	rank_001	0.9	C-D	0.885769231	D	B,8-15	TVPKQTQT	97.96	1.118	1.488		postGMF-runs\1client\WT_analysis\more_scans\CIZ1\CIZ1_281-296_output	1client	WT	unknown	AQPQARMTVPKQTQTP	rank_003	0.89	B-C	0.928076923	C	A,8-15	TVPKQTQT	96.126	1.373	1.857		CIZ1	281.0	296.0	True	16	TQT	10.879120857142853	11.146222222222223
postGMF-runs\2client\WT_analysis\more_scans\CIZ1\CIZ1_313-328_output	2client	WT	unknown	PRVLQVQAQVQSQTQP	rank_001	0.9	C-D	0.917916667	C	A,5-12	QVQAQVQS	96.999	1.225	1.797		postGMF-runs\1client\WT_analysis\more_scans\CIZ1\CIZ1_313-328_output	1client	WT	unknown	PRVLQVQAQVQSQTQP	rank_002	0.9	B-C	0.943846154	C	A,5-12	QVQAQVQS	94.641	1.469	2.318		CIZ1	313.0	328.0	True	16	VQS	22.64574389341229	7.50884
postGMF-runs\2client\WT_analysis\more_scans\CIZ1\CIZ1_337-352_output	2client	WT	unknown	VQPKLQKQAQTQTSPE	rank_001	0.9	C-D	0.870909091	D	B,6-13	QKQAQTQT	97.921	1.086	1.5		postGMF-runs\1client\WT_analysis\more_scans\CIZ1\CIZ1_337-352_output	1client	WT	unknown	VQPKLQKQAQTQTSPE	rank_002	0.9	B-C	0.904166667	B	A,6-13	QKQAQTQT	97.305	1.171	1.718		CIZ1	337.0	352.0	True	16	TQT	4.047619142857149	3.65416
postGMF-runs\2client\WT_analysis\more_scans\CIZ1\CIZ1_353-368_output	2client	WT	unknown	HLVLQQKQVQPQLQQE	rank_005	0.9	C-D	0.928076923	C	A,4-11	LQQKQVQP	97.087	1.187	1.645		postGMF-runs\1client\WT_analysis\more_scans\CIZ1\CIZ1_353-368_output	1client	WT	unknown	HLVLQQKQVQPQLQQE	rank_002	0.89	B-C	0.97125	C	A,4-11	LQQKQVQP	94.314	1.557	2.26		CIZ1	353.0	368.0	True	16	QVQ	22.659363434492967	7.51068
postGMF-runs\2client\WT_analysis\more_scans\CIZ1\CIZ1_417-432_output	2client	WT	unknown	RQVQLQLQKQVQTQTY	rank_006	0.89	C-D	0.875	D	B,8-15	QKQVQTQT	98.18	1.099	1.369		postGMF-runs\1client\WT_analysis\more_scans\CIZ1\CIZ1_417-432_output	1client	WT	unknown	RQVQLQLQKQVQTQTY	rank_002	0.9	B-C	0.914583333	C	A,8-15	QKQVQTQT	96.834	1.213	1.745		CIZ1	417.0	432.0	True	16	TQT	7.02380942857144	6.50795652173913
postGMF-runs\2client\WT_analysis\more_scans\CIZ1\CIZ1_425-440_output	2client	WT	unknown	KQVQTQTYPQVHTQAQ	rank_001	0.89	C-D	0.9	D	A,1-8	KQVQTQTY	97.234	1.266	2.072		postGMF-runs\1client\WT_analysis\more_scans\CIZ1\CIZ1_425-440_output	1client	WT	unknown	KQVQTQTYPQVHTQAQ	rank_001	0.85	B-C	0.990833333	B	A,3-10	VQTQTYPQ	45.246	7.621	9.855		CIZ1	425.0	440.0	True	16	TQT	28.809523714285707	13.99713043478261
postGMF-runs\2client\WT_analysis\more_scans\CIZ1\CIZ1_505-520_output	2client	WT	unknown	LPEPVGTQVSMEEIQN	rank_006	0.9	C-D	0.871818182	C	B,3-10	EPVGTQVS	96.265	1.288	2.04		postGMF-runs\1client\WT_analysis\more_scans\CIZ1\CIZ1_505-520_output	1client	WT	unknown	LPEPVGTQVSMEEIQN	rank_001	0.9	B-C	0.919545455	B	A,3-10	EPVGTQVS	92.408	1.772	3.162		CIZ1	505.0	520.0	True	16	TQV	29.06913397483346	8.37664
postGMF-runs\2client\WT_analysis\more_scans\CIZ1\CIZ1_841-856_output	2client	WT	unknown	TRPVSRRCAINARNAL	rank_001	0.91	C-D	0.931538462	C	A,5-12	SRRCAINA	97.451	1.196	1.618		postGMF-runs\1client\WT_analysis\more_scans\CIZ1\CIZ1_841-856_output	1client	WT	unknown	TRPVSRRCAINARNAL	rank_002	0.9	B-C	0.949166667	C	A,6-13	RRCAINAR	93.796	1.512	2.584		CIZ1	841.0	856.0	True	16	INA	3.8347890451517417	4.96748
postGMF-runs\2client\WT_analysis\more_scans\ESR1\ESR1_225-240_output	2client	WT	unknown	NQCTIDKNRRKSCQAC	rank_003	0.93	C-D	0.914615385	C	B,9-16	RRKSCQAC	96.329	1.215	1.912		postGMF-runs\1client\WT_analysis\more_scans\ESR1\ESR1_225-240_output	1client	WT	unknown	NQCTIDKNRRKSCQAC	rank_018	0.92	B-C	0.905384615	B	A,9-16	RRKSCQAC	95.6	1.256	2.142		ESR1	225.0	240.0	True	16	QAC	1	2.60332
postGMF-runs\2client\WT_analysis\more_scans\ESR1\ESR1_241-256_output	2client	WT	unknown	RLRKCYEVGMMKGGIR	rank_001	0.91	C-D	0.867727273	C	B,5-12	CYEVGMMK	96.843	1.17	1.636		postGMF-runs\1client\WT_analysis\more_scans\ESR1\ESR1_241-256_output	1client	WT	unknown	RLRKCYEVGMMKGGIR	rank_001	0.9	B-C	0.911363636	C	A,5-12	CYEVGMMK	86.896	2.489	3.905		ESR1	241.0	256.0	True	16	MMK	39.99082161361954	9.85216
postGMF-runs\2client\WT_analysis\more_scans\ESR1\ESR1_513-528_output	2client	WT	unknown	HIRHMSNKGMEHLYSM	rank_001	0.91	C-D	0.885	C	A,4-11	HMSNKGME	97.93	1.123	1.567		postGMF-runs\1client\WT_analysis\more_scans\ESR1\ESR1_513-528_output	1client	WT	unknown	HIRHMSNKGMEHLYSM	rank_001	0.92	B-C	0.890454545	C	A,4-11	HMSNKGME	97.796	1.127	1.56		ESR1	513.0	528.0	True	16	MEH	1	3.3511200000000003
postGMF-runs\2client\WT_analysis\more_scans\GCOM1\GCOM1_169-184_output	2client	WT	unknown	SDSIGLQKTLVDVTLE	rank_001	0.89	C-D	0.974545455	D	B,6-13	LQKTLVDV	95.866	1.3	1.887		postGMF-runs\1client\WT_analysis\more_scans\GCOM1\GCOM1_169-184_output	1client	WT	unknown	SDSIGLQKTLVDVTLE	rank_001	0.9	B-C	0.955416667	C	A,6-13	LQKTLVDV	96.001	1.333	1.858		GCOM1	169.0	184.0	True	16	VDV	36.225906735751295	9.34352
postGMF-runs\2client\WT_analysis\more_scans\GCOM1\GCOM1_225-240_output	2client	WT	unknown	MKVESSQEANAEVMRE	rank_004	0.9	C-D	0.891153846	D	B,2-9	KVESSQEA	97.36	1.185	1.709		postGMF-runs\1client\WT_analysis\more_scans\GCOM1\GCOM1_225-240_output	1client	WT	unknown	MKVESSQEANAEVMRE	rank_003	0.9	B-C	0.928846154	C	A,2-9	KVESSQEA	94.405	1.639	2.524		GCOM1	225.0	240.0	True	16	QEA	21.191117690599555	7.31232
postGMF-runs\2client\WT_analysis\more_scans\GCOM1\GCOM1_273-288_output	2client	WT	unknown	SFLKAIEEANKKMQAA	rank_001	0.9	C-D	0.885384615	C	B,8-15	EANKKMQA	96.753	1.273	1.872		postGMF-runs\1client\WT_analysis\more_scans\GCOM1\GCOM1_273-288_output	1client	WT	unknown	SFLKAIEEANKKMQAA	rank_001	0.9	B-C	0.916666667	B	A,8-15	EANKKMQA	95.883	1.451	2.223		GCOM1	273.0	288.0	True	16	MQA	29.160621761658028	8.389
postGMF-runs\2client\WT_analysis\more_scans\GCOM1\GCOM1_417-432_output	2client	WT	unknown	AKTEVETREIGVGCDL	rank_002	0.9	C-D	0.907272727	D	A,7-14	TREIGVGC	97.424	1.195	1.621		postGMF-runs\1client\WT_analysis\more_scans\GCOM1\GCOM1_417-432_output	1client	WT	unknown	AKTEVETREIGVGCDL	rank_001	0.91	B-C	0.916923077	B	A,6-13	ETREIGVG	97.539	1.151	1.601		GCOM1	417.0	432.0	True	16	GVG	17.003997039230203	6.74664
postGMF-runs\2client\WT_analysis\more_scans\Gphn\Gphn_209-224_output	2client	WT	unknown	PPTTSPHKQTEDKGVQ	rank_001	0.88	C-D	0.899615385	D	A,9-16	QTEDKGVQ	96.634	1.187	2.263		postGMF-runs\1client\WT_analysis\more_scans\Gphn\Gphn_209-224_output	1client	WT	unknown	PPTTSPHKQTEDKGVQ	rank_002	0.89	B-C	0.925454545	C	A,9-16	QTEDKGVQ	95.446	1.343	2.52		Gphn	209.0	224.0	True	16	GVQ	1	4.1833478260869565
postGMF-runs\2client\WT_analysis\more_scans\Gphn\Gphn_217-232_output	2client	WT	unknown	QTEDKGVQCEEEEEEK	rank_003	0.89	C-D	0.905384615	C	B,2-9	TEDKGVQC	97.749	1.194	1.514		postGMF-runs\1client\WT_analysis\more_scans\Gphn\Gphn_217-232_output	1client	WT	unknown	QTEDKGVQCEEEEEEK	rank_001	0.9	B-C	0.971818182	B	A,2-9	TEDKGVQC	97.109	1.199	1.77		Gphn	217.0	232.0	True	16	VQC	1	2.28752
postGMF-runs\2client\WT_analysis\more_scans\Gphn\Gphn_225-240_output	2client	WT	unknown	CEEEEEEKKDSGVAST	rank_001	0.89	C-D	0.934	D	A,7-14	EKKDSGVA	95.564	1.315	2.357		postGMF-runs\1client\WT_analysis\more_scans\Gphn\Gphn_225-240_output	1client	WT	unknown	CEEEEEEKKDSGVAST	rank_001	0.9	B-C	0.951	B	A,8-15	KKDSGVAS	95.515	1.307	2.156		Gphn	225.0	240.0	True	16	VAS	1	3.44132
postGMF-runs\2client\WT_analysis\more_scans\Gphn\Gphn_257-272_output	2client	WT	unknown	IPDSIISRGVQVLPRD	rank_001	0.91	C-D	0.88	C	B,5-12	IISRGVQV	97.72	1.118	1.592		postGMF-runs\1client\WT_analysis\more_scans\Gphn\Gphn_257-272_output	1client	WT	unknown	IPDSIISRGVQVLPRD	rank_003	0.92	B-C	0.895	B	A,5-12	IISRGVQV	97.491	1.162	1.545		Gphn	257.0	272.0	True	16	VQV	10.671539600296077	5.891125
postGMF-runs\2client\WT_analysis\more_scans\Gphn\Gphn_385-400_output	2client	WT	unknown	RVLAQDVYAKDNLPPF	rank_005	0.9	C-D	0.926923077	C	B,2-9	VLAQDVYA	97.125	1.197	1.639		postGMF-runs\1client\WT_analysis\more_scans\Gphn\Gphn_385-400_output	1client	WT	unknown	RVLAQDVYAKDNLPPF	rank_001	0.9	B-C	0.957307692	B	A,3-10	LAQDVYAK	93.938	1.944	3.218		Gphn	385.0	400.0	True	16	VYA	37.98963730569948	9.5818
postGMF-runs\2client\WT_analysis\more_scans\Gphn\Gphn_529-544_output	2client	WT	unknown	KFPVVAVMSTGNELLN	rank_002	0.9	C-D	0.926363636	D	A,2-9	FPVVAVMS	95.991	1.232	2.4		postGMF-runs\1client\WT_analysis\more_scans\Gphn\Gphn_529-544_output	1client	WT	unknown	KFPVVAVMSTGNELLN	rank_001	0.9	B-C	0.932692308	C	A,2-9	FPVVAVMS	93.539	1.702	3.113		Gphn	529.0	544.0	True	16	VMS	39.44692820133236	9.778680000000001
postGMF-runs\2client\WT_analysis\more_scans\HTATSF1\HTATSF1_377-392_output	2client	WT	unknown	EANRGLRRSDSVSASE	rank_003	0.9	C-D	0.910384615	D	B,7-14	RRSDSVSA	97.094	1.169	1.787		postGMF-runs\1client\WT_analysis\more_scans\HTATSF1\HTATSF1_377-392_output	1client	WT	unknown	EANRGLRRSDSVSASE	rank_004	0.9	B-C	0.95625	B	A,7-14	RRSDSVSA	95.132	1.309	2.125		HTATSF1	377.0	392.0	True	16	VSA	3.217172464840858	4.88404
postGMF-runs\2client\WT_analysis\more_scans\KIBRA\KIBRA_273-288_output	2client	WT	unknown	LPKQYLDVSSQTDISG	rank_001	0.92	C-D	0.871923077	C	A,5-12	YLDVSSQT	98.007	1.092	1.427		postGMF-runs\1client\WT_analysis\more_scans\KIBRA\KIBRA_273-288_output	1client	WT	unknown	LPKQYLDVSSQTDISG	rank_001	0.92	B-C	0.898461538	C	A,5-12	YLDVSSQT	97.126	1.22	1.779		KIBRA	273.0	288.0	True	16	SQT	14.920799407846037	6.465199999999999
postGMF-runs\2client\WT_analysis\more_scans\KIBRA\KIBRA_409-424_output	2client	WT	unknown	LEEATRQVATLHSQLK	rank_002	0.9	C-D	0.920454545	C	A,3-10	EATRQVAT	96.142	1.246	1.969		postGMF-runs\1client\WT_analysis\more_scans\KIBRA\KIBRA_409-424_output	1client	WT	unknown	LEEATRQVATLHSQLK	rank_001	0.9	B-C	0.955	C	A,3-10	EATRQVAT	95.021	1.434	2.14		KIBRA	409.0	424.0	True	16	VAT	38.851813471502595	9.69828
postGMF-runs\2client\WT_analysis\more_scans\KIBRA\KIBRA_825-840_output	2client	WT	unknown	LEKRQEGRSSTQTLED	rank_001	0.9	C-D	0.893076923	C	A,6-13	EGRSSTQT	95.587	1.344	2.127		postGMF-runs\1client\WT_analysis\more_scans\KIBRA\KIBRA_825-840_output	1client	WT	unknown	LEKRQEGRSSTQTLED	rank_001	0.9	B-C	0.936923077	C	A,6-13	EGRSSTQT	92.812	1.723	2.723		KIBRA	825.0	840.0	True	16	TQT	13.406593428571423	10.43192
postGMF-runs\2client\WT_analysis\more_scans\KIBRA\KIBRA_881-896_output	2client	WT	unknown	GYPALKVDKETNTETP	rank_001	0.91	C-D	0.860769231	C	B,6-13	KVDKETNT	97.732	1.093	1.636		postGMF-runs\1client\WT_analysis\more_scans\KIBRA\KIBRA_881-896_output	1client	WT	unknown	GYPALKVDKETNTETP	rank_002	0.91	B-C	0.900833333	C	A,6-13	KVDKETNT	96.634	1.276	1.91		KIBRA	881.0	896.0	True	16	TNT	22.384603997039232	7.47356
postGMF-runs\2client\WT_analysis\more_scans\KIBRA\KIBRA_937-952_output	2client	WT	unknown	QYVCRLNRSDSDSSTL	rank_003	0.9	C-D	0.890769231	C	A,8-15	RSDSDSST	98.141	1.093	1.475		postGMF-runs\1client\WT_analysis\more_scans\KIBRA\KIBRA_937-952_output	1client	WT	unknown	QYVCRLNRSDSDSSTL	rank_002	0.91	B-C	0.896923077	C	A,8-15	RSDSDSST	97.984	1.103	1.471		KIBRA	937.0	952.0	True	16	SST	2.036121391561806	4.72448
postGMF-runs\2client\WT_analysis\more_scans\KIBRA\KIBRA_977-992_output	2client	WT	unknown	KSLRSERLIRTSLDLE	rank_001	0.9	C-D	0.917727273	C	A,4-11	RSERLIRT	97.164	1.153	1.74		postGMF-runs\1client\WT_analysis\more_scans\KIBRA\KIBRA_977-992_output	1client	WT	unknown	KSLRSERLIRTSLDLE	rank_001	0.9	B-C	0.973636364	C	A,4-11	RSERLIRT	91.562	1.895	2.947		KIBRA	977.0	992.0	True	16	IRT	36.971428571428575	9.44424
postGMF-runs\2client\WT_analysis\more_scans\LCA5\LCA5_273-288_output	2client	WT	unknown	VLQKEVQRLYHKLKEK	rank_001	0.89	C-D	0.916923077	C	B,1-8	VLQKEVQR	95.82	1.365	2.289		postGMF-runs\1client\WT_analysis\more_scans\LCA5\LCA5_273-288_output	1client	WT	unknown	VLQKEVQRLYHKLKEK	rank_001	0.89	B-C	0.970384615	B	A,2-9	LQKEVQRL	85.474	2.974	4.8		LCA5	273.0	288.0	True	16	VQR	26.499345214371118	8.029461538461538
postGMF-runs\2client\WT_analysis\more_scans\LCA5\LCA5_313-328_output	2client	WT	unknown	LALRKNAACQSDFADL	rank_002	0.9	C-D	0.918076923	C	A,4-11	RKNAACQS	96.749	1.173	1.843		postGMF-runs\1client\WT_analysis\more_scans\LCA5\LCA5_313-328_output	1client	WT	unknown	LALRKNAACQSDFADL	rank_002	0.91	B-C	0.966818182	B	A,4-11	RKNAACQS	96.533	1.325	1.872		LCA5	313.0	328.0	True	16	CQS	1	2.50324
postGMF-runs\2client\WT_analysis\more_scans\LCA5\LCA5_457-472_output	2client	WT	unknown	EEEERLKREMLLAKLN	rank_001	0.9	C-D	0.909090909	C	B,6-13	LKREMLLA	97.009	1.172	1.597		postGMF-runs\1client\WT_analysis\more_scans\LCA5\LCA5_457-472_output	1client	WT	unknown	EEEERLKREMLLAKLN	rank_001	0.9	B-C	0.965833333	B	A,6-13	LKREMLLA	92.571	1.852	2.694		LCA5	457.0	472.0	True	16	LLA	38.58186176024814	9.661809523809524
postGMF-runs\2client\WT_analysis\more_scans\MARK3\MARK3_153-168_output	2client	WT	unknown	KEARSKFRQIVSAVQY	rank_006	0.88	C-D	0.903333333	C	B,9-16	QIVSAVQY	96.155	1.329	1.942		postGMF-runs\1client\WT_analysis\more_scans\MARK3\MARK3_153-168_output	1client	WT	unknown	KEARSKFRQIVSAVQY	rank_001	0.89	B-C	0.917083333	B	A,9-16	QIVSAVQY	95.68	1.378	2.197		MARK3	153.0	168.0	True	16	VQY	37.18934122871947	9.47368
postGMF-runs\2client\WT_analysis\more_scans\MARK3\MARK3_297-312_output	2client	WT	unknown	TLEQIMKDRWINAGHE	rank_005	0.91	C-D	0.915	C	B,6-13	MKDRWINA	97.39	1.18	1.539		postGMF-runs\1client\WT_analysis\more_scans\MARK3\MARK3_297-312_output	1client	WT	unknown	TLEQIMKDRWINAGHE	rank_004	0.91	B-C	0.931153846	C	A,6-13	MKDRWINA	97.062	1.273	1.789		MARK3	297.0	312.0	True	16	INA	1	2.9600425531914896
postGMF-runs\2client\WT_analysis\more_scans\MARK3\MARK3_329-344_output	2client	WT	unknown	QKRIDIMVGMGYSQEE	rank_003	0.9	C-D	0.919583333	D	B,3-10	RIDIMVGM	97.275	1.16	1.693		postGMF-runs\1client\WT_analysis\more_scans\MARK3\MARK3_329-344_output	1client	WT	unknown	QKRIDIMVGMGYSQEE	rank_001	0.89	B-C	0.948333333	B	A,2-9	KRIDIMVG	94.846	1.352	2.572		MARK3	329.0	344.0	True	16	MVG	19.93367875647669	7.142440000000001
postGMF-runs\2client\WT_analysis\more_scans\MARK3\MARK3_553-568_output	2client	WT	unknown	IRFPRGTASRSTFHGQ	rank_004	0.9	C-D	0.871538462	C	A,7-14	TASRSTFH	98.143	1.078	1.487		postGMF-runs\1client\WT_analysis\more_scans\MARK3\MARK3_553-568_output	1client	WT	unknown	IRFPRGTASRSTFHGQ	rank_002	0.91	B-C	0.898461538	B	A,7-14	TASRSTFH	97.125	1.24	1.812		MARK3	553.0	568.0	True	16	TFH	12.906883789785349	6.19312
postGMF-runs\2client\WT_analysis\more_scans\MARK3\MARK3_721-736_output	2client	WT	unknown	PRLSLNGVRFKRISGT	rank_003	0.9	C-D	0.925384615	D	A,3-10	LSLNGVRF	96.274	1.283	1.858		postGMF-runs\1client\WT_analysis\more_scans\MARK3\MARK3_721-736_output	1client	WT	unknown	PRLSLNGVRFKRISGT	rank_001	0.91	B-C	0.888846154	C	A,3-10	LSLNGVRF	96.158	1.273	1.872		MARK3	721.0	736.0	True	16	VRF	1	3.7791914893617022
postGMF-runs\2client\WT_analysis\more_scans\MTCL1\MTCL1_1617-1632_output	2client	WT	unknown	GPGELQVKDMACQTNG	rank_001	0.9	C-D	0.881538462	D	A,7-14	VKDMACQT	98.171	1.077	1.395		postGMF-runs\1client\WT_analysis\more_scans\MTCL1\MTCL1_1617-1632_output	1client	WT	unknown	GPGELQVKDMACQTNG	rank_001	0.91	B-C	0.89875	B	A,7-14	VKDMACQT	97.946	1.112	1.483		MTCL1	1617.0	1632.0	True	16	CQT	2.4985936343449286	4.78696
postGMF-runs\2client\WT_analysis\more_scans\MTCL1\MTCL1_1641-1656_output	2client	WT	unknown	VQTISVGLQTEALRGS	rank_001	0.91	C-D	0.880909091	D	A,3-10	TISVGLQT	98.359	1.084	1.364		postGMF-runs\1client\WT_analysis\more_scans\MTCL1\MTCL1_1641-1656_output	1client	WT	unknown	VQTISVGLQTEALRGS	rank_001	0.91	B-C	0.926363636	C	A,3-10	TISVGLQT	97.561	1.193	1.552		MTCL1	1641.0	1656.0	True	16	LQT	1	4.16648
postGMF-runs\2client\WT_analysis\more_scans\MTCL1\MTCL1_1697-1712_output	2client	WT	unknown	QAKFERTCCSPKYGSP	rank_003	0.9	C-D	0.918461538	D	A,2-9	AKFERTCC	95.461	1.32	2.222		postGMF-runs\1client\WT_analysis\more_scans\MTCL1\MTCL1_1697-1712_output	1client	WT	unknown	QAKFERTCCSPKYGSP	rank_001	0.9	B-C	0.916153846	B	A,3-10	KFERTCCS	92.617	1.553	2.64		MTCL1	1697.0	1712.0	True	16	CCS	33.769861830742656	9.011708333333333
postGMF-runs\2client\WT_analysis\more_scans\MTCL1\MTCL1_385-400_output	2client	WT	unknown	RANKNCRILQYRLRKA	rank_002	0.91	C-D	0.868636364	D	A,4-11	KNCRILQY	97.953	1.101	1.433		postGMF-runs\1client\WT_analysis\more_scans\MTCL1\MTCL1_385-400_output	1client	WT	unknown	RANKNCRILQYRLRKA	rank_001	0.92	B-C	0.885416667	B	A,4-11	KNCRILQY	97.563	1.15	1.408		MTCL1	385.0	400.0	True	16	LQY	7.309668173299527	5.436936170212766
postGMF-runs\2client\WT_analysis\more_scans\MTCL1\MTCL1_449-464_output	2client	WT	unknown	AEDENETLRQQMIEVE	rank_010	0.88	C-D	0.912272727	C	B,8-15	LRQQMIEV	97.079	1.185	1.75		postGMF-runs\1client\WT_analysis\more_scans\MTCL1\MTCL1_449-464_output	1client	WT	unknown	AEDENETLRQQMIEVE	rank_007	0.89	B-C	0.939545455	C	A,8-15	LRQQMIEV	95.399	1.386	1.873		MTCL1	449.0	464.0	True	16	IEV	4.751233654083397	5.091291666666667
postGMF-runs\2client\WT_analysis\more_scans\MTCL1\MTCL1_577-592_output	2client	WT	unknown	EANILGRKIVELEVEN	rank_001	0.91	C-D	0.894090909	D	B,7-14	RKIVELEV	97.101	1.097	1.515		postGMF-runs\1client\WT_analysis\more_scans\MTCL1\MTCL1_577-592_output	1client	WT	unknown	EANILGRKIVELEVEN	rank_001	0.91	B-C	0.93	B	A,7-14	RKIVELEV	95.89	1.196	1.802		MTCL1	577.0	592.0	True	16	LEV	38.2339008142117	9.6148
postGMF-runs\2client\WT_analysis\more_scans\MTCL1\MTCL1_593-608_output	2client	WT	unknown	RGLKAEMEDMRGQQER	rank_004	0.9	C-D	0.91	C	A,3-10	LKAEMEDM	96.507	1.213	1.913		postGMF-runs\1client\WT_analysis\more_scans\MTCL1\MTCL1_593-608_output	1client	WT	unknown	RGLKAEMEDMRGQQER	rank_001	0.9	B-C	0.974545455	B	A,3-10	LKAEMEDM	94.578	1.436	2.386		MTCL1	593.0	608.0	True	16	EDM	38.65225758697261	9.67132
postGMF-runs\2client\WT_analysis\more_scans\NRF1\NRF1_249-264_output	2client	WT	unknown	TEEQKQRVSWTQALRT	rank_004	0.9	C-D	0.899090909	C	A,6-13	QRVSWTQA	96.219	1.236	2.018		postGMF-runs\1client\WT_analysis\more_scans\NRF1\NRF1_249-264_output	1client	WT	unknown	TEEQKQRVSWTQALRT	rank_001	0.91	B-C	0.915833333	C	A,6-13	QRVSWTQA	96.031	1.318	2.001		NRF1	249.0	264.0	True	16	TQA	11.711917098445596	6.03168
postGMF-runs\2client\WT_analysis\more_scans\NRF1\NRF1_281-296_output	2client	WT	unknown	AFEDQQTQTQATATHS	rank_002	0.89	C-D	0.895909091	C	A,2-9	FEDQQTQT	97.756	1.177	1.628		postGMF-runs\1client\WT_analysis\more_scans\NRF1\NRF1_281-296_output	1client	WT	unknown	AFEDQQTQTQATATHS	rank_001	0.9	B-C	0.92375	B	A,2-9	FEDQQTQT	96.985	1.302	1.906		NRF1	281.0	296.0	True	16	TQT	9.642857142857128	4.23532
postGMF-runs\2client\WT_analysis\more_scans\OFD1\OFD1_153-168_output	2client	WT	unknown	AKESCNMETQTSSTFN	rank_002	0.9	C-D	0.891923077	D	A,4-11	SCNMETQT	96.032	1.35	2.017		postGMF-runs\1client\WT_analysis\more_scans\OFD1\OFD1_153-168_output	1client	WT	unknown	AKESCNMETQTSSTFN	rank_001	0.89	B-C	0.928076923	C	A,4-11	SCNMETQT	88.749	3.155	4.81		OFD1	153.0	168.0	True	16	TQT	10.879120857142853	12.24156
postGMF-runs\2client\WT_analysis\more_scans\OFD1\OFD1_273-288_output	2client	WT	unknown	KHQEIETKEIYAQRQL	rank_001	0.9	C-D	0.952727273	C	B,5-12	IETKEIYA	96.437	1.288	1.843		postGMF-runs\1client\WT_analysis\more_scans\OFD1\OFD1_273-288_output	1client	WT	unknown	KHQEIETKEIYAQRQL	rank_001	0.9	B-C	0.954090909	C	A,5-12	IETKEIYA	96.539	1.294	1.804		OFD1	273.0	288.0	True	16	IYA	14.605477424130276	6.4226
postGMF-runs\2client\WT_analysis\more_scans\OFD1\OFD1_353-368_output	2client	WT	unknown	YQLELKDDYIIRTNRL	rank_002	0.91	C-D	0.89	D	B,5-12	LKDDYIIR	96.751	1.18	1.764		postGMF-runs\1client\WT_analysis\more_scans\OFD1\OFD1_353-368_output	1client	WT	unknown	YQLELKDDYIIRTNRL	rank_002	0.9	B-C	0.947272727	C	A,4-11	ELKDDYII	91.654	1.798	3.09		OFD1	353.0	368.0	True	16	IIR	22.647937554673305	7.5091363636363635
postGMF-runs\2client\WT_analysis\more_scans\OFD1\OFD1_481-496_output	2client	WT	unknown	VFQKELRKAEKAIVVE	rank_002	0.9	C-D	0.905	D	A,8-15	KAEKAIVV	97.985	1.106	1.642		postGMF-runs\1client\WT_analysis\more_scans\OFD1\OFD1_481-496_output	1client	WT	unknown	VFQKELRKAEKAIVVE	rank_006	0.89	B-C	0.962916667	B	A,8-15	KAEKAIVV	95.65	1.441	2.073		OFD1	481.0	496.0	True	16	IVV	19.296521095484827	7.05636
postGMF-runs\2client\WT_analysis\more_scans\OFD1\OFD1_593-608_output	2client	WT	unknown	PFKQENVLARMVASRI	rank_010	0.89	C-D	0.918636364	C	A,2-9	FKQENVLA	97.0	1.245	1.777		postGMF-runs\1client\WT_analysis\more_scans\OFD1\OFD1_593-608_output	1client	WT	unknown	PFKQENVLARMVASRI	rank_001	0.9	B-C	0.943636364	C	A,2-9	FKQENVLA	95.366	1.561	2.317		OFD1	593.0	608.0	True	16	VLA	5.860251665433011	5.24112
postGMF-runs\2client\WT_analysis\more_scans\PAC11\PAC11_41-56_output	2client	WT	unknown	HAKATMVSVSVQTDME	rank_001	0.9	C-D	0.902307692	D	A,6-13	MVSVSVQT	97.626	1.178	1.538		postGMF-runs\1client\WT_analysis\more_scans\PAC11\PAC11_41-56_output	1client	WT	unknown	HAKATMVSVSVQTDME	rank_001	0.91	B-C	0.924615385	C	A,6-13	MVSVSVQT	97.359	1.204	1.597		PAC11	41.0	56.0	True	16	VQT	27.094004441154702	8.1098
postGMF-runs\2client\WT_analysis\more_scans\PAC11\PAC11_73-88_output	2client	WT	unknown	EVITYDKGIQTDQIEE	rank_005	0.91	C-D	0.877727273	D	B,4-11	TYDKGIQT	98.399	1.052	1.264		postGMF-runs\1client\WT_analysis\more_scans\PAC11\PAC11_73-88_output	1client	WT	unknown	EVITYDKGIQTDQIEE	rank_004	0.92	B-C	0.927272727	B	A,4-11	TYDKGIQT	97.554	1.191	1.542		PAC11	73.0	88.0	True	16	IQT	1	2.02976
postGMF-runs\2client\WT_analysis\more_scans\PAK1\PAK1_193-208_output	2client	WT	unknown	RPEHTKSVYTRSVIEP	rank_001	0.91	C-D	0.945454545	C	A,5-12	TKSVYTRS	97.268	1.17	1.7		postGMF-runs\1client\WT_analysis\more_scans\PAK1\PAK1_193-208_output	1client	WT	unknown	RPEHTKSVYTRSVIEP	rank_001	0.91	B-C	0.950909091	B	A,5-12	TKSVYTRS	92.921	2.424	3.309		PAK1	193.0	208.0	True	16	TRS	24.311472982975577	7.73388
postGMF-runs\2client\WT_analysis\more_scans\PAK1\PAK1_305-320_output	2client	WT	unknown	QQPKKELIINEILVMR	rank_002	0.91	C-D	0.872272727	C	B,7-14	LIINEILV	98.384	1.074	1.241		postGMF-runs\1client\WT_analysis\more_scans\PAK1\PAK1_305-320_output	1client	WT	unknown	QQPKKELIINEILVMR	rank_002	0.91	B-C	0.887727273	C	A,7-14	LIINEILV	98.116	1.113	1.276		PAK1	305.0	320.0	True	16	ILV	35.998489403163184	9.312795918367346
postGMF-runs\2client\WT_analysis\more_scans\PAK1\PAK1_345-360_output	2client	WT	unknown	EYLAGGSLTDVVTETC	rank_001	0.9	C-D	0.895	D	A,9-16	TDVVTETC	97.42	1.129	1.743		postGMF-runs\1client\WT_analysis\more_scans\PAK1\PAK1_345-360_output	1client	WT	unknown	EYLAGGSLTDVVTETC	rank_003	0.91	B-C	0.893333333	B	A,8-15	LTDVVTET	97.999	1.104	1.385		PAK1	345.0	360.0	True	16	SLT	38.32657290895632	9.62732
postGMF-runs\2client\WT_analysis\more_scans\PAK1\PAK1_353-368_output	2client	WT	unknown	TDVVTETCMDEGQIAA	rank_003	0.9	C-D	0.899090909	C	A,2-9	DVVTETCM	96.22	1.201	2.009		postGMF-runs\1client\WT_analysis\more_scans\PAK1\PAK1_353-368_output	1client	WT	unknown	TDVVTETCMDEGQIAA	rank_006	0.9	B-C	0.885454545	C	A,1-8	TDVVTETC	96.844	1.282	1.725		PAK1	353.0	368.0	True	16	TCM	24.314613973546173	7.734304347826088
postGMF-runs\2client\WT_analysis\more_scans\PAK1\PAK1_377-392_output	2client	WT	unknown	LEFLHSNQVIHRDIKS	rank_001	0.9	C-D	0.897307692	D	B,8-15	QVIHRDIK	96.601	1.188	1.99		postGMF-runs\1client\WT_analysis\more_scans\PAK1\PAK1_377-392_output	1client	WT	unknown	LEFLHSNQVIHRDIKS	rank_001	0.9	B-C	0.926153846	C	A,9-16	VIHRDIKS	94.931	1.486	2.205		PAK1	377.0	392.0	True	16	SNQ	7.140569275284302	5.414090909090909
postGMF-runs\2client\WT_analysis\more_scans\PAK1\PAK1_441-456_output	2client	WT	unknown	YGPKVDIWSLGIMAIE	rank_002	0.92	C-D	0.858076923	C	A,4-11	KVDIWSLG	98.494	1.029	1.288		postGMF-runs\1client\WT_analysis\more_scans\PAK1\PAK1_441-456_output	1client	WT	unknown	YGPKVDIWSLGIMAIE	rank_001	0.92	B-C	0.893076923	B	A,4-11	KVDIWSLG	97.994	1.123	1.463		PAK1	441.0	456.0	True	16	SLG	20.004145077720207	7.15196
postGMF-runs\2client\WT_analysis\more_scans\PAK1\PAK1_449-464_output	2client	WT	unknown	SLGIMAIEMIEGEPPY	rank_001	0.9	C-D	0.90375	D	B,2-9	LGIMAIEM	95.89	1.281	1.828		postGMF-runs\1client\WT_analysis\more_scans\PAK1\PAK1_449-464_output	1client	WT	unknown	SLGIMAIEMIEGEPPY	rank_001	0.89	B-C	0.976818182	B	A,2-9	LGIMAIEM	87.516	2.193	2.948		PAK1	449.0	464.0	True	16	IEM	35.30392301998519	9.21896
postGMF-runs\2client\WT_analysis\more_scans\RAVP\RAVP_137-152_output	2client	WT	unknown	PRRSSEDKSTQTTGRE	rank_001	0.9	C-D	0.888076923	D	B,5-12	SEDKSTQT	97.547	1.125	1.699		postGMF-runs\1client\WT_analysis\more_scans\RAVP\RAVP_137-152_output	1client	WT	unknown	PRRSSEDKSTQTTGRE	rank_001	0.91	B-C	0.912916667	B	A,5-12	SEDKSTQT	96.999	1.2	1.859		RAVP	137.0	152.0	True	16	TQT	6.547619142857127	6.249708333333333
postGMF-runs\2client\WT_analysis\more_scans\RAVP\RAVP_97-112_output	2client	WT	unknown	LDNVGVQIVRQMRSGE	rank_001	0.89	C-D	0.930909091	C	A,1-8	LDNVGVQI	95.625	1.357	2.397		postGMF-runs\1client\WT_analysis\more_scans\RAVP\RAVP_97-112_output	1client	WT	unknown	LDNVGVQIVRQMRSGE	rank_001	0.89	B-C	0.934545455	C	A,1-8	LDNVGVQI	93.671	1.616	2.711		RAVP	97.0	112.0	True	16	VQI	22.034923625597198	7.426318181818181
postGMF-runs\2client\WT_analysis\more_scans\RavL\RavL_1073-1088_output	2client	WT	unknown	EIHGISRMTQTPQRVG	rank_002	0.9	C-D	0.878461538	D	A,4-11	GISRMTQT	96.4	1.177	2.25		postGMF-runs\1client\WT_analysis\more_scans\RavL\RavL_1073-1088_output	1client	WT	unknown	EIHGISRMTQTPQRVG	rank_001	0.9	B-C	0.905384615	B	A,4-11	GISRMTQT	95.846	1.223	2.382		RavL	1073.0	1088.0	True	16	TQT	4.395604285714283	9.37925
postGMF-runs\2client\WT_analysis\more_scans\RavL\RavL_1593-1608_output	2client	WT	unknown	RLLKDSLRRTRWVDQE	rank_001	0.9	C-D	0.940454545	C	B,3-10	LKDSLRRT	95.626	1.438	2.186		postGMF-runs\1client\WT_analysis\more_scans\RavL\RavL_1593-1608_output	1client	WT	unknown	RLLKDSLRRTRWVDQE	rank_001	0.89	B-C	0.983333333	C	A,7-14	LRRTRWVD	89.633	2.006	4.002		RavL	1593.0	1608.0	True	16	RRT	35.60769800148039	9.26
postGMF-runs\2client\WT_analysis\more_scans\RavL\RavL_1601-1616_output	2client	WT	unknown	RTRWVDQEVRHAARTM	rank_001	0.9	C-D	0.972692308	C	A,4-11	WVDQEVRH	95.476	1.318	2.104		postGMF-runs\1client\WT_analysis\more_scans\RavL\RavL_1601-1616_output	1client	WT	unknown	RTRWVDQEVRHAARTM	rank_001	0.89	B-C	0.980384615	B	A,3-10	RWVDQEVR	89.43	2.174	3.294		RavL	1601.0	1616.0	True	16	VRH	35.36846780162842	9.22768
postGMF-runs\2client\WT_analysis\more_scans\RavL\RavL_825-840_output	2client	WT	unknown	NIMSTVSTNALTVAQH	rank_001	0.9	C-D	0.940909091	D	B,3-10	MSTVSTNA	96.064	1.298	2.075		postGMF-runs\1client\WT_analysis\more_scans\RavL\RavL_825-840_output	1client	WT	unknown	NIMSTVSTNALTVAQH	rank_001	0.89	B-C	0.967272727	C	A,3-10	MSTVSTNA	93.813	1.601	2.486		RavL	825.0	840.0	True	16	TNA	21.07179866765359	7.2962
postGMF-runs\2client\WT_analysis\more_scans\TPR\TPR_1057-1072_output	2client	WT	unknown	ALSNEQQARRDCQEQA	rank_001	0.89	C-D	0.894090909	C	A,9-16	RRDCQEQA	97.062	1.197	1.849		postGMF-runs\1client\WT_analysis\more_scans\TPR\TPR_1057-1072_output	1client	WT	unknown	ALSNEQQARRDCQEQA	rank_003	0.9	B-C	0.929545455	C	A,9-16	RRDCQEQA	96.93	1.229	1.952		TPR	1057.0	1072.0	True	16	EQA	1	3.145642857142857
postGMF-runs\2client\WT_analysis\more_scans\TPR\TPR_1353-1368_output	2client	WT	unknown	EYRKLLSEKEVHTKRI	rank_001	0.9	C-D	0.926538462	D	B,6-13	LSEKEVHT	96.454	1.227	1.97		postGMF-runs\1client\WT_analysis\more_scans\TPR\TPR_1353-1368_output	1client	WT	unknown	EYRKLLSEKEVHTKRI	rank_001	0.9	B-C	0.955384615	B	A,6-13	LSEKEVHT	95.72	1.395	2.155		TPR	1353.0	1368.0	True	16	VHT	3.0495928941524792	4.8614
postGMF-runs\2client\WT_analysis\more_scans\TPR\TPR_1361-1376_output	2client	WT	unknown	KEVHTKRIQQLTEEIG	rank_002	0.9	C-D	0.918636364	D	B,2-9	EVHTKRIQ	96.945	1.2	1.827		postGMF-runs\1client\WT_analysis\more_scans\TPR\TPR_1361-1376_output	1client	WT	unknown	KEVHTKRIQQLTEEIG	rank_001	0.9	B-C	0.951363636	B	A,3-10	VHTKRIQQ	94.695	1.46	2.207		TPR	1361.0	1376.0	True	16	IQQ	34.760029607697994	9.14548
postGMF-runs\2client\WT_analysis\more_scans\TPR\TPR_1433-1448_output	2client	WT	unknown	QVKKIGRRYKTQYEEL	rank_002	0.93	C-D	0.881	D	A,2-9	VKKIGRRY	98.375	1.046	1.227		postGMF-runs\1client\WT_analysis\more_scans\TPR\TPR_1433-1448_output	1client	WT	unknown	QVKKIGRRYKTQYEEL	rank_001	0.92	B-C	0.90375	C	A,2-9	VKKIGRRY	98.094	1.102	1.345		TPR	1433.0	1448.0	True	16	RRY	1	3.528809523809524
postGMF-runs\2client\WT_analysis\more_scans\TPR\TPR_1473-1488_output	2client	WT	unknown	VQEMQELKETLNQAET	rank_001	0.9	C-D	0.895454545	C	B,7-14	LKETLNQA	96.666	1.243	1.943		postGMF-runs\1client\WT_analysis\more_scans\TPR\TPR_1473-1488_output	1client	WT	unknown	VQEMQELKETLNQAET	rank_001	0.9	B-C	0.950454545	B	A,7-14	LKETLNQA	95.951	1.366	2.119		TPR	1473.0	1488.0	True	16	NQA	1	4.386255813953489
postGMF-runs\2client\WT_analysis\more_scans\TPR\TPR_1497-1512_output	2client	WT	unknown	VENLQKTLSEKETEAR	rank_002	0.9	C-D	0.888846154	C	B,8-15	LSEKETEA	97.796	1.116	1.566		postGMF-runs\1client\WT_analysis\more_scans\TPR\TPR_1497-1512_output	1client	WT	unknown	VENLQKTLSEKETEAR	rank_002	0.91	B-C	0.92375	C	A,8-15	LSEKETEA	96.696	1.249	1.847		TPR	1497.0	1512.0	True	16	TEA	1	4.468723404255319
postGMF-runs\2client\WT_analysis\more_scans\TPR\TPR_1761-1776_output	2client	WT	unknown	QPILTVQQQTQATAFV	rank_001	0.91	C-D	0.873636364	C	A,5-12	TVQQQTQA	97.805	1.09	1.457		postGMF-runs\1client\WT_analysis\more_scans\TPR\TPR_1761-1776_output	1client	WT	unknown	QPILTVQQQTQATAFV	rank_001	0.91	B-C	0.905416667	B	A,5-12	TVQQQTQA	96.834	1.28	1.779		TPR	1761.0	1776.0	True	16	TQA	29.76609918578831	8.4708
postGMF-runs\2client\WT_analysis\more_scans\TPR\TPR_1825-1840_output	2client	WT	unknown	SSLPKRTREEEEDSTI	rank_001	0.9	C-D	0.925384615	D	B,7-14	TREEEEDS	96.891	1.19	1.861		postGMF-runs\1client\WT_analysis\more_scans\TPR\TPR_1825-1840_output	1client	WT	unknown	SSLPKRTREEEEDSTI	rank_001	0.9	B-C	0.942727273	C	A,7-14	TREEEEDS	94.719	1.447	2.669		TPR	1825.0	1840.0	True	16	EDS	16.40181875859152	6.665285714285714
postGMF-runs\2client\WT_analysis\more_scans\TPR\TPR_2137-2152_output	2client	WT	unknown	TPTLVVPHRTDGFAEA	rank_001	0.9	C-D	0.897272727	C	A,9-16	RTDGFAEA	98.21	1.13	1.617		postGMF-runs\1client\WT_analysis\more_scans\TPR\TPR_2137-2152_output	1client	WT	unknown	TPTLVVPHRTDGFAEA	rank_001	0.91	B-C	0.9	C	A,9-16	RTDGFAEA	98.103	1.151	1.606		TPR	2137.0	2152.0	True	16	AEA	28.505633686980843	8.300511111111112
postGMF-runs\2client\WT_analysis\more_scans\TPR\TPR_2145-2160_output	2client	WT	unknown	RTDGFAEAIHSPQVAG	rank_003	0.89	C-D	0.885	D	B,1-8	RTDGFAEA	96.969	1.166	2.231		postGMF-runs\1client\WT_analysis\more_scans\TPR\TPR_2145-2160_output	1client	WT	unknown	RTDGFAEAIHSPQVAG	rank_003	0.9	B-C	0.899090909	C	A,1-8	RTDGFAEA	96.589	1.22	2.258		TPR	2145.0	2160.0	True	16	AEA	1	3.9144799999999997
postGMF-runs\2client\WT_analysis\more_scans\TPR\TPR_2241-2256_output	2client	WT	unknown	VPMVTTSTGTLSTTNE	rank_001	0.9	C-D	0.903181818	D	B,3-10	MVTTSTGT	97.57	1.141	1.682		postGMF-runs\1client\WT_analysis\more_scans\TPR\TPR_2241-2256_output	1client	WT	unknown	VPMVTTSTGTLSTTNE	rank_001	0.9	B-C	0.942272727	C	A,3-10	MVTTSTGT	95.954	1.387	2.083		TPR	2241.0	2256.0	True	16	TGT	19.314877868245745	7.05884
postGMF-runs\2client\WT_analysis\more_scans\TPR\TPR_393-408_output	2client	WT	unknown	MKLTELYNAYVETQDQ	rank_002	0.9	C-D	0.908846154	C	B,6-13	LYNAYVET	96.829	1.236	1.652		postGMF-runs\1client\WT_analysis\more_scans\TPR\TPR_393-408_output	1client	WT	unknown	MKLTELYNAYVETQDQ	rank_002	0.91	B-C	0.940769231	C	A,6-13	LYNAYVET	95.814	1.441	2.174		TPR	393.0	408.0	True	16	VET	28.065136935603256	8.241
postGMF-runs\2client\WT_analysis\more_scans\TPR\TPR_473-488_output	2client	WT	unknown	DKANKQSSVLERDNRR	rank_001	0.9	C-D	0.931538462	D	B,4-11	NKQSSVLE	95.531	1.298	2.103		postGMF-runs\1client\WT_analysis\more_scans\TPR\TPR_473-488_output	1client	WT	unknown	DKANKQSSVLERDNRR	rank_001	0.9	B-C	0.946923077	C	A,4-11	NKQSSVLE	93.78	1.593	2.624		TPR	473.0	488.0	True	16	VLE	24.345594344325445	7.738489795918367
postGMF-runs\2client\WT_analysis\more_scans\TPR\TPR_753-768_output	2client	WT	unknown	TQKQEQIINTMTQDLR	rank_001	0.9	C-D	0.935	C	A,3-10	KQEQIINT	96.899	1.262	1.813		postGMF-runs\1client\WT_analysis\more_scans\TPR\TPR_753-768_output	1client	WT	unknown	TQKQEQIINTMTQDLR	rank_002	0.9	B-C	0.963636364	B	A,3-10	KQEQIINT	95.024	1.504	2.074		TPR	753.0	768.0	True	16	INT	30.54507772020726	8.57604
postGMF-runs\2client\WT_analysis\more_scans\TPR\TPR_897-912_output	2client	WT	unknown	AQKEIATLKQHLSNME	rank_002	0.9	C-D	0.886923077	C	B,2-9	QKEIATLK	97.219	1.173	1.788		postGMF-runs\1client\WT_analysis\more_scans\TPR\TPR_897-912_output	1client	WT	unknown	AQKEIATLKQHLSNME	rank_001	0.9	B-C	0.917727273	C	A,2-9	QKEIATLK	95.85	1.365	2.044		TPR	897.0	912.0	True	16	TLK	33.29404538797109	8.947425531914893
postGMF-runs\2client\WT_analysis\more_scans\TPR\TPR_905-920_output	2client	WT	unknown	KQHLSNMEVQVASQSS	rank_001	0.9	C-D	0.926538462	D	B,4-11	LSNMEVQV	95.94	1.305	2.021		postGMF-runs\1client\WT_analysis\more_scans\TPR\TPR_905-920_output	1client	WT	unknown	KQHLSNMEVQVASQSS	rank_001	0.9	B-C	0.97	B	A,5-12	SNMEVQVA	90.54	2.011	3.209		TPR	905.0	920.0	True	16	VQV	30.28956328645448	8.54152
postGMF-runs\2client\WT_analysis\more_scans\TRPS1\TRPS1_1201-1216_output	2client	WT	unknown	KTEKVDRSTQDELSTK	rank_001	0.9	C-D	0.910769231	C	B,3-10	EKVDRSTQ	96.39	1.251	2.124		postGMF-runs\1client\WT_analysis\more_scans\TRPS1\TRPS1_1201-1216_output	1client	WT	unknown	KTEKVDRSTQDELSTK	rank_005	0.9	B-C	0.92625	B	A,4-11	KVDRSTQD	94.89	1.37	2.341		TRPS1	1201.0	1216.0	True	16	TQD	1	3.02206
postGMF-runs\2client\WT_analysis\more_scans\TRPS1\TRPS1_881-896_output	2client	WT	unknown	ESQSLLRRRRGSGVFC	rank_001	0.89	C-D	0.909333333	C	A,9-16	RRGSGVFC	96.736	1.24	1.875		postGMF-runs\1client\WT_analysis\more_scans\TRPS1\TRPS1_881-896_output	1client	WT	unknown	ESQSLLRRRRGSGVFC	rank_002	0.9	B-C	0.921153846	C	A,9-16	RRGSGVFC	95.119	1.415	2.299		TRPS1	881.0	896.0	True	16	VFC	35.75692079940785	9.28016
postGMF-runs\2client\WT_analysis\more_scans\TbLAP\TbLAP_345-360_output	2client	WT	unknown	RRVRVGNTDAEGRMVM	rank_002	0.91	C-D	0.885	C	A,3-10	VRVGNTDA	97.57	1.124	1.586		postGMF-runs\1client\WT_analysis\more_scans\TbLAP\TbLAP_345-360_output	1client	WT	unknown	RRVRVGNTDAEGRMVM	rank_001	0.91	B-C	0.909090909	C	A,3-10	VRVGNTDA	96.079	1.328	1.905		TbLAP	345.0	360.0	True	16	TDA	25.35899333826795	7.8754
postGMF-runs\2client\WT_analysis\more_scans\Vfphot1b\Vfphot1b_665-680_output	2client	WT	unknown	VMLNRNKVHRACTERE	rank_005	0.9	C-D	0.895	D	A,7-14	KVHRACTE	96.742	1.175	1.699		postGMF-runs\1client\WT_analysis\more_scans\Vfphot1b\Vfphot1b_665-680_output	1client	WT	unknown	VMLNRNKVHRACTERE	rank_001	0.9	B-C	0.908636364	C	A,4-11	NRNKVHRA	93.11	1.528	2.415		Vfphot1b	665.0	680.0	True	16	CTE	33.422588206266965	8.964791666666667
postGMF-runs\2client\WT_analysis\more_scans\Vfphot1b\Vfphot1b_817-832_output	2client	WT	unknown	EPMRASNSFVGTEEYI	rank_012	0.9	C-D	0.910909091	D	A,2-9	PMRASNSF	96.219	1.3	1.832		postGMF-runs\1client\WT_analysis\more_scans\Vfphot1b\Vfphot1b_817-832_output	1client	WT	unknown	EPMRASNSFVGTEEYI	rank_001	0.91	B-C	0.901153846	B	A,3-10	MRASNSFV	97.89	1.157	1.472		Vfphot1b	817.0	832.0	True	16	SFV	24.273279052553658	7.728719999999999
postGMF-runs\2client\WT_analysis\more_scans\Vfphot1b\Vfphot1b_841-856_output	2client	WT	unknown	GHTSAVDWWALGILLY	rank_002	0.9	C-D	0.957692308	C	B,5-12	AVDWWALG	96.694	1.377	1.687		postGMF-runs\1client\WT_analysis\more_scans\Vfphot1b\Vfphot1b_841-856_output	1client	WT	unknown	GHTSAVDWWALGILLY	rank_001	0.9	B-C	0.942083333	B	A,2-9	HTSAVDWW	95.524	1.486	2.134		Vfphot1b	841.0	856.0	True	16	ALG	33.274907475943756	8.944840000000001
postGMF-runs\2client\WT_analysis\more_scans\Vfphot1b\Vfphot1b_857-872_output	2client	WT	unknown	EMLYGYTPFRGKTRQK	rank_003	0.89	C-D	0.952307692	C	B,1-8	EMLYGYTP	95.624	1.393	2.253		postGMF-runs\1client\WT_analysis\more_scans\Vfphot1b\Vfphot1b_857-872_output	1client	WT	unknown	EMLYGYTPFRGKTRQK	rank_002	0.89	B-C	0.933076923	C	A,1-8	EMLYGYTP	87.046	2.02	3.93		Vfphot1b	857.0	872.0	True	16	TPF	25.591861325805173	7.906860465116279
postGMF-runs\2client\WT_analysis\more_scans\WWC2\WWC2_1161-1176_output	2client	WT	unknown	QKVPRQVQSFREKIAY	rank_001	0.89	C-D	0.923076923	D	B,2-9	KVPRQVQS	95.688	1.335	2.219		postGMF-runs\1client\WT_analysis\more_scans\WWC2\WWC2_1161-1176_output	1client	WT	unknown	QKVPRQVQSFREKIAY	rank_002	0.9	B-C	0.944230769	C	A,2-9	KVPRQVQS	94.994	1.452	2.448		WWC2	1161.0	1176.0	True	16	VQS	30.11998339080356	8.518609756097561
postGMF-runs\2client\WT_analysis\more_scans\WWC2\WWC2_185-200_output	2client	WT	unknown	MKQELLYKEQGFETLQ	rank_001	0.9	C-D	0.904090909	C	B,7-14	YKEQGFET	96.0	1.241	1.897		postGMF-runs\1client\WT_analysis\more_scans\WWC2\WWC2_185-200_output	1client	WT	unknown	MKQELLYKEQGFETLQ	rank_002	0.9	B-C	0.916818182	B	A,7-14	YKEQGFET	95.805	1.28	1.948		WWC2	185.0	200.0	True	16	FET	5.508512213175427	5.1936
postGMF-runs\2client\WT_analysis\more_scans\WWC2\WWC2_961-976_output	2client	WT	unknown	LVDKETNTDEAANDNM	rank_001	0.89	C-D	0.885384615	C	A,1-8	LVDKETNT	97.344	1.161	2.065		postGMF-runs\1client\WT_analysis\more_scans\WWC2\WWC2_961-976_output	1client	WT	unknown	LVDKETNTDEAANDNM	rank_001	0.9	B-C	0.911923077	B	A,1-8	LVDKETNT	97.041	1.208	2.153		WWC2	961.0	976.0	True	16	TNT	2.338119911176912	4.765280000000001
postGMF-runs\2client\WT_analysis\more_scans\WWC2\WWC2_993-1008_output	2client	WT	unknown	FVRSSVIVRSQTFSPG	rank_001	0.9	C-D	0.901363636	C	B,3-10	RSSVIVRS	97.515	1.183	1.657		postGMF-runs\1client\WT_analysis\more_scans\WWC2\WWC2_993-1008_output	1client	WT	unknown	FVRSSVIVRSQTFSPG	rank_003	0.9	B-C	0.921666667	C	A,3-10	RSSVIVRS	94.289	1.637	2.446		WWC2	993.0	1008.0	True	16	VRS	35.7139896373057	9.27436
postGMF-runs\2client\WT_analysis\more_scans\WWC3\WWC3_1041-1056_output	2client	WT	unknown	QYVCRLYRSDSDSSTL	rank_001	0.9	C-D	0.896153846	D	B,8-15	RSDSDSST	97.421	1.179	1.708		postGMF-runs\1client\WT_analysis\more_scans\WWC3\WWC3_1041-1056_output	1client	WT	unknown	QYVCRLYRSDSDSSTL	rank_002	0.9	B-C	0.928846154	C	A,7-14	YRSDSDSS	90.022	2.097	3.79		WWC3	1041.0	1056.0	True	16	SST	35.65270170244264	9.26608
postGMF-runs\2client\WT_analysis\more_scans\WWC3\WWC3_233-248_output	2client	WT	unknown	QMKQELQYKEKGVETL	rank_003	0.9	C-D	0.874615385	D	B,8-15	YKEKGVET	97.936	1.111	1.485		postGMF-runs\1client\WT_analysis\more_scans\WWC3\WWC3_233-248_output	1client	WT	unknown	QMKQELQYKEKGVETL	rank_001	0.91	B-C	0.927727273	C	A,8-15	YKEKGVET	97.883	1.136	1.528		WWC3	233.0	248.0	True	16	VET	11.63317295830249	6.021041666666666
postGMF-runs\2client\WT_analysis\more_scans\WWC3\WWC3_249-264_output	2client	WT	unknown	QEIDRKMSSTHTSYKL	rank_002	0.9	C-D	0.905769231	D	B,5-12	RKMSSTHT	96.515	1.248	2.156		postGMF-runs\1client\WT_analysis\more_scans\WWC3\WWC3_249-264_output	1client	WT	unknown	QEIDRKMSSTHTSYKL	rank_001	0.91	B-C	0.922307692	C	A,5-12	RKMSSTHT	96.351	1.436	2.507		WWC3	249.0	264.0	True	16	THT	26.904219096965203	8.084159999999999
postGMF-runs\2client\WT_analysis\more_scans\WWC3\WWC3_329-344_output	2client	WT	unknown	QQFCDAGSQTDIIGEF	rank_004	0.9	C-D	0.865454545	D	A,3-10	FCDAGSQT	98.148	1.082	1.387		postGMF-runs\1client\WT_analysis\more_scans\WWC3\WWC3_329-344_output	1client	WT	unknown	QQFCDAGSQTDIIGEF	rank_002	0.91	B-C	0.884545455	C	A,3-10	FCDAGSQT	98.094	1.106	1.448		WWC3	329.0	344.0	True	16	SQT	1	2.0856
postGMF-runs\2client\WT_analysis\more_scans\WWC3\WWC3_361-376_output	2client	WT	unknown	QYEEARKRVANIQQQL	rank_001	0.89	C-D	0.906923077	D	A,7-14	KRVANIQQ	96.735	1.187	2.009		postGMF-runs\1client\WT_analysis\more_scans\WWC3\WWC3_361-376_output	1client	WT	unknown	QYEEARKRVANIQQQL	rank_002	0.9	B-C	0.935	C	A,7-14	KRVANIQQ	96.345	1.236	2.049		WWC3	361.0	376.0	True	16	IQQ	1	3.412333333333333
postGMF-runs\2client\WT_analysis\more_scans\WWC3\WWC3_409-424_output	2client	WT	unknown	QLIIAQRRSAGDVARL	rank_007	0.9	C-D	0.905454545	C	A,7-14	RRSAGDVA	97.476	1.169	1.653		postGMF-runs\1client\WT_analysis\more_scans\WWC3\WWC3_409-424_output	1client	WT	unknown	QLIIAQRRSAGDVARL	rank_001	0.91	B-C	0.933636364	C	A,7-14	RRSAGDVA	96.594	1.358	2.033		WWC3	409.0	424.0	True	16	DVA	38.046279651757075	9.58945238095238
postGMF-runs\2client\WT_analysis\more_scans\WWC3\WWC3_81-96_output	2client	WT	unknown	NTRQTSWIDPRDRITK	rank_002	0.92	C-D	0.906923077	C	A,3-10	RQTSWIDP	96.242	1.229	1.682		postGMF-runs\1client\WT_analysis\more_scans\WWC3\WWC3_81-96_output	1client	WT	unknown	NTRQTSWIDPRDRITK	rank_001	0.92	B-C	0.907272727	C	A,3-10	RQTSWIDP	95.625	1.358	1.804		WWC3	81.0	96.0	True	16	IDP	24.100074019245007	7.70532
postGMF-runs\2client\WT_analysis\more_scans\WWC3\WWC3_921-936_output	2client	WT	unknown	EMERKEEQAEAISERS	rank_001	0.9	C-D	0.955	C	B,4-11	RKEEQAEA	96.266	1.21	1.726		postGMF-runs\1client\WT_analysis\more_scans\WWC3\WWC3_921-936_output	1client	WT	unknown	EMERKEEQAEAISERS	rank_003	0.9	B-C	0.965416667	B	A,4-11	RKEEQAEA	93.148	1.727	2.399		WWC3	921.0	936.0	True	16	AEA	28.676535899333835	8.3236
postGMF-runs\2client\WT_analysis\more_scans\WWC3\WWC3_985-1000_output	2client	WT	unknown	QPSPLKVDKETNTEDL	rank_003	0.91	C-D	0.866538462	D	B,6-13	KVDKETNT	98.155	1.083	1.46		postGMF-runs\1client\WT_analysis\more_scans\WWC3\WWC3_985-1000_output	1client	WT	unknown	QPSPLKVDKETNTEDL	rank_001	0.92	B-C	0.889230769	C	A,6-13	KVDKETNT	97.845	1.123	1.601		WWC3	985.0	1000.0	True	16	TNT	1	2.7116
postGMF-runs\2client\WT_analysis\more_scans\ZMYM3\ZMYM3_1305-1320_output	2client	WT	unknown	SKCPESLRTRNDVFYL	rank_003	0.9	C-D	0.908636364	C	B,7-14	LRTRNDVF	97.774	1.105	1.34		postGMF-runs\1client\WT_analysis\more_scans\ZMYM3\ZMYM3_1305-1320_output	1client	WT	unknown	SKCPESLRTRNDVFYL	rank_001	0.91	B-C	0.917083333	C	A,7-14	LRTRNDVF	96.72	1.201	1.612		ZMYM3	1305.0	1320.0	True	16	DVF	25.877128053293852	7.945399999999999
postGMF-runs\2client\WT_analysis\more_scans\ZMYM3\ZMYM3_1321-1336_output	2client	WT	unknown	QPERSCIAESPLWYSV	rank_002	0.9	C-D	0.897692308	D	B,1-8	QPERSCIA	97.906	1.128	1.827		postGMF-runs\1client\WT_analysis\more_scans\ZMYM3\ZMYM3_1321-1336_output	1client	WT	unknown	QPERSCIAESPLWYSV	rank_003	0.9	B-C	0.908181818	B	A,1-8	QPERSCIA	97.6	1.171	1.95		ZMYM3	1321.0	1336.0	True	16	CIA	32.884974093264255	8.89216
postGMF-runs\2client\WT_analysis\more_scans\ZMYM3\ZMYM3_305-320_output	2client	WT	unknown	VGTKMTCAHCRTPLQK	rank_002	0.88	C-D	0.948181818	C	B,1-8	VGTKMTCA	95.656	1.26	2.457		postGMF-runs\1client\WT_analysis\more_scans\ZMYM3\ZMYM3_305-320_output	1client	WT	unknown	VGTKMTCAHCRTPLQK	rank_001	0.89	B-C	0.972727273	B	A,1-8	VGTKMTCA	91.015	1.876	3.635		ZMYM3	305.0	320.0	True	16	TCA	31.969352031528196	8.768459459459459
postGMF-runs\2client\WT_analysis\more_scans\ZMYM3\ZMYM3_785-800_output	2client	WT	unknown	TKVENSNTVRTPEENG	rank_001	0.9	C-D	0.935909091	C	A,2-9	KVENSNTV	96.396	1.293	1.958		postGMF-runs\1client\WT_analysis\more_scans\ZMYM3\ZMYM3_785-800_output	1client	WT	unknown	TKVENSNTVRTPEENG	rank_001	0.9	B-C	0.945454545	C	A,2-9	KVENSNTV	93.899	1.677	2.566		ZMYM3	785.0	800.0	True	16	NTV	24.687194670614364	7.7846400000000004
postGMF-runs\2client\WT_analysis\more_scans\ZMYM3\ZMYM3_849-864_output	2client	WT	unknown	EMKSKGSQTEEWKPQV	rank_003	0.9	C-D	0.887727273	D	B,2-9	MKSKGSQT	97.29	1.245	1.638		postGMF-runs\1client\WT_analysis\more_scans\ZMYM3\ZMYM3_849-864_output	1client	WT	unknown	EMKSKGSQTEEWKPQV	rank_005	0.9	B-C	0.917272727	C	A,2-9	MKSKGSQT	96.72	1.428	2.033		ZMYM3	849.0	864.0	True	16	SQT	1	2.45228
postGMF-runs\2client\WT_analysis\more_scans\ewg\ewg_257-272_output	2client	WT	unknown	PVEKMTQAQLRAFIPL	rank_001	0.92	C-D	0.872272727	C	B,3-10	EKMTQAQL	98.101	1.091	1.401		postGMF-runs\1client\WT_analysis\more_scans\ewg\ewg_257-272_output	1client	WT	unknown	PVEKMTQAQLRAFIPL	rank_001	0.91	B-C	0.889615385	B	A,1-8	PVEKMTQA	97.375	1.183	2.129		ewg	257.0	272.0	True	16	QLR	7.770540340488529	5.4992
postGMF-runs\2client\WT_analysis\more_scans\ewg\ewg_305-320_output	2client	WT	unknown	RMDARSEDDKQKISWT	rank_002	0.87	C-D	0.920909091	D	A,9-16	DKQKISWT	96.149	1.345	2.493		postGMF-runs\1client\WT_analysis\more_scans\ewg\ewg_305-320_output	1client	WT	unknown	RMDARSEDDKQKISWT	rank_002	0.88	B-C	0.918636364	C	A,9-16	DKQKISWT	92.429	1.475	3.901		ewg	305.0	320.0	True	16	ISW	22.28264777413556	7.459785714285714
postGMF-runs\2client\WT_analysis\more_scans\ewg\ewg_313-328_output	2client	WT	unknown	DKQKISWTHALRKIVI	rank_001	0.9	C-D	0.888636364	C	B,3-10	QKISWTHA	96.869	1.208	2.019		postGMF-runs\1client\WT_analysis\more_scans\ewg\ewg_313-328_output	1client	WT	unknown	DKQKISWTHALRKIVI	rank_001	0.91	B-C	0.905	C	A,2-9	KQKISWTH	96.241	1.362	2.368		ewg	313.0	328.0	True	16	THA	24.95188749074759	7.820399999999999
postGMF-runs\2client\WT_analysis\more_scans\ewg\ewg_553-568_output	2client	WT	unknown	GTVSLIQVDPNNPIIT	rank_001	0.9	C-D	0.882727273	D	B,1-8	GTVSLIQV	96.351	1.145	2.16		postGMF-runs\1client\WT_analysis\more_scans\ewg\ewg_553-568_output	1client	WT	unknown	GTVSLIQVDPNNPIIT	rank_003	0.9	B-C	0.910454545	C	A,1-8	GTVSLIQV	95.156	1.26	2.489		ewg	553.0	568.0	True	16	IQV	1	3.3915999999999995
