# Supplementary material for: Successful prediction of LC8 binding to intrinsically disordered proteins sheds light on AlphaFold’s black box
Source: Front Mol Biosci. 2025 Apr 23;12:1531793. doi: 10.3389/fmolb.2025.1531793 (PMC12057147; doi:10.3389/fmolb.2025.1531793)
Supplement: Supplementary file 5 [file DataSheet3.csv]

File Path	ClientType	WTorAAA	BindingStatus	Full Sequence	Rank	Conf. Score	LC8 dimer	Dimer PAE	Chain	Best Binding Region	Sequence	Average pLDDT	Average PAE (L->P)	Average PAE (P->L)	CheckedStatus
postGMF-runs\2client\WT_analysis\more_scans\CIZ1\CIZ1_9-24_output	2client	WT	unknown	QLQQQQQQLQQLQQQQ	rank_017	0.86	C-D	0.951818182	D	A,1-8	QLQQQQQQ	85.438	2.797	5.226
postGMF-runs\2client\WT_analysis\more_scans\CIZ1\CIZ1_9-24_output	2client	WT	unknown	QLQQQQQQLQQLQQQQ	rank_007	0.87	C-D	0.973181818	D	A,4-11	QQQQQLQQ	86.421	2.469	4.449
postGMF-runs\2client\WT_analysis\more_scans\CIZ1\CIZ1_9-24_output	2client	WT	unknown	QLQQQQQQLQQLQQQQ	rank_007	0.87	C-D	0.973181818	C	B,4-11	QQQQQLQQ	85.242	2.737	4.774
postGMF-runs\2client\WT_analysis\more_scans\CIZ1\CIZ1_9-24_output	2client	WT	unknown	QLQQQQQQLQQLQQQQ	rank_012	0.87	C-D	0.985454545	D	A,2-9	LQQQQQQL	85.82	2.194	4.042
postGMF-runs\2client\WT_analysis\more_scans\CIZ1\CIZ1_9-24_output	2client	WT	unknown	QLQQQQQQLQQLQQQQ	rank_012	0.87	C-D	0.985454545	C	B,2-9	LQQQQQQL	85.639	2.233	4.078
postGMF-runs\2client\WT_analysis\more_scans\CIZ1\CIZ1_9-24_output	2client	WT	unknown	QLQQQQQQLQQLQQQQ	rank_014	0.87	C-D	0.983181818	D	B,2-9	LQQQQQQL	85.656	2.194	4.041
postGMF-runs\2client\WT_analysis\more_scans\CIZ1\CIZ1_9-24_output	2client	WT	unknown	QLQQQQQQLQQLQQQQ	rank_014	0.87	C-D	0.983181818	C	A,2-9	LQQQQQQL	85.446	2.192	4.09
postGMF-runs\2client\WT_analysis\more_scans\CIZ1\CIZ1_9-24_output	2client	WT	unknown	QLQQQQQQLQQLQQQQ	rank_016	0.86	C-D	0.989545455	D	A,2-9	LQQQQQQL	84.391	2.347	4.246
postGMF-runs\2client\WT_analysis\more_scans\CIZ1\CIZ1_9-24_output	2client	WT	unknown	QLQQQQQQLQQLQQQQ	rank_016	0.86	C-D	0.989545455	C	B,2-9	LQQQQQQL	83.796	2.465	4.358
postGMF-runs\2client\WT_analysis\more_scans\CIZ1\CIZ1_9-24_output	2client	WT	unknown	QLQQQQQQLQQLQQQQ	rank_015	0.86	C-D	0.975909091	D	B,2-9	LQQQQQQL	84.29	2.368	4.57
postGMF-runs\2client\WT_analysis\more_scans\CIZ1\CIZ1_9-24_output	2client	WT	unknown	QLQQQQQQLQQLQQQQ	rank_015	0.86	C-D	0.975909091	C	A,2-9	LQQQQQQL	83.876	2.445	4.724
postGMF-runs\2client\WT_analysis\more_scans\CIZ1\CIZ1_9-24_output	2client	WT	unknown	QLQQQQQQLQQLQQQQ	rank_019	0.86	C-D	1.008181818	C	B,2-9	LQQQQQQL	82.195	2.711	4.722
postGMF-runs\2client\WT_analysis\more_scans\CIZ1\CIZ1_9-24_output	2client	WT	unknown	QLQQQQQQLQQLQQQQ	rank_019	0.86	C-D	1.008181818	D	A,2-9	LQQQQQQL	82.033	2.71	4.726
postGMF-runs\2client\WT_analysis\more_scans\CIZ1\CIZ1_9-24_output	2client	WT	unknown	QLQQQQQQLQQLQQQQ	rank_020	0.86	C-D	0.964545455	C	B,2-9	LQQQQQQL	81.994	3.004	5.522
postGMF-runs\2client\WT_analysis\more_scans\CIZ1\CIZ1_9-24_output	2client	WT	unknown	QLQQQQQQLQQLQQQQ	rank_020	0.86	C-D	0.964545455	D	A,2-9	LQQQQQQL	80.046	3.418	6.062
postGMF-runs\2client\WT_analysis\more_scans\CIZ1\CIZ1_9-24_output	2client	WT	unknown	QLQQQQQQLQQLQQQQ	rank_018	0.86	C-D	0.987272727	D	B,4-11	QQQQQLQQ	81.054	3.258	5.258
postGMF-runs\2client\WT_analysis\more_scans\CIZ1\CIZ1_9-24_output	2client	WT	unknown	QLQQQQQQLQQLQQQQ	rank_018	0.86	C-D	0.987272727	C	A,4-11	QQQQQLQQ	80.283	3.349	5.441
postGMF-runs\2client\WT_analysis\more_scans\CIZ1\CIZ1_9-24_output	2client	WT	unknown	QLQQQQQQLQQLQQQQ	rank_021	0.85	C-D	1.006363636	D	A,2-9	LQQQQQQL	78.936	3.263	5.497
postGMF-runs\2client\WT_analysis\more_scans\CIZ1\CIZ1_9-24_output	2client	WT	unknown	QLQQQQQQLQQLQQQQ	rank_021	0.85	C-D	1.006363636	C	B,2-9	LQQQQQQL	78.679	3.308	5.541
postGMF-runs\2client\WT_analysis\more_scans\CIZ1\CIZ1_9-24_output	2client	WT	unknown	QLQQQQQQLQQLQQQQ	rank_022	0.84	C-D	1	D	A,4-11	QQQQQLQQ	75.415	4.399	6.604
postGMF-runs\2client\WT_analysis\more_scans\CIZ1\CIZ1_9-24_output	2client	WT	unknown	QLQQQQQQLQQLQQQQ	rank_022	0.84	C-D	1	C	B,4-11	QQQQQLQQ	73.936	4.817	7.034
postGMF-runs\2client\WT_analysis\more_scans\CIZ1\CIZ1_9-24_output	2client	WT	unknown	QLQQQQQQLQQLQQQQ	rank_023	0.8	C-D	0.973076923	D	B,4-11	QQQQQLQQ	63.728	6.179	10.246
postGMF-runs\2client\WT_analysis\more_scans\CIZ1\CIZ1_9-24_output	2client	WT	unknown	QLQQQQQQLQQLQQQQ	rank_023	0.8	C-D	0.973076923	C	A,4-11	QQQQQLQQ	50.168	6.684	11.198
postGMF-runs\2client\WT_analysis\more_scans\CIZ1\CIZ1_9-24_output	2client	WT	unknown	QLQQQQQQLQQLQQQQ	rank_024	0.79	C-D	0.997727273	C	A,4-11	QQQQQLQQ	62.804	6.397	10.01
postGMF-runs\2client\WT_analysis\more_scans\CIZ1\CIZ1_9-24_output	2client	WT	unknown	QLQQQQQQLQQLQQQQ	rank_024	0.79	C-D	0.997727273	D	B,4-11	QQQQQLQQ	58.529	6.815	10.508
postGMF-runs\2client\WT_analysis\more_scans\CIZ1\CIZ1_9-24_output	2client	WT	unknown	QLQQQQQQLQQLQQQQ	rank_025	0.77	C-D	0.9875	C	B,4-11	QQQQQLQQ	35.212	8.27	12.435
postGMF-runs\2client\WT_analysis\more_scans\CIZ1\CIZ1_9-24_output	2client	WT	unknown	QLQQQQQQLQQLQQQQ	rank_025	0.77	C-D	0.9875	D	A,4-11	QQQQQLQQ	32.319	8.82	12.772
postGMF-runs\2client\WT_analysis\more_scans\CIZ1\CIZ1_97-112_output	2client	WT	unknown	LDQFAMPPATYDTAGL	rank_008	0.79	C-D	1.018076923	C	A,1-8	LDQFAMPP	49.156	6.27	11.527
postGMF-runs\2client\WT_analysis\more_scans\CIZ1\CIZ1_97-112_output	2client	WT	unknown	LDQFAMPPATYDTAGL	rank_008	0.79	C-D	1.018076923	D	B,1-8	LDQFAMPP	47.985	6.456	11.655
postGMF-runs\2client\WT_analysis\more_scans\CIZ1\CIZ1_97-112_output	2client	WT	unknown	LDQFAMPPATYDTAGL	rank_001	0.8	C-D	0.956923077	C	B,5-12	AMPPATYD	44.348	6.367	12.059
postGMF-runs\2client\WT_analysis\more_scans\CIZ1\CIZ1_97-112_output	2client	WT	unknown	LDQFAMPPATYDTAGL	rank_001	0.8	C-D	0.956923077	D	A,5-12	AMPPATYD	43.774	6.453	12.158
postGMF-runs\2client\WT_analysis\more_scans\CIZ1\CIZ1_97-112_output	2client	WT	unknown	LDQFAMPPATYDTAGL	rank_003	0.8	C-D	0.985	C	B,2-9	DQFAMPPA	44.279	6.587	11.29
postGMF-runs\2client\WT_analysis\more_scans\CIZ1\CIZ1_97-112_output	2client	WT	unknown	LDQFAMPPATYDTAGL	rank_003	0.8	C-D	0.985	D	A,2-9	DQFAMPPA	43.391	6.674	11.41
postGMF-runs\2client\WT_analysis\more_scans\CIZ1\CIZ1_97-112_output	2client	WT	unknown	LDQFAMPPATYDTAGL	rank_005	0.79	C-D	0.990909091	C	B,2-9	DQFAMPPA	44.099	6.757	11.956
postGMF-runs\2client\WT_analysis\more_scans\CIZ1\CIZ1_97-112_output	2client	WT	unknown	LDQFAMPPATYDTAGL	rank_005	0.79	C-D	0.990909091	D	A,2-9	DQFAMPPA	43.789	6.327	11.742
postGMF-runs\2client\WT_analysis\more_scans\CIZ1\CIZ1_97-112_output	2client	WT	unknown	LDQFAMPPATYDTAGL	rank_002	0.8	C-D	0.98	C	A,3-10	QFAMPPAT	42.456	6.688	11.809
postGMF-runs\2client\WT_analysis\more_scans\CIZ1\CIZ1_97-112_output	2client	WT	unknown	LDQFAMPPATYDTAGL	rank_002	0.8	C-D	0.98	D	B,3-10	QFAMPPAT	41.443	7.005	12.062
postGMF-runs\2client\WT_analysis\more_scans\CIZ1\CIZ1_97-112_output	2client	WT	unknown	LDQFAMPPATYDTAGL	rank_013	0.79	C-D	0.965909091	C	B,6-13	MPPATYDT	41.044	7.682	12.674
postGMF-runs\2client\WT_analysis\more_scans\CIZ1\CIZ1_97-112_output	2client	WT	unknown	LDQFAMPPATYDTAGL	rank_013	0.79	C-D	0.965909091	D	A,6-13	MPPATYDT	38.125	7.624	12.852
postGMF-runs\2client\WT_analysis\more_scans\CIZ1\CIZ1_97-112_output	2client	WT	unknown	LDQFAMPPATYDTAGL	rank_021	0.78	C-D	1.011153846	D	A,2-9	DQFAMPPA	40.805	7.715	12.988
postGMF-runs\2client\WT_analysis\more_scans\CIZ1\CIZ1_97-112_output	2client	WT	unknown	LDQFAMPPATYDTAGL	rank_021	0.78	C-D	1.011153846	C	B,2-9	DQFAMPPA	38.96	7.92	13.223
postGMF-runs\2client\WT_analysis\more_scans\CIZ1\CIZ1_97-112_output	2client	WT	unknown	LDQFAMPPATYDTAGL	rank_004	0.8	C-D	0.97	C	A,4-11	FAMPPATY	39.516	7.073	12.651
postGMF-runs\2client\WT_analysis\more_scans\CIZ1\CIZ1_97-112_output	2client	WT	unknown	LDQFAMPPATYDTAGL	rank_004	0.8	C-D	0.97	D	B,4-11	FAMPPATY	39.37	7.135	12.787
postGMF-runs\2client\WT_analysis\more_scans\CIZ1\CIZ1_97-112_output	2client	WT	unknown	LDQFAMPPATYDTAGL	rank_007	0.79	C-D	0.956818182	D	A,3-10	QFAMPPAT	37.69	7.166	12.483
postGMF-runs\2client\WT_analysis\more_scans\CIZ1\CIZ1_97-112_output	2client	WT	unknown	LDQFAMPPATYDTAGL	rank_007	0.79	C-D	0.956818182	C	B,3-10	QFAMPPAT	36.905	7.334	12.67
postGMF-runs\2client\WT_analysis\more_scans\CIZ1\CIZ1_97-112_output	2client	WT	unknown	LDQFAMPPATYDTAGL	rank_025	0.77	C-D	1.0025	C	B,2-9	DQFAMPPA	37.184	9.319	13.753
postGMF-runs\2client\WT_analysis\more_scans\CIZ1\CIZ1_97-112_output	2client	WT	unknown	LDQFAMPPATYDTAGL	rank_025	0.77	C-D	1.0025	D	A,2-9	DQFAMPPA	36.745	9.38	13.843
postGMF-runs\2client\WT_analysis\more_scans\CIZ1\CIZ1_97-112_output	2client	WT	unknown	LDQFAMPPATYDTAGL	rank_010	0.79	C-D	0.993846154	C	B,6-13	MPPATYDT	36.299	7.79	13.306
postGMF-runs\2client\WT_analysis\more_scans\CIZ1\CIZ1_97-112_output	2client	WT	unknown	LDQFAMPPATYDTAGL	rank_010	0.79	C-D	0.993846154	D	A,6-13	MPPATYDT	35.796	7.752	13.368
postGMF-runs\2client\WT_analysis\more_scans\CIZ1\CIZ1_97-112_output	2client	WT	unknown	LDQFAMPPATYDTAGL	rank_016	0.78	C-D	0.982272727	C	A,4-11	FAMPPATY	36.088	8.002	13.515
postGMF-runs\2client\WT_analysis\more_scans\CIZ1\CIZ1_97-112_output	2client	WT	unknown	LDQFAMPPATYDTAGL	rank_016	0.78	C-D	0.982272727	D	B,3-10	QFAMPPAT	36.015	7.893	13.252
postGMF-runs\2client\WT_analysis\more_scans\CIZ1\CIZ1_97-112_output	2client	WT	unknown	LDQFAMPPATYDTAGL	rank_006	0.79	C-D	0.978636364	C	A,5-12	AMPPATYD	36.046	7.275	13.1
postGMF-runs\2client\WT_analysis\more_scans\CIZ1\CIZ1_97-112_output	2client	WT	unknown	LDQFAMPPATYDTAGL	rank_015	0.78	C-D	0.97	D	B,5-12	AMPPATYD	35.156	7.699	13.481
postGMF-runs\2client\WT_analysis\more_scans\CIZ1\CIZ1_97-112_output	2client	WT	unknown	LDQFAMPPATYDTAGL	rank_009	0.79	C-D	0.969090909	D	B,4-11	FAMPPATY	34.871	7.447	13.42
postGMF-runs\2client\WT_analysis\more_scans\CIZ1\CIZ1_97-112_output	2client	WT	unknown	LDQFAMPPATYDTAGL	rank_009	0.79	C-D	0.969090909	C	A,3-10	QFAMPPAT	34.091	7.588	13.863
postGMF-runs\2client\WT_analysis\more_scans\CIZ1\CIZ1_97-112_output	2client	WT	unknown	LDQFAMPPATYDTAGL	rank_017	0.78	C-D	0.974545455	C	A,6-13	MPPATYDT	34.621	7.648	13.419
postGMF-runs\2client\WT_analysis\more_scans\CIZ1\CIZ1_97-112_output	2client	WT	unknown	LDQFAMPPATYDTAGL	rank_017	0.78	C-D	0.974545455	D	B,6-13	MPPATYDT	34.601	7.782	13.565
postGMF-runs\2client\WT_analysis\more_scans\CIZ1\CIZ1_97-112_output	2client	WT	unknown	LDQFAMPPATYDTAGL	rank_019	0.78	C-D	0.970909091	D	B,4-11	FAMPPATY	34.305	7.991	13.828
postGMF-runs\2client\WT_analysis\more_scans\CIZ1\CIZ1_97-112_output	2client	WT	unknown	LDQFAMPPATYDTAGL	rank_019	0.78	C-D	0.970909091	C	A,4-11	FAMPPATY	32.014	8.234	14.056
postGMF-runs\2client\WT_analysis\more_scans\CIZ1\CIZ1_97-112_output	2client	WT	unknown	LDQFAMPPATYDTAGL	rank_011	0.79	C-D	0.968181818	D	A,5-12	AMPPATYD	34.065	7.535	13.604
postGMF-runs\2client\WT_analysis\more_scans\CIZ1\CIZ1_97-112_output	2client	WT	unknown	LDQFAMPPATYDTAGL	rank_011	0.79	C-D	0.968181818	C	B,4-11	FAMPPATY	33.961	7.583	13.722
postGMF-runs\2client\WT_analysis\more_scans\CIZ1\CIZ1_97-112_output	2client	WT	unknown	LDQFAMPPATYDTAGL	rank_012	0.78	C-D	0.973181818	D	B,6-13	MPPATYDT	34.044	7.593	13.421
postGMF-runs\2client\WT_analysis\more_scans\CIZ1\CIZ1_97-112_output	2client	WT	unknown	LDQFAMPPATYDTAGL	rank_012	0.78	C-D	0.973181818	C	A,6-13	MPPATYDT	34.026	7.904	13.695
postGMF-runs\2client\WT_analysis\more_scans\CIZ1\CIZ1_97-112_output	2client	WT	unknown	LDQFAMPPATYDTAGL	rank_022	0.78	C-D	0.981818182	C	A,6-13	MPPATYDT	33.836	8.513	13.846
postGMF-runs\2client\WT_analysis\more_scans\CIZ1\CIZ1_97-112_output	2client	WT	unknown	LDQFAMPPATYDTAGL	rank_022	0.78	C-D	0.981818182	D	B,6-13	MPPATYDT	33.148	8.568	13.964
postGMF-runs\2client\WT_analysis\more_scans\CIZ1\CIZ1_97-112_output	2client	WT	unknown	LDQFAMPPATYDTAGL	rank_014	0.79	C-D	0.976363636	D	B,3-10	QFAMPPAT	33.211	7.673	13.654
postGMF-runs\2client\WT_analysis\more_scans\CIZ1\CIZ1_97-112_output	2client	WT	unknown	LDQFAMPPATYDTAGL	rank_014	0.79	C-D	0.976363636	C	A,3-10	QFAMPPAT	32.941	7.779	13.882
postGMF-runs\2client\WT_analysis\more_scans\CIZ1\CIZ1_97-112_output	2client	WT	unknown	LDQFAMPPATYDTAGL	rank_018	0.78	C-D	0.966818182	C	B,4-11	FAMPPATY	33.199	7.926	13.886
postGMF-runs\2client\WT_analysis\more_scans\CIZ1\CIZ1_97-112_output	2client	WT	unknown	LDQFAMPPATYDTAGL	rank_018	0.78	C-D	0.966818182	D	A,4-11	FAMPPATY	32.655	7.988	14.143
postGMF-runs\2client\WT_analysis\more_scans\CIZ1\CIZ1_97-112_output	2client	WT	unknown	LDQFAMPPATYDTAGL	rank_024	0.78	C-D	0.962727273	C	A,4-11	FAMPPATY	32.704	8.643	14.355
postGMF-runs\2client\WT_analysis\more_scans\CIZ1\CIZ1_97-112_output	2client	WT	unknown	LDQFAMPPATYDTAGL	rank_024	0.78	C-D	0.962727273	D	B,4-11	FAMPPATY	32.03	8.708	14.508
postGMF-runs\2client\WT_analysis\more_scans\CIZ1\CIZ1_97-112_output	2client	WT	unknown	LDQFAMPPATYDTAGL	rank_020	0.78	C-D	0.960454545	D	B,3-10	QFAMPPAT	32.398	8.179	14.206
postGMF-runs\2client\WT_analysis\more_scans\CIZ1\CIZ1_97-112_output	2client	WT	unknown	LDQFAMPPATYDTAGL	rank_020	0.78	C-D	0.960454545	C	A,4-11	FAMPPATY	32.194	8.108	14.229
postGMF-runs\2client\WT_analysis\more_scans\ESR1\ESR1_1-16_output	2client	WT	unknown	MTMTLHTKASGMALLH	rank_001	0.84	C-D	0.9855	C	B,1-8	MTMTLHTK	78.103	4.082	7.093
postGMF-runs\2client\WT_analysis\more_scans\ESR1\ESR1_1-16_output	2client	WT	unknown	MTMTLHTKASGMALLH	rank_001	0.84	C-D	0.9855	D	A,1-8	MTMTLHTK	77.601	4.165	7.166
postGMF-runs\2client\WT_analysis\more_scans\ESR1\ESR1_1-16_output	2client	WT	unknown	MTMTLHTKASGMALLH	rank_003	0.84	C-D	0.98	C	B,3-10	MTLHTKAS	75.287	4.613	6.993
postGMF-runs\2client\WT_analysis\more_scans\ESR1\ESR1_1-16_output	2client	WT	unknown	MTMTLHTKASGMALLH	rank_003	0.84	C-D	0.98	D	A,3-10	MTLHTKAS	71.114	5.123	7.593
postGMF-runs\2client\WT_analysis\more_scans\ESR1\ESR1_1-16_output	2client	WT	unknown	MTMTLHTKASGMALLH	rank_002	0.84	C-D	0.995	C	B,3-10	MTLHTKAS	71.332	4.669	7.284
postGMF-runs\2client\WT_analysis\more_scans\ESR1\ESR1_1-16_output	2client	WT	unknown	MTMTLHTKASGMALLH	rank_002	0.84	C-D	0.995	D	A,3-10	MTLHTKAS	70.054	4.78	7.452
postGMF-runs\2client\WT_analysis\more_scans\ESR1\ESR1_1-16_output	2client	WT	unknown	MTMTLHTKASGMALLH	rank_004	0.82	C-D	0.992272727	C	B,3-10	MTLHTKAS	66.596	5.331	8.266
postGMF-runs\2client\WT_analysis\more_scans\ESR1\ESR1_1-16_output	2client	WT	unknown	MTMTLHTKASGMALLH	rank_004	0.82	C-D	0.992272727	D	A,3-10	MTLHTKAS	65.586	5.331	8.322
postGMF-runs\2client\WT_analysis\more_scans\ESR1\ESR1_1-16_output	2client	WT	unknown	MTMTLHTKASGMALLH	rank_006	0.82	C-D	1.009545455	D	A,2-9	TMTLHTKA	66.342	5.243	8.128
postGMF-runs\2client\WT_analysis\more_scans\ESR1\ESR1_1-16_output	2client	WT	unknown	MTMTLHTKASGMALLH	rank_006	0.82	C-D	1.009545455	C	B,2-9	TMTLHTKA	65.506	5.276	8.153
postGMF-runs\2client\WT_analysis\more_scans\ESR1\ESR1_1-16_output	2client	WT	unknown	MTMTLHTKASGMALLH	rank_005	0.82	C-D	0.989090909	C	A,3-10	MTLHTKAS	63.908	5.109	8.001
postGMF-runs\2client\WT_analysis\more_scans\ESR1\ESR1_1-16_output	2client	WT	unknown	MTMTLHTKASGMALLH	rank_005	0.82	C-D	0.989090909	D	B,3-10	MTLHTKAS	61.257	5.548	8.593
postGMF-runs\2client\WT_analysis\more_scans\ESR1\ESR1_1-16_output	2client	WT	unknown	MTMTLHTKASGMALLH	rank_007	0.82	C-D	0.979545455	C	B,5-12	LHTKASGM	60.085	5.675	9.748
postGMF-runs\2client\WT_analysis\more_scans\ESR1\ESR1_1-16_output	2client	WT	unknown	MTMTLHTKASGMALLH	rank_007	0.82	C-D	0.979545455	D	A,6-13	HTKASGMA	59.73	5.497	9.958
postGMF-runs\2client\WT_analysis\more_scans\ESR1\ESR1_1-16_output	2client	WT	unknown	MTMTLHTKASGMALLH	rank_008	0.81	C-D	0.991363636	C	A,3-10	MTLHTKAS	56.693	5.283	8.447
postGMF-runs\2client\WT_analysis\more_scans\ESR1\ESR1_1-16_output	2client	WT	unknown	MTMTLHTKASGMALLH	rank_008	0.81	C-D	0.991363636	D	B,3-10	MTLHTKAS	53.471	6.357	9.557
postGMF-runs\2client\WT_analysis\more_scans\ESR1\ESR1_1-16_output	2client	WT	unknown	MTMTLHTKASGMALLH	rank_010	0.8	C-D	1.006363636	C	A,2-9	TMTLHTKA	55.96	6.382	9.845
postGMF-runs\2client\WT_analysis\more_scans\ESR1\ESR1_1-16_output	2client	WT	unknown	MTMTLHTKASGMALLH	rank_010	0.8	C-D	1.006363636	D	B,2-9	TMTLHTKA	54.898	6.501	9.96
postGMF-runs\2client\WT_analysis\more_scans\ESR1\ESR1_1-16_output	2client	WT	unknown	MTMTLHTKASGMALLH	rank_013	0.8	C-D	0.990909091	D	A,2-9	TMTLHTKA	54.16	7.79	9.855
postGMF-runs\2client\WT_analysis\more_scans\ESR1\ESR1_1-16_output	2client	WT	unknown	MTMTLHTKASGMALLH	rank_013	0.8	C-D	0.990909091	C	B,3-10	MTLHTKAS	53.995	7.607	10.096
postGMF-runs\2client\WT_analysis\more_scans\ESR1\ESR1_1-16_output	2client	WT	unknown	MTMTLHTKASGMALLH	rank_011	0.8	C-D	0.9985	C	B,2-9	TMTLHTKA	53.293	6.364	10.038
postGMF-runs\2client\WT_analysis\more_scans\ESR1\ESR1_1-16_output	2client	WT	unknown	MTMTLHTKASGMALLH	rank_011	0.8	C-D	0.9985	D	A,2-9	TMTLHTKA	53.156	6.433	10.1
postGMF-runs\2client\WT_analysis\more_scans\ESR1\ESR1_1-16_output	2client	WT	unknown	MTMTLHTKASGMALLH	rank_016	0.78	C-D	0.999545455	C	B,2-9	TMTLHTKA	50.101	7.88	10.898
postGMF-runs\2client\WT_analysis\more_scans\ESR1\ESR1_1-16_output	2client	WT	unknown	MTMTLHTKASGMALLH	rank_016	0.78	C-D	0.999545455	D	A,2-9	TMTLHTKA	50.032	7.887	10.898
postGMF-runs\2client\WT_analysis\more_scans\ESR1\ESR1_1-16_output	2client	WT	unknown	MTMTLHTKASGMALLH	rank_009	0.81	C-D	0.966818182	C	A,3-10	MTLHTKAS	48.456	5.232	9.698
postGMF-runs\2client\WT_analysis\more_scans\ESR1\ESR1_1-16_output	2client	WT	unknown	MTMTLHTKASGMALLH	rank_009	0.81	C-D	0.966818182	D	B,3-10	MTLHTKAS	44.476	6.916	11.051
postGMF-runs\2client\WT_analysis\more_scans\ESR1\ESR1_1-16_output	2client	WT	unknown	MTMTLHTKASGMALLH	rank_012	0.8	C-D	0.964642857	C	A,5-12	LHTKASGM	47.84	5.307	9.472
postGMF-runs\2client\WT_analysis\more_scans\ESR1\ESR1_1-16_output	2client	WT	unknown	MTMTLHTKASGMALLH	rank_015	0.78	C-D	0.994545455	D	A,2-9	TMTLHTKA	42.921	7.462	11.168
postGMF-runs\2client\WT_analysis\more_scans\ESR1\ESR1_1-16_output	2client	WT	unknown	MTMTLHTKASGMALLH	rank_015	0.78	C-D	0.994545455	C	B,2-9	TMTLHTKA	41.233	7.487	11.339
postGMF-runs\2client\WT_analysis\more_scans\ESR1\ESR1_1-16_output	2client	WT	unknown	MTMTLHTKASGMALLH	rank_017	0.78	C-D	0.968181818	C	A,5-12	LHTKASGM	40.695	7.99	12.398
postGMF-runs\2client\WT_analysis\more_scans\ESR1\ESR1_1-16_output	2client	WT	unknown	MTMTLHTKASGMALLH	rank_017	0.78	C-D	0.968181818	D	B,5-12	LHTKASGM	40.499	8.082	12.37
postGMF-runs\2client\WT_analysis\more_scans\ESR1\ESR1_1-16_output	2client	WT	unknown	MTMTLHTKASGMALLH	rank_024	0.77	C-D	0.973181818	C	A,2-9	TMTLHTKA	39.372	8.987	12.46
postGMF-runs\2client\WT_analysis\more_scans\ESR1\ESR1_1-16_output	2client	WT	unknown	MTMTLHTKASGMALLH	rank_024	0.77	C-D	0.973181818	D	B,2-9	TMTLHTKA	38.878	8.942	12.485
postGMF-runs\2client\WT_analysis\more_scans\ESR1\ESR1_1-16_output	2client	WT	unknown	MTMTLHTKASGMALLH	rank_019	0.78	C-D	0.968181818	C	B,2-9	TMTLHTKA	39.22	8.709	12.075
postGMF-runs\2client\WT_analysis\more_scans\ESR1\ESR1_1-16_output	2client	WT	unknown	MTMTLHTKASGMALLH	rank_019	0.78	C-D	0.968181818	D	A,2-9	TMTLHTKA	38.346	8.741	12.175
postGMF-runs\2client\WT_analysis\more_scans\ESR1\ESR1_1-16_output	2client	WT	unknown	MTMTLHTKASGMALLH	rank_014	0.78	C-D	0.949545455	C	A,2-9	TMTLHTKA	33.252	7.059	12.097
postGMF-runs\2client\WT_analysis\more_scans\ESR1\ESR1_1-16_output	2client	WT	unknown	MTMTLHTKASGMALLH	rank_014	0.78	C-D	0.949545455	D	B,2-9	TMTLHTKA	32.36	7.205	12.271
postGMF-runs\2client\WT_analysis\more_scans\ESR1\ESR1_1-16_output	2client	WT	unknown	MTMTLHTKASGMALLH	rank_018	0.78	C-D	0.977727273	D	B,2-9	TMTLHTKA	32.271	8.144	13.395
postGMF-runs\2client\WT_analysis\more_scans\ESR1\ESR1_1-16_output	2client	WT	unknown	MTMTLHTKASGMALLH	rank_018	0.78	C-D	0.977727273	C	A,2-9	TMTLHTKA	30.717	8.577	14.073
postGMF-runs\2client\WT_analysis\more_scans\ESR1\ESR1_1-16_output	2client	WT	unknown	MTMTLHTKASGMALLH	rank_020	0.77	C-D	0.963181818	C	B,1-8	MTMTLHTK	31.424	8.433	13.927
postGMF-runs\2client\WT_analysis\more_scans\ESR1\ESR1_1-16_output	2client	WT	unknown	MTMTLHTKASGMALLH	rank_020	0.77	C-D	0.963181818	D	A,1-8	MTMTLHTK	30.975	8.542	13.982
postGMF-runs\2client\WT_analysis\more_scans\ESR1\ESR1_1-16_output	2client	WT	unknown	MTMTLHTKASGMALLH	rank_021	0.77	C-D	0.966363636	D	A,2-9	TMTLHTKA	31.083	8.138	13.107
postGMF-runs\2client\WT_analysis\more_scans\ESR1\ESR1_1-16_output	2client	WT	unknown	MTMTLHTKASGMALLH	rank_021	0.77	C-D	0.966363636	C	B,2-9	TMTLHTKA	30.87	8.135	13.046
postGMF-runs\2client\WT_analysis\more_scans\ESR1\ESR1_1-16_output	2client	WT	unknown	MTMTLHTKASGMALLH	rank_022	0.77	C-D	0.975	D	A,2-9	TMTLHTKA	30.138	9.094	14.505
postGMF-runs\2client\WT_analysis\more_scans\ESR1\ESR1_1-16_output	2client	WT	unknown	MTMTLHTKASGMALLH	rank_022	0.77	C-D	0.975	C	B,2-9	TMTLHTKA	29.59	9.115	14.576
postGMF-runs\2client\WT_analysis\more_scans\ESR1\ESR1_1-16_output	2client	WT	unknown	MTMTLHTKASGMALLH	rank_023	0.77	C-D	0.967727273	C	B,1-8	MTMTLHTK	30.051	8.712	13.801
postGMF-runs\2client\WT_analysis\more_scans\ESR1\ESR1_1-16_output	2client	WT	unknown	MTMTLHTKASGMALLH	rank_023	0.77	C-D	0.967727273	D	A,1-8	MTMTLHTK	29.824	8.812	13.735
postGMF-runs\2client\WT_analysis\more_scans\ESR1\ESR1_1-16_output	2client	WT	unknown	MTMTLHTKASGMALLH	rank_025	0.77	C-D	0.966363636	C	A,2-9	TMTLHTKA	28.724	9.453	15.173
postGMF-runs\2client\WT_analysis\more_scans\ESR1\ESR1_1-16_output	2client	WT	unknown	MTMTLHTKASGMALLH	rank_025	0.77	C-D	0.966363636	D	B,1-8	MTMTLHTK	27.421	9.56	14.806
postGMF-runs\2client\WT_analysis\more_scans\ESR1\ESR1_105-120_output	2client	WT	unknown	PSPLMLLHPPPQLSPF	rank_001	0.79	C-D	1.015909091	D	B,2-9	SPLMLLHP	44.069	6.536	11.861
postGMF-runs\2client\WT_analysis\more_scans\ESR1\ESR1_105-120_output	2client	WT	unknown	PSPLMLLHPPPQLSPF	rank_001	0.79	C-D	1.015909091	C	A,2-9	SPLMLLHP	43.811	6.547	11.878
postGMF-runs\2client\WT_analysis\more_scans\ESR1\ESR1_105-120_output	2client	WT	unknown	PSPLMLLHPPPQLSPF	rank_002	0.79	C-D	1.025	C	B,1-8	PSPLMLLH	43.524	6.537	11.605
postGMF-runs\2client\WT_analysis\more_scans\ESR1\ESR1_105-120_output	2client	WT	unknown	PSPLMLLHPPPQLSPF	rank_002	0.79	C-D	1.025	D	A,1-8	PSPLMLLH	42.528	6.633	11.761
postGMF-runs\2client\WT_analysis\more_scans\ESR1\ESR1_105-120_output	2client	WT	unknown	PSPLMLLHPPPQLSPF	rank_010	0.78	C-D	1.035454545	D	B,2-9	SPLMLLHP	41.274	7.109	12.79
postGMF-runs\2client\WT_analysis\more_scans\ESR1\ESR1_105-120_output	2client	WT	unknown	PSPLMLLHPPPQLSPF	rank_010	0.78	C-D	1.035454545	C	A,2-9	SPLMLLHP	39.396	7.206	13.051
postGMF-runs\2client\WT_analysis\more_scans\ESR1\ESR1_105-120_output	2client	WT	unknown	PSPLMLLHPPPQLSPF	rank_017	0.78	C-D	1.024090909	D	B,1-8	PSPLMLLH	40.374	7.524	12.778
postGMF-runs\2client\WT_analysis\more_scans\ESR1\ESR1_105-120_output	2client	WT	unknown	PSPLMLLHPPPQLSPF	rank_017	0.78	C-D	1.024090909	C	A,1-8	PSPLMLLH	38.882	7.796	13.077
postGMF-runs\2client\WT_analysis\more_scans\ESR1\ESR1_105-120_output	2client	WT	unknown	PSPLMLLHPPPQLSPF	rank_005	0.78	C-D	1.006818182	C	A,2-9	SPLMLLHP	39.416	7.287	12.735
postGMF-runs\2client\WT_analysis\more_scans\ESR1\ESR1_105-120_output	2client	WT	unknown	PSPLMLLHPPPQLSPF	rank_014	0.78	C-D	1.000454545	C	A,3-10	PLMLLHPP	38.386	7.814	12.972
postGMF-runs\2client\WT_analysis\more_scans\ESR1\ESR1_105-120_output	2client	WT	unknown	PSPLMLLHPPPQLSPF	rank_013	0.78	C-D	0.987272727	C	B,3-10	PLMLLHPP	37.921	7.884	13.238
postGMF-runs\2client\WT_analysis\more_scans\ESR1\ESR1_105-120_output	2client	WT	unknown	PSPLMLLHPPPQLSPF	rank_013	0.78	C-D	0.987272727	D	A,3-10	PLMLLHPP	36.161	8.085	13.698
postGMF-runs\2client\WT_analysis\more_scans\ESR1\ESR1_105-120_output	2client	WT	unknown	PSPLMLLHPPPQLSPF	rank_011	0.78	C-D	0.986923077	D	B,3-10	PLMLLHPP	36.98	7.9	13.115
postGMF-runs\2client\WT_analysis\more_scans\ESR1\ESR1_105-120_output	2client	WT	unknown	PSPLMLLHPPPQLSPF	rank_004	0.78	C-D	0.985454545	C	B,3-10	PLMLLHPP	36.896	7.662	13.299
postGMF-runs\2client\WT_analysis\more_scans\ESR1\ESR1_105-120_output	2client	WT	unknown	PSPLMLLHPPPQLSPF	rank_004	0.78	C-D	0.985454545	D	A,3-10	PLMLLHPP	35.525	7.9	13.549
postGMF-runs\2client\WT_analysis\more_scans\ESR1\ESR1_105-120_output	2client	WT	unknown	PSPLMLLHPPPQLSPF	rank_019	0.78	C-D	0.980909091	C	B,3-10	PLMLLHPP	35.894	7.976	13.492
postGMF-runs\2client\WT_analysis\more_scans\ESR1\ESR1_105-120_output	2client	WT	unknown	PSPLMLLHPPPQLSPF	rank_019	0.78	C-D	0.980909091	D	A,3-10	PLMLLHPP	35.558	8.117	13.55
postGMF-runs\2client\WT_analysis\more_scans\ESR1\ESR1_105-120_output	2client	WT	unknown	PSPLMLLHPPPQLSPF	rank_021	0.78	C-D	1.002727273	D	B,3-10	PLMLLHPP	35.536	7.968	13.691
postGMF-runs\2client\WT_analysis\more_scans\ESR1\ESR1_105-120_output	2client	WT	unknown	PSPLMLLHPPPQLSPF	rank_022	0.78	C-D	0.995454545	D	B,3-10	PLMLLHPP	34.875	8.482	13.783
postGMF-runs\2client\WT_analysis\more_scans\ESR1\ESR1_105-120_output	2client	WT	unknown	PSPLMLLHPPPQLSPF	rank_018	0.78	C-D	0.982272727	D	B,3-10	PLMLLHPP	34.676	8.045	13.759
postGMF-runs\2client\WT_analysis\more_scans\ESR1\ESR1_105-120_output	2client	WT	unknown	PSPLMLLHPPPQLSPF	rank_018	0.78	C-D	0.982272727	C	A,3-10	PLMLLHPP	34.115	8.107	13.774
postGMF-runs\2client\WT_analysis\more_scans\ESR1\ESR1_105-120_output	2client	WT	unknown	PSPLMLLHPPPQLSPF	rank_007	0.78	C-D	0.99	C	B,3-10	PLMLLHPP	33.774	7.747	13.505
postGMF-runs\2client\WT_analysis\more_scans\ESR1\ESR1_105-120_output	2client	WT	unknown	PSPLMLLHPPPQLSPF	rank_006	0.78	C-D	0.988181818	D	B,3-10	PLMLLHPP	32.505	8.047	14.117
postGMF-runs\2client\WT_analysis\more_scans\ESR1\ESR1_113-128_output	2client	WT	unknown	PPPQLSPFLQPHGQQV	rank_003	0.87	C-D	0.927727273	C	B,9-16	LQPHGQQV	94.741	1.423	2.138
postGMF-runs\2client\WT_analysis\more_scans\ESR1\ESR1_113-128_output	2client	WT	unknown	PPPQLSPFLQPHGQQV	rank_003	0.87	C-D	0.927727273	D	A,9-16	LQPHGQQV	94.671	1.438	2.153
postGMF-runs\2client\WT_analysis\more_scans\ESR1\ESR1_113-128_output	2client	WT	unknown	PPPQLSPFLQPHGQQV	rank_002	0.87	C-D	0.926818182	D	A,9-16	LQPHGQQV	94.391	1.509	2.293
postGMF-runs\2client\WT_analysis\more_scans\ESR1\ESR1_113-128_output	2client	WT	unknown	PPPQLSPFLQPHGQQV	rank_002	0.87	C-D	0.926818182	C	B,9-16	LQPHGQQV	94.259	1.517	2.295
postGMF-runs\2client\WT_analysis\more_scans\ESR1\ESR1_113-128_output	2client	WT	unknown	PPPQLSPFLQPHGQQV	rank_004	0.86	C-D	0.935909091	C	B,9-16	LQPHGQQV	93.406	1.553	2.381
postGMF-runs\2client\WT_analysis\more_scans\ESR1\ESR1_113-128_output	2client	WT	unknown	PPPQLSPFLQPHGQQV	rank_004	0.86	C-D	0.935909091	D	A,9-16	LQPHGQQV	92.985	1.608	2.458
postGMF-runs\2client\WT_analysis\more_scans\ESR1\ESR1_113-128_output	2client	WT	unknown	PPPQLSPFLQPHGQQV	rank_006	0.86	C-D	0.935454545	C	B,9-16	LQPHGQQV	93.366	1.536	2.396
postGMF-runs\2client\WT_analysis\more_scans\ESR1\ESR1_113-128_output	2client	WT	unknown	PPPQLSPFLQPHGQQV	rank_006	0.86	C-D	0.935454545	D	A,9-16	LQPHGQQV	93.273	1.536	2.41
postGMF-runs\2client\WT_analysis\more_scans\ESR1\ESR1_113-128_output	2client	WT	unknown	PPPQLSPFLQPHGQQV	rank_001	0.87	C-D	0.931818182	C	B,9-16	LQPHGQQV	92.985	1.6	2.427
postGMF-runs\2client\WT_analysis\more_scans\ESR1\ESR1_113-128_output	2client	WT	unknown	PPPQLSPFLQPHGQQV	rank_001	0.87	C-D	0.931818182	D	A,9-16	LQPHGQQV	92.86	1.619	2.442
postGMF-runs\2client\WT_analysis\more_scans\ESR1\ESR1_113-128_output	2client	WT	unknown	PPPQLSPFLQPHGQQV	rank_005	0.86	C-D	0.932272727	D	A,9-16	LQPHGQQV	91.173	1.669	3.195
postGMF-runs\2client\WT_analysis\more_scans\ESR1\ESR1_113-128_output	2client	WT	unknown	PPPQLSPFLQPHGQQV	rank_005	0.86	C-D	0.932272727	C	B,9-16	LQPHGQQV	91.009	1.681	3.191
postGMF-runs\2client\WT_analysis\more_scans\ESR1\ESR1_113-128_output	2client	WT	unknown	PPPQLSPFLQPHGQQV	rank_007	0.85	C-D	0.948181818	C	B,9-16	LQPHGQQV	87.798	1.998	3.862
postGMF-runs\2client\WT_analysis\more_scans\ESR1\ESR1_113-128_output	2client	WT	unknown	PPPQLSPFLQPHGQQV	rank_007	0.85	C-D	0.948181818	D	A,9-16	LQPHGQQV	87.648	2.045	3.983
postGMF-runs\2client\WT_analysis\more_scans\ESR1\ESR1_113-128_output	2client	WT	unknown	PPPQLSPFLQPHGQQV	rank_011	0.8	C-D	1.013846154	C	A,8-15	FLQPHGQQ	58.673	6.469	10.982
postGMF-runs\2client\WT_analysis\more_scans\ESR1\ESR1_113-128_output	2client	WT	unknown	PPPQLSPFLQPHGQQV	rank_011	0.8	C-D	1.013846154	D	B,8-15	FLQPHGQQ	55.99	6.867	11.202
postGMF-runs\2client\WT_analysis\more_scans\ESR1\ESR1_113-128_output	2client	WT	unknown	PPPQLSPFLQPHGQQV	rank_015	0.79	C-D	0.982692308	C	A,9-16	LQPHGQQV	51.161	6.8	10.91
postGMF-runs\2client\WT_analysis\more_scans\ESR1\ESR1_113-128_output	2client	WT	unknown	PPPQLSPFLQPHGQQV	rank_015	0.79	C-D	0.982692308	D	B,9-16	LQPHGQQV	50.384	6.915	10.963
postGMF-runs\2client\WT_analysis\more_scans\ESR1\ESR1_113-128_output	2client	WT	unknown	PPPQLSPFLQPHGQQV	rank_012	0.79	C-D	0.995	D	B,8-15	FLQPHGQQ	50.281	6.747	11.695
postGMF-runs\2client\WT_analysis\more_scans\ESR1\ESR1_113-128_output	2client	WT	unknown	PPPQLSPFLQPHGQQV	rank_012	0.79	C-D	0.995	C	A,8-15	FLQPHGQQ	49.789	6.657	11.741
postGMF-runs\2client\WT_analysis\more_scans\ESR1\ESR1_113-128_output	2client	WT	unknown	PPPQLSPFLQPHGQQV	rank_008	0.8	C-D	0.968928571	D	A,8-15	FLQPHGQQ	50.074	6.805	11.564
postGMF-runs\2client\WT_analysis\more_scans\ESR1\ESR1_113-128_output	2client	WT	unknown	PPPQLSPFLQPHGQQV	rank_008	0.8	C-D	0.968928571	C	B,8-15	FLQPHGQQ	47.624	7.316	12.074
postGMF-runs\2client\WT_analysis\more_scans\ESR1\ESR1_113-128_output	2client	WT	unknown	PPPQLSPFLQPHGQQV	rank_019	0.78	C-D	1.003461538	D	B,9-16	LQPHGQQV	48.457	7.161	11.596
postGMF-runs\2client\WT_analysis\more_scans\ESR1\ESR1_113-128_output	2client	WT	unknown	PPPQLSPFLQPHGQQV	rank_019	0.78	C-D	1.003461538	C	A,9-16	LQPHGQQV	48.238	7.104	11.583
postGMF-runs\2client\WT_analysis\more_scans\ESR1\ESR1_113-128_output	2client	WT	unknown	PPPQLSPFLQPHGQQV	rank_010	0.8	C-D	0.968076923	C	B,8-15	FLQPHGQQ	47.29	6.53	11.929
postGMF-runs\2client\WT_analysis\more_scans\ESR1\ESR1_113-128_output	2client	WT	unknown	PPPQLSPFLQPHGQQV	rank_010	0.8	C-D	0.968076923	D	A,8-15	FLQPHGQQ	46.605	6.541	11.963
postGMF-runs\2client\WT_analysis\more_scans\ESR1\ESR1_113-128_output	2client	WT	unknown	PPPQLSPFLQPHGQQV	rank_016	0.79	C-D	0.994090909	D	B,8-15	FLQPHGQQ	47.196	6.81	11.878
postGMF-runs\2client\WT_analysis\more_scans\ESR1\ESR1_113-128_output	2client	WT	unknown	PPPQLSPFLQPHGQQV	rank_016	0.79	C-D	0.994090909	C	A,8-15	FLQPHGQQ	46.531	6.874	11.937
postGMF-runs\2client\WT_analysis\more_scans\ESR1\ESR1_113-128_output	2client	WT	unknown	PPPQLSPFLQPHGQQV	rank_014	0.79	C-D	0.986538462	D	A,8-15	FLQPHGQQ	46.621	7.052	12.241
postGMF-runs\2client\WT_analysis\more_scans\ESR1\ESR1_113-128_output	2client	WT	unknown	PPPQLSPFLQPHGQQV	rank_014	0.79	C-D	0.986538462	C	B,8-15	FLQPHGQQ	46.015	7.121	12.31
postGMF-runs\2client\WT_analysis\more_scans\ESR1\ESR1_113-128_output	2client	WT	unknown	PPPQLSPFLQPHGQQV	rank_020	0.78	C-D	0.984090909	D	B,8-15	FLQPHGQQ	43.639	7.341	12.406
postGMF-runs\2client\WT_analysis\more_scans\ESR1\ESR1_113-128_output	2client	WT	unknown	PPPQLSPFLQPHGQQV	rank_020	0.78	C-D	0.984090909	C	A,8-15	FLQPHGQQ	43.207	7.33	12.418
postGMF-runs\2client\WT_analysis\more_scans\ESR1\ESR1_113-128_output	2client	WT	unknown	PPPQLSPFLQPHGQQV	rank_013	0.79	C-D	0.966923077	D	A,8-15	FLQPHGQQ	41.3	7.42	12.773
postGMF-runs\2client\WT_analysis\more_scans\ESR1\ESR1_113-128_output	2client	WT	unknown	PPPQLSPFLQPHGQQV	rank_013	0.79	C-D	0.966923077	C	B,8-15	FLQPHGQQ	40.849	7.46	12.788
postGMF-runs\2client\WT_analysis\more_scans\ESR1\ESR1_113-128_output	2client	WT	unknown	PPPQLSPFLQPHGQQV	rank_021	0.78	C-D	0.972272727	C	A,8-15	FLQPHGQQ	39.96	7.961	13.066
postGMF-runs\2client\WT_analysis\more_scans\ESR1\ESR1_113-128_output	2client	WT	unknown	PPPQLSPFLQPHGQQV	rank_021	0.78	C-D	0.972272727	D	B,8-15	FLQPHGQQ	39.959	7.769	13.102
postGMF-runs\2client\WT_analysis\more_scans\ESR1\ESR1_113-128_output	2client	WT	unknown	PPPQLSPFLQPHGQQV	rank_017	0.79	C-D	0.971538462	C	A,8-15	FLQPHGQQ	39.636	7.54	12.951
postGMF-runs\2client\WT_analysis\more_scans\ESR1\ESR1_113-128_output	2client	WT	unknown	PPPQLSPFLQPHGQQV	rank_017	0.79	C-D	0.971538462	D	B,8-15	FLQPHGQQ	39.18	7.74	13.156
postGMF-runs\2client\WT_analysis\more_scans\ESR1\ESR1_113-128_output	2client	WT	unknown	PPPQLSPFLQPHGQQV	rank_023	0.78	C-D	0.970416667	D	B,8-15	FLQPHGQQ	38.317	8.093	13.295
postGMF-runs\2client\WT_analysis\more_scans\ESR1\ESR1_113-128_output	2client	WT	unknown	PPPQLSPFLQPHGQQV	rank_023	0.78	C-D	0.970416667	C	A,8-15	FLQPHGQQ	37.39	8.096	13.344
postGMF-runs\2client\WT_analysis\more_scans\ESR1\ESR1_113-128_output	2client	WT	unknown	PPPQLSPFLQPHGQQV	rank_018	0.79	C-D	0.964090909	D	A,4-11	QLSPFLQP	36.119	7.445	13.769
postGMF-runs\2client\WT_analysis\more_scans\ESR1\ESR1_113-128_output	2client	WT	unknown	PPPQLSPFLQPHGQQV	rank_018	0.79	C-D	0.964090909	C	B,4-11	QLSPFLQP	35.75	7.582	13.813
postGMF-runs\2client\WT_analysis\more_scans\ESR1\ESR1_113-128_output	2client	WT	unknown	PPPQLSPFLQPHGQQV	rank_022	0.78	C-D	0.972692308	C	A,8-15	FLQPHGQQ	33.949	8.632	14.14
postGMF-runs\2client\WT_analysis\more_scans\ESR1\ESR1_121-136_output	2client	WT	unknown	LQPHGQQVPYYLENEP	rank_001	0.83	C-D	1.147727273	C	B,8-15	VPYYLENE	73.421	3.893	6.605
postGMF-runs\2client\WT_analysis\more_scans\ESR1\ESR1_121-136_output	2client	WT	unknown	LQPHGQQVPYYLENEP	rank_001	0.83	C-D	1.147727273	D	A,8-15	VPYYLENE	73.285	3.917	6.572
postGMF-runs\2client\WT_analysis\more_scans\ESR1\ESR1_121-136_output	2client	WT	unknown	LQPHGQQVPYYLENEP	rank_005	0.8	C-D	1.156818182	C	A,7-14	QVPYYLEN	60.831	5.814	8.561
postGMF-runs\2client\WT_analysis\more_scans\ESR1\ESR1_121-136_output	2client	WT	unknown	LQPHGQQVPYYLENEP	rank_005	0.8	C-D	1.156818182	D	B,7-14	QVPYYLEN	59.721	5.83	8.604
postGMF-runs\2client\WT_analysis\more_scans\ESR1\ESR1_121-136_output	2client	WT	unknown	LQPHGQQVPYYLENEP	rank_008	0.79	C-D	1.069090909	C	B,7-14	QVPYYLEN	53.266	6.817	9.937
postGMF-runs\2client\WT_analysis\more_scans\ESR1\ESR1_121-136_output	2client	WT	unknown	LQPHGQQVPYYLENEP	rank_008	0.79	C-D	1.069090909	D	A,7-14	QVPYYLEN	52.155	6.958	10.19
postGMF-runs\2client\WT_analysis\more_scans\ESR1\ESR1_121-136_output	2client	WT	unknown	LQPHGQQVPYYLENEP	rank_013	0.78	C-D	1.041818182	C	B,7-14	QVPYYLEN	51.984	7.615	11.035
postGMF-runs\2client\WT_analysis\more_scans\ESR1\ESR1_121-136_output	2client	WT	unknown	LQPHGQQVPYYLENEP	rank_013	0.78	C-D	1.041818182	D	A,7-14	QVPYYLEN	49.159	8.114	11.431
postGMF-runs\2client\WT_analysis\more_scans\ESR1\ESR1_121-136_output	2client	WT	unknown	LQPHGQQVPYYLENEP	rank_002	0.81	C-D	1.038181818	D	B,7-14	QVPYYLEN	50.877	5.126	8.918
postGMF-runs\2client\WT_analysis\more_scans\ESR1\ESR1_121-136_output	2client	WT	unknown	LQPHGQQVPYYLENEP	rank_002	0.81	C-D	1.038181818	C	A,7-14	QVPYYLEN	49.359	5.626	9.37
postGMF-runs\2client\WT_analysis\more_scans\ESR1\ESR1_121-136_output	2client	WT	unknown	LQPHGQQVPYYLENEP	rank_010	0.79	C-D	0.990416667	C	A,7-14	QVPYYLEN	48.611	6.983	11.082
postGMF-runs\2client\WT_analysis\more_scans\ESR1\ESR1_121-136_output	2client	WT	unknown	LQPHGQQVPYYLENEP	rank_010	0.79	C-D	0.990416667	D	B,7-14	QVPYYLEN	45.418	8.04	11.868
postGMF-runs\2client\WT_analysis\more_scans\ESR1\ESR1_121-136_output	2client	WT	unknown	LQPHGQQVPYYLENEP	rank_003	0.8	C-D	0.981363636	D	B,6-13	QQVPYYLE	47.425	6.137	10.46
postGMF-runs\2client\WT_analysis\more_scans\ESR1\ESR1_121-136_output	2client	WT	unknown	LQPHGQQVPYYLENEP	rank_003	0.8	C-D	0.981363636	C	A,6-13	QQVPYYLE	46.809	6.432	10.685
postGMF-runs\2client\WT_analysis\more_scans\ESR1\ESR1_121-136_output	2client	WT	unknown	LQPHGQQVPYYLENEP	rank_004	0.8	C-D	1.007727273	D	B,7-14	QVPYYLEN	46.946	5.936	10.35
postGMF-runs\2client\WT_analysis\more_scans\ESR1\ESR1_121-136_output	2client	WT	unknown	LQPHGQQVPYYLENEP	rank_004	0.8	C-D	1.007727273	C	A,7-14	QVPYYLEN	44.902	6.423	10.832
postGMF-runs\2client\WT_analysis\more_scans\ESR1\ESR1_121-136_output	2client	WT	unknown	LQPHGQQVPYYLENEP	rank_020	0.77	C-D	1.052727273	D	A,7-14	QVPYYLEN	45.29	7.968	11.49
postGMF-runs\2client\WT_analysis\more_scans\ESR1\ESR1_121-136_output	2client	WT	unknown	LQPHGQQVPYYLENEP	rank_020	0.77	C-D	1.052727273	C	B,7-14	QVPYYLEN	44.787	7.721	11.464
postGMF-runs\2client\WT_analysis\more_scans\ESR1\ESR1_121-136_output	2client	WT	unknown	LQPHGQQVPYYLENEP	rank_007	0.79	C-D	1.028181818	D	B,6-13	QQVPYYLE	44.691	6.13	10.896
postGMF-runs\2client\WT_analysis\more_scans\ESR1\ESR1_121-136_output	2client	WT	unknown	LQPHGQQVPYYLENEP	rank_007	0.79	C-D	1.028181818	C	A,6-13	QQVPYYLE	43.286	6.661	11.207
postGMF-runs\2client\WT_analysis\more_scans\ESR1\ESR1_121-136_output	2client	WT	unknown	LQPHGQQVPYYLENEP	rank_011	0.78	C-D	0.994230769	C	A,5-12	GQQVPYYL	43.347	7.874	12.476
postGMF-runs\2client\WT_analysis\more_scans\ESR1\ESR1_121-136_output	2client	WT	unknown	LQPHGQQVPYYLENEP	rank_011	0.78	C-D	0.994230769	D	B,5-12	GQQVPYYL	42.285	8.147	12.623
postGMF-runs\2client\WT_analysis\more_scans\ESR1\ESR1_121-136_output	2client	WT	unknown	LQPHGQQVPYYLENEP	rank_009	0.78	C-D	0.990833333	C	A,6-13	QQVPYYLE	43.251	7.06	10.742
postGMF-runs\2client\WT_analysis\more_scans\ESR1\ESR1_121-136_output	2client	WT	unknown	LQPHGQQVPYYLENEP	rank_021	0.78	C-D	1.007692308	C	B,7-14	QVPYYLEN	42.156	8.239	12.144
postGMF-runs\2client\WT_analysis\more_scans\ESR1\ESR1_121-136_output	2client	WT	unknown	LQPHGQQVPYYLENEP	rank_021	0.78	C-D	1.007692308	D	A,6-13	QQVPYYLE	41.929	8.216	12.058
postGMF-runs\2client\WT_analysis\more_scans\ESR1\ESR1_121-136_output	2client	WT	unknown	LQPHGQQVPYYLENEP	rank_015	0.78	C-D	1.014615385	D	B,5-12	GQQVPYYL	41.995	9.329	13.064
postGMF-runs\2client\WT_analysis\more_scans\ESR1\ESR1_121-136_output	2client	WT	unknown	LQPHGQQVPYYLENEP	rank_015	0.78	C-D	1.014615385	C	A,5-12	GQQVPYYL	40.469	9.577	13.31
postGMF-runs\2client\WT_analysis\more_scans\ESR1\ESR1_121-136_output	2client	WT	unknown	LQPHGQQVPYYLENEP	rank_018	0.78	C-D	1.014615385	C	B,5-12	GQQVPYYL	41.302	9.524	13.155
postGMF-runs\2client\WT_analysis\more_scans\ESR1\ESR1_121-136_output	2client	WT	unknown	LQPHGQQVPYYLENEP	rank_018	0.78	C-D	1.014615385	D	A,5-12	GQQVPYYL	41.134	9.61	13.255
postGMF-runs\2client\WT_analysis\more_scans\ESR1\ESR1_121-136_output	2client	WT	unknown	LQPHGQQVPYYLENEP	rank_014	0.78	C-D	0.984545455	D	B,5-12	GQQVPYYL	41.043	7.862	12.134
postGMF-runs\2client\WT_analysis\more_scans\ESR1\ESR1_121-136_output	2client	WT	unknown	LQPHGQQVPYYLENEP	rank_014	0.78	C-D	0.984545455	C	A,5-12	GQQVPYYL	37.894	8.25	12.518
postGMF-runs\2client\WT_analysis\more_scans\ESR1\ESR1_121-136_output	2client	WT	unknown	LQPHGQQVPYYLENEP	rank_012	0.78	C-D	0.987307692	C	B,6-13	QQVPYYLE	40.985	7.418	12.267
postGMF-runs\2client\WT_analysis\more_scans\ESR1\ESR1_121-136_output	2client	WT	unknown	LQPHGQQVPYYLENEP	rank_012	0.78	C-D	0.987307692	D	A,6-13	QQVPYYLE	40.164	7.456	12.308
postGMF-runs\2client\WT_analysis\more_scans\ESR1\ESR1_121-136_output	2client	WT	unknown	LQPHGQQVPYYLENEP	rank_017	0.78	C-D	0.972692308	D	B,5-12	GQQVPYYL	40.175	8.014	12.532
postGMF-runs\2client\WT_analysis\more_scans\ESR1\ESR1_121-136_output	2client	WT	unknown	LQPHGQQVPYYLENEP	rank_017	0.78	C-D	0.972692308	C	A,5-12	GQQVPYYL	36.291	8	12.729
postGMF-runs\2client\WT_analysis\more_scans\ESR1\ESR1_121-136_output	2client	WT	unknown	LQPHGQQVPYYLENEP	rank_024	0.77	C-D	1.00625	C	B,6-13	QQVPYYLE	39.703	8.977	12.615
postGMF-runs\2client\WT_analysis\more_scans\ESR1\ESR1_121-136_output	2client	WT	unknown	LQPHGQQVPYYLENEP	rank_024	0.77	C-D	1.00625	D	A,6-13	QQVPYYLE	36.859	8.881	12.829
postGMF-runs\2client\WT_analysis\more_scans\ESR1\ESR1_121-136_output	2client	WT	unknown	LQPHGQQVPYYLENEP	rank_022	0.77	C-D	1	C	B,5-12	GQQVPYYL	37.729	9.744	13.482
postGMF-runs\2client\WT_analysis\more_scans\ESR1\ESR1_121-136_output	2client	WT	unknown	LQPHGQQVPYYLENEP	rank_022	0.77	C-D	1	D	A,5-12	GQQVPYYL	37.454	9.749	13.484
postGMF-runs\2client\WT_analysis\more_scans\ESR1\ESR1_121-136_output	2client	WT	unknown	LQPHGQQVPYYLENEP	rank_019	0.78	C-D	1.007727273	C	B,5-12	GQQVPYYL	37.194	7.614	12.204
postGMF-runs\2client\WT_analysis\more_scans\ESR1\ESR1_121-136_output	2client	WT	unknown	LQPHGQQVPYYLENEP	rank_019	0.78	C-D	1.007727273	D	A,5-12	GQQVPYYL	37.174	7.728	12.201
postGMF-runs\2client\WT_analysis\more_scans\ESR1\ESR1_121-136_output	2client	WT	unknown	LQPHGQQVPYYLENEP	rank_006	0.79	C-D	0.986363636	C	A,6-13	QQVPYYLE	37.033	6.273	11.14
postGMF-runs\2client\WT_analysis\more_scans\ESR1\ESR1_121-136_output	2client	WT	unknown	LQPHGQQVPYYLENEP	rank_006	0.79	C-D	0.986363636	D	B,6-13	QQVPYYLE	33.97	6.964	11.824
postGMF-runs\2client\WT_analysis\more_scans\ESR1\ESR1_121-136_output	2client	WT	unknown	LQPHGQQVPYYLENEP	rank_023	0.77	C-D	1.009166667	C	A,5-12	GQQVPYYL	36.997	8.196	12.486
postGMF-runs\2client\WT_analysis\more_scans\ESR1\ESR1_121-136_output	2client	WT	unknown	LQPHGQQVPYYLENEP	rank_023	0.77	C-D	1.009166667	D	B,5-12	GQQVPYYL	31.423	9.082	13.414
postGMF-runs\2client\WT_analysis\more_scans\ESR1\ESR1_121-136_output	2client	WT	unknown	LQPHGQQVPYYLENEP	rank_016	0.78	C-D	1.015	D	B,5-12	GQQVPYYL	36.246	7.94	12.447
postGMF-runs\2client\WT_analysis\more_scans\ESR1\ESR1_121-136_output	2client	WT	unknown	LQPHGQQVPYYLENEP	rank_016	0.78	C-D	1.015	C	A,5-12	GQQVPYYL	36.124	7.736	12.494
postGMF-runs\2client\WT_analysis\more_scans\ESR1\ESR1_121-136_output	2client	WT	unknown	LQPHGQQVPYYLENEP	rank_025	0.77	C-D	1.011363636	D	A,6-13	QQVPYYLE	35.614	8.353	12.407
postGMF-runs\2client\WT_analysis\more_scans\ESR1\ESR1_121-136_output	2client	WT	unknown	LQPHGQQVPYYLENEP	rank_025	0.77	C-D	1.011363636	C	B,6-13	QQVPYYLE	33.11	8.633	12.658
postGMF-runs\2client\WT_analysis\more_scans\ESR1\ESR1_129-144_output	2client	WT	unknown	PYYLENEPSGYTVREA	rank_001	0.81	C-D	0.954545455	D	B,2-9	YYLENEPS	64.074	4.907	8.857
postGMF-runs\2client\WT_analysis\more_scans\ESR1\ESR1_129-144_output	2client	WT	unknown	PYYLENEPSGYTVREA	rank_011	0.78	C-D	0.965909091	C	B,4-11	LENEPSGY	46.014	8.3	12.799
postGMF-runs\2client\WT_analysis\more_scans\ESR1\ESR1_129-144_output	2client	WT	unknown	PYYLENEPSGYTVREA	rank_011	0.78	C-D	0.965909091	D	A,4-11	LENEPSGY	44.226	8.387	13.067
postGMF-runs\2client\WT_analysis\more_scans\ESR1\ESR1_129-144_output	2client	WT	unknown	PYYLENEPSGYTVREA	rank_010	0.78	C-D	0.951818182	C	A,5-12	ENEPSGYT	43.865	8.47	13.636
postGMF-runs\2client\WT_analysis\more_scans\ESR1\ESR1_129-144_output	2client	WT	unknown	PYYLENEPSGYTVREA	rank_010	0.78	C-D	0.951818182	D	B,5-12	ENEPSGYT	43.676	8.508	13.697
postGMF-runs\2client\WT_analysis\more_scans\ESR1\ESR1_129-144_output	2client	WT	unknown	PYYLENEPSGYTVREA	rank_012	0.78	C-D	0.985	C	A,3-10	YLENEPSG	41.179	8.299	13.047
postGMF-runs\2client\WT_analysis\more_scans\ESR1\ESR1_129-144_output	2client	WT	unknown	PYYLENEPSGYTVREA	rank_012	0.78	C-D	0.985	D	B,4-11	LENEPSGY	40.45	8.418	13.4
postGMF-runs\2client\WT_analysis\more_scans\ESR1\ESR1_129-144_output	2client	WT	unknown	PYYLENEPSGYTVREA	rank_002	0.79	C-D	0.970384615	C	A,4-11	LENEPSGY	40.046	7.262	12.886
postGMF-runs\2client\WT_analysis\more_scans\ESR1\ESR1_129-144_output	2client	WT	unknown	PYYLENEPSGYTVREA	rank_002	0.79	C-D	0.970384615	D	B,3-10	YLENEPSG	38.143	7.612	12.983
postGMF-runs\2client\WT_analysis\more_scans\ESR1\ESR1_129-144_output	2client	WT	unknown	PYYLENEPSGYTVREA	rank_019	0.78	C-D	0.962692308	D	B,5-12	ENEPSGYT	39.227	8.593	13.125
postGMF-runs\2client\WT_analysis\more_scans\ESR1\ESR1_129-144_output	2client	WT	unknown	PYYLENEPSGYTVREA	rank_019	0.78	C-D	0.962692308	C	A,5-12	ENEPSGYT	36.444	9.05	13.604
postGMF-runs\2client\WT_analysis\more_scans\ESR1\ESR1_129-144_output	2client	WT	unknown	PYYLENEPSGYTVREA	rank_006	0.79	C-D	0.997727273	D	B,2-9	YYLENEPS	37.974	7.335	12.028
postGMF-runs\2client\WT_analysis\more_scans\ESR1\ESR1_129-144_output	2client	WT	unknown	PYYLENEPSGYTVREA	rank_006	0.79	C-D	0.997727273	C	A,2-9	YYLENEPS	37.252	7.7	12.229
postGMF-runs\2client\WT_analysis\more_scans\ESR1\ESR1_129-144_output	2client	WT	unknown	PYYLENEPSGYTVREA	rank_018	0.78	C-D	0.964166667	D	A,3-10	YLENEPSG	35.1	9.299	13.809
postGMF-runs\2client\WT_analysis\more_scans\ESR1\ESR1_129-144_output	2client	WT	unknown	PYYLENEPSGYTVREA	rank_018	0.78	C-D	0.964166667	C	B,3-10	YLENEPSG	34.95	9.374	13.825
postGMF-runs\2client\WT_analysis\more_scans\ESR1\ESR1_129-144_output	2client	WT	unknown	PYYLENEPSGYTVREA	rank_005	0.79	C-D	0.965769231	C	A,3-10	YLENEPSG	34.964	7.944	13.373
postGMF-runs\2client\WT_analysis\more_scans\ESR1\ESR1_129-144_output	2client	WT	unknown	PYYLENEPSGYTVREA	rank_005	0.79	C-D	0.965769231	D	B,3-10	YLENEPSG	34.919	8.099	13.324
postGMF-runs\2client\WT_analysis\more_scans\ESR1\ESR1_129-144_output	2client	WT	unknown	PYYLENEPSGYTVREA	rank_008	0.78	C-D	0.996818182	D	A,4-11	LENEPSGY	34.955	7.637	13.711
postGMF-runs\2client\WT_analysis\more_scans\ESR1\ESR1_129-144_output	2client	WT	unknown	PYYLENEPSGYTVREA	rank_008	0.78	C-D	0.996818182	C	B,4-11	LENEPSGY	34.726	7.739	13.778
postGMF-runs\2client\WT_analysis\more_scans\ESR1\ESR1_129-144_output	2client	WT	unknown	PYYLENEPSGYTVREA	rank_004	0.79	C-D	0.975416667	D	B,4-11	LENEPSGY	34.573	7.73	13.517
postGMF-runs\2client\WT_analysis\more_scans\ESR1\ESR1_129-144_output	2client	WT	unknown	PYYLENEPSGYTVREA	rank_004	0.79	C-D	0.975416667	C	A,4-11	LENEPSGY	34.039	7.957	13.807
postGMF-runs\2client\WT_analysis\more_scans\ESR1\ESR1_129-144_output	2client	WT	unknown	PYYLENEPSGYTVREA	rank_003	0.79	C-D	0.956818182	D	A,3-10	YLENEPSG	33.869	7.89	13.619
postGMF-runs\2client\WT_analysis\more_scans\ESR1\ESR1_129-144_output	2client	WT	unknown	PYYLENEPSGYTVREA	rank_003	0.79	C-D	0.956818182	C	B,3-10	YLENEPSG	33.221	8.056	13.788
postGMF-runs\2client\WT_analysis\more_scans\ESR1\ESR1_129-144_output	2client	WT	unknown	PYYLENEPSGYTVREA	rank_013	0.78	C-D	1.01	D	A,4-11	LENEPSGY	33.688	7.823	14.076
postGMF-runs\2client\WT_analysis\more_scans\ESR1\ESR1_129-144_output	2client	WT	unknown	PYYLENEPSGYTVREA	rank_013	0.78	C-D	1.01	C	B,4-11	LENEPSGY	32.925	7.902	14.168
postGMF-runs\2client\WT_analysis\more_scans\ESR1\ESR1_129-144_output	2client	WT	unknown	PYYLENEPSGYTVREA	rank_023	0.77	C-D	0.967692308	D	A,3-10	YLENEPSG	33.416	9.421	14.005
postGMF-runs\2client\WT_analysis\more_scans\ESR1\ESR1_129-144_output	2client	WT	unknown	PYYLENEPSGYTVREA	rank_023	0.77	C-D	0.967692308	C	B,4-11	LENEPSGY	31.539	9.191	14.582
postGMF-runs\2client\WT_analysis\more_scans\ESR1\ESR1_129-144_output	2client	WT	unknown	PYYLENEPSGYTVREA	rank_009	0.78	C-D	0.99	D	B,5-12	ENEPSGYT	32.86	8.255	14.083
postGMF-runs\2client\WT_analysis\more_scans\ESR1\ESR1_129-144_output	2client	WT	unknown	PYYLENEPSGYTVREA	rank_009	0.78	C-D	0.99	C	A,5-12	ENEPSGYT	32.232	8.296	14.159
postGMF-runs\2client\WT_analysis\more_scans\ESR1\ESR1_129-144_output	2client	WT	unknown	PYYLENEPSGYTVREA	rank_025	0.77	C-D	0.983181818	D	B,1-8	PYYLENEP	32.617	8.6	13.376
postGMF-runs\2client\WT_analysis\more_scans\ESR1\ESR1_129-144_output	2client	WT	unknown	PYYLENEPSGYTVREA	rank_025	0.77	C-D	0.983181818	C	A,1-8	PYYLENEP	32.256	8.792	13.375
postGMF-runs\2client\WT_analysis\more_scans\ESR1\ESR1_129-144_output	2client	WT	unknown	PYYLENEPSGYTVREA	rank_020	0.78	C-D	1.000909091	D	A,1-8	PYYLENEP	30.844	8.857	13.172
postGMF-runs\2client\WT_analysis\more_scans\ESR1\ESR1_129-144_output	2client	WT	unknown	PYYLENEPSGYTVREA	rank_020	0.78	C-D	1.000909091	C	B,1-8	PYYLENEP	30.791	8.795	13.195
postGMF-runs\2client\WT_analysis\more_scans\ESR1\ESR1_137-152_output	2client	WT	unknown	SGYTVREAGPPAFYRP	rank_001	0.82	C-D	1.022272727	C	B,2-9	GYTVREAG	70.827	5.351	7.86
postGMF-runs\2client\WT_analysis\more_scans\ESR1\ESR1_137-152_output	2client	WT	unknown	SGYTVREAGPPAFYRP	rank_001	0.82	C-D	1.022272727	D	A,2-9	GYTVREAG	68.75	5.68	8.093
postGMF-runs\2client\WT_analysis\more_scans\ESR1\ESR1_137-152_output	2client	WT	unknown	SGYTVREAGPPAFYRP	rank_002	0.82	C-D	0.992692308	D	A,2-9	GYTVREAG	65.68	5.988	9.092
postGMF-runs\2client\WT_analysis\more_scans\ESR1\ESR1_137-152_output	2client	WT	unknown	SGYTVREAGPPAFYRP	rank_002	0.82	C-D	0.992692308	C	B,2-9	GYTVREAG	63.421	6.276	9.445
postGMF-runs\2client\WT_analysis\more_scans\ESR1\ESR1_137-152_output	2client	WT	unknown	SGYTVREAGPPAFYRP	rank_003	0.81	C-D	1.001153846	C	B,2-9	GYTVREAG	63.704	6.688	9.527
postGMF-runs\2client\WT_analysis\more_scans\ESR1\ESR1_137-152_output	2client	WT	unknown	SGYTVREAGPPAFYRP	rank_003	0.81	C-D	1.001153846	D	A,4-11	TVREAGPP	63.605	6.648	9.852
postGMF-runs\2client\WT_analysis\more_scans\ESR1\ESR1_137-152_output	2client	WT	unknown	SGYTVREAGPPAFYRP	rank_004	0.8	C-D	1.003333333	D	B,4-11	TVREAGPP	54.879	6.794	10.74
postGMF-runs\2client\WT_analysis\more_scans\ESR1\ESR1_137-152_output	2client	WT	unknown	SGYTVREAGPPAFYRP	rank_004	0.8	C-D	1.003333333	C	A,4-11	TVREAGPP	54.259	6.923	10.801
postGMF-runs\2client\WT_analysis\more_scans\ESR1\ESR1_137-152_output	2client	WT	unknown	SGYTVREAGPPAFYRP	rank_016	0.78	C-D	0.989615385	D	A,4-11	TVREAGPP	49.625	8.98	12.102
postGMF-runs\2client\WT_analysis\more_scans\ESR1\ESR1_137-152_output	2client	WT	unknown	SGYTVREAGPPAFYRP	rank_016	0.78	C-D	0.989615385	C	B,4-11	TVREAGPP	49.171	9.06	12.255
postGMF-runs\2client\WT_analysis\more_scans\ESR1\ESR1_137-152_output	2client	WT	unknown	SGYTVREAGPPAFYRP	rank_007	0.79	C-D	0.977692308	C	B,4-11	TVREAGPP	49.235	7.393	11.61
postGMF-runs\2client\WT_analysis\more_scans\ESR1\ESR1_137-152_output	2client	WT	unknown	SGYTVREAGPPAFYRP	rank_007	0.79	C-D	0.977692308	D	A,4-11	TVREAGPP	48.199	7.878	11.879
postGMF-runs\2client\WT_analysis\more_scans\ESR1\ESR1_137-152_output	2client	WT	unknown	SGYTVREAGPPAFYRP	rank_015	0.78	C-D	1.015416667	D	B,3-10	YTVREAGP	48.73	8.059	11.216
postGMF-runs\2client\WT_analysis\more_scans\ESR1\ESR1_137-152_output	2client	WT	unknown	SGYTVREAGPPAFYRP	rank_015	0.78	C-D	1.015416667	C	A,4-11	TVREAGPP	46.047	8.077	11.826
postGMF-runs\2client\WT_analysis\more_scans\ESR1\ESR1_137-152_output	2client	WT	unknown	SGYTVREAGPPAFYRP	rank_010	0.79	C-D	0.989230769	D	A,4-11	TVREAGPP	48.24	8.095	11.97
postGMF-runs\2client\WT_analysis\more_scans\ESR1\ESR1_137-152_output	2client	WT	unknown	SGYTVREAGPPAFYRP	rank_010	0.79	C-D	0.989230769	C	B,4-11	TVREAGPP	43.624	8.228	12.27
postGMF-runs\2client\WT_analysis\more_scans\ESR1\ESR1_137-152_output	2client	WT	unknown	SGYTVREAGPPAFYRP	rank_009	0.79	C-D	0.993636364	C	A,4-11	TVREAGPP	48.186	7.701	11.538
postGMF-runs\2client\WT_analysis\more_scans\ESR1\ESR1_137-152_output	2client	WT	unknown	SGYTVREAGPPAFYRP	rank_009	0.79	C-D	0.993636364	D	B,4-11	TVREAGPP	47.33	7.754	11.598
postGMF-runs\2client\WT_analysis\more_scans\ESR1\ESR1_137-152_output	2client	WT	unknown	SGYTVREAGPPAFYRP	rank_006	0.79	C-D	1.006818182	D	A,3-10	YTVREAGP	47.828	6.908	11.105
postGMF-runs\2client\WT_analysis\more_scans\ESR1\ESR1_137-152_output	2client	WT	unknown	SGYTVREAGPPAFYRP	rank_006	0.79	C-D	1.006818182	C	B,3-10	YTVREAGP	45.363	7.423	11.457
postGMF-runs\2client\WT_analysis\more_scans\ESR1\ESR1_137-152_output	2client	WT	unknown	SGYTVREAGPPAFYRP	rank_011	0.78	C-D	0.997727273	C	A,4-11	TVREAGPP	44.355	7.475	12.202
postGMF-runs\2client\WT_analysis\more_scans\ESR1\ESR1_137-152_output	2client	WT	unknown	SGYTVREAGPPAFYRP	rank_011	0.78	C-D	0.997727273	D	B,4-11	TVREAGPP	42.565	7.516	12.24
postGMF-runs\2client\WT_analysis\more_scans\ESR1\ESR1_137-152_output	2client	WT	unknown	SGYTVREAGPPAFYRP	rank_012	0.78	C-D	0.992916667	C	A,3-10	YTVREAGP	43.449	7.946	11.588
postGMF-runs\2client\WT_analysis\more_scans\ESR1\ESR1_137-152_output	2client	WT	unknown	SGYTVREAGPPAFYRP	rank_012	0.78	C-D	0.992916667	D	B,3-10	YTVREAGP	43.384	8.121	11.734
postGMF-runs\2client\WT_analysis\more_scans\ESR1\ESR1_137-152_output	2client	WT	unknown	SGYTVREAGPPAFYRP	rank_017	0.78	C-D	1.009090909	D	A,4-11	TVREAGPP	39.366	7.421	12.41
postGMF-runs\2client\WT_analysis\more_scans\ESR1\ESR1_137-152_output	2client	WT	unknown	SGYTVREAGPPAFYRP	rank_017	0.78	C-D	1.009090909	C	B,4-11	TVREAGPP	39.349	7.292	12.315
postGMF-runs\2client\WT_analysis\more_scans\ESR1\ESR1_137-152_output	2client	WT	unknown	SGYTVREAGPPAFYRP	rank_014	0.78	C-D	0.993636364	D	A,3-10	YTVREAGP	39.004	7.345	12.735
postGMF-runs\2client\WT_analysis\more_scans\ESR1\ESR1_137-152_output	2client	WT	unknown	SGYTVREAGPPAFYRP	rank_014	0.78	C-D	0.993636364	C	B,3-10	YTVREAGP	38.681	7.346	12.775
postGMF-runs\2client\WT_analysis\more_scans\ESR1\ESR1_137-152_output	2client	WT	unknown	SGYTVREAGPPAFYRP	rank_019	0.78	C-D	1.009545455	D	B,3-10	YTVREAGP	38.844	7.779	11.961
postGMF-runs\2client\WT_analysis\more_scans\ESR1\ESR1_137-152_output	2client	WT	unknown	SGYTVREAGPPAFYRP	rank_019	0.78	C-D	1.009545455	C	A,4-11	TVREAGPP	38.52	7.371	12.415
postGMF-runs\2client\WT_analysis\more_scans\ESR1\ESR1_137-152_output	2client	WT	unknown	SGYTVREAGPPAFYRP	rank_022	0.77	C-D	0.983636364	D	A,4-11	TVREAGPP	38.694	8.236	12.49
postGMF-runs\2client\WT_analysis\more_scans\ESR1\ESR1_137-152_output	2client	WT	unknown	SGYTVREAGPPAFYRP	rank_022	0.77	C-D	0.983636364	C	B,3-10	YTVREAGP	37.902	8.464	12.49
postGMF-runs\2client\WT_analysis\more_scans\ESR1\ESR1_137-152_output	2client	WT	unknown	SGYTVREAGPPAFYRP	rank_025	0.77	C-D	0.986363636	D	A,3-10	YTVREAGP	38.602	9.136	12.55
postGMF-runs\2client\WT_analysis\more_scans\ESR1\ESR1_137-152_output	2client	WT	unknown	SGYTVREAGPPAFYRP	rank_025	0.77	C-D	0.986363636	C	B,3-10	YTVREAGP	37.018	9.149	12.813
postGMF-runs\2client\WT_analysis\more_scans\ESR1\ESR1_137-152_output	2client	WT	unknown	SGYTVREAGPPAFYRP	rank_005	0.8	C-D	0.981363636	D	B,3-10	YTVREAGP	38.12	6.751	11.756
postGMF-runs\2client\WT_analysis\more_scans\ESR1\ESR1_137-152_output	2client	WT	unknown	SGYTVREAGPPAFYRP	rank_005	0.8	C-D	0.981363636	C	A,4-11	TVREAGPP	37.103	6.813	12.001
postGMF-runs\2client\WT_analysis\more_scans\ESR1\ESR1_137-152_output	2client	WT	unknown	SGYTVREAGPPAFYRP	rank_021	0.78	C-D	1.004090909	D	B,3-10	YTVREAGP	38.106	8.004	12.191
postGMF-runs\2client\WT_analysis\more_scans\ESR1\ESR1_137-152_output	2client	WT	unknown	SGYTVREAGPPAFYRP	rank_021	0.78	C-D	1.004090909	C	A,3-10	YTVREAGP	37.028	7.936	12.305
postGMF-runs\2client\WT_analysis\more_scans\ESR1\ESR1_137-152_output	2client	WT	unknown	SGYTVREAGPPAFYRP	rank_008	0.79	C-D	0.975454545	D	B,3-10	YTVREAGP	35.981	7.256	12.701
postGMF-runs\2client\WT_analysis\more_scans\ESR1\ESR1_137-152_output	2client	WT	unknown	SGYTVREAGPPAFYRP	rank_008	0.79	C-D	0.975454545	C	A,3-10	YTVREAGP	35.975	7.186	12.63
postGMF-runs\2client\WT_analysis\more_scans\ESR1\ESR1_137-152_output	2client	WT	unknown	SGYTVREAGPPAFYRP	rank_024	0.77	C-D	0.990909091	D	A,3-10	YTVREAGP	35.845	8.578	12.785
postGMF-runs\2client\WT_analysis\more_scans\ESR1\ESR1_137-152_output	2client	WT	unknown	SGYTVREAGPPAFYRP	rank_024	0.77	C-D	0.990909091	C	B,3-10	YTVREAGP	35.07	8.645	12.865
postGMF-runs\2client\WT_analysis\more_scans\ESR1\ESR1_137-152_output	2client	WT	unknown	SGYTVREAGPPAFYRP	rank_023	0.77	C-D	0.985384615	C	B,3-10	YTVREAGP	35.27	9.4	13.608
postGMF-runs\2client\WT_analysis\more_scans\ESR1\ESR1_137-152_output	2client	WT	unknown	SGYTVREAGPPAFYRP	rank_023	0.77	C-D	0.985384615	D	A,3-10	YTVREAGP	34.316	9.419	13.746
postGMF-runs\2client\WT_analysis\more_scans\ESR1\ESR1_137-152_output	2client	WT	unknown	SGYTVREAGPPAFYRP	rank_013	0.78	C-D	0.976153846	C	A,3-10	YTVREAGP	34.617	7.551	12.922
postGMF-runs\2client\WT_analysis\more_scans\ESR1\ESR1_137-152_output	2client	WT	unknown	SGYTVREAGPPAFYRP	rank_013	0.78	C-D	0.976153846	D	B,3-10	YTVREAGP	33.334	7.814	13.22
postGMF-runs\2client\WT_analysis\more_scans\ESR1\ESR1_137-152_output	2client	WT	unknown	SGYTVREAGPPAFYRP	rank_018	0.78	C-D	0.976666667	D	A,3-10	YTVREAGP	34.481	7.962	12.922
postGMF-runs\2client\WT_analysis\more_scans\ESR1\ESR1_137-152_output	2client	WT	unknown	SGYTVREAGPPAFYRP	rank_018	0.78	C-D	0.976666667	C	B,3-10	YTVREAGP	34.285	7.892	12.854
postGMF-runs\2client\WT_analysis\more_scans\ESR1\ESR1_137-152_output	2client	WT	unknown	SGYTVREAGPPAFYRP	rank_020	0.78	C-D	0.99	D	B,3-10	YTVREAGP	32.85	8.076	13.329
postGMF-runs\2client\WT_analysis\more_scans\ESR1\ESR1_137-152_output	2client	WT	unknown	SGYTVREAGPPAFYRP	rank_020	0.78	C-D	0.99	C	A,3-10	YTVREAGP	32.613	8.213	13.349
postGMF-runs\2client\WT_analysis\more_scans\ESR1\ESR1_145-160_output	2client	WT	unknown	GPPAFYRPNSDNRRQG	rank_001	0.81	C-D	0.957692308	C	A,6-13	YRPNSDNR	67.496	5.73	9.074
postGMF-runs\2client\WT_analysis\more_scans\ESR1\ESR1_145-160_output	2client	WT	unknown	GPPAFYRPNSDNRRQG	rank_001	0.81	C-D	0.957692308	D	B,6-13	YRPNSDNR	57.496	7.048	10.489
postGMF-runs\2client\WT_analysis\more_scans\ESR1\ESR1_145-160_output	2client	WT	unknown	GPPAFYRPNSDNRRQG	rank_002	0.81	C-D	0.988076923	C	A,6-13	YRPNSDNR	62.42	6.542	9.712
postGMF-runs\2client\WT_analysis\more_scans\ESR1\ESR1_145-160_output	2client	WT	unknown	GPPAFYRPNSDNRRQG	rank_002	0.81	C-D	0.988076923	D	B,6-13	YRPNSDNR	58.039	7.085	10.363
postGMF-runs\2client\WT_analysis\more_scans\ESR1\ESR1_145-160_output	2client	WT	unknown	GPPAFYRPNSDNRRQG	rank_005	0.8	C-D	0.958461538	C	B,6-13	YRPNSDNR	55.989	7.314	11.007
postGMF-runs\2client\WT_analysis\more_scans\ESR1\ESR1_145-160_output	2client	WT	unknown	GPPAFYRPNSDNRRQG	rank_005	0.8	C-D	0.958461538	D	A,6-13	YRPNSDNR	52.189	7.543	11.48
postGMF-runs\2client\WT_analysis\more_scans\ESR1\ESR1_145-160_output	2client	WT	unknown	GPPAFYRPNSDNRRQG	rank_004	0.8	C-D	0.960769231	C	A,6-13	YRPNSDNR	55.805	7.347	10.76
postGMF-runs\2client\WT_analysis\more_scans\ESR1\ESR1_145-160_output	2client	WT	unknown	GPPAFYRPNSDNRRQG	rank_004	0.8	C-D	0.960769231	D	B,6-13	YRPNSDNR	53.132	7.557	11.103
postGMF-runs\2client\WT_analysis\more_scans\ESR1\ESR1_145-160_output	2client	WT	unknown	GPPAFYRPNSDNRRQG	rank_008	0.79	C-D	0.957692308	C	B,6-13	YRPNSDNR	52.226	7.799	11.263
postGMF-runs\2client\WT_analysis\more_scans\ESR1\ESR1_145-160_output	2client	WT	unknown	GPPAFYRPNSDNRRQG	rank_008	0.79	C-D	0.957692308	D	A,6-13	YRPNSDNR	45.634	8.094	12.225
postGMF-runs\2client\WT_analysis\more_scans\ESR1\ESR1_145-160_output	2client	WT	unknown	GPPAFYRPNSDNRRQG	rank_006	0.8	C-D	0.976153846	C	A,6-13	YRPNSDNR	48.98	6.57	11.629
postGMF-runs\2client\WT_analysis\more_scans\ESR1\ESR1_145-160_output	2client	WT	unknown	GPPAFYRPNSDNRRQG	rank_006	0.8	C-D	0.976153846	D	B,6-13	YRPNSDNR	48.695	6.745	11.781
postGMF-runs\2client\WT_analysis\more_scans\ESR1\ESR1_145-160_output	2client	WT	unknown	GPPAFYRPNSDNRRQG	rank_012	0.78	C-D	0.968333333	C	A,6-13	YRPNSDNR	45.866	7.564	11.885
postGMF-runs\2client\WT_analysis\more_scans\ESR1\ESR1_145-160_output	2client	WT	unknown	GPPAFYRPNSDNRRQG	rank_012	0.78	C-D	0.968333333	D	B,6-13	YRPNSDNR	43.68	7.752	12.039
postGMF-runs\2client\WT_analysis\more_scans\ESR1\ESR1_145-160_output	2client	WT	unknown	GPPAFYRPNSDNRRQG	rank_003	0.8	C-D	0.950454545	D	B,1-8	GPPAFYRP	44.82	5.543	11.533
postGMF-runs\2client\WT_analysis\more_scans\ESR1\ESR1_145-160_output	2client	WT	unknown	GPPAFYRPNSDNRRQG	rank_003	0.8	C-D	0.950454545	C	A,1-8	GPPAFYRP	44.751	5.484	11.494
postGMF-runs\2client\WT_analysis\more_scans\ESR1\ESR1_145-160_output	2client	WT	unknown	GPPAFYRPNSDNRRQG	rank_017	0.78	C-D	0.951818182	D	A,6-13	YRPNSDNR	43.147	7.785	12.373
postGMF-runs\2client\WT_analysis\more_scans\ESR1\ESR1_145-160_output	2client	WT	unknown	GPPAFYRPNSDNRRQG	rank_017	0.78	C-D	0.951818182	C	B,6-13	YRPNSDNR	40.724	7.927	12.41
postGMF-runs\2client\WT_analysis\more_scans\ESR1\ESR1_145-160_output	2client	WT	unknown	GPPAFYRPNSDNRRQG	rank_010	0.79	C-D	0.967692308	C	A,5-12	FYRPNSDN	41.527	7.625	12.801
postGMF-runs\2client\WT_analysis\more_scans\ESR1\ESR1_145-160_output	2client	WT	unknown	GPPAFYRPNSDNRRQG	rank_010	0.79	C-D	0.967692308	D	B,5-12	FYRPNSDN	40.548	7.675	12.819
postGMF-runs\2client\WT_analysis\more_scans\ESR1\ESR1_145-160_output	2client	WT	unknown	GPPAFYRPNSDNRRQG	rank_019	0.78	C-D	0.971153846	C	B,5-12	FYRPNSDN	41.179	8.129	12.647
postGMF-runs\2client\WT_analysis\more_scans\ESR1\ESR1_145-160_output	2client	WT	unknown	GPPAFYRPNSDNRRQG	rank_019	0.78	C-D	0.971153846	D	A,6-13	YRPNSDNR	40.992	7.823	12.265
postGMF-runs\2client\WT_analysis\more_scans\ESR1\ESR1_145-160_output	2client	WT	unknown	GPPAFYRPNSDNRRQG	rank_007	0.79	C-D	0.962727273	C	A,1-8	GPPAFYRP	41.056	6.183	11.844
postGMF-runs\2client\WT_analysis\more_scans\ESR1\ESR1_145-160_output	2client	WT	unknown	GPPAFYRPNSDNRRQG	rank_007	0.79	C-D	0.962727273	D	B,1-8	GPPAFYRP	40.784	6.238	11.845
postGMF-runs\2client\WT_analysis\more_scans\ESR1\ESR1_145-160_output	2client	WT	unknown	GPPAFYRPNSDNRRQG	rank_015	0.79	C-D	0.966923077	C	A,6-13	YRPNSDNR	40.413	7.747	12.529
postGMF-runs\2client\WT_analysis\more_scans\ESR1\ESR1_145-160_output	2client	WT	unknown	GPPAFYRPNSDNRRQG	rank_015	0.79	C-D	0.966923077	D	B,6-13	YRPNSDNR	39.391	7.762	12.623
postGMF-runs\2client\WT_analysis\more_scans\ESR1\ESR1_145-160_output	2client	WT	unknown	GPPAFYRPNSDNRRQG	rank_016	0.78	C-D	0.981923077	D	A,1-8	GPPAFYRP	38.205	7.401	12.585
postGMF-runs\2client\WT_analysis\more_scans\ESR1\ESR1_145-160_output	2client	WT	unknown	GPPAFYRPNSDNRRQG	rank_013	0.78	C-D	0.978076923	C	B,2-9	PPAFYRPN	37.725	7.193	12.763
postGMF-runs\2client\WT_analysis\more_scans\ESR1\ESR1_145-160_output	2client	WT	unknown	GPPAFYRPNSDNRRQG	rank_013	0.78	C-D	0.978076923	D	A,2-9	PPAFYRPN	37.214	7.14	12.855
postGMF-runs\2client\WT_analysis\more_scans\ESR1\ESR1_145-160_output	2client	WT	unknown	GPPAFYRPNSDNRRQG	rank_011	0.78	C-D	0.949545455	C	A,2-9	PPAFYRPN	34.7	7.126	12.493
postGMF-runs\2client\WT_analysis\more_scans\ESR1\ESR1_145-160_output	2client	WT	unknown	GPPAFYRPNSDNRRQG	rank_018	0.78	C-D	0.971666667	C	B,5-12	FYRPNSDN	32.694	8.478	14.042
postGMF-runs\2client\WT_analysis\more_scans\ESR1\ESR1_145-160_output	2client	WT	unknown	GPPAFYRPNSDNRRQG	rank_018	0.78	C-D	0.971666667	D	A,5-12	FYRPNSDN	31.745	8.579	14.333
postGMF-runs\2client\WT_analysis\more_scans\ESR1\ESR1_153-168_output	2client	WT	unknown	NSDNRRQGGRERLAST	rank_001	0.83	C-D	0.985909091	C	A,9-16	GRERLAST	80.75	3.044	6.255
postGMF-runs\2client\WT_analysis\more_scans\ESR1\ESR1_153-168_output	2client	WT	unknown	NSDNRRQGGRERLAST	rank_001	0.83	C-D	0.985909091	D	B,9-16	GRERLAST	80.213	3.17	6.458
postGMF-runs\2client\WT_analysis\more_scans\ESR1\ESR1_153-168_output	2client	WT	unknown	NSDNRRQGGRERLAST	rank_003	0.82	C-D	0.991818182	D	A,9-16	GRERLAST	75.551	3.91	7.495
postGMF-runs\2client\WT_analysis\more_scans\ESR1\ESR1_153-168_output	2client	WT	unknown	NSDNRRQGGRERLAST	rank_003	0.82	C-D	0.991818182	C	B,9-16	GRERLAST	73.709	4.275	7.879
postGMF-runs\2client\WT_analysis\more_scans\ESR1\ESR1_153-168_output	2client	WT	unknown	NSDNRRQGGRERLAST	rank_005	0.81	C-D	0.964230769	D	B,9-16	GRERLAST	70.415	4.55	8.485
postGMF-runs\2client\WT_analysis\more_scans\ESR1\ESR1_153-168_output	2client	WT	unknown	NSDNRRQGGRERLAST	rank_005	0.81	C-D	0.964230769	C	A,9-16	GRERLAST	69.136	4.701	8.67
postGMF-runs\2client\WT_analysis\more_scans\ESR1\ESR1_153-168_output	2client	WT	unknown	NSDNRRQGGRERLAST	rank_004	0.81	C-D	1.009545455	D	B,9-16	GRERLAST	69.125	4.533	7.949
postGMF-runs\2client\WT_analysis\more_scans\ESR1\ESR1_153-168_output	2client	WT	unknown	NSDNRRQGGRERLAST	rank_004	0.81	C-D	1.009545455	C	A,9-16	GRERLAST	68.791	4.507	7.91
postGMF-runs\2client\WT_analysis\more_scans\ESR1\ESR1_153-168_output	2client	WT	unknown	NSDNRRQGGRERLAST	rank_002	0.82	C-D	0.961818182	C	B,4-11	NRRQGGRE	64.839	4.867	8.332
postGMF-runs\2client\WT_analysis\more_scans\ESR1\ESR1_153-168_output	2client	WT	unknown	NSDNRRQGGRERLAST	rank_002	0.82	C-D	0.961818182	D	A,4-11	NRRQGGRE	63.137	5.192	8.644
postGMF-runs\2client\WT_analysis\more_scans\ESR1\ESR1_153-168_output	2client	WT	unknown	NSDNRRQGGRERLAST	rank_009	0.79	C-D	0.98	D	B,9-16	GRERLAST	56.974	5.352	9.194
postGMF-runs\2client\WT_analysis\more_scans\ESR1\ESR1_153-168_output	2client	WT	unknown	NSDNRRQGGRERLAST	rank_009	0.79	C-D	0.98	C	A,9-16	GRERLAST	53.758	5.775	9.649
postGMF-runs\2client\WT_analysis\more_scans\ESR1\ESR1_153-168_output	2client	WT	unknown	NSDNRRQGGRERLAST	rank_006	0.8	C-D	0.973076923	C	B,5-12	RRQGGRER	52.605	6.456	10.943
postGMF-runs\2client\WT_analysis\more_scans\ESR1\ESR1_153-168_output	2client	WT	unknown	NSDNRRQGGRERLAST	rank_006	0.8	C-D	0.973076923	D	A,5-12	RRQGGRER	52.19	6.541	10.988
postGMF-runs\2client\WT_analysis\more_scans\ESR1\ESR1_153-168_output	2client	WT	unknown	NSDNRRQGGRERLAST	rank_019	0.78	C-D	0.987083333	D	B,9-16	GRERLAST	48.021	6.765	10.989
postGMF-runs\2client\WT_analysis\more_scans\ESR1\ESR1_153-168_output	2client	WT	unknown	NSDNRRQGGRERLAST	rank_019	0.78	C-D	0.987083333	C	A,9-16	GRERLAST	46.695	6.919	11.28
postGMF-runs\2client\WT_analysis\more_scans\ESR1\ESR1_153-168_output	2client	WT	unknown	NSDNRRQGGRERLAST	rank_007	0.8	C-D	1.036818182	C	B,5-12	RRQGGRER	45.418	5.5	10.327
postGMF-runs\2client\WT_analysis\more_scans\ESR1\ESR1_153-168_output	2client	WT	unknown	NSDNRRQGGRERLAST	rank_007	0.8	C-D	1.036818182	D	A,5-12	RRQGGRER	44.945	5.559	10.431
postGMF-runs\2client\WT_analysis\more_scans\ESR1\ESR1_153-168_output	2client	WT	unknown	NSDNRRQGGRERLAST	rank_011	0.79	C-D	0.957727273	C	A,5-12	RRQGGRER	45.28	6.093	11.169
postGMF-runs\2client\WT_analysis\more_scans\ESR1\ESR1_153-168_output	2client	WT	unknown	NSDNRRQGGRERLAST	rank_011	0.79	C-D	0.957727273	D	B,6-13	RQGGRERL	45.15	6.058	10.825
postGMF-runs\2client\WT_analysis\more_scans\ESR1\ESR1_153-168_output	2client	WT	unknown	NSDNRRQGGRERLAST	rank_022	0.78	C-D	0.984545455	D	A,8-15	GGRERLAS	44.736	7.745	11.218
postGMF-runs\2client\WT_analysis\more_scans\ESR1\ESR1_153-168_output	2client	WT	unknown	NSDNRRQGGRERLAST	rank_022	0.78	C-D	0.984545455	C	B,8-15	GGRERLAS	42.525	7.417	11.351
postGMF-runs\2client\WT_analysis\more_scans\ESR1\ESR1_153-168_output	2client	WT	unknown	NSDNRRQGGRERLAST	rank_012	0.79	C-D	0.974090909	D	A,9-16	GRERLAST	44.708	5.831	10.454
postGMF-runs\2client\WT_analysis\more_scans\ESR1\ESR1_153-168_output	2client	WT	unknown	NSDNRRQGGRERLAST	rank_012	0.79	C-D	0.974090909	C	B,9-16	GRERLAST	44.499	5.886	10.435
postGMF-runs\2client\WT_analysis\more_scans\ESR1\ESR1_153-168_output	2client	WT	unknown	NSDNRRQGGRERLAST	rank_010	0.79	C-D	1.001363636	D	B,9-16	GRERLAST	44.561	5.664	10.374
postGMF-runs\2client\WT_analysis\more_scans\ESR1\ESR1_153-168_output	2client	WT	unknown	NSDNRRQGGRERLAST	rank_010	0.79	C-D	1.001363636	C	A,9-16	GRERLAST	43.219	5.746	10.457
postGMF-runs\2client\WT_analysis\more_scans\ESR1\ESR1_153-168_output	2client	WT	unknown	NSDNRRQGGRERLAST	rank_015	0.79	C-D	0.956923077	C	A,5-12	RRQGGRER	44.401	7.207	11.724
postGMF-runs\2client\WT_analysis\more_scans\ESR1\ESR1_153-168_output	2client	WT	unknown	NSDNRRQGGRERLAST	rank_015	0.79	C-D	0.956923077	D	B,5-12	RRQGGRER	41.774	7.505	11.966
postGMF-runs\2client\WT_analysis\more_scans\ESR1\ESR1_153-168_output	2client	WT	unknown	NSDNRRQGGRERLAST	rank_018	0.79	C-D	0.976818182	C	A,9-16	GRERLAST	42.978	6.481	11.278
postGMF-runs\2client\WT_analysis\more_scans\ESR1\ESR1_153-168_output	2client	WT	unknown	NSDNRRQGGRERLAST	rank_018	0.79	C-D	0.976818182	D	B,9-16	GRERLAST	41.972	6.717	11.546
postGMF-runs\2client\WT_analysis\more_scans\ESR1\ESR1_153-168_output	2client	WT	unknown	NSDNRRQGGRERLAST	rank_020	0.78	C-D	1.105	D	A,5-12	RRQGGRER	39.901	6.665	11.514
postGMF-runs\2client\WT_analysis\more_scans\ESR1\ESR1_153-168_output	2client	WT	unknown	NSDNRRQGGRERLAST	rank_024	0.78	C-D	0.971538462	C	B,4-11	NRRQGGRE	39.894	8.303	11.522
postGMF-runs\2client\WT_analysis\more_scans\ESR1\ESR1_153-168_output	2client	WT	unknown	NSDNRRQGGRERLAST	rank_024	0.78	C-D	0.971538462	D	A,4-11	NRRQGGRE	37.783	8.147	11.74
postGMF-runs\2client\WT_analysis\more_scans\ESR1\ESR1_153-168_output	2client	WT	unknown	NSDNRRQGGRERLAST	rank_013	0.79	C-D	0.968636364	D	A,6-13	RQGGRERL	39.453	6.994	11.636
postGMF-runs\2client\WT_analysis\more_scans\ESR1\ESR1_153-168_output	2client	WT	unknown	NSDNRRQGGRERLAST	rank_013	0.79	C-D	0.968636364	C	B,6-13	RQGGRERL	39.439	7.061	11.658
postGMF-runs\2client\WT_analysis\more_scans\ESR1\ESR1_153-168_output	2client	WT	unknown	NSDNRRQGGRERLAST	rank_014	0.79	C-D	0.967727273	D	A,6-13	RQGGRERL	38.934	6.925	11.754
postGMF-runs\2client\WT_analysis\more_scans\ESR1\ESR1_153-168_output	2client	WT	unknown	NSDNRRQGGRERLAST	rank_014	0.79	C-D	0.967727273	C	B,6-13	RQGGRERL	38.075	6.997	11.911
postGMF-runs\2client\WT_analysis\more_scans\ESR1\ESR1_153-168_output	2client	WT	unknown	NSDNRRQGGRERLAST	rank_021	0.78	C-D	1.063636364	D	B,5-12	RRQGGRER	38.609	7.207	11.882
postGMF-runs\2client\WT_analysis\more_scans\ESR1\ESR1_153-168_output	2client	WT	unknown	NSDNRRQGGRERLAST	rank_021	0.78	C-D	1.063636364	C	A,5-12	RRQGGRER	38.606	7.177	11.899
postGMF-runs\2client\WT_analysis\more_scans\ESR1\ESR1_153-168_output	2client	WT	unknown	NSDNRRQGGRERLAST	rank_016	0.79	C-D	0.975454545	C	B,6-13	RQGGRERL	37.594	7.093	12.02
postGMF-runs\2client\WT_analysis\more_scans\ESR1\ESR1_153-168_output	2client	WT	unknown	NSDNRRQGGRERLAST	rank_016	0.79	C-D	0.975454545	D	A,6-13	RQGGRERL	35.907	7.341	12.358
postGMF-runs\2client\WT_analysis\more_scans\ESR1\ESR1_153-168_output	2client	WT	unknown	NSDNRRQGGRERLAST	rank_025	0.78	C-D	0.964615385	C	B,4-11	NRRQGGRE	35.975	8.264	12.205
postGMF-runs\2client\WT_analysis\more_scans\ESR1\ESR1_153-168_output	2client	WT	unknown	NSDNRRQGGRERLAST	rank_025	0.78	C-D	0.964615385	D	A,4-11	NRRQGGRE	35.095	8.285	12.294
postGMF-runs\2client\WT_analysis\more_scans\ESR1\ESR1_153-168_output	2client	WT	unknown	NSDNRRQGGRERLAST	rank_023	0.78	C-D	0.979166667	C	B,3-10	DNRRQGGR	33.631	7.934	12.578
postGMF-runs\2client\WT_analysis\more_scans\ESR1\ESR1_153-168_output	2client	WT	unknown	NSDNRRQGGRERLAST	rank_023	0.78	C-D	0.979166667	D	A,3-10	DNRRQGGR	33.132	8.139	12.743
postGMF-runs\2client\WT_analysis\more_scans\ESR1\ESR1_161-176_output	2client	WT	unknown	GRERLASTNDKGSMAM	rank_001	0.88	C-D	0.919090909	D	B,8-15	TNDKGSMA	93.328	1.586	2.828
postGMF-runs\2client\WT_analysis\more_scans\ESR1\ESR1_161-176_output	2client	WT	unknown	GRERLASTNDKGSMAM	rank_001	0.88	C-D	0.919090909	C	A,8-15	TNDKGSMA	93.07	1.618	2.893
postGMF-runs\2client\WT_analysis\more_scans\ESR1\ESR1_161-176_output	2client	WT	unknown	GRERLASTNDKGSMAM	rank_003	0.87	C-D	1.000416667	D	A,3-10	ERLASTND	82.366	3.216	5.627
postGMF-runs\2client\WT_analysis\more_scans\ESR1\ESR1_161-176_output	2client	WT	unknown	GRERLASTNDKGSMAM	rank_003	0.87	C-D	1.000416667	C	B,3-10	ERLASTND	81.78	3.344	5.797
postGMF-runs\2client\WT_analysis\more_scans\ESR1\ESR1_161-176_output	2client	WT	unknown	GRERLASTNDKGSMAM	rank_002	0.87	C-D	1.003	C	B,3-10	ERLASTND	82.22	2.748	5.291
postGMF-runs\2client\WT_analysis\more_scans\ESR1\ESR1_161-176_output	2client	WT	unknown	GRERLASTNDKGSMAM	rank_002	0.87	C-D	1.003	D	A,3-10	ERLASTND	81.936	2.873	5.397
postGMF-runs\2client\WT_analysis\more_scans\ESR1\ESR1_161-176_output	2client	WT	unknown	GRERLASTNDKGSMAM	rank_004	0.86	C-D	1.015	D	B,4-11	RLASTNDK	79.624	3.704	6.058
postGMF-runs\2client\WT_analysis\more_scans\ESR1\ESR1_161-176_output	2client	WT	unknown	GRERLASTNDKGSMAM	rank_004	0.86	C-D	1.015	C	A,4-11	RLASTNDK	79.046	3.881	6.317
postGMF-runs\2client\WT_analysis\more_scans\ESR1\ESR1_161-176_output	2client	WT	unknown	GRERLASTNDKGSMAM	rank_005	0.84	C-D	1.03125	D	B,4-11	RLASTNDK	72.739	4.651	7.858
postGMF-runs\2client\WT_analysis\more_scans\ESR1\ESR1_161-176_output	2client	WT	unknown	GRERLASTNDKGSMAM	rank_005	0.84	C-D	1.03125	C	A,4-11	RLASTNDK	72.329	4.597	7.794
postGMF-runs\2client\WT_analysis\more_scans\ESR1\ESR1_161-176_output	2client	WT	unknown	GRERLASTNDKGSMAM	rank_008	0.81	C-D	0.968181818	D	A,9-16	NDKGSMAM	69.88	4.596	8.266
postGMF-runs\2client\WT_analysis\more_scans\ESR1\ESR1_161-176_output	2client	WT	unknown	GRERLASTNDKGSMAM	rank_008	0.81	C-D	0.968181818	C	B,9-16	NDKGSMAM	66.874	4.828	8.615
postGMF-runs\2client\WT_analysis\more_scans\ESR1\ESR1_161-176_output	2client	WT	unknown	GRERLASTNDKGSMAM	rank_007	0.82	C-D	1.0195	D	A,4-11	RLASTNDK	65.515	6.11	9.639
postGMF-runs\2client\WT_analysis\more_scans\ESR1\ESR1_161-176_output	2client	WT	unknown	GRERLASTNDKGSMAM	rank_007	0.82	C-D	1.0195	C	B,4-11	RLASTNDK	65.265	6.152	9.719
postGMF-runs\2client\WT_analysis\more_scans\ESR1\ESR1_161-176_output	2client	WT	unknown	GRERLASTNDKGSMAM	rank_006	0.82	C-D	1.005769231	C	A,4-11	RLASTNDK	65.349	5.093	9.36
postGMF-runs\2client\WT_analysis\more_scans\ESR1\ESR1_161-176_output	2client	WT	unknown	GRERLASTNDKGSMAM	rank_006	0.82	C-D	1.005769231	D	B,4-11	RLASTNDK	64.496	5.256	9.493
postGMF-runs\2client\WT_analysis\more_scans\ESR1\ESR1_161-176_output	2client	WT	unknown	GRERLASTNDKGSMAM	rank_010	0.8	C-D	0.995384615	D	A,4-11	RLASTNDK	57.059	6.995	11.025
postGMF-runs\2client\WT_analysis\more_scans\ESR1\ESR1_161-176_output	2client	WT	unknown	GRERLASTNDKGSMAM	rank_010	0.8	C-D	0.995384615	C	B,4-11	RLASTNDK	56.915	7.083	11.11
postGMF-runs\2client\WT_analysis\more_scans\ESR1\ESR1_161-176_output	2client	WT	unknown	GRERLASTNDKGSMAM	rank_013	0.79	C-D	1.002083333	D	B,3-10	ERLASTND	54.438	7.36	11.145
postGMF-runs\2client\WT_analysis\more_scans\ESR1\ESR1_161-176_output	2client	WT	unknown	GRERLASTNDKGSMAM	rank_013	0.79	C-D	1.002083333	C	A,4-11	RLASTNDK	54.29	7.182	11.459
postGMF-runs\2client\WT_analysis\more_scans\ESR1\ESR1_161-176_output	2client	WT	unknown	GRERLASTNDKGSMAM	rank_012	0.79	C-D	0.9755	D	A,4-11	RLASTNDK	51.111	6.923	11.492
postGMF-runs\2client\WT_analysis\more_scans\ESR1\ESR1_161-176_output	2client	WT	unknown	GRERLASTNDKGSMAM	rank_012	0.79	C-D	0.9755	C	B,4-11	RLASTNDK	48.682	7.185	11.708
postGMF-runs\2client\WT_analysis\more_scans\ESR1\ESR1_161-176_output	2client	WT	unknown	GRERLASTNDKGSMAM	rank_014	0.79	C-D	0.983846154	D	B,4-11	RLASTNDK	49.22	7.16	11.377
postGMF-runs\2client\WT_analysis\more_scans\ESR1\ESR1_161-176_output	2client	WT	unknown	GRERLASTNDKGSMAM	rank_014	0.79	C-D	0.983846154	C	A,4-11	RLASTNDK	48.94	7.185	11.404
postGMF-runs\2client\WT_analysis\more_scans\ESR1\ESR1_161-176_output	2client	WT	unknown	GRERLASTNDKGSMAM	rank_021	0.78	C-D	0.98	C	A,3-10	ERLASTND	46.83	8.151	11.65
postGMF-runs\2client\WT_analysis\more_scans\ESR1\ESR1_161-176_output	2client	WT	unknown	GRERLASTNDKGSMAM	rank_021	0.78	C-D	0.98	D	B,4-11	RLASTNDK	40.166	8.171	12.461
postGMF-runs\2client\WT_analysis\more_scans\ESR1\ESR1_161-176_output	2client	WT	unknown	GRERLASTNDKGSMAM	rank_016	0.78	C-D	0.969545455	C	B,7-14	STNDKGSM	42.614	6.883	12.16
postGMF-runs\2client\WT_analysis\more_scans\ESR1\ESR1_161-176_output	2client	WT	unknown	GRERLASTNDKGSMAM	rank_016	0.78	C-D	0.969545455	D	A,7-14	STNDKGSM	40.241	7.188	12.413
postGMF-runs\2client\WT_analysis\more_scans\ESR1\ESR1_161-176_output	2client	WT	unknown	GRERLASTNDKGSMAM	rank_024	0.78	C-D	0.978636364	C	B,4-11	RLASTNDK	42.613	8.209	12.678
postGMF-runs\2client\WT_analysis\more_scans\ESR1\ESR1_161-176_output	2client	WT	unknown	GRERLASTNDKGSMAM	rank_024	0.78	C-D	0.978636364	D	A,4-11	RLASTNDK	40.079	8.345	12.881
postGMF-runs\2client\WT_analysis\more_scans\ESR1\ESR1_161-176_output	2client	WT	unknown	GRERLASTNDKGSMAM	rank_009	0.8	C-D	0.991363636	D	B,6-13	ASTNDKGS	42.11	5.989	11.212
postGMF-runs\2client\WT_analysis\more_scans\ESR1\ESR1_161-176_output	2client	WT	unknown	GRERLASTNDKGSMAM	rank_009	0.8	C-D	0.991363636	C	A,7-14	STNDKGSM	41.957	5.988	11.466
postGMF-runs\2client\WT_analysis\more_scans\ESR1\ESR1_161-176_output	2client	WT	unknown	GRERLASTNDKGSMAM	rank_019	0.78	C-D	1.012272727	D	B,5-12	LASTNDKG	41.45	7.127	12.588
postGMF-runs\2client\WT_analysis\more_scans\ESR1\ESR1_161-176_output	2client	WT	unknown	GRERLASTNDKGSMAM	rank_019	0.78	C-D	1.012272727	C	A,5-12	LASTNDKG	41.069	7.014	12.481
postGMF-runs\2client\WT_analysis\more_scans\ESR1\ESR1_161-176_output	2client	WT	unknown	GRERLASTNDKGSMAM	rank_025	0.78	C-D	0.976538462	D	A,4-11	RLASTNDK	41.025	8.295	12.55
postGMF-runs\2client\WT_analysis\more_scans\ESR1\ESR1_161-176_output	2client	WT	unknown	GRERLASTNDKGSMAM	rank_025	0.78	C-D	0.976538462	C	B,4-11	RLASTNDK	39.221	8.597	12.943
postGMF-runs\2client\WT_analysis\more_scans\ESR1\ESR1_161-176_output	2client	WT	unknown	GRERLASTNDKGSMAM	rank_015	0.79	C-D	0.959090909	C	A,7-14	STNDKGSM	40.193	6.834	12.366
postGMF-runs\2client\WT_analysis\more_scans\ESR1\ESR1_161-176_output	2client	WT	unknown	GRERLASTNDKGSMAM	rank_015	0.79	C-D	0.959090909	D	B,7-14	STNDKGSM	39.264	6.853	12.321
postGMF-runs\2client\WT_analysis\more_scans\ESR1\ESR1_161-176_output	2client	WT	unknown	GRERLASTNDKGSMAM	rank_011	0.8	C-D	0.978636364	D	B,6-13	ASTNDKGS	38.133	6.388	11.706
postGMF-runs\2client\WT_analysis\more_scans\ESR1\ESR1_161-176_output	2client	WT	unknown	GRERLASTNDKGSMAM	rank_011	0.8	C-D	0.978636364	C	A,6-13	ASTNDKGS	37.653	6.473	11.789
postGMF-runs\2client\WT_analysis\more_scans\ESR1\ESR1_161-176_output	2client	WT	unknown	GRERLASTNDKGSMAM	rank_023	0.78	C-D	0.958	D	A,4-11	RLASTNDK	38.04	7.643	12.259
postGMF-runs\2client\WT_analysis\more_scans\ESR1\ESR1_161-176_output	2client	WT	unknown	GRERLASTNDKGSMAM	rank_023	0.78	C-D	0.958	C	B,4-11	RLASTNDK	37.999	7.625	12.307
postGMF-runs\2client\WT_analysis\more_scans\ESR1\ESR1_161-176_output	2client	WT	unknown	GRERLASTNDKGSMAM	rank_022	0.78	C-D	0.959230769	C	A,4-11	RLASTNDK	36.996	7.424	12.599
postGMF-runs\2client\WT_analysis\more_scans\ESR1\ESR1_161-176_output	2client	WT	unknown	GRERLASTNDKGSMAM	rank_022	0.78	C-D	0.959230769	D	B,4-11	RLASTNDK	36.194	7.339	12.741
postGMF-runs\2client\WT_analysis\more_scans\ESR1\ESR1_161-176_output	2client	WT	unknown	GRERLASTNDKGSMAM	rank_017	0.78	C-D	0.977272727	D	A,4-11	RLASTNDK	35.58	6.847	12.276
postGMF-runs\2client\WT_analysis\more_scans\ESR1\ESR1_161-176_output	2client	WT	unknown	GRERLASTNDKGSMAM	rank_017	0.78	C-D	0.977272727	C	B,4-11	RLASTNDK	35.371	6.901	12.26
postGMF-runs\2client\WT_analysis\more_scans\ESR1\ESR1_161-176_output	2client	WT	unknown	GRERLASTNDKGSMAM	rank_020	0.78	C-D	0.977727273	D	A,5-12	LASTNDKG	34.979	6.857	12.499
postGMF-runs\2client\WT_analysis\more_scans\ESR1\ESR1_161-176_output	2client	WT	unknown	GRERLASTNDKGSMAM	rank_020	0.78	C-D	0.977727273	C	B,5-12	LASTNDKG	34.671	6.921	12.524
postGMF-runs\2client\WT_analysis\more_scans\ESR1\ESR1_169-184_output	2client	WT	unknown	NDKGSMAMESAKETRY	rank_001	0.88	C-D	0.912727273	D	A,7-14	AMESAKET	89.469	2.58	4.178
postGMF-runs\2client\WT_analysis\more_scans\ESR1\ESR1_169-184_output	2client	WT	unknown	NDKGSMAMESAKETRY	rank_001	0.88	C-D	0.912727273	C	B,7-14	AMESAKET	89.187	2.597	4.21
postGMF-runs\2client\WT_analysis\more_scans\ESR1\ESR1_169-184_output	2client	WT	unknown	NDKGSMAMESAKETRY	rank_002	0.87	C-D	0.914090909	D	B,8-15	MESAKETR	88.384	2.655	4.443
postGMF-runs\2client\WT_analysis\more_scans\ESR1\ESR1_169-184_output	2client	WT	unknown	NDKGSMAMESAKETRY	rank_002	0.87	C-D	0.914090909	C	A,8-15	MESAKETR	87.899	2.776	4.603
postGMF-runs\2client\WT_analysis\more_scans\ESR1\ESR1_169-184_output	2client	WT	unknown	NDKGSMAMESAKETRY	rank_003	0.87	C-D	0.921363636	C	B,7-14	AMESAKET	87.055	2.855	4.655
postGMF-runs\2client\WT_analysis\more_scans\ESR1\ESR1_169-184_output	2client	WT	unknown	NDKGSMAMESAKETRY	rank_003	0.87	C-D	0.921363636	D	A,7-14	AMESAKET	86.486	2.969	4.765
postGMF-runs\2client\WT_analysis\more_scans\ESR1\ESR1_169-184_output	2client	WT	unknown	NDKGSMAMESAKETRY	rank_004	0.86	C-D	0.940909091	C	A,7-14	AMESAKET	84.781	3.395	5.314
postGMF-runs\2client\WT_analysis\more_scans\ESR1\ESR1_169-184_output	2client	WT	unknown	NDKGSMAMESAKETRY	rank_004	0.86	C-D	0.940909091	D	B,7-14	AMESAKET	84.249	3.505	5.444
postGMF-runs\2client\WT_analysis\more_scans\ESR1\ESR1_169-184_output	2client	WT	unknown	NDKGSMAMESAKETRY	rank_005	0.83	C-D	0.962307692	D	A,7-14	AMESAKET	75.399	4.572	7.981
postGMF-runs\2client\WT_analysis\more_scans\ESR1\ESR1_169-184_output	2client	WT	unknown	NDKGSMAMESAKETRY	rank_005	0.83	C-D	0.962307692	C	B,7-14	AMESAKET	67.775	5.47	9.069
postGMF-runs\2client\WT_analysis\more_scans\ESR1\ESR1_169-184_output	2client	WT	unknown	NDKGSMAMESAKETRY	rank_011	0.8	C-D	0.9815	D	B,2-9	DKGSMAME	58.85	6.306	10.748
postGMF-runs\2client\WT_analysis\more_scans\ESR1\ESR1_169-184_output	2client	WT	unknown	NDKGSMAMESAKETRY	rank_011	0.8	C-D	0.9815	C	A,3-10	KGSMAMES	55.486	6.597	10.783
postGMF-runs\2client\WT_analysis\more_scans\ESR1\ESR1_169-184_output	2client	WT	unknown	NDKGSMAMESAKETRY	rank_007	0.81	C-D	0.979090909	C	A,2-9	DKGSMAME	57.921	6.234	11.013
postGMF-runs\2client\WT_analysis\more_scans\ESR1\ESR1_169-184_output	2client	WT	unknown	NDKGSMAMESAKETRY	rank_007	0.81	C-D	0.979090909	D	B,2-9	DKGSMAME	57.333	6.28	11.207
postGMF-runs\2client\WT_analysis\more_scans\ESR1\ESR1_169-184_output	2client	WT	unknown	NDKGSMAMESAKETRY	rank_010	0.8	C-D	0.9705	D	B,2-9	DKGSMAME	55.881	6.405	10.865
postGMF-runs\2client\WT_analysis\more_scans\ESR1\ESR1_169-184_output	2client	WT	unknown	NDKGSMAMESAKETRY	rank_010	0.8	C-D	0.9705	C	A,3-10	KGSMAMES	55.094	6.548	10.653
postGMF-runs\2client\WT_analysis\more_scans\ESR1\ESR1_169-184_output	2client	WT	unknown	NDKGSMAMESAKETRY	rank_012	0.8	C-D	0.953333333	C	B,3-10	KGSMAMES	54.331	6.664	10.2
postGMF-runs\2client\WT_analysis\more_scans\ESR1\ESR1_169-184_output	2client	WT	unknown	NDKGSMAMESAKETRY	rank_012	0.8	C-D	0.953333333	D	A,3-10	KGSMAMES	51.579	6.569	10.309
postGMF-runs\2client\WT_analysis\more_scans\ESR1\ESR1_169-184_output	2client	WT	unknown	NDKGSMAMESAKETRY	rank_017	0.79	C-D	0.930333333	C	A,3-10	KGSMAMES	49.54	7.325	10.92
postGMF-runs\2client\WT_analysis\more_scans\ESR1\ESR1_169-184_output	2client	WT	unknown	NDKGSMAMESAKETRY	rank_017	0.79	C-D	0.930333333	D	B,3-10	KGSMAMES	47.354	6.981	11.058
postGMF-runs\2client\WT_analysis\more_scans\ESR1\ESR1_169-184_output	2client	WT	unknown	NDKGSMAMESAKETRY	rank_016	0.8	C-D	0.929	D	B,3-10	KGSMAMES	47.906	6.534	10.456
postGMF-runs\2client\WT_analysis\more_scans\ESR1\ESR1_169-184_output	2client	WT	unknown	NDKGSMAMESAKETRY	rank_016	0.8	C-D	0.929	C	A,4-11	GSMAMESA	46.088	6.575	10.778
postGMF-runs\2client\WT_analysis\more_scans\ESR1\ESR1_169-184_output	2client	WT	unknown	NDKGSMAMESAKETRY	rank_025	0.78	C-D	0.950416667	C	A,4-11	GSMAMESA	46.178	8.143	11.627
postGMF-runs\2client\WT_analysis\more_scans\ESR1\ESR1_169-184_output	2client	WT	unknown	NDKGSMAMESAKETRY	rank_025	0.78	C-D	0.950416667	D	B,3-10	KGSMAMES	42.028	8.929	12.415
postGMF-runs\2client\WT_analysis\more_scans\ESR1\ESR1_169-184_output	2client	WT	unknown	NDKGSMAMESAKETRY	rank_009	0.8	C-D	0.941818182	C	B,3-10	KGSMAMES	45.155	6.038	10.86
postGMF-runs\2client\WT_analysis\more_scans\ESR1\ESR1_169-184_output	2client	WT	unknown	NDKGSMAMESAKETRY	rank_009	0.8	C-D	0.941818182	D	A,3-10	KGSMAMES	43.604	6.233	11.306
postGMF-runs\2client\WT_analysis\more_scans\ESR1\ESR1_169-184_output	2client	WT	unknown	NDKGSMAMESAKETRY	rank_021	0.79	C-D	0.965454545	C	B,3-10	KGSMAMES	44.35	6.797	11.161
postGMF-runs\2client\WT_analysis\more_scans\ESR1\ESR1_169-184_output	2client	WT	unknown	NDKGSMAMESAKETRY	rank_021	0.79	C-D	0.965454545	D	A,3-10	KGSMAMES	43.645	6.948	11.302
postGMF-runs\2client\WT_analysis\more_scans\ESR1\ESR1_169-184_output	2client	WT	unknown	NDKGSMAMESAKETRY	rank_008	0.8	C-D	0.943	D	A,3-10	KGSMAMES	43.807	6.057	10.785
postGMF-runs\2client\WT_analysis\more_scans\ESR1\ESR1_169-184_output	2client	WT	unknown	NDKGSMAMESAKETRY	rank_008	0.8	C-D	0.943	C	B,3-10	KGSMAMES	42.795	6.151	11.005
postGMF-runs\2client\WT_analysis\more_scans\ESR1\ESR1_169-184_output	2client	WT	unknown	NDKGSMAMESAKETRY	rank_019	0.79	C-D	0.968636364	D	B,3-10	KGSMAMES	42.696	6.715	11.29
postGMF-runs\2client\WT_analysis\more_scans\ESR1\ESR1_169-184_output	2client	WT	unknown	NDKGSMAMESAKETRY	rank_019	0.79	C-D	0.968636364	C	A,3-10	KGSMAMES	42.479	6.783	11.473
postGMF-runs\2client\WT_analysis\more_scans\ESR1\ESR1_169-184_output	2client	WT	unknown	NDKGSMAMESAKETRY	rank_006	0.81	C-D	0.961818182	D	A,4-11	GSMAMESA	41.94	6.018	10.463
postGMF-runs\2client\WT_analysis\more_scans\ESR1\ESR1_169-184_output	2client	WT	unknown	NDKGSMAMESAKETRY	rank_006	0.81	C-D	0.961818182	C	B,3-10	KGSMAMES	41.886	6.026	10.419
postGMF-runs\2client\WT_analysis\more_scans\ESR1\ESR1_169-184_output	2client	WT	unknown	NDKGSMAMESAKETRY	rank_018	0.79	C-D	0.957727273	D	B,3-10	KGSMAMES	41.873	6.247	11.149
postGMF-runs\2client\WT_analysis\more_scans\ESR1\ESR1_169-184_output	2client	WT	unknown	NDKGSMAMESAKETRY	rank_018	0.79	C-D	0.957727273	C	A,3-10	KGSMAMES	41.772	6.312	11.248
postGMF-runs\2client\WT_analysis\more_scans\ESR1\ESR1_169-184_output	2client	WT	unknown	NDKGSMAMESAKETRY	rank_020	0.79	C-D	0.952727273	D	A,3-10	KGSMAMES	41.321	6.386	11.264
postGMF-runs\2client\WT_analysis\more_scans\ESR1\ESR1_169-184_output	2client	WT	unknown	NDKGSMAMESAKETRY	rank_020	0.79	C-D	0.952727273	C	B,3-10	KGSMAMES	40.841	6.443	11.34
postGMF-runs\2client\WT_analysis\more_scans\ESR1\ESR1_169-184_output	2client	WT	unknown	NDKGSMAMESAKETRY	rank_013	0.8	C-D	0.979090909	C	A,4-11	GSMAMESA	38.992	6.401	11.036
postGMF-runs\2client\WT_analysis\more_scans\ESR1\ESR1_169-184_output	2client	WT	unknown	NDKGSMAMESAKETRY	rank_013	0.8	C-D	0.979090909	D	B,3-10	KGSMAMES	37.347	6.61	11.224
postGMF-runs\2client\WT_analysis\more_scans\ESR1\ESR1_169-184_output	2client	WT	unknown	NDKGSMAMESAKETRY	rank_014	0.8	C-D	0.974545455	C	A,4-11	GSMAMESA	37.641	6.509	11.262
postGMF-runs\2client\WT_analysis\more_scans\ESR1\ESR1_169-184_output	2client	WT	unknown	NDKGSMAMESAKETRY	rank_014	0.8	C-D	0.974545455	D	B,3-10	KGSMAMES	35.237	6.867	11.544
postGMF-runs\2client\WT_analysis\more_scans\ESR1\ESR1_169-184_output	2client	WT	unknown	NDKGSMAMESAKETRY	rank_015	0.8	C-D	0.942083333	D	B,5-12	SMAMESAK	36.761	6.149	11.805
postGMF-runs\2client\WT_analysis\more_scans\ESR1\ESR1_169-184_output	2client	WT	unknown	NDKGSMAMESAKETRY	rank_015	0.8	C-D	0.942083333	C	A,5-12	SMAMESAK	36.607	6.161	11.753
postGMF-runs\2client\WT_analysis\more_scans\ESR1\ESR1_169-184_output	2client	WT	unknown	NDKGSMAMESAKETRY	rank_022	0.79	C-D	0.939583333	C	A,5-12	SMAMESAK	34.726	7.048	12.457
postGMF-runs\2client\WT_analysis\more_scans\ESR1\ESR1_169-184_output	2client	WT	unknown	NDKGSMAMESAKETRY	rank_022	0.79	C-D	0.939583333	D	B,5-12	SMAMESAK	34.221	7.044	12.478
postGMF-runs\2client\WT_analysis\more_scans\ESR1\ESR1_169-184_output	2client	WT	unknown	NDKGSMAMESAKETRY	rank_023	0.78	C-D	0.953333333	C	A,4-11	GSMAMESA	33.666	7.877	13.12
postGMF-runs\2client\WT_analysis\more_scans\ESR1\ESR1_169-184_output	2client	WT	unknown	NDKGSMAMESAKETRY	rank_023	0.78	C-D	0.953333333	D	B,4-11	GSMAMESA	33.649	7.971	13.18
postGMF-runs\2client\WT_analysis\more_scans\ESR1\ESR1_169-184_output	2client	WT	unknown	NDKGSMAMESAKETRY	rank_024	0.78	C-D	0.961363636	C	A,5-12	SMAMESAK	30.834	7.758	13.251
postGMF-runs\2client\WT_analysis\more_scans\ESR1\ESR1_17-32_output	2client	WT	unknown	QIQGNELEPLNRPQLK	rank_008	0.78	C-D	1.003076923	D	B,2-9	IQGNELEP	49.661	7.735	11.341
postGMF-runs\2client\WT_analysis\more_scans\ESR1\ESR1_17-32_output	2client	WT	unknown	QIQGNELEPLNRPQLK	rank_008	0.78	C-D	1.003076923	C	A,2-9	IQGNELEP	48.031	7.757	11.485
postGMF-runs\2client\WT_analysis\more_scans\ESR1\ESR1_17-32_output	2client	WT	unknown	QIQGNELEPLNRPQLK	rank_014	0.78	C-D	0.975384615	D	B,1-8	QIQGNELE	43.062	8.099	12.098
postGMF-runs\2client\WT_analysis\more_scans\ESR1\ESR1_17-32_output	2client	WT	unknown	QIQGNELEPLNRPQLK	rank_019	0.78	C-D	0.994545455	D	A,2-9	IQGNELEP	42.84	8.161	12.114
postGMF-runs\2client\WT_analysis\more_scans\ESR1\ESR1_17-32_output	2client	WT	unknown	QIQGNELEPLNRPQLK	rank_019	0.78	C-D	0.994545455	C	B,2-9	IQGNELEP	42.265	8.553	12.292
postGMF-runs\2client\WT_analysis\more_scans\ESR1\ESR1_17-32_output	2client	WT	unknown	QIQGNELEPLNRPQLK	rank_025	0.76	C-D	1.120454545	D	A,2-9	IQGNELEP	40.535	7.738	12.05
postGMF-runs\2client\WT_analysis\more_scans\ESR1\ESR1_17-32_output	2client	WT	unknown	QIQGNELEPLNRPQLK	rank_025	0.76	C-D	1.120454545	C	B,2-9	IQGNELEP	37.811	7.85	12.371
postGMF-runs\2client\WT_analysis\more_scans\ESR1\ESR1_17-32_output	2client	WT	unknown	QIQGNELEPLNRPQLK	rank_005	0.79	C-D	0.95	D	B,2-9	IQGNELEP	39.805	6.109	12
postGMF-runs\2client\WT_analysis\more_scans\ESR1\ESR1_17-32_output	2client	WT	unknown	QIQGNELEPLNRPQLK	rank_021	0.77	C-D	1.051363636	D	A,2-9	IQGNELEP	37.809	7.507	12.726
postGMF-runs\2client\WT_analysis\more_scans\ESR1\ESR1_17-32_output	2client	WT	unknown	QIQGNELEPLNRPQLK	rank_021	0.77	C-D	1.051363636	C	B,2-9	IQGNELEP	37.725	7.55	12.741
postGMF-runs\2client\WT_analysis\more_scans\ESR1\ESR1_17-32_output	2client	WT	unknown	QIQGNELEPLNRPQLK	rank_007	0.78	C-D	0.943636364	D	B,2-9	IQGNELEP	37.194	6.742	11.919
postGMF-runs\2client\WT_analysis\more_scans\ESR1\ESR1_17-32_output	2client	WT	unknown	QIQGNELEPLNRPQLK	rank_004	0.79	C-D	0.934090909	D	A,2-9	IQGNELEP	35.996	6.337	12.104
postGMF-runs\2client\WT_analysis\more_scans\ESR1\ESR1_17-32_output	2client	WT	unknown	QIQGNELEPLNRPQLK	rank_004	0.79	C-D	0.934090909	C	B,2-9	IQGNELEP	35.863	6.431	12.246
postGMF-runs\2client\WT_analysis\more_scans\ESR1\ESR1_177-192_output	2client	WT	unknown	ESAKETRYCAVCNDYA	rank_001	0.89	C-D	0.943636364	D	B,4-11	KETRYCAV	89.086	2.189	3.306
postGMF-runs\2client\WT_analysis\more_scans\ESR1\ESR1_177-192_output	2client	WT	unknown	ESAKETRYCAVCNDYA	rank_001	0.89	C-D	0.943636364	C	A,4-11	KETRYCAV	88.195	2.329	3.481
postGMF-runs\2client\WT_analysis\more_scans\ESR1\ESR1_177-192_output	2client	WT	unknown	ESAKETRYCAVCNDYA	rank_002	0.89	C-D	0.931818182	C	B,3-10	AKETRYCA	88.43	2.235	4.19
postGMF-runs\2client\WT_analysis\more_scans\ESR1\ESR1_177-192_output	2client	WT	unknown	ESAKETRYCAVCNDYA	rank_002	0.89	C-D	0.931818182	D	A,3-10	AKETRYCA	88.205	2.351	4.293
postGMF-runs\2client\WT_analysis\more_scans\ESR1\ESR1_177-192_output	2client	WT	unknown	ESAKETRYCAVCNDYA	rank_003	0.87	C-D	0.947307692	D	A,5-12	ETRYCAVC	84.4	2.866	4.913
postGMF-runs\2client\WT_analysis\more_scans\ESR1\ESR1_177-192_output	2client	WT	unknown	ESAKETRYCAVCNDYA	rank_003	0.87	C-D	0.947307692	C	B,6-13	TRYCAVCN	82.259	3.256	5.557
postGMF-runs\2client\WT_analysis\more_scans\ESR1\ESR1_177-192_output	2client	WT	unknown	ESAKETRYCAVCNDYA	rank_004	0.87	C-D	0.951923077	D	A,6-13	TRYCAVCN	83.475	2.882	4.955
postGMF-runs\2client\WT_analysis\more_scans\ESR1\ESR1_177-192_output	2client	WT	unknown	ESAKETRYCAVCNDYA	rank_004	0.87	C-D	0.951923077	C	B,6-13	TRYCAVCN	81.437	3.399	5.728
postGMF-runs\2client\WT_analysis\more_scans\ESR1\ESR1_177-192_output	2client	WT	unknown	ESAKETRYCAVCNDYA	rank_005	0.87	C-D	0.958846154	C	A,6-13	TRYCAVCN	80.65	3.636	5.633
postGMF-runs\2client\WT_analysis\more_scans\ESR1\ESR1_177-192_output	2client	WT	unknown	ESAKETRYCAVCNDYA	rank_005	0.87	C-D	0.958846154	D	B,6-13	TRYCAVCN	80.304	3.663	5.69
postGMF-runs\2client\WT_analysis\more_scans\ESR1\ESR1_177-192_output	2client	WT	unknown	ESAKETRYCAVCNDYA	rank_009	0.85	C-D	0.959230769	D	A,6-13	TRYCAVCN	80.101	3.787	5.957
postGMF-runs\2client\WT_analysis\more_scans\ESR1\ESR1_177-192_output	2client	WT	unknown	ESAKETRYCAVCNDYA	rank_009	0.85	C-D	0.959230769	C	B,6-13	TRYCAVCN	67.557	6.193	8.62
postGMF-runs\2client\WT_analysis\more_scans\ESR1\ESR1_177-192_output	2client	WT	unknown	ESAKETRYCAVCNDYA	rank_006	0.86	C-D	0.948076923	C	A,6-13	TRYCAVCN	78.509	3.979	6.893
postGMF-runs\2client\WT_analysis\more_scans\ESR1\ESR1_177-192_output	2client	WT	unknown	ESAKETRYCAVCNDYA	rank_006	0.86	C-D	0.948076923	D	B,6-13	TRYCAVCN	78.266	4.044	6.97
postGMF-runs\2client\WT_analysis\more_scans\ESR1\ESR1_177-192_output	2client	WT	unknown	ESAKETRYCAVCNDYA	rank_008	0.85	C-D	0.97	D	B,6-13	TRYCAVCN	75.396	4.431	6.739
postGMF-runs\2client\WT_analysis\more_scans\ESR1\ESR1_177-192_output	2client	WT	unknown	ESAKETRYCAVCNDYA	rank_008	0.85	C-D	0.97	C	A,7-14	RYCAVCND	73.531	4.478	7.389
postGMF-runs\2client\WT_analysis\more_scans\ESR1\ESR1_177-192_output	2client	WT	unknown	ESAKETRYCAVCNDYA	rank_007	0.85	C-D	0.982692308	D	B,6-13	TRYCAVCN	75.117	4.351	6.732
postGMF-runs\2client\WT_analysis\more_scans\ESR1\ESR1_177-192_output	2client	WT	unknown	ESAKETRYCAVCNDYA	rank_007	0.85	C-D	0.982692308	C	A,6-13	TRYCAVCN	74.562	4.369	6.8
postGMF-runs\2client\WT_analysis\more_scans\ESR1\ESR1_177-192_output	2client	WT	unknown	ESAKETRYCAVCNDYA	rank_013	0.83	C-D	0.960384615	C	A,6-13	TRYCAVCN	72.611	5.558	7.73
postGMF-runs\2client\WT_analysis\more_scans\ESR1\ESR1_177-192_output	2client	WT	unknown	ESAKETRYCAVCNDYA	rank_013	0.83	C-D	0.960384615	D	B,6-13	TRYCAVCN	71.859	5.77	7.904
postGMF-runs\2client\WT_analysis\more_scans\ESR1\ESR1_177-192_output	2client	WT	unknown	ESAKETRYCAVCNDYA	rank_011	0.84	C-D	0.981538462	C	A,6-13	TRYCAVCN	72.14	5.091	7.338
postGMF-runs\2client\WT_analysis\more_scans\ESR1\ESR1_177-192_output	2client	WT	unknown	ESAKETRYCAVCNDYA	rank_011	0.84	C-D	0.981538462	D	B,6-13	TRYCAVCN	71.921	5.117	7.372
postGMF-runs\2client\WT_analysis\more_scans\ESR1\ESR1_177-192_output	2client	WT	unknown	ESAKETRYCAVCNDYA	rank_012	0.84	C-D	1.000909091	D	B,4-11	KETRYCAV	70.729	4.798	7.698
postGMF-runs\2client\WT_analysis\more_scans\ESR1\ESR1_177-192_output	2client	WT	unknown	ESAKETRYCAVCNDYA	rank_012	0.84	C-D	1.000909091	C	A,4-11	KETRYCAV	69.656	4.832	7.743
postGMF-runs\2client\WT_analysis\more_scans\ESR1\ESR1_177-192_output	2client	WT	unknown	ESAKETRYCAVCNDYA	rank_010	0.84	C-D	0.946153846	D	A,8-15	YCAVCNDY	69.261	5.049	8.616
postGMF-runs\2client\WT_analysis\more_scans\ESR1\ESR1_177-192_output	2client	WT	unknown	ESAKETRYCAVCNDYA	rank_010	0.84	C-D	0.946153846	C	B,8-15	YCAVCNDY	68.723	5.039	8.616
postGMF-runs\2client\WT_analysis\more_scans\ESR1\ESR1_177-192_output	2client	WT	unknown	ESAKETRYCAVCNDYA	rank_015	0.83	C-D	0.956538462	D	A,8-15	YCAVCNDY	67.047	5.867	9.718
postGMF-runs\2client\WT_analysis\more_scans\ESR1\ESR1_177-192_output	2client	WT	unknown	ESAKETRYCAVCNDYA	rank_015	0.83	C-D	0.956538462	C	B,8-15	YCAVCNDY	66.926	5.827	9.78
postGMF-runs\2client\WT_analysis\more_scans\ESR1\ESR1_177-192_output	2client	WT	unknown	ESAKETRYCAVCNDYA	rank_014	0.83	C-D	0.951923077	D	B,6-13	TRYCAVCN	63.7	6.834	8.911
postGMF-runs\2client\WT_analysis\more_scans\ESR1\ESR1_177-192_output	2client	WT	unknown	ESAKETRYCAVCNDYA	rank_014	0.83	C-D	0.951923077	C	A,6-13	TRYCAVCN	62.171	7.173	9.226
postGMF-runs\2client\WT_analysis\more_scans\ESR1\ESR1_177-192_output	2client	WT	unknown	ESAKETRYCAVCNDYA	rank_016	0.81	C-D	0.967307692	C	A,6-13	TRYCAVCN	58.027	7.049	9.488
postGMF-runs\2client\WT_analysis\more_scans\ESR1\ESR1_177-192_output	2client	WT	unknown	ESAKETRYCAVCNDYA	rank_016	0.81	C-D	0.967307692	D	B,6-13	TRYCAVCN	57.558	7.114	9.477
postGMF-runs\2client\WT_analysis\more_scans\ESR1\ESR1_177-192_output	2client	WT	unknown	ESAKETRYCAVCNDYA	rank_019	0.8	C-D	0.968076923	C	A,6-13	TRYCAVCN	57.925	8.005	10.217
postGMF-runs\2client\WT_analysis\more_scans\ESR1\ESR1_177-192_output	2client	WT	unknown	ESAKETRYCAVCNDYA	rank_019	0.8	C-D	0.968076923	D	B,6-13	TRYCAVCN	54.103	8.761	10.956
postGMF-runs\2client\WT_analysis\more_scans\ESR1\ESR1_177-192_output	2client	WT	unknown	ESAKETRYCAVCNDYA	rank_017	0.81	C-D	0.963461538	C	A,5-12	ETRYCAVC	55.915	8.013	10.943
postGMF-runs\2client\WT_analysis\more_scans\ESR1\ESR1_177-192_output	2client	WT	unknown	ESAKETRYCAVCNDYA	rank_017	0.81	C-D	0.963461538	D	B,5-12	ETRYCAVC	55.539	7.987	11.027
postGMF-runs\2client\WT_analysis\more_scans\ESR1\ESR1_177-192_output	2client	WT	unknown	ESAKETRYCAVCNDYA	rank_024	0.79	C-D	0.975454545	D	B,7-14	RYCAVCND	53.496	7.719	11.142
postGMF-runs\2client\WT_analysis\more_scans\ESR1\ESR1_177-192_output	2client	WT	unknown	ESAKETRYCAVCNDYA	rank_024	0.79	C-D	0.975454545	C	A,8-15	YCAVCNDY	47.861	8.009	12.008
postGMF-runs\2client\WT_analysis\more_scans\ESR1\ESR1_177-192_output	2client	WT	unknown	ESAKETRYCAVCNDYA	rank_022	0.79	C-D	0.957692308	D	A,8-15	YCAVCNDY	50.849	8.029	11.586
postGMF-runs\2client\WT_analysis\more_scans\ESR1\ESR1_177-192_output	2client	WT	unknown	ESAKETRYCAVCNDYA	rank_022	0.79	C-D	0.957692308	C	B,8-15	YCAVCNDY	49.621	8.249	11.898
postGMF-runs\2client\WT_analysis\more_scans\ESR1\ESR1_177-192_output	2client	WT	unknown	ESAKETRYCAVCNDYA	rank_025	0.79	C-D	0.955384615	D	B,6-13	TRYCAVCN	47.347	9.908	11.954
postGMF-runs\2client\WT_analysis\more_scans\ESR1\ESR1_177-192_output	2client	WT	unknown	ESAKETRYCAVCNDYA	rank_025	0.79	C-D	0.955384615	C	A,6-13	TRYCAVCN	45.024	10.162	12.339
postGMF-runs\2client\WT_analysis\more_scans\ESR1\ESR1_177-192_output	2client	WT	unknown	ESAKETRYCAVCNDYA	rank_018	0.81	C-D	0.935	C	A,5-12	ETRYCAVC	41.366	6.313	11.081
postGMF-runs\2client\WT_analysis\more_scans\ESR1\ESR1_177-192_output	2client	WT	unknown	ESAKETRYCAVCNDYA	rank_018	0.81	C-D	0.935	D	B,5-12	ETRYCAVC	38.188	6.861	11.603
postGMF-runs\2client\WT_analysis\more_scans\ESR1\ESR1_177-192_output	2client	WT	unknown	ESAKETRYCAVCNDYA	rank_020	0.8	C-D	0.990909091	C	B,6-13	TRYCAVCN	41.031	7.549	13.276
postGMF-runs\2client\WT_analysis\more_scans\ESR1\ESR1_177-192_output	2client	WT	unknown	ESAKETRYCAVCNDYA	rank_020	0.8	C-D	0.990909091	D	A,6-13	TRYCAVCN	40.797	7.063	12.731
postGMF-runs\2client\WT_analysis\more_scans\ESR1\ESR1_177-192_output	2client	WT	unknown	ESAKETRYCAVCNDYA	rank_021	0.8	C-D	0.926818182	C	A,6-13	TRYCAVCN	40.314	7.325	11.811
postGMF-runs\2client\WT_analysis\more_scans\ESR1\ESR1_177-192_output	2client	WT	unknown	ESAKETRYCAVCNDYA	rank_021	0.8	C-D	0.926818182	D	B,6-13	TRYCAVCN	39.761	7.078	11.764
postGMF-runs\2client\WT_analysis\more_scans\ESR1\ESR1_177-192_output	2client	WT	unknown	ESAKETRYCAVCNDYA	rank_023	0.79	C-D	0.931818182	D	A,6-13	TRYCAVCN	39.843	7.221	11.61
postGMF-runs\2client\WT_analysis\more_scans\ESR1\ESR1_177-192_output	2client	WT	unknown	ESAKETRYCAVCNDYA	rank_023	0.79	C-D	0.931818182	C	B,6-13	TRYCAVCN	38.94	7.419	11.758
postGMF-runs\2client\WT_analysis\more_scans\ESR1\ESR1_185-200_output	2client	WT	unknown	CAVCNDYASGYHYGVW	rank_001	0.9	C-D	0.906538462	D	B,6-13	DYASGYHY	96.007	1.183	1.838
postGMF-runs\2client\WT_analysis\more_scans\ESR1\ESR1_185-200_output	2client	WT	unknown	CAVCNDYASGYHYGVW	rank_001	0.9	C-D	0.906538462	C	A,6-13	DYASGYHY	95.96	1.185	1.846
postGMF-runs\2client\WT_analysis\more_scans\ESR1\ESR1_185-200_output	2client	WT	unknown	CAVCNDYASGYHYGVW	rank_002	0.88	C-D	0.960384615	D	A,3-10	VCNDYASG	83.643	2.683	4.758
postGMF-runs\2client\WT_analysis\more_scans\ESR1\ESR1_185-200_output	2client	WT	unknown	CAVCNDYASGYHYGVW	rank_002	0.88	C-D	0.960384615	C	B,3-10	VCNDYASG	83.009	2.782	4.84
postGMF-runs\2client\WT_analysis\more_scans\ESR1\ESR1_185-200_output	2client	WT	unknown	CAVCNDYASGYHYGVW	rank_005	0.85	C-D	0.993636364	C	A,7-14	YASGYHYG	77.483	3.958	6.522
postGMF-runs\2client\WT_analysis\more_scans\ESR1\ESR1_185-200_output	2client	WT	unknown	CAVCNDYASGYHYGVW	rank_005	0.85	C-D	0.993636364	D	B,7-14	YASGYHYG	75.171	4.413	7.204
postGMF-runs\2client\WT_analysis\more_scans\ESR1\ESR1_185-200_output	2client	WT	unknown	CAVCNDYASGYHYGVW	rank_003	0.87	C-D	0.955	D	B,8-15	ASGYHYGV	75.686	2.821	4.999
postGMF-runs\2client\WT_analysis\more_scans\ESR1\ESR1_185-200_output	2client	WT	unknown	CAVCNDYASGYHYGVW	rank_003	0.87	C-D	0.955	C	A,8-15	ASGYHYGV	72.25	3.135	5.383
postGMF-runs\2client\WT_analysis\more_scans\ESR1\ESR1_185-200_output	2client	WT	unknown	CAVCNDYASGYHYGVW	rank_004	0.85	C-D	0.973076923	D	A,6-13	DYASGYHY	74.32	3.813	6.434
postGMF-runs\2client\WT_analysis\more_scans\ESR1\ESR1_185-200_output	2client	WT	unknown	CAVCNDYASGYHYGVW	rank_004	0.85	C-D	0.973076923	C	B,6-13	DYASGYHY	73.828	3.807	6.545
postGMF-runs\2client\WT_analysis\more_scans\ESR1\ESR1_185-200_output	2client	WT	unknown	CAVCNDYASGYHYGVW	rank_008	0.83	C-D	0.949615385	D	A,8-15	ASGYHYGV	65.324	4.805	7.674
postGMF-runs\2client\WT_analysis\more_scans\ESR1\ESR1_185-200_output	2client	WT	unknown	CAVCNDYASGYHYGVW	rank_008	0.83	C-D	0.949615385	C	B,8-15	ASGYHYGV	62.451	5.586	8.35
postGMF-runs\2client\WT_analysis\more_scans\ESR1\ESR1_185-200_output	2client	WT	unknown	CAVCNDYASGYHYGVW	rank_009	0.83	C-D	0.946153846	C	A,9-16	SGYHYGVW	63.223	4.45	8.845
postGMF-runs\2client\WT_analysis\more_scans\ESR1\ESR1_185-200_output	2client	WT	unknown	CAVCNDYASGYHYGVW	rank_009	0.83	C-D	0.946153846	D	B,9-16	SGYHYGVW	62.874	4.543	9.053
postGMF-runs\2client\WT_analysis\more_scans\ESR1\ESR1_185-200_output	2client	WT	unknown	CAVCNDYASGYHYGVW	rank_016	0.82	C-D	0.942307692	D	B,4-11	CNDYASGY	62.179	6.267	9.224
postGMF-runs\2client\WT_analysis\more_scans\ESR1\ESR1_185-200_output	2client	WT	unknown	CAVCNDYASGYHYGVW	rank_016	0.82	C-D	0.942307692	C	A,4-11	CNDYASGY	59.8	6.516	9.555
postGMF-runs\2client\WT_analysis\more_scans\ESR1\ESR1_185-200_output	2client	WT	unknown	CAVCNDYASGYHYGVW	rank_006	0.84	C-D	0.9475	D	A,9-16	SGYHYGVW	61.854	4.554	9.222
postGMF-runs\2client\WT_analysis\more_scans\ESR1\ESR1_185-200_output	2client	WT	unknown	CAVCNDYASGYHYGVW	rank_006	0.84	C-D	0.9475	C	B,9-16	SGYHYGVW	61.839	4.561	9.207
postGMF-runs\2client\WT_analysis\more_scans\ESR1\ESR1_185-200_output	2client	WT	unknown	CAVCNDYASGYHYGVW	rank_007	0.84	C-D	0.947272727	C	A,9-16	SGYHYGVW	61.739	5.028	9.353
postGMF-runs\2client\WT_analysis\more_scans\ESR1\ESR1_185-200_output	2client	WT	unknown	CAVCNDYASGYHYGVW	rank_007	0.84	C-D	0.947272727	D	B,9-16	SGYHYGVW	61.446	5.099	9.435
postGMF-runs\2client\WT_analysis\more_scans\ESR1\ESR1_185-200_output	2client	WT	unknown	CAVCNDYASGYHYGVW	rank_012	0.82	C-D	0.991923077	C	A,9-16	SGYHYGVW	59.757	5.786	8.988
postGMF-runs\2client\WT_analysis\more_scans\ESR1\ESR1_185-200_output	2client	WT	unknown	CAVCNDYASGYHYGVW	rank_012	0.82	C-D	0.991923077	D	B,9-16	SGYHYGVW	58.955	5.959	9.165
postGMF-runs\2client\WT_analysis\more_scans\ESR1\ESR1_185-200_output	2client	WT	unknown	CAVCNDYASGYHYGVW	rank_015	0.82	C-D	0.961538462	C	B,9-16	SGYHYGVW	56.553	6.303	9.858
postGMF-runs\2client\WT_analysis\more_scans\ESR1\ESR1_185-200_output	2client	WT	unknown	CAVCNDYASGYHYGVW	rank_015	0.82	C-D	0.961538462	D	A,9-16	SGYHYGVW	55.644	6.489	10.001
postGMF-runs\2client\WT_analysis\more_scans\ESR1\ESR1_185-200_output	2client	WT	unknown	CAVCNDYASGYHYGVW	rank_014	0.82	C-D	0.952692308	C	B,9-16	SGYHYGVW	55.248	5.724	8.971
postGMF-runs\2client\WT_analysis\more_scans\ESR1\ESR1_185-200_output	2client	WT	unknown	CAVCNDYASGYHYGVW	rank_014	0.82	C-D	0.952692308	D	A,9-16	SGYHYGVW	52.769	6.622	9.865
postGMF-runs\2client\WT_analysis\more_scans\ESR1\ESR1_185-200_output	2client	WT	unknown	CAVCNDYASGYHYGVW	rank_010	0.82	C-D	0.950769231	C	A,5-12	NDYASGYH	53.996	4.873	9.807
postGMF-runs\2client\WT_analysis\more_scans\ESR1\ESR1_185-200_output	2client	WT	unknown	CAVCNDYASGYHYGVW	rank_010	0.82	C-D	0.950769231	D	B,5-12	NDYASGYH	53.843	4.876	9.813
postGMF-runs\2client\WT_analysis\more_scans\ESR1\ESR1_185-200_output	2client	WT	unknown	CAVCNDYASGYHYGVW	rank_011	0.82	C-D	0.958181818	C	A,4-11	CNDYASGY	53.907	5.088	10.084
postGMF-runs\2client\WT_analysis\more_scans\ESR1\ESR1_185-200_output	2client	WT	unknown	CAVCNDYASGYHYGVW	rank_011	0.82	C-D	0.958181818	D	B,4-11	CNDYASGY	52.752	5.224	10.16
postGMF-runs\2client\WT_analysis\more_scans\ESR1\ESR1_185-200_output	2client	WT	unknown	CAVCNDYASGYHYGVW	rank_013	0.82	C-D	0.958333333	D	B,5-12	NDYASGYH	52.746	5.569	9.926
postGMF-runs\2client\WT_analysis\more_scans\ESR1\ESR1_185-200_output	2client	WT	unknown	CAVCNDYASGYHYGVW	rank_013	0.82	C-D	0.958333333	C	A,5-12	NDYASGYH	51.419	5.444	9.83
postGMF-runs\2client\WT_analysis\more_scans\ESR1\ESR1_185-200_output	2client	WT	unknown	CAVCNDYASGYHYGVW	rank_017	0.81	C-D	0.944230769	D	A,9-16	SGYHYGVW	51.855	7.077	10.405
postGMF-runs\2client\WT_analysis\more_scans\ESR1\ESR1_185-200_output	2client	WT	unknown	CAVCNDYASGYHYGVW	rank_017	0.81	C-D	0.944230769	C	B,9-16	SGYHYGVW	51.559	7.07	10.428
postGMF-runs\2client\WT_analysis\more_scans\ESR1\ESR1_185-200_output	2client	WT	unknown	CAVCNDYASGYHYGVW	rank_018	0.8	C-D	1.019230769	C	B,9-16	SGYHYGVW	51.097	6.923	10.465
postGMF-runs\2client\WT_analysis\more_scans\ESR1\ESR1_185-200_output	2client	WT	unknown	CAVCNDYASGYHYGVW	rank_018	0.8	C-D	1.019230769	D	A,9-16	SGYHYGVW	50.259	7.22	10.725
postGMF-runs\2client\WT_analysis\more_scans\ESR1\ESR1_185-200_output	2client	WT	unknown	CAVCNDYASGYHYGVW	rank_019	0.8	C-D	1.011538462	D	B,8-15	ASGYHYGV	45.715	7.01	11.577
postGMF-runs\2client\WT_analysis\more_scans\ESR1\ESR1_185-200_output	2client	WT	unknown	CAVCNDYASGYHYGVW	rank_019	0.8	C-D	1.011538462	C	A,8-15	ASGYHYGV	45.306	7.142	11.746
postGMF-runs\2client\WT_analysis\more_scans\ESR1\ESR1_185-200_output	2client	WT	unknown	CAVCNDYASGYHYGVW	rank_020	0.8	C-D	1.000416667	C	B,9-16	SGYHYGVW	41.855	6.772	11.74
postGMF-runs\2client\WT_analysis\more_scans\ESR1\ESR1_185-200_output	2client	WT	unknown	CAVCNDYASGYHYGVW	rank_020	0.8	C-D	1.000416667	D	A,9-16	SGYHYGVW	41.731	6.553	11.536
postGMF-runs\2client\WT_analysis\more_scans\ESR1\ESR1_185-200_output	2client	WT	unknown	CAVCNDYASGYHYGVW	rank_023	0.79	C-D	0.991153846	C	B,8-15	ASGYHYGV	41.486	7.45	12.169
postGMF-runs\2client\WT_analysis\more_scans\ESR1\ESR1_185-200_output	2client	WT	unknown	CAVCNDYASGYHYGVW	rank_023	0.79	C-D	0.991153846	D	A,8-15	ASGYHYGV	41.421	7.613	12.28
postGMF-runs\2client\WT_analysis\more_scans\ESR1\ESR1_185-200_output	2client	WT	unknown	CAVCNDYASGYHYGVW	rank_022	0.79	C-D	0.959090909	D	A,8-15	ASGYHYGV	40.665	7.561	11.767
postGMF-runs\2client\WT_analysis\more_scans\ESR1\ESR1_185-200_output	2client	WT	unknown	CAVCNDYASGYHYGVW	rank_022	0.79	C-D	0.959090909	C	B,8-15	ASGYHYGV	39.148	7.459	11.839
postGMF-runs\2client\WT_analysis\more_scans\ESR1\ESR1_185-200_output	2client	WT	unknown	CAVCNDYASGYHYGVW	rank_021	0.8	C-D	0.919615385	D	B,5-12	NDYASGYH	39.794	7.281	12.16
postGMF-runs\2client\WT_analysis\more_scans\ESR1\ESR1_185-200_output	2client	WT	unknown	CAVCNDYASGYHYGVW	rank_021	0.8	C-D	0.919615385	C	A,5-12	NDYASGYH	39.538	7.202	12.125
postGMF-runs\2client\WT_analysis\more_scans\ESR1\ESR1_185-200_output	2client	WT	unknown	CAVCNDYASGYHYGVW	rank_024	0.79	C-D	0.951363636	C	A,8-15	ASGYHYGV	38.971	8.684	12.993
postGMF-runs\2client\WT_analysis\more_scans\ESR1\ESR1_185-200_output	2client	WT	unknown	CAVCNDYASGYHYGVW	rank_024	0.79	C-D	0.951363636	D	B,8-15	ASGYHYGV	38.775	8.725	12.795
postGMF-runs\2client\WT_analysis\more_scans\ESR1\ESR1_185-200_output	2client	WT	unknown	CAVCNDYASGYHYGVW	rank_025	0.78	C-D	0.942272727	D	B,7-14	YASGYHYG	36.543	7.93	12.803
postGMF-runs\2client\WT_analysis\more_scans\ESR1\ESR1_185-200_output	2client	WT	unknown	CAVCNDYASGYHYGVW	rank_025	0.78	C-D	0.942272727	C	A,7-14	YASGYHYG	35.483	8.081	12.944
postGMF-runs\2client\WT_analysis\more_scans\ESR1\ESR1_193-208_output	2client	WT	unknown	SGYHYGVWSCEGCKAF	rank_001	0.86	C-D	0.973181818	C	A,2-9	GYHYGVWS	78.562	3.134	5.898
postGMF-runs\2client\WT_analysis\more_scans\ESR1\ESR1_193-208_output	2client	WT	unknown	SGYHYGVWSCEGCKAF	rank_001	0.86	C-D	0.973181818	D	B,3-10	YHYGVWSC	76.86	3.253	5.966
postGMF-runs\2client\WT_analysis\more_scans\ESR1\ESR1_193-208_output	2client	WT	unknown	SGYHYGVWSCEGCKAF	rank_002	0.83	C-D	1.02	C	A,3-10	YHYGVWSC	69.623	4.336	8.096
postGMF-runs\2client\WT_analysis\more_scans\ESR1\ESR1_193-208_output	2client	WT	unknown	SGYHYGVWSCEGCKAF	rank_002	0.83	C-D	1.02	D	B,3-10	YHYGVWSC	67.972	4.567	8.45
postGMF-runs\2client\WT_analysis\more_scans\ESR1\ESR1_193-208_output	2client	WT	unknown	SGYHYGVWSCEGCKAF	rank_003	0.83	C-D	0.972727273	C	B,3-10	YHYGVWSC	65.944	5.015	8.253
postGMF-runs\2client\WT_analysis\more_scans\ESR1\ESR1_193-208_output	2client	WT	unknown	SGYHYGVWSCEGCKAF	rank_003	0.83	C-D	0.972727273	D	A,3-10	YHYGVWSC	64.034	5.295	8.622
postGMF-runs\2client\WT_analysis\more_scans\ESR1\ESR1_193-208_output	2client	WT	unknown	SGYHYGVWSCEGCKAF	rank_004	0.82	C-D	0.993076923	D	B,3-10	YHYGVWSC	61.335	5.444	9.47
postGMF-runs\2client\WT_analysis\more_scans\ESR1\ESR1_193-208_output	2client	WT	unknown	SGYHYGVWSCEGCKAF	rank_004	0.82	C-D	0.993076923	C	A,3-10	YHYGVWSC	60.665	5.588	9.666
postGMF-runs\2client\WT_analysis\more_scans\ESR1\ESR1_193-208_output	2client	WT	unknown	SGYHYGVWSCEGCKAF	rank_009	0.81	C-D	1.007727273	C	B,3-10	YHYGVWSC	59.917	5.923	9.608
postGMF-runs\2client\WT_analysis\more_scans\ESR1\ESR1_193-208_output	2client	WT	unknown	SGYHYGVWSCEGCKAF	rank_009	0.81	C-D	1.007727273	D	A,3-10	YHYGVWSC	55.512	6.54	10.227
postGMF-runs\2client\WT_analysis\more_scans\ESR1\ESR1_193-208_output	2client	WT	unknown	SGYHYGVWSCEGCKAF	rank_006	0.82	C-D	1.013461538	C	A,3-10	YHYGVWSC	59.337	5.41	9.661
postGMF-runs\2client\WT_analysis\more_scans\ESR1\ESR1_193-208_output	2client	WT	unknown	SGYHYGVWSCEGCKAF	rank_006	0.82	C-D	1.013461538	D	B,3-10	YHYGVWSC	58.37	5.534	9.795
postGMF-runs\2client\WT_analysis\more_scans\ESR1\ESR1_193-208_output	2client	WT	unknown	SGYHYGVWSCEGCKAF	rank_005	0.82	C-D	1.077727273	C	A,3-10	YHYGVWSC	56.833	5.034	9.637
postGMF-runs\2client\WT_analysis\more_scans\ESR1\ESR1_193-208_output	2client	WT	unknown	SGYHYGVWSCEGCKAF	rank_005	0.82	C-D	1.077727273	D	B,3-10	YHYGVWSC	55.91	5.231	9.87
postGMF-runs\2client\WT_analysis\more_scans\ESR1\ESR1_193-208_output	2client	WT	unknown	SGYHYGVWSCEGCKAF	rank_008	0.81	C-D	0.98	D	A,3-10	YHYGVWSC	54.754	5.613	9.917
postGMF-runs\2client\WT_analysis\more_scans\ESR1\ESR1_193-208_output	2client	WT	unknown	SGYHYGVWSCEGCKAF	rank_008	0.81	C-D	0.98	C	B,3-10	YHYGVWSC	52.408	5.834	10.278
postGMF-runs\2client\WT_analysis\more_scans\ESR1\ESR1_193-208_output	2client	WT	unknown	SGYHYGVWSCEGCKAF	rank_010	0.81	C-D	0.984090909	C	B,3-10	YHYGVWSC	52.382	5.69	10.288
postGMF-runs\2client\WT_analysis\more_scans\ESR1\ESR1_193-208_output	2client	WT	unknown	SGYHYGVWSCEGCKAF	rank_010	0.81	C-D	0.984090909	D	A,3-10	YHYGVWSC	52.001	5.779	10.401
postGMF-runs\2client\WT_analysis\more_scans\ESR1\ESR1_193-208_output	2client	WT	unknown	SGYHYGVWSCEGCKAF	rank_011	0.8	C-D	0.999090909	C	B,3-10	YHYGVWSC	49.894	7.213	11.027
postGMF-runs\2client\WT_analysis\more_scans\ESR1\ESR1_193-208_output	2client	WT	unknown	SGYHYGVWSCEGCKAF	rank_011	0.8	C-D	0.999090909	D	A,3-10	YHYGVWSC	49.866	7.48	11.143
postGMF-runs\2client\WT_analysis\more_scans\ESR1\ESR1_193-208_output	2client	WT	unknown	SGYHYGVWSCEGCKAF	rank_013	0.8	C-D	1.044545455	D	B,5-12	YGVWSCEG	49.195	6.591	12.935
postGMF-runs\2client\WT_analysis\more_scans\ESR1\ESR1_193-208_output	2client	WT	unknown	SGYHYGVWSCEGCKAF	rank_013	0.8	C-D	1.044545455	C	A,5-12	YGVWSCEG	48.911	6.636	12.993
postGMF-runs\2client\WT_analysis\more_scans\ESR1\ESR1_193-208_output	2client	WT	unknown	SGYHYGVWSCEGCKAF	rank_023	0.78	C-D	1.044545455	D	A,6-13	GVWSCEGC	48.81	6.822	13.013
postGMF-runs\2client\WT_analysis\more_scans\ESR1\ESR1_193-208_output	2client	WT	unknown	SGYHYGVWSCEGCKAF	rank_023	0.78	C-D	1.044545455	C	B,6-13	GVWSCEGC	48.292	6.882	13.168
postGMF-runs\2client\WT_analysis\more_scans\ESR1\ESR1_193-208_output	2client	WT	unknown	SGYHYGVWSCEGCKAF	rank_007	0.81	C-D	0.955	D	B,4-11	HYGVWSCE	48.739	5.399	11.022
postGMF-runs\2client\WT_analysis\more_scans\ESR1\ESR1_193-208_output	2client	WT	unknown	SGYHYGVWSCEGCKAF	rank_007	0.81	C-D	0.955	C	A,4-11	HYGVWSCE	48.089	5.647	11.015
postGMF-runs\2client\WT_analysis\more_scans\ESR1\ESR1_193-208_output	2client	WT	unknown	SGYHYGVWSCEGCKAF	rank_017	0.79	C-D	1.044545455	C	A,4-11	HYGVWSCE	48.494	6.633	11.618
postGMF-runs\2client\WT_analysis\more_scans\ESR1\ESR1_193-208_output	2client	WT	unknown	SGYHYGVWSCEGCKAF	rank_017	0.79	C-D	1.044545455	D	B,4-11	HYGVWSCE	47.912	6.745	11.847
postGMF-runs\2client\WT_analysis\more_scans\ESR1\ESR1_193-208_output	2client	WT	unknown	SGYHYGVWSCEGCKAF	rank_016	0.79	C-D	0.980454545	D	B,4-11	HYGVWSCE	47.894	6.442	11.141
postGMF-runs\2client\WT_analysis\more_scans\ESR1\ESR1_193-208_output	2client	WT	unknown	SGYHYGVWSCEGCKAF	rank_016	0.79	C-D	0.980454545	C	A,4-11	HYGVWSCE	47.684	6.36	11.152
postGMF-runs\2client\WT_analysis\more_scans\ESR1\ESR1_193-208_output	2client	WT	unknown	SGYHYGVWSCEGCKAF	rank_015	0.79	C-D	0.987727273	D	B,4-11	HYGVWSCE	47.2	6.061	11.089
postGMF-runs\2client\WT_analysis\more_scans\ESR1\ESR1_193-208_output	2client	WT	unknown	SGYHYGVWSCEGCKAF	rank_015	0.79	C-D	0.987727273	C	A,4-11	HYGVWSCE	46.488	5.841	11.313
postGMF-runs\2client\WT_analysis\more_scans\ESR1\ESR1_193-208_output	2client	WT	unknown	SGYHYGVWSCEGCKAF	rank_014	0.8	C-D	0.95125	D	B,4-11	HYGVWSCE	46.945	7.598	11.882
postGMF-runs\2client\WT_analysis\more_scans\ESR1\ESR1_193-208_output	2client	WT	unknown	SGYHYGVWSCEGCKAF	rank_014	0.8	C-D	0.95125	C	A,4-11	HYGVWSCE	43.95	8.064	12.412
postGMF-runs\2client\WT_analysis\more_scans\ESR1\ESR1_193-208_output	2client	WT	unknown	SGYHYGVWSCEGCKAF	rank_022	0.79	C-D	0.959615385	C	B,3-10	YHYGVWSC	46.507	8.52	11.916
postGMF-runs\2client\WT_analysis\more_scans\ESR1\ESR1_193-208_output	2client	WT	unknown	SGYHYGVWSCEGCKAF	rank_022	0.79	C-D	0.959615385	D	A,3-10	YHYGVWSC	42.285	8.914	12.512
postGMF-runs\2client\WT_analysis\more_scans\ESR1\ESR1_193-208_output	2client	WT	unknown	SGYHYGVWSCEGCKAF	rank_021	0.79	C-D	0.954615385	C	A,3-10	YHYGVWSC	44.395	8.715	12.39
postGMF-runs\2client\WT_analysis\more_scans\ESR1\ESR1_193-208_output	2client	WT	unknown	SGYHYGVWSCEGCKAF	rank_021	0.79	C-D	0.954615385	D	B,3-10	YHYGVWSC	43.46	8.744	12.457
postGMF-runs\2client\WT_analysis\more_scans\ESR1\ESR1_193-208_output	2client	WT	unknown	SGYHYGVWSCEGCKAF	rank_019	0.79	C-D	0.986363636	C	A,9-16	SCEGCKAF	44.018	5.779	10.851
postGMF-runs\2client\WT_analysis\more_scans\ESR1\ESR1_193-208_output	2client	WT	unknown	SGYHYGVWSCEGCKAF	rank_019	0.79	C-D	0.986363636	D	B,9-16	SCEGCKAF	43.282	5.879	10.877
postGMF-runs\2client\WT_analysis\more_scans\ESR1\ESR1_193-208_output	2client	WT	unknown	SGYHYGVWSCEGCKAF	rank_012	0.8	C-D	0.983846154	D	A,3-10	YHYGVWSC	43.11	6.503	11.615
postGMF-runs\2client\WT_analysis\more_scans\ESR1\ESR1_193-208_output	2client	WT	unknown	SGYHYGVWSCEGCKAF	rank_012	0.8	C-D	0.983846154	C	B,4-11	HYGVWSCE	41.925	6.54	12.154
postGMF-runs\2client\WT_analysis\more_scans\ESR1\ESR1_193-208_output	2client	WT	unknown	SGYHYGVWSCEGCKAF	rank_018	0.79	C-D	0.981818182	D	B,4-11	HYGVWSCE	39.575	7.412	12.626
postGMF-runs\2client\WT_analysis\more_scans\ESR1\ESR1_193-208_output	2client	WT	unknown	SGYHYGVWSCEGCKAF	rank_018	0.79	C-D	0.981818182	C	A,4-11	HYGVWSCE	38.695	7.52	12.94
postGMF-runs\2client\WT_analysis\more_scans\ESR1\ESR1_193-208_output	2client	WT	unknown	SGYHYGVWSCEGCKAF	rank_025	0.78	C-D	0.970454545	C	B,8-15	WSCEGCKA	36.255	7.522	12.57
postGMF-runs\2client\WT_analysis\more_scans\ESR1\ESR1_193-208_output	2client	WT	unknown	SGYHYGVWSCEGCKAF	rank_025	0.78	C-D	0.970454545	D	A,8-15	WSCEGCKA	35.865	7.59	12.676
postGMF-runs\2client\WT_analysis\more_scans\ESR1\ESR1_193-208_output	2client	WT	unknown	SGYHYGVWSCEGCKAF	rank_020	0.79	C-D	0.964090909	C	A,4-11	HYGVWSCE	35.27	7.643	12.781
postGMF-runs\2client\WT_analysis\more_scans\ESR1\ESR1_193-208_output	2client	WT	unknown	SGYHYGVWSCEGCKAF	rank_020	0.79	C-D	0.964090909	D	B,4-11	HYGVWSCE	34.469	7.604	12.623
postGMF-runs\2client\WT_analysis\more_scans\ESR1\ESR1_193-208_output	2client	WT	unknown	SGYHYGVWSCEGCKAF	rank_024	0.78	C-D	0.949545455	D	A,6-13	GVWSCEGC	33.499	8.461	13.744
postGMF-runs\2client\WT_analysis\more_scans\ESR1\ESR1_193-208_output	2client	WT	unknown	SGYHYGVWSCEGCKAF	rank_024	0.78	C-D	0.949545455	C	B,6-13	GVWSCEGC	33.271	8.635	13.919
postGMF-runs\2client\WT_analysis\more_scans\ESR1\ESR1_201-216_output	2client	WT	unknown	SCEGCKAFFKRSIQGH	rank_005	0.81	C-D	0.938636364	C	A,5-12	CKAFFKRS	55.49	5.668	9.967
postGMF-runs\2client\WT_analysis\more_scans\ESR1\ESR1_201-216_output	2client	WT	unknown	SCEGCKAFFKRSIQGH	rank_005	0.81	C-D	0.938636364	D	B,5-12	CKAFFKRS	54.228	5.881	10.21
postGMF-runs\2client\WT_analysis\more_scans\ESR1\ESR1_201-216_output	2client	WT	unknown	SCEGCKAFFKRSIQGH	rank_001	0.81	C-D	0.938636364	C	B,2-9	CEGCKAFF	51.668	5.182	10.054
postGMF-runs\2client\WT_analysis\more_scans\ESR1\ESR1_201-216_output	2client	WT	unknown	SCEGCKAFFKRSIQGH	rank_001	0.81	C-D	0.938636364	D	A,2-9	CEGCKAFF	50.659	5.26	10.109
postGMF-runs\2client\WT_analysis\more_scans\ESR1\ESR1_201-216_output	2client	WT	unknown	SCEGCKAFFKRSIQGH	rank_004	0.81	C-D	0.937083333	D	A,5-12	CKAFFKRS	51.2	5.251	9.971
postGMF-runs\2client\WT_analysis\more_scans\ESR1\ESR1_201-216_output	2client	WT	unknown	SCEGCKAFFKRSIQGH	rank_004	0.81	C-D	0.937083333	C	B,3-10	EGCKAFFK	43.917	6.599	11.307
postGMF-runs\2client\WT_analysis\more_scans\ESR1\ESR1_201-216_output	2client	WT	unknown	SCEGCKAFFKRSIQGH	rank_006	0.81	C-D	0.924090909	D	B,2-9	CEGCKAFF	48.893	5.528	10.41
postGMF-runs\2client\WT_analysis\more_scans\ESR1\ESR1_201-216_output	2client	WT	unknown	SCEGCKAFFKRSIQGH	rank_006	0.81	C-D	0.924090909	C	A,2-9	CEGCKAFF	48.719	5.51	10.431
postGMF-runs\2client\WT_analysis\more_scans\ESR1\ESR1_201-216_output	2client	WT	unknown	SCEGCKAFFKRSIQGH	rank_002	0.81	C-D	0.920454545	D	A,4-11	GCKAFFKR	47.803	5.448	10.305
postGMF-runs\2client\WT_analysis\more_scans\ESR1\ESR1_201-216_output	2client	WT	unknown	SCEGCKAFFKRSIQGH	rank_002	0.81	C-D	0.920454545	C	B,4-11	GCKAFFKR	47.174	5.51	10.367
postGMF-runs\2client\WT_analysis\more_scans\ESR1\ESR1_201-216_output	2client	WT	unknown	SCEGCKAFFKRSIQGH	rank_003	0.81	C-D	0.936923077	C	A,4-11	GCKAFFKR	47.567	5.589	10.432
postGMF-runs\2client\WT_analysis\more_scans\ESR1\ESR1_201-216_output	2client	WT	unknown	SCEGCKAFFKRSIQGH	rank_003	0.81	C-D	0.936923077	D	B,3-10	EGCKAFFK	45.585	6.231	10.973
postGMF-runs\2client\WT_analysis\more_scans\ESR1\ESR1_201-216_output	2client	WT	unknown	SCEGCKAFFKRSIQGH	rank_008	0.8	C-D	0.934615385	D	A,5-12	CKAFFKRS	47.26	6.027	10.739
postGMF-runs\2client\WT_analysis\more_scans\ESR1\ESR1_201-216_output	2client	WT	unknown	SCEGCKAFFKRSIQGH	rank_008	0.8	C-D	0.934615385	C	B,4-11	GCKAFFKR	44.068	6.627	11.385
postGMF-runs\2client\WT_analysis\more_scans\ESR1\ESR1_201-216_output	2client	WT	unknown	SCEGCKAFFKRSIQGH	rank_009	0.8	C-D	0.928181818	D	B,5-12	CKAFFKRS	45.081	6.088	10.67
postGMF-runs\2client\WT_analysis\more_scans\ESR1\ESR1_201-216_output	2client	WT	unknown	SCEGCKAFFKRSIQGH	rank_009	0.8	C-D	0.928181818	C	A,5-12	CKAFFKRS	44.664	6.143	10.706
postGMF-runs\2client\WT_analysis\more_scans\ESR1\ESR1_201-216_output	2client	WT	unknown	SCEGCKAFFKRSIQGH	rank_017	0.79	C-D	0.941818182	D	A,5-12	CKAFFKRS	43.738	6.803	11.32
postGMF-runs\2client\WT_analysis\more_scans\ESR1\ESR1_201-216_output	2client	WT	unknown	SCEGCKAFFKRSIQGH	rank_017	0.79	C-D	0.941818182	C	B,4-11	GCKAFFKR	42.019	7.033	11.721
postGMF-runs\2client\WT_analysis\more_scans\ESR1\ESR1_201-216_output	2client	WT	unknown	SCEGCKAFFKRSIQGH	rank_007	0.8	C-D	0.91625	D	A,4-11	GCKAFFKR	43.089	5.794	10.594
postGMF-runs\2client\WT_analysis\more_scans\ESR1\ESR1_201-216_output	2client	WT	unknown	SCEGCKAFFKRSIQGH	rank_007	0.8	C-D	0.91625	C	B,4-11	GCKAFFKR	41.929	6.023	10.81
postGMF-runs\2client\WT_analysis\more_scans\ESR1\ESR1_201-216_output	2client	WT	unknown	SCEGCKAFFKRSIQGH	rank_011	0.79	C-D	0.922307692	C	B,2-9	CEGCKAFF	42.319	7.203	12.05
postGMF-runs\2client\WT_analysis\more_scans\ESR1\ESR1_201-216_output	2client	WT	unknown	SCEGCKAFFKRSIQGH	rank_011	0.79	C-D	0.922307692	D	A,3-10	EGCKAFFK	41.945	7.167	11.745
postGMF-runs\2client\WT_analysis\more_scans\ESR1\ESR1_201-216_output	2client	WT	unknown	SCEGCKAFFKRSIQGH	rank_015	0.79	C-D	0.9275	D	A,5-12	CKAFFKRS	41.629	7.205	11.86
postGMF-runs\2client\WT_analysis\more_scans\ESR1\ESR1_201-216_output	2client	WT	unknown	SCEGCKAFFKRSIQGH	rank_015	0.79	C-D	0.9275	C	B,5-12	CKAFFKRS	36.922	7.581	12.299
postGMF-runs\2client\WT_analysis\more_scans\ESR1\ESR1_201-216_output	2client	WT	unknown	SCEGCKAFFKRSIQGH	rank_014	0.79	C-D	0.92	C	B,2-9	CEGCKAFF	39.78	6.796	11.309
postGMF-runs\2client\WT_analysis\more_scans\ESR1\ESR1_201-216_output	2client	WT	unknown	SCEGCKAFFKRSIQGH	rank_014	0.79	C-D	0.92	D	A,2-9	CEGCKAFF	39.02	6.851	11.333
postGMF-runs\2client\WT_analysis\more_scans\ESR1\ESR1_201-216_output	2client	WT	unknown	SCEGCKAFFKRSIQGH	rank_013	0.79	C-D	0.921818182	C	A,4-11	GCKAFFKR	39.225	7.015	11.096
postGMF-runs\2client\WT_analysis\more_scans\ESR1\ESR1_201-216_output	2client	WT	unknown	SCEGCKAFFKRSIQGH	rank_013	0.79	C-D	0.921818182	D	B,2-9	CEGCKAFF	37.516	7.617	11.774
postGMF-runs\2client\WT_analysis\more_scans\ESR1\ESR1_201-216_output	2client	WT	unknown	SCEGCKAFFKRSIQGH	rank_023	0.78	C-D	0.930384615	D	A,3-10	EGCKAFFK	38.87	7.906	11.853
postGMF-runs\2client\WT_analysis\more_scans\ESR1\ESR1_201-216_output	2client	WT	unknown	SCEGCKAFFKRSIQGH	rank_023	0.78	C-D	0.930384615	C	B,3-10	EGCKAFFK	38.201	7.987	11.87
postGMF-runs\2client\WT_analysis\more_scans\ESR1\ESR1_201-216_output	2client	WT	unknown	SCEGCKAFFKRSIQGH	rank_012	0.79	C-D	0.920833333	D	B,5-12	CKAFFKRS	38.863	7.326	12.43
postGMF-runs\2client\WT_analysis\more_scans\ESR1\ESR1_201-216_output	2client	WT	unknown	SCEGCKAFFKRSIQGH	rank_012	0.79	C-D	0.920833333	C	A,5-12	CKAFFKRS	38.566	7.411	12.552
postGMF-runs\2client\WT_analysis\more_scans\ESR1\ESR1_201-216_output	2client	WT	unknown	SCEGCKAFFKRSIQGH	rank_020	0.78	C-D	0.922692308	C	A,5-12	CKAFFKRS	38.625	7.725	12.21
postGMF-runs\2client\WT_analysis\more_scans\ESR1\ESR1_201-216_output	2client	WT	unknown	SCEGCKAFFKRSIQGH	rank_020	0.78	C-D	0.922692308	D	B,5-12	CKAFFKRS	36.661	7.828	12.43
postGMF-runs\2client\WT_analysis\more_scans\ESR1\ESR1_201-216_output	2client	WT	unknown	SCEGCKAFFKRSIQGH	rank_025	0.78	C-D	0.935	D	A,2-9	CEGCKAFF	38.403	7.805	11.709
postGMF-runs\2client\WT_analysis\more_scans\ESR1\ESR1_201-216_output	2client	WT	unknown	SCEGCKAFFKRSIQGH	rank_025	0.78	C-D	0.935	C	B,2-9	CEGCKAFF	37.178	7.864	12.047
postGMF-runs\2client\WT_analysis\more_scans\ESR1\ESR1_201-216_output	2client	WT	unknown	SCEGCKAFFKRSIQGH	rank_022	0.78	C-D	0.93625	C	A,5-12	CKAFFKRS	37.727	7.649	12.836
postGMF-runs\2client\WT_analysis\more_scans\ESR1\ESR1_201-216_output	2client	WT	unknown	SCEGCKAFFKRSIQGH	rank_022	0.78	C-D	0.93625	D	B,5-12	CKAFFKRS	36.805	7.893	13.061
postGMF-runs\2client\WT_analysis\more_scans\ESR1\ESR1_201-216_output	2client	WT	unknown	SCEGCKAFFKRSIQGH	rank_016	0.79	C-D	0.923333333	C	A,4-11	GCKAFFKR	37.21	7.711	11.762
postGMF-runs\2client\WT_analysis\more_scans\ESR1\ESR1_201-216_output	2client	WT	unknown	SCEGCKAFFKRSIQGH	rank_016	0.79	C-D	0.923333333	D	B,4-11	GCKAFFKR	36.611	7.714	11.792
postGMF-runs\2client\WT_analysis\more_scans\ESR1\ESR1_201-216_output	2client	WT	unknown	SCEGCKAFFKRSIQGH	rank_018	0.79	C-D	0.931666667	C	A,3-10	EGCKAFFK	36.499	7.927	12.69
postGMF-runs\2client\WT_analysis\more_scans\ESR1\ESR1_201-216_output	2client	WT	unknown	SCEGCKAFFKRSIQGH	rank_018	0.79	C-D	0.931666667	D	B,2-9	CEGCKAFF	35.5	7.966	12.969
postGMF-runs\2client\WT_analysis\more_scans\ESR1\ESR1_201-216_output	2client	WT	unknown	SCEGCKAFFKRSIQGH	rank_010	0.79	C-D	0.917272727	C	A,2-9	CEGCKAFF	34.662	7.042	12.323
postGMF-runs\2client\WT_analysis\more_scans\ESR1\ESR1_201-216_output	2client	WT	unknown	SCEGCKAFFKRSIQGH	rank_010	0.79	C-D	0.917272727	D	B,2-9	CEGCKAFF	33.524	7.346	12.51
postGMF-runs\2client\WT_analysis\more_scans\ESR1\ESR1_201-216_output	2client	WT	unknown	SCEGCKAFFKRSIQGH	rank_021	0.78	C-D	0.937692308	C	B,5-12	CKAFFKRS	34.246	7.481	12.861
postGMF-runs\2client\WT_analysis\more_scans\ESR1\ESR1_201-216_output	2client	WT	unknown	SCEGCKAFFKRSIQGH	rank_021	0.78	C-D	0.937692308	D	A,5-12	CKAFFKRS	33.514	7.796	13.082
postGMF-runs\2client\WT_analysis\more_scans\ESR1\ESR1_201-216_output	2client	WT	unknown	SCEGCKAFFKRSIQGH	rank_024	0.78	C-D	0.911363636	D	B,2-9	CEGCKAFF	32.709	8.437	12.953
postGMF-runs\2client\WT_analysis\more_scans\ESR1\ESR1_201-216_output	2client	WT	unknown	SCEGCKAFFKRSIQGH	rank_024	0.78	C-D	0.911363636	C	A,2-9	CEGCKAFF	32.22	8.633	13.23
postGMF-runs\2client\WT_analysis\more_scans\ESR1\ESR1_201-216_output	2client	WT	unknown	SCEGCKAFFKRSIQGH	rank_019	0.78	C-D	0.921363636	D	B,3-10	EGCKAFFK	32.385	8.006	12.57
postGMF-runs\2client\WT_analysis\more_scans\ESR1\ESR1_201-216_output	2client	WT	unknown	SCEGCKAFFKRSIQGH	rank_019	0.78	C-D	0.921363636	C	A,2-9	CEGCKAFF	31.565	8.29	12.834
postGMF-runs\2client\WT_analysis\more_scans\ESR1\ESR1_209-224_output	2client	WT	unknown	FKRSIQGHNDYMCPAT	rank_006	0.9	C-D	0.905384615	D	B,7-14	GHNDYMCP	94.789	1.272	2.172
postGMF-runs\2client\WT_analysis\more_scans\ESR1\ESR1_209-224_output	2client	WT	unknown	FKRSIQGHNDYMCPAT	rank_006	0.9	C-D	0.905384615	C	A,7-14	GHNDYMCP	94.607	1.289	2.209
postGMF-runs\2client\WT_analysis\more_scans\ESR1\ESR1_209-224_output	2client	WT	unknown	FKRSIQGHNDYMCPAT	rank_005	0.9	C-D	0.908461538	D	B,7-14	GHNDYMCP	93.703	1.28	2.221
postGMF-runs\2client\WT_analysis\more_scans\ESR1\ESR1_209-224_output	2client	WT	unknown	FKRSIQGHNDYMCPAT	rank_005	0.9	C-D	0.908461538	C	A,7-14	GHNDYMCP	93.625	1.287	2.225
postGMF-runs\2client\WT_analysis\more_scans\ESR1\ESR1_209-224_output	2client	WT	unknown	FKRSIQGHNDYMCPAT	rank_003	0.9	C-D	0.913846154	C	B,7-14	GHNDYMCP	93.616	1.297	2.173
postGMF-runs\2client\WT_analysis\more_scans\ESR1\ESR1_209-224_output	2client	WT	unknown	FKRSIQGHNDYMCPAT	rank_003	0.9	C-D	0.913846154	D	A,7-14	GHNDYMCP	93.563	1.296	2.197
postGMF-runs\2client\WT_analysis\more_scans\ESR1\ESR1_209-224_output	2client	WT	unknown	FKRSIQGHNDYMCPAT	rank_002	0.9	C-D	0.906666667	D	A,7-14	GHNDYMCP	93.579	1.353	2.403
postGMF-runs\2client\WT_analysis\more_scans\ESR1\ESR1_209-224_output	2client	WT	unknown	FKRSIQGHNDYMCPAT	rank_002	0.9	C-D	0.906666667	C	B,7-14	GHNDYMCP	93.526	1.361	2.434
postGMF-runs\2client\WT_analysis\more_scans\ESR1\ESR1_209-224_output	2client	WT	unknown	FKRSIQGHNDYMCPAT	rank_004	0.9	C-D	0.905384615	D	B,7-14	GHNDYMCP	93.573	1.276	2.264
postGMF-runs\2client\WT_analysis\more_scans\ESR1\ESR1_209-224_output	2client	WT	unknown	FKRSIQGHNDYMCPAT	rank_004	0.9	C-D	0.905384615	C	A,7-14	GHNDYMCP	93.555	1.276	2.248
postGMF-runs\2client\WT_analysis\more_scans\ESR1\ESR1_209-224_output	2client	WT	unknown	FKRSIQGHNDYMCPAT	rank_001	0.9	C-D	0.901538462	D	A,7-14	GHNDYMCP	93.524	1.373	2.392
postGMF-runs\2client\WT_analysis\more_scans\ESR1\ESR1_209-224_output	2client	WT	unknown	FKRSIQGHNDYMCPAT	rank_001	0.9	C-D	0.901538462	C	B,7-14	GHNDYMCP	93.436	1.387	2.395
postGMF-runs\2client\WT_analysis\more_scans\ESR1\ESR1_209-224_output	2client	WT	unknown	FKRSIQGHNDYMCPAT	rank_010	0.9	C-D	0.910909091	D	B,7-14	GHNDYMCP	93.008	1.373	2.539
postGMF-runs\2client\WT_analysis\more_scans\ESR1\ESR1_209-224_output	2client	WT	unknown	FKRSIQGHNDYMCPAT	rank_010	0.9	C-D	0.910909091	C	A,7-14	GHNDYMCP	92.951	1.384	2.548
postGMF-runs\2client\WT_analysis\more_scans\ESR1\ESR1_209-224_output	2client	WT	unknown	FKRSIQGHNDYMCPAT	rank_008	0.9	C-D	0.920384615	C	A,7-14	GHNDYMCP	92.061	1.378	2.433
postGMF-runs\2client\WT_analysis\more_scans\ESR1\ESR1_209-224_output	2client	WT	unknown	FKRSIQGHNDYMCPAT	rank_008	0.9	C-D	0.920384615	D	B,7-14	GHNDYMCP	91.951	1.376	2.467
postGMF-runs\2client\WT_analysis\more_scans\ESR1\ESR1_209-224_output	2client	WT	unknown	FKRSIQGHNDYMCPAT	rank_009	0.89	C-D	0.932692308	D	A,7-14	GHNDYMCP	92.045	1.381	2.487
postGMF-runs\2client\WT_analysis\more_scans\ESR1\ESR1_209-224_output	2client	WT	unknown	FKRSIQGHNDYMCPAT	rank_009	0.89	C-D	0.932692308	C	B,7-14	GHNDYMCP	91.79	1.401	2.51
postGMF-runs\2client\WT_analysis\more_scans\ESR1\ESR1_209-224_output	2client	WT	unknown	FKRSIQGHNDYMCPAT	rank_007	0.9	C-D	0.905454545	D	B,7-14	GHNDYMCP	91.961	1.529	2.684
postGMF-runs\2client\WT_analysis\more_scans\ESR1\ESR1_209-224_output	2client	WT	unknown	FKRSIQGHNDYMCPAT	rank_007	0.9	C-D	0.905454545	C	A,7-14	GHNDYMCP	91.89	1.522	2.703
postGMF-runs\2client\WT_analysis\more_scans\ESR1\ESR1_209-224_output	2client	WT	unknown	FKRSIQGHNDYMCPAT	rank_011	0.89	C-D	0.931923077	D	B,7-14	GHNDYMCP	90.564	1.589	3.212
postGMF-runs\2client\WT_analysis\more_scans\ESR1\ESR1_209-224_output	2client	WT	unknown	FKRSIQGHNDYMCPAT	rank_011	0.89	C-D	0.931923077	C	A,7-14	GHNDYMCP	90.344	1.61	3.273
postGMF-runs\2client\WT_analysis\more_scans\ESR1\ESR1_209-224_output	2client	WT	unknown	FKRSIQGHNDYMCPAT	rank_013	0.89	C-D	0.925	D	B,7-14	GHNDYMCP	90.112	1.66	3.313
postGMF-runs\2client\WT_analysis\more_scans\ESR1\ESR1_209-224_output	2client	WT	unknown	FKRSIQGHNDYMCPAT	rank_013	0.89	C-D	0.925	C	A,7-14	GHNDYMCP	89.843	1.701	3.375
postGMF-runs\2client\WT_analysis\more_scans\ESR1\ESR1_209-224_output	2client	WT	unknown	FKRSIQGHNDYMCPAT	rank_012	0.89	C-D	0.949090909	D	B,7-14	GHNDYMCP	89.844	1.6	3.073
postGMF-runs\2client\WT_analysis\more_scans\ESR1\ESR1_209-224_output	2client	WT	unknown	FKRSIQGHNDYMCPAT	rank_012	0.89	C-D	0.949090909	C	A,7-14	GHNDYMCP	89.695	1.62	3.112
postGMF-runs\2client\WT_analysis\more_scans\ESR1\ESR1_209-224_output	2client	WT	unknown	FKRSIQGHNDYMCPAT	rank_014	0.88	C-D	0.945	D	B,7-14	GHNDYMCP	88.529	1.88	3.716
postGMF-runs\2client\WT_analysis\more_scans\ESR1\ESR1_209-224_output	2client	WT	unknown	FKRSIQGHNDYMCPAT	rank_014	0.88	C-D	0.945	C	A,7-14	GHNDYMCP	87.226	2.034	4.074
postGMF-runs\2client\WT_analysis\more_scans\ESR1\ESR1_209-224_output	2client	WT	unknown	FKRSIQGHNDYMCPAT	rank_015	0.88	C-D	0.957727273	D	B,7-14	GHNDYMCP	87.72	1.727	3.358
postGMF-runs\2client\WT_analysis\more_scans\ESR1\ESR1_209-224_output	2client	WT	unknown	FKRSIQGHNDYMCPAT	rank_015	0.88	C-D	0.957727273	C	A,7-14	GHNDYMCP	87.564	1.754	3.388
postGMF-runs\2client\WT_analysis\more_scans\ESR1\ESR1_209-224_output	2client	WT	unknown	FKRSIQGHNDYMCPAT	rank_016	0.88	C-D	0.946538462	D	A,7-14	GHNDYMCP	87.391	1.956	4.054
postGMF-runs\2client\WT_analysis\more_scans\ESR1\ESR1_209-224_output	2client	WT	unknown	FKRSIQGHNDYMCPAT	rank_016	0.88	C-D	0.946538462	C	B,7-14	GHNDYMCP	86.96	1.959	4.102
postGMF-runs\2client\WT_analysis\more_scans\ESR1\ESR1_209-224_output	2client	WT	unknown	FKRSIQGHNDYMCPAT	rank_017	0.87	C-D	0.967307692	D	B,7-14	GHNDYMCP	85.593	2.13	4.34
postGMF-runs\2client\WT_analysis\more_scans\ESR1\ESR1_209-224_output	2client	WT	unknown	FKRSIQGHNDYMCPAT	rank_017	0.87	C-D	0.967307692	C	A,7-14	GHNDYMCP	85.515	2.112	4.318
postGMF-runs\2client\WT_analysis\more_scans\ESR1\ESR1_209-224_output	2client	WT	unknown	FKRSIQGHNDYMCPAT	rank_018	0.83	C-D	0.96625	D	A,9-16	NDYMCPAT	70.309	3.907	8.026
postGMF-runs\2client\WT_analysis\more_scans\ESR1\ESR1_209-224_output	2client	WT	unknown	FKRSIQGHNDYMCPAT	rank_018	0.83	C-D	0.96625	C	B,9-16	NDYMCPAT	67.41	4.12	8.372
postGMF-runs\2client\WT_analysis\more_scans\ESR1\ESR1_209-224_output	2client	WT	unknown	FKRSIQGHNDYMCPAT	rank_019	0.81	C-D	0.955	C	B,8-15	HNDYMCPA	54.301	5.492	9.524
postGMF-runs\2client\WT_analysis\more_scans\ESR1\ESR1_209-224_output	2client	WT	unknown	FKRSIQGHNDYMCPAT	rank_019	0.81	C-D	0.955	D	A,8-15	HNDYMCPA	54.126	5.675	9.665
postGMF-runs\2client\WT_analysis\more_scans\ESR1\ESR1_209-224_output	2client	WT	unknown	FKRSIQGHNDYMCPAT	rank_020	0.8	C-D	0.949545455	C	B,8-15	HNDYMCPA	52.039	5.886	10.148
postGMF-runs\2client\WT_analysis\more_scans\ESR1\ESR1_209-224_output	2client	WT	unknown	FKRSIQGHNDYMCPAT	rank_020	0.8	C-D	0.949545455	D	A,8-15	HNDYMCPA	51.63	6.017	10.267
postGMF-runs\2client\WT_analysis\more_scans\ESR1\ESR1_209-224_output	2client	WT	unknown	FKRSIQGHNDYMCPAT	rank_021	0.8	C-D	0.964090909	D	A,8-15	HNDYMCPA	51.688	5.83	10.06
postGMF-runs\2client\WT_analysis\more_scans\ESR1\ESR1_209-224_output	2client	WT	unknown	FKRSIQGHNDYMCPAT	rank_021	0.8	C-D	0.964090909	C	B,8-15	HNDYMCPA	51.141	5.797	10.087
postGMF-runs\2client\WT_analysis\more_scans\ESR1\ESR1_209-224_output	2client	WT	unknown	FKRSIQGHNDYMCPAT	rank_022	0.8	C-D	0.933181818	C	B,9-16	NDYMCPAT	48.234	5.97	10.73
postGMF-runs\2client\WT_analysis\more_scans\ESR1\ESR1_209-224_output	2client	WT	unknown	FKRSIQGHNDYMCPAT	rank_022	0.8	C-D	0.933181818	D	A,9-16	NDYMCPAT	44.292	6.516	11.442
postGMF-runs\2client\WT_analysis\more_scans\ESR1\ESR1_209-224_output	2client	WT	unknown	FKRSIQGHNDYMCPAT	rank_023	0.79	C-D	0.928636364	D	A,8-15	HNDYMCPA	45.935	6.597	11.41
postGMF-runs\2client\WT_analysis\more_scans\ESR1\ESR1_209-224_output	2client	WT	unknown	FKRSIQGHNDYMCPAT	rank_023	0.79	C-D	0.928636364	C	B,8-15	HNDYMCPA	45.889	6.762	11.411
postGMF-runs\2client\WT_analysis\more_scans\ESR1\ESR1_209-224_output	2client	WT	unknown	FKRSIQGHNDYMCPAT	rank_024	0.79	C-D	0.927272727	D	A,8-15	HNDYMCPA	43.96	6.657	11.705
postGMF-runs\2client\WT_analysis\more_scans\ESR1\ESR1_209-224_output	2client	WT	unknown	FKRSIQGHNDYMCPAT	rank_024	0.79	C-D	0.927272727	C	B,8-15	HNDYMCPA	43.028	6.736	11.777
postGMF-runs\2client\WT_analysis\more_scans\ESR1\ESR1_209-224_output	2client	WT	unknown	FKRSIQGHNDYMCPAT	rank_025	0.79	C-D	0.932727273	C	A,8-15	HNDYMCPA	41.327	7.129	12.178
postGMF-runs\2client\WT_analysis\more_scans\ESR1\ESR1_209-224_output	2client	WT	unknown	FKRSIQGHNDYMCPAT	rank_025	0.79	C-D	0.932727273	D	B,8-15	HNDYMCPA	40.89	7.066	12.168
postGMF-runs\2client\WT_analysis\more_scans\ESR1\ESR1_217-232_output	2client	WT	unknown	NDYMCPATNQCTIDKN	rank_001	0.9	C-D	0.895	C	B,3-10	YMCPATNQ	93.101	1.579	2.92
postGMF-runs\2client\WT_analysis\more_scans\ESR1\ESR1_217-232_output	2client	WT	unknown	NDYMCPATNQCTIDKN	rank_001	0.9	C-D	0.895	D	A,4-11	MCPATNQC	92.609	1.737	2.918
postGMF-runs\2client\WT_analysis\more_scans\ESR1\ESR1_217-232_output	2client	WT	unknown	NDYMCPATNQCTIDKN	rank_002	0.9	C-D	0.896153846	D	B,4-11	MCPATNQC	92.335	1.733	2.98
postGMF-runs\2client\WT_analysis\more_scans\ESR1\ESR1_217-232_output	2client	WT	unknown	NDYMCPATNQCTIDKN	rank_002	0.9	C-D	0.896153846	C	A,4-11	MCPATNQC	91.509	1.879	3.233
postGMF-runs\2client\WT_analysis\more_scans\ESR1\ESR1_217-232_output	2client	WT	unknown	NDYMCPATNQCTIDKN	rank_003	0.9	C-D	0.898076923	D	A,4-11	MCPATNQC	92.047	1.771	3.045
postGMF-runs\2client\WT_analysis\more_scans\ESR1\ESR1_217-232_output	2client	WT	unknown	NDYMCPATNQCTIDKN	rank_003	0.9	C-D	0.898076923	C	B,4-11	MCPATNQC	91.329	1.865	3.199
postGMF-runs\2client\WT_analysis\more_scans\ESR1\ESR1_217-232_output	2client	WT	unknown	NDYMCPATNQCTIDKN	rank_004	0.82	C-D	0.954545455	D	B,2-9	DYMCPATN	49.687	6.131	10.077
postGMF-runs\2client\WT_analysis\more_scans\ESR1\ESR1_217-232_output	2client	WT	unknown	NDYMCPATNQCTIDKN	rank_004	0.82	C-D	0.954545455	C	A,2-9	DYMCPATN	49.406	6.393	10.169
postGMF-runs\2client\WT_analysis\more_scans\ESR1\ESR1_217-232_output	2client	WT	unknown	NDYMCPATNQCTIDKN	rank_007	0.79	C-D	0.978636364	C	B,2-9	DYMCPATN	47.443	8.048	12.254
postGMF-runs\2client\WT_analysis\more_scans\ESR1\ESR1_217-232_output	2client	WT	unknown	NDYMCPATNQCTIDKN	rank_007	0.79	C-D	0.978636364	D	A,3-10	YMCPATNQ	43.362	7.955	13.259
postGMF-runs\2client\WT_analysis\more_scans\ESR1\ESR1_217-232_output	2client	WT	unknown	NDYMCPATNQCTIDKN	rank_005	0.8	C-D	0.947727273	C	B,2-9	DYMCPATN	43.72	7.281	11.601
postGMF-runs\2client\WT_analysis\more_scans\ESR1\ESR1_217-232_output	2client	WT	unknown	NDYMCPATNQCTIDKN	rank_005	0.8	C-D	0.947727273	D	A,2-9	DYMCPATN	43.375	7.222	11.49
postGMF-runs\2client\WT_analysis\more_scans\ESR1\ESR1_217-232_output	2client	WT	unknown	NDYMCPATNQCTIDKN	rank_017	0.78	C-D	0.965454545	C	B,2-9	DYMCPATN	42.622	9.415	13.485
postGMF-runs\2client\WT_analysis\more_scans\ESR1\ESR1_217-232_output	2client	WT	unknown	NDYMCPATNQCTIDKN	rank_017	0.78	C-D	0.965454545	D	A,2-9	DYMCPATN	41.864	9.595	13.632
postGMF-runs\2client\WT_analysis\more_scans\ESR1\ESR1_217-232_output	2client	WT	unknown	NDYMCPATNQCTIDKN	rank_015	0.79	C-D	0.956818182	C	A,3-10	YMCPATNQ	42.59	9.266	13.942
postGMF-runs\2client\WT_analysis\more_scans\ESR1\ESR1_217-232_output	2client	WT	unknown	NDYMCPATNQCTIDKN	rank_015	0.79	C-D	0.956818182	D	B,2-9	DYMCPATN	41.561	9.714	13.34
postGMF-runs\2client\WT_analysis\more_scans\ESR1\ESR1_217-232_output	2client	WT	unknown	NDYMCPATNQCTIDKN	rank_009	0.79	C-D	0.946363636	C	B,2-9	DYMCPATN	42.59	8.643	12.811
postGMF-runs\2client\WT_analysis\more_scans\ESR1\ESR1_217-232_output	2client	WT	unknown	NDYMCPATNQCTIDKN	rank_009	0.79	C-D	0.946363636	D	A,2-9	DYMCPATN	42.469	8.664	12.827
postGMF-runs\2client\WT_analysis\more_scans\ESR1\ESR1_217-232_output	2client	WT	unknown	NDYMCPATNQCTIDKN	rank_008	0.79	C-D	0.965384615	C	A,2-9	DYMCPATN	41.101	7.54	12.754
postGMF-runs\2client\WT_analysis\more_scans\ESR1\ESR1_217-232_output	2client	WT	unknown	NDYMCPATNQCTIDKN	rank_008	0.79	C-D	0.965384615	D	B,2-9	DYMCPATN	39.816	7.773	13.285
postGMF-runs\2client\WT_analysis\more_scans\ESR1\ESR1_217-232_output	2client	WT	unknown	NDYMCPATNQCTIDKN	rank_025	0.77	C-D	0.940769231	D	B,4-11	MCPATNQC	39.106	9.839	12.714
postGMF-runs\2client\WT_analysis\more_scans\ESR1\ESR1_217-232_output	2client	WT	unknown	NDYMCPATNQCTIDKN	rank_025	0.77	C-D	0.940769231	C	A,4-11	MCPATNQC	32.95	10.196	13.448
postGMF-runs\2client\WT_analysis\more_scans\ESR1\ESR1_217-232_output	2client	WT	unknown	NDYMCPATNQCTIDKN	rank_010	0.79	C-D	0.928461538	D	A,2-9	DYMCPATN	36.899	8.53	13.165
postGMF-runs\2client\WT_analysis\more_scans\ESR1\ESR1_217-232_output	2client	WT	unknown	NDYMCPATNQCTIDKN	rank_010	0.79	C-D	0.928461538	C	B,2-9	DYMCPATN	36.336	8.663	13.373
postGMF-runs\2client\WT_analysis\more_scans\ESR1\ESR1_217-232_output	2client	WT	unknown	NDYMCPATNQCTIDKN	rank_019	0.79	C-D	0.953461538	D	A,3-10	YMCPATNQ	36.635	8.551	13.517
postGMF-runs\2client\WT_analysis\more_scans\ESR1\ESR1_217-232_output	2client	WT	unknown	NDYMCPATNQCTIDKN	rank_018	0.79	C-D	0.939545455	C	B,4-11	MCPATNQC	35.294	8.276	13.449
postGMF-runs\2client\WT_analysis\more_scans\ESR1\ESR1_217-232_output	2client	WT	unknown	NDYMCPATNQCTIDKN	rank_018	0.79	C-D	0.939545455	D	A,2-9	DYMCPATN	34.569	9.118	13.478
postGMF-runs\2client\WT_analysis\more_scans\ESR1\ESR1_217-232_output	2client	WT	unknown	NDYMCPATNQCTIDKN	rank_014	0.79	C-D	0.936538462	D	B,4-11	MCPATNQC	34.711	8.939	13.358
postGMF-runs\2client\WT_analysis\more_scans\ESR1\ESR1_217-232_output	2client	WT	unknown	NDYMCPATNQCTIDKN	rank_014	0.79	C-D	0.936538462	C	A,4-11	MCPATNQC	34.616	8.575	13.079
postGMF-runs\2client\WT_analysis\more_scans\ESR1\ESR1_217-232_output	2client	WT	unknown	NDYMCPATNQCTIDKN	rank_013	0.78	C-D	0.936538462	D	A,2-9	DYMCPATN	34.644	9.06	13.644
postGMF-runs\2client\WT_analysis\more_scans\ESR1\ESR1_217-232_output	2client	WT	unknown	NDYMCPATNQCTIDKN	rank_013	0.78	C-D	0.936538462	C	B,2-9	DYMCPATN	34.186	8.939	13.61
postGMF-runs\2client\WT_analysis\more_scans\ESR1\ESR1_217-232_output	2client	WT	unknown	NDYMCPATNQCTIDKN	rank_012	0.79	C-D	0.924545455	D	B,6-13	PATNQCTI	34.005	8.016	13.091
postGMF-runs\2client\WT_analysis\more_scans\ESR1\ESR1_217-232_output	2client	WT	unknown	NDYMCPATNQCTIDKN	rank_012	0.79	C-D	0.924545455	C	A,6-13	PATNQCTI	33.964	8.054	13.136
postGMF-runs\2client\WT_analysis\more_scans\ESR1\ESR1_217-232_output	2client	WT	unknown	NDYMCPATNQCTIDKN	rank_016	0.78	C-D	0.942692308	C	B,2-9	DYMCPATN	33.52	9.493	13.793
postGMF-runs\2client\WT_analysis\more_scans\ESR1\ESR1_217-232_output	2client	WT	unknown	NDYMCPATNQCTIDKN	rank_022	0.78	C-D	0.934615385	C	B,2-9	DYMCPATN	33.275	9.454	14.316
postGMF-runs\2client\WT_analysis\more_scans\ESR1\ESR1_217-232_output	2client	WT	unknown	NDYMCPATNQCTIDKN	rank_022	0.78	C-D	0.934615385	D	A,2-9	DYMCPATN	32.678	9.762	14.601
postGMF-runs\2client\WT_analysis\more_scans\ESR1\ESR1_225-240_output	2client	WT	unknown	NQCTIDKNRRKSCQAC	rank_003	0.93	C-D	0.914615385	C	B,9-16	RRKSCQAC	96.329	1.215	1.912
postGMF-runs\2client\WT_analysis\more_scans\ESR1\ESR1_225-240_output	2client	WT	unknown	NQCTIDKNRRKSCQAC	rank_003	0.93	C-D	0.914615385	D	A,9-16	RRKSCQAC	96.195	1.215	2.001
postGMF-runs\2client\WT_analysis\more_scans\ESR1\ESR1_225-240_output	2client	WT	unknown	NQCTIDKNRRKSCQAC	rank_001	0.93	C-D	0.914230769	C	A,9-16	RRKSCQAC	96.282	1.237	1.974
postGMF-runs\2client\WT_analysis\more_scans\ESR1\ESR1_225-240_output	2client	WT	unknown	NQCTIDKNRRKSCQAC	rank_001	0.93	C-D	0.914230769	D	B,9-16	RRKSCQAC	96.189	1.243	1.978
postGMF-runs\2client\WT_analysis\more_scans\ESR1\ESR1_225-240_output	2client	WT	unknown	NQCTIDKNRRKSCQAC	rank_002	0.93	C-D	0.908076923	D	B,9-16	RRKSCQAC	95.945	1.25	2.068
postGMF-runs\2client\WT_analysis\more_scans\ESR1\ESR1_225-240_output	2client	WT	unknown	NQCTIDKNRRKSCQAC	rank_002	0.93	C-D	0.908076923	C	A,9-16	RRKSCQAC	95.945	1.246	2.073
postGMF-runs\2client\WT_analysis\more_scans\ESR1\ESR1_225-240_output	2client	WT	unknown	NQCTIDKNRRKSCQAC	rank_013	0.93	C-D	0.902692308	D	A,9-16	RRKSCQAC	95.883	1.251	2.101
postGMF-runs\2client\WT_analysis\more_scans\ESR1\ESR1_225-240_output	2client	WT	unknown	NQCTIDKNRRKSCQAC	rank_013	0.93	C-D	0.902692308	C	B,9-16	RRKSCQAC	95.774	1.256	2.1
postGMF-runs\2client\WT_analysis\more_scans\ESR1\ESR1_225-240_output	2client	WT	unknown	NQCTIDKNRRKSCQAC	rank_014	0.93	C-D	0.896666667	D	A,9-16	RRKSCQAC	95.703	1.265	2.148
postGMF-runs\2client\WT_analysis\more_scans\ESR1\ESR1_225-240_output	2client	WT	unknown	NQCTIDKNRRKSCQAC	rank_014	0.93	C-D	0.896666667	C	B,9-16	RRKSCQAC	95.61	1.27	2.169
postGMF-runs\2client\WT_analysis\more_scans\ESR1\ESR1_225-240_output	2client	WT	unknown	NQCTIDKNRRKSCQAC	rank_009	0.93	C-D	0.895	D	A,9-16	RRKSCQAC	95.532	1.228	2.026
postGMF-runs\2client\WT_analysis\more_scans\ESR1\ESR1_225-240_output	2client	WT	unknown	NQCTIDKNRRKSCQAC	rank_009	0.93	C-D	0.895	C	B,9-16	RRKSCQAC	95.455	1.236	2.042
postGMF-runs\2client\WT_analysis\more_scans\ESR1\ESR1_225-240_output	2client	WT	unknown	NQCTIDKNRRKSCQAC	rank_015	0.93	C-D	0.906923077	C	A,9-16	RRKSCQAC	95.439	1.271	2.008
postGMF-runs\2client\WT_analysis\more_scans\ESR1\ESR1_225-240_output	2client	WT	unknown	NQCTIDKNRRKSCQAC	rank_015	0.93	C-D	0.906923077	D	B,9-16	RRKSCQAC	95.382	1.276	2.004
postGMF-runs\2client\WT_analysis\more_scans\ESR1\ESR1_225-240_output	2client	WT	unknown	NQCTIDKNRRKSCQAC	rank_022	0.92	C-D	0.902692308	C	B,9-16	RRKSCQAC	95.319	1.285	2.231
postGMF-runs\2client\WT_analysis\more_scans\ESR1\ESR1_225-240_output	2client	WT	unknown	NQCTIDKNRRKSCQAC	rank_022	0.92	C-D	0.902692308	D	A,9-16	RRKSCQAC	95.256	1.288	2.237
postGMF-runs\2client\WT_analysis\more_scans\ESR1\ESR1_225-240_output	2client	WT	unknown	NQCTIDKNRRKSCQAC	rank_016	0.92	C-D	0.9	C	A,9-16	RRKSCQAC	95.241	1.267	2.048
postGMF-runs\2client\WT_analysis\more_scans\ESR1\ESR1_225-240_output	2client	WT	unknown	NQCTIDKNRRKSCQAC	rank_016	0.92	C-D	0.9	D	B,9-16	RRKSCQAC	95.194	1.273	2.055
postGMF-runs\2client\WT_analysis\more_scans\ESR1\ESR1_225-240_output	2client	WT	unknown	NQCTIDKNRRKSCQAC	rank_018	0.92	C-D	0.912307692	C	A,9-16	RRKSCQAC	95.213	1.283	2.038
postGMF-runs\2client\WT_analysis\more_scans\ESR1\ESR1_225-240_output	2client	WT	unknown	NQCTIDKNRRKSCQAC	rank_018	0.92	C-D	0.912307692	D	B,9-16	RRKSCQAC	95.189	1.283	2.05
postGMF-runs\2client\WT_analysis\more_scans\ESR1\ESR1_225-240_output	2client	WT	unknown	NQCTIDKNRRKSCQAC	rank_020	0.92	C-D	0.912692308	C	A,9-16	RRKSCQAC	95.196	1.275	2.047
postGMF-runs\2client\WT_analysis\more_scans\ESR1\ESR1_225-240_output	2client	WT	unknown	NQCTIDKNRRKSCQAC	rank_020	0.92	C-D	0.912692308	D	B,9-16	RRKSCQAC	95.118	1.279	2.059
postGMF-runs\2client\WT_analysis\more_scans\ESR1\ESR1_225-240_output	2client	WT	unknown	NQCTIDKNRRKSCQAC	rank_004	0.93	C-D	0.913461538	D	A,9-16	RRKSCQAC	95.183	1.306	2.231
postGMF-runs\2client\WT_analysis\more_scans\ESR1\ESR1_225-240_output	2client	WT	unknown	NQCTIDKNRRKSCQAC	rank_004	0.93	C-D	0.913461538	C	B,9-16	RRKSCQAC	94.993	1.315	2.277
postGMF-runs\2client\WT_analysis\more_scans\ESR1\ESR1_225-240_output	2client	WT	unknown	NQCTIDKNRRKSCQAC	rank_012	0.93	C-D	0.897307692	D	A,9-16	RRKSCQAC	95.101	1.256	2.152
postGMF-runs\2client\WT_analysis\more_scans\ESR1\ESR1_225-240_output	2client	WT	unknown	NQCTIDKNRRKSCQAC	rank_012	0.93	C-D	0.897307692	C	B,9-16	RRKSCQAC	95.056	1.261	2.15
postGMF-runs\2client\WT_analysis\more_scans\ESR1\ESR1_225-240_output	2client	WT	unknown	NQCTIDKNRRKSCQAC	rank_007	0.93	C-D	0.917692308	C	A,9-16	RRKSCQAC	94.86	1.28	2.304
postGMF-runs\2client\WT_analysis\more_scans\ESR1\ESR1_225-240_output	2client	WT	unknown	NQCTIDKNRRKSCQAC	rank_007	0.93	C-D	0.917692308	D	B,9-16	RRKSCQAC	94.829	1.281	2.309
postGMF-runs\2client\WT_analysis\more_scans\ESR1\ESR1_225-240_output	2client	WT	unknown	NQCTIDKNRRKSCQAC	rank_005	0.93	C-D	0.925	D	A,9-16	RRKSCQAC	94.772	1.282	2.352
postGMF-runs\2client\WT_analysis\more_scans\ESR1\ESR1_225-240_output	2client	WT	unknown	NQCTIDKNRRKSCQAC	rank_005	0.93	C-D	0.925	C	B,9-16	RRKSCQAC	94.765	1.287	2.362
postGMF-runs\2client\WT_analysis\more_scans\ESR1\ESR1_225-240_output	2client	WT	unknown	NQCTIDKNRRKSCQAC	rank_006	0.93	C-D	0.916538462	D	B,9-16	RRKSCQAC	94.764	1.278	2.358
postGMF-runs\2client\WT_analysis\more_scans\ESR1\ESR1_225-240_output	2client	WT	unknown	NQCTIDKNRRKSCQAC	rank_006	0.93	C-D	0.916538462	C	A,9-16	RRKSCQAC	94.711	1.279	2.34
postGMF-runs\2client\WT_analysis\more_scans\ESR1\ESR1_225-240_output	2client	WT	unknown	NQCTIDKNRRKSCQAC	rank_024	0.92	C-D	0.911538462	D	B,9-16	RRKSCQAC	94.759	1.321	2.337
postGMF-runs\2client\WT_analysis\more_scans\ESR1\ESR1_225-240_output	2client	WT	unknown	NQCTIDKNRRKSCQAC	rank_024	0.92	C-D	0.911538462	C	A,9-16	RRKSCQAC	94.686	1.324	2.356
postGMF-runs\2client\WT_analysis\more_scans\ESR1\ESR1_225-240_output	2client	WT	unknown	NQCTIDKNRRKSCQAC	rank_023	0.92	C-D	0.920769231	C	B,9-16	RRKSCQAC	94.641	1.314	2.148
postGMF-runs\2client\WT_analysis\more_scans\ESR1\ESR1_225-240_output	2client	WT	unknown	NQCTIDKNRRKSCQAC	rank_023	0.92	C-D	0.920769231	D	A,9-16	RRKSCQAC	94.57	1.318	2.159
postGMF-runs\2client\WT_analysis\more_scans\ESR1\ESR1_225-240_output	2client	WT	unknown	NQCTIDKNRRKSCQAC	rank_008	0.93	C-D	0.912307692	D	B,9-16	RRKSCQAC	94.6	1.365	2.391
postGMF-runs\2client\WT_analysis\more_scans\ESR1\ESR1_225-240_output	2client	WT	unknown	NQCTIDKNRRKSCQAC	rank_008	0.93	C-D	0.912307692	C	A,9-16	RRKSCQAC	94.313	1.382	2.459
postGMF-runs\2client\WT_analysis\more_scans\ESR1\ESR1_225-240_output	2client	WT	unknown	NQCTIDKNRRKSCQAC	rank_010	0.93	C-D	0.923846154	D	B,9-16	RRKSCQAC	94.578	1.304	2.366
postGMF-runs\2client\WT_analysis\more_scans\ESR1\ESR1_225-240_output	2client	WT	unknown	NQCTIDKNRRKSCQAC	rank_010	0.93	C-D	0.923846154	C	A,9-16	RRKSCQAC	94.554	1.3	2.4
postGMF-runs\2client\WT_analysis\more_scans\ESR1\ESR1_225-240_output	2client	WT	unknown	NQCTIDKNRRKSCQAC	rank_025	0.92	C-D	0.914615385	D	B,9-16	RRKSCQAC	94.546	1.323	2.355
postGMF-runs\2client\WT_analysis\more_scans\ESR1\ESR1_225-240_output	2client	WT	unknown	NQCTIDKNRRKSCQAC	rank_025	0.92	C-D	0.914615385	C	A,9-16	RRKSCQAC	94.499	1.328	2.379
postGMF-runs\2client\WT_analysis\more_scans\ESR1\ESR1_225-240_output	2client	WT	unknown	NQCTIDKNRRKSCQAC	rank_017	0.92	C-D	0.906153846	D	B,9-16	RRKSCQAC	94.336	1.302	2.276
postGMF-runs\2client\WT_analysis\more_scans\ESR1\ESR1_225-240_output	2client	WT	unknown	NQCTIDKNRRKSCQAC	rank_017	0.92	C-D	0.906153846	C	A,9-16	RRKSCQAC	94.304	1.304	2.297
postGMF-runs\2client\WT_analysis\more_scans\ESR1\ESR1_225-240_output	2client	WT	unknown	NQCTIDKNRRKSCQAC	rank_019	0.92	C-D	0.906923077	D	A,9-16	RRKSCQAC	94.124	1.315	2.328
postGMF-runs\2client\WT_analysis\more_scans\ESR1\ESR1_225-240_output	2client	WT	unknown	NQCTIDKNRRKSCQAC	rank_019	0.92	C-D	0.906923077	C	B,9-16	RRKSCQAC	94.03	1.323	2.345
postGMF-runs\2client\WT_analysis\more_scans\ESR1\ESR1_225-240_output	2client	WT	unknown	NQCTIDKNRRKSCQAC	rank_021	0.92	C-D	0.913076923	C	B,9-16	RRKSCQAC	94.047	1.322	2.332
postGMF-runs\2client\WT_analysis\more_scans\ESR1\ESR1_225-240_output	2client	WT	unknown	NQCTIDKNRRKSCQAC	rank_021	0.92	C-D	0.913076923	D	A,9-16	RRKSCQAC	93.976	1.325	2.345
postGMF-runs\2client\WT_analysis\more_scans\ESR1\ESR1_225-240_output	2client	WT	unknown	NQCTIDKNRRKSCQAC	rank_011	0.93	C-D	0.923461538	C	B,9-16	RRKSCQAC	93.905	1.395	2.57
postGMF-runs\2client\WT_analysis\more_scans\ESR1\ESR1_225-240_output	2client	WT	unknown	NQCTIDKNRRKSCQAC	rank_011	0.93	C-D	0.923461538	D	A,9-16	RRKSCQAC	93.695	1.406	2.63
postGMF-runs\2client\WT_analysis\more_scans\ESR1\ESR1_233-248_output	2client	WT	unknown	RRKSCQACRLRKCYEV	rank_015	0.89	C-D	0.915	D	B,1-8	RRKSCQAC	93.812	1.389	2.426
postGMF-runs\2client\WT_analysis\more_scans\ESR1\ESR1_233-248_output	2client	WT	unknown	RRKSCQACRLRKCYEV	rank_015	0.89	C-D	0.915	C	A,1-8	RRKSCQAC	93.72	1.389	2.412
postGMF-runs\2client\WT_analysis\more_scans\ESR1\ESR1_233-248_output	2client	WT	unknown	RRKSCQACRLRKCYEV	rank_002	0.9	C-D	0.914230769	C	B,1-8	RRKSCQAC	90.71	1.527	2.919
postGMF-runs\2client\WT_analysis\more_scans\ESR1\ESR1_233-248_output	2client	WT	unknown	RRKSCQACRLRKCYEV	rank_002	0.9	C-D	0.914230769	D	A,1-8	RRKSCQAC	90.514	1.53	2.933
postGMF-runs\2client\WT_analysis\more_scans\ESR1\ESR1_233-248_output	2client	WT	unknown	RRKSCQACRLRKCYEV	rank_001	0.9	C-D	0.928846154	C	B,1-8	RRKSCQAC	90.251	1.779	3.124
postGMF-runs\2client\WT_analysis\more_scans\ESR1\ESR1_233-248_output	2client	WT	unknown	RRKSCQACRLRKCYEV	rank_001	0.9	C-D	0.928846154	D	A,1-8	RRKSCQAC	90	1.799	3.187
postGMF-runs\2client\WT_analysis\more_scans\ESR1\ESR1_233-248_output	2client	WT	unknown	RRKSCQACRLRKCYEV	rank_019	0.88	C-D	0.931923077	D	B,1-8	RRKSCQAC	89.625	1.628	3.129
postGMF-runs\2client\WT_analysis\more_scans\ESR1\ESR1_233-248_output	2client	WT	unknown	RRKSCQACRLRKCYEV	rank_019	0.88	C-D	0.931923077	C	A,1-8	RRKSCQAC	89.539	1.626	3.104
postGMF-runs\2client\WT_analysis\more_scans\ESR1\ESR1_233-248_output	2client	WT	unknown	RRKSCQACRLRKCYEV	rank_021	0.87	C-D	0.932307692	D	B,1-8	RRKSCQAC	87.547	1.943	3.777
postGMF-runs\2client\WT_analysis\more_scans\ESR1\ESR1_233-248_output	2client	WT	unknown	RRKSCQACRLRKCYEV	rank_021	0.87	C-D	0.932307692	C	A,1-8	RRKSCQAC	87.372	1.962	3.825
postGMF-runs\2client\WT_analysis\more_scans\ESR1\ESR1_233-248_output	2client	WT	unknown	RRKSCQACRLRKCYEV	rank_006	0.9	C-D	0.944230769	C	B,1-8	RRKSCQAC	86.704	2.231	4.405
postGMF-runs\2client\WT_analysis\more_scans\ESR1\ESR1_233-248_output	2client	WT	unknown	RRKSCQACRLRKCYEV	rank_006	0.9	C-D	0.944230769	D	A,1-8	RRKSCQAC	86.562	2.298	4.474
postGMF-runs\2client\WT_analysis\more_scans\ESR1\ESR1_233-248_output	2client	WT	unknown	RRKSCQACRLRKCYEV	rank_003	0.9	C-D	0.969230769	C	B,1-8	RRKSCQAC	86.289	2.256	4.268
postGMF-runs\2client\WT_analysis\more_scans\ESR1\ESR1_233-248_output	2client	WT	unknown	RRKSCQACRLRKCYEV	rank_003	0.9	C-D	0.969230769	D	A,1-8	RRKSCQAC	85.92	2.347	4.332
postGMF-runs\2client\WT_analysis\more_scans\ESR1\ESR1_233-248_output	2client	WT	unknown	RRKSCQACRLRKCYEV	rank_018	0.89	C-D	0.935384615	C	B,1-8	RRKSCQAC	86.235	1.947	3.673
postGMF-runs\2client\WT_analysis\more_scans\ESR1\ESR1_233-248_output	2client	WT	unknown	RRKSCQACRLRKCYEV	rank_018	0.89	C-D	0.935384615	D	A,1-8	RRKSCQAC	85.742	2.002	3.784
postGMF-runs\2client\WT_analysis\more_scans\ESR1\ESR1_233-248_output	2client	WT	unknown	RRKSCQACRLRKCYEV	rank_004	0.9	C-D	0.938076923	D	B,1-8	RRKSCQAC	85.673	2.203	4.486
postGMF-runs\2client\WT_analysis\more_scans\ESR1\ESR1_233-248_output	2client	WT	unknown	RRKSCQACRLRKCYEV	rank_004	0.9	C-D	0.938076923	C	A,1-8	RRKSCQAC	85.075	2.255	4.554
postGMF-runs\2client\WT_analysis\more_scans\ESR1\ESR1_233-248_output	2client	WT	unknown	RRKSCQACRLRKCYEV	rank_017	0.89	C-D	0.947307692	C	B,1-8	RRKSCQAC	85.132	2.145	3.932
postGMF-runs\2client\WT_analysis\more_scans\ESR1\ESR1_233-248_output	2client	WT	unknown	RRKSCQACRLRKCYEV	rank_017	0.89	C-D	0.947307692	D	A,1-8	RRKSCQAC	84.336	2.216	4.063
postGMF-runs\2client\WT_analysis\more_scans\ESR1\ESR1_233-248_output	2client	WT	unknown	RRKSCQACRLRKCYEV	rank_007	0.9	C-D	0.928846154	C	A,1-8	RRKSCQAC	85.132	2.355	4.624
postGMF-runs\2client\WT_analysis\more_scans\ESR1\ESR1_233-248_output	2client	WT	unknown	RRKSCQACRLRKCYEV	rank_007	0.9	C-D	0.928846154	D	B,1-8	RRKSCQAC	84.66	2.451	4.734
postGMF-runs\2client\WT_analysis\more_scans\ESR1\ESR1_233-248_output	2client	WT	unknown	RRKSCQACRLRKCYEV	rank_020	0.87	C-D	0.969230769	C	B,1-8	RRKSCQAC	85.015	1.967	4.157
postGMF-runs\2client\WT_analysis\more_scans\ESR1\ESR1_233-248_output	2client	WT	unknown	RRKSCQACRLRKCYEV	rank_020	0.87	C-D	0.969230769	D	A,1-8	RRKSCQAC	84.966	1.975	4.153
postGMF-runs\2client\WT_analysis\more_scans\ESR1\ESR1_233-248_output	2client	WT	unknown	RRKSCQACRLRKCYEV	rank_011	0.9	C-D	0.935	D	A,1-8	RRKSCQAC	84.851	2.937	4.681
postGMF-runs\2client\WT_analysis\more_scans\ESR1\ESR1_233-248_output	2client	WT	unknown	RRKSCQACRLRKCYEV	rank_011	0.9	C-D	0.935	C	B,1-8	RRKSCQAC	84.054	3.136	4.878
postGMF-runs\2client\WT_analysis\more_scans\ESR1\ESR1_233-248_output	2client	WT	unknown	RRKSCQACRLRKCYEV	rank_012	0.89	C-D	0.941538462	C	A,1-8	RRKSCQAC	84.713	2.57	5.095
postGMF-runs\2client\WT_analysis\more_scans\ESR1\ESR1_233-248_output	2client	WT	unknown	RRKSCQACRLRKCYEV	rank_012	0.89	C-D	0.941538462	D	B,1-8	RRKSCQAC	84.556	2.616	5.057
postGMF-runs\2client\WT_analysis\more_scans\ESR1\ESR1_233-248_output	2client	WT	unknown	RRKSCQACRLRKCYEV	rank_010	0.9	C-D	0.968846154	D	A,1-8	RRKSCQAC	84.583	2.672	4.784
postGMF-runs\2client\WT_analysis\more_scans\ESR1\ESR1_233-248_output	2client	WT	unknown	RRKSCQACRLRKCYEV	rank_010	0.9	C-D	0.968846154	C	B,1-8	RRKSCQAC	84.501	2.67	4.741
postGMF-runs\2client\WT_analysis\more_scans\ESR1\ESR1_233-248_output	2client	WT	unknown	RRKSCQACRLRKCYEV	rank_008	0.9	C-D	0.978076923	C	B,1-8	RRKSCQAC	83.939	2.583	4.922
postGMF-runs\2client\WT_analysis\more_scans\ESR1\ESR1_233-248_output	2client	WT	unknown	RRKSCQACRLRKCYEV	rank_008	0.9	C-D	0.978076923	D	A,1-8	RRKSCQAC	83.874	2.632	4.79
postGMF-runs\2client\WT_analysis\more_scans\ESR1\ESR1_233-248_output	2client	WT	unknown	RRKSCQACRLRKCYEV	rank_005	0.9	C-D	0.971923077	C	A,1-8	RRKSCQAC	83.804	2.759	5.114
postGMF-runs\2client\WT_analysis\more_scans\ESR1\ESR1_233-248_output	2client	WT	unknown	RRKSCQACRLRKCYEV	rank_005	0.9	C-D	0.971923077	D	B,1-8	RRKSCQAC	83.457	2.921	5.071
postGMF-runs\2client\WT_analysis\more_scans\ESR1\ESR1_233-248_output	2client	WT	unknown	RRKSCQACRLRKCYEV	rank_009	0.9	C-D	0.964615385	C	B,1-8	RRKSCQAC	83.703	2.796	5.027
postGMF-runs\2client\WT_analysis\more_scans\ESR1\ESR1_233-248_output	2client	WT	unknown	RRKSCQACRLRKCYEV	rank_009	0.9	C-D	0.964615385	D	A,1-8	RRKSCQAC	83.555	2.717	5.055
postGMF-runs\2client\WT_analysis\more_scans\ESR1\ESR1_233-248_output	2client	WT	unknown	RRKSCQACRLRKCYEV	rank_016	0.89	C-D	0.943076923	C	B,1-8	RRKSCQAC	82.592	2.83	4.615
postGMF-runs\2client\WT_analysis\more_scans\ESR1\ESR1_233-248_output	2client	WT	unknown	RRKSCQACRLRKCYEV	rank_016	0.89	C-D	0.943076923	D	A,1-8	RRKSCQAC	82.539	2.821	4.629
postGMF-runs\2client\WT_analysis\more_scans\ESR1\ESR1_233-248_output	2client	WT	unknown	RRKSCQACRLRKCYEV	rank_013	0.89	C-D	0.943076923	C	B,1-8	RRKSCQAC	82.542	3.35	5.192
postGMF-runs\2client\WT_analysis\more_scans\ESR1\ESR1_233-248_output	2client	WT	unknown	RRKSCQACRLRKCYEV	rank_013	0.89	C-D	0.943076923	D	A,1-8	RRKSCQAC	82.171	3.465	5.349
postGMF-runs\2client\WT_analysis\more_scans\ESR1\ESR1_233-248_output	2client	WT	unknown	RRKSCQACRLRKCYEV	rank_014	0.89	C-D	0.930769231	D	A,1-8	RRKSCQAC	81.021	3.537	5.464
postGMF-runs\2client\WT_analysis\more_scans\ESR1\ESR1_233-248_output	2client	WT	unknown	RRKSCQACRLRKCYEV	rank_014	0.89	C-D	0.930769231	C	B,1-8	RRKSCQAC	80.679	3.474	5.503
postGMF-runs\2client\WT_analysis\more_scans\ESR1\ESR1_233-248_output	2client	WT	unknown	RRKSCQACRLRKCYEV	rank_024	0.86	C-D	0.939230769	D	A,2-9	RKSCQACR	69.723	4.977	6.946
postGMF-runs\2client\WT_analysis\more_scans\ESR1\ESR1_233-248_output	2client	WT	unknown	RRKSCQACRLRKCYEV	rank_024	0.86	C-D	0.939230769	C	B,2-9	RKSCQACR	69.346	5.108	7.011
postGMF-runs\2client\WT_analysis\more_scans\ESR1\ESR1_233-248_output	2client	WT	unknown	RRKSCQACRLRKCYEV	rank_025	0.79	C-D	0.934230769	D	A,2-9	RKSCQACR	41.366	9.298	11.729
postGMF-runs\2client\WT_analysis\more_scans\ESR1\ESR1_233-248_output	2client	WT	unknown	RRKSCQACRLRKCYEV	rank_025	0.79	C-D	0.934230769	C	B,2-9	RKSCQACR	37.956	9.513	12.224
postGMF-runs\2client\WT_analysis\more_scans\ESR1\ESR1_241-256_output	2client	WT	unknown	RLRKCYEVGMMKGGIR	rank_001	0.91	C-D	0.867727273	C	B,5-12	CYEVGMMK	96.843	1.17	1.636
postGMF-runs\2client\WT_analysis\more_scans\ESR1\ESR1_241-256_output	2client	WT	unknown	RLRKCYEVGMMKGGIR	rank_001	0.91	C-D	0.867727273	D	A,5-12	CYEVGMMK	96.804	1.173	1.642
postGMF-runs\2client\WT_analysis\more_scans\ESR1\ESR1_241-256_output	2client	WT	unknown	RLRKCYEVGMMKGGIR	rank_002	0.91	C-D	0.868333333	D	B,5-12	CYEVGMMK	96.485	1.206	1.703
postGMF-runs\2client\WT_analysis\more_scans\ESR1\ESR1_241-256_output	2client	WT	unknown	RLRKCYEVGMMKGGIR	rank_002	0.91	C-D	0.868333333	C	A,5-12	CYEVGMMK	96.447	1.209	1.701
postGMF-runs\2client\WT_analysis\more_scans\ESR1\ESR1_241-256_output	2client	WT	unknown	RLRKCYEVGMMKGGIR	rank_003	0.9	C-D	0.89	D	B,5-12	CYEVGMMK	95.516	1.399	2.082
postGMF-runs\2client\WT_analysis\more_scans\ESR1\ESR1_241-256_output	2client	WT	unknown	RLRKCYEVGMMKGGIR	rank_003	0.9	C-D	0.89	C	A,5-12	CYEVGMMK	95.476	1.41	2.089
postGMF-runs\2client\WT_analysis\more_scans\ESR1\ESR1_241-256_output	2client	WT	unknown	RLRKCYEVGMMKGGIR	rank_004	0.9	C-D	0.901923077	D	B,5-12	CYEVGMMK	94.053	1.572	2.43
postGMF-runs\2client\WT_analysis\more_scans\ESR1\ESR1_241-256_output	2client	WT	unknown	RLRKCYEVGMMKGGIR	rank_004	0.9	C-D	0.901923077	C	A,5-12	CYEVGMMK	93.961	1.568	2.437
postGMF-runs\2client\WT_analysis\more_scans\ESR1\ESR1_241-256_output	2client	WT	unknown	RLRKCYEVGMMKGGIR	rank_005	0.9	C-D	0.933846154	D	B,2-9	LRKCYEVG	92.859	1.606	2.738
postGMF-runs\2client\WT_analysis\more_scans\ESR1\ESR1_241-256_output	2client	WT	unknown	RLRKCYEVGMMKGGIR	rank_005	0.9	C-D	0.933846154	C	A,2-9	LRKCYEVG	92.772	1.642	2.738
postGMF-runs\2client\WT_analysis\more_scans\ESR1\ESR1_241-256_output	2client	WT	unknown	RLRKCYEVGMMKGGIR	rank_008	0.88	C-D	0.940384615	C	B,2-9	LRKCYEVG	84.99	2.158	4.082
postGMF-runs\2client\WT_analysis\more_scans\ESR1\ESR1_241-256_output	2client	WT	unknown	RLRKCYEVGMMKGGIR	rank_008	0.88	C-D	0.940384615	D	A,2-9	LRKCYEVG	84.328	2.195	4.205
postGMF-runs\2client\WT_analysis\more_scans\ESR1\ESR1_241-256_output	2client	WT	unknown	RLRKCYEVGMMKGGIR	rank_007	0.88	C-D	0.930384615	D	B,2-9	LRKCYEVG	84.634	2.426	4.418
postGMF-runs\2client\WT_analysis\more_scans\ESR1\ESR1_241-256_output	2client	WT	unknown	RLRKCYEVGMMKGGIR	rank_007	0.88	C-D	0.930384615	C	A,2-9	LRKCYEVG	84.289	2.478	4.513
postGMF-runs\2client\WT_analysis\more_scans\ESR1\ESR1_241-256_output	2client	WT	unknown	RLRKCYEVGMMKGGIR	rank_006	0.88	C-D	0.911923077	D	A,2-9	LRKCYEVG	84.321	2.567	4.448
postGMF-runs\2client\WT_analysis\more_scans\ESR1\ESR1_241-256_output	2client	WT	unknown	RLRKCYEVGMMKGGIR	rank_006	0.88	C-D	0.911923077	C	B,2-9	LRKCYEVG	83.695	2.69	4.557
postGMF-runs\2client\WT_analysis\more_scans\ESR1\ESR1_241-256_output	2client	WT	unknown	RLRKCYEVGMMKGGIR	rank_010	0.86	C-D	0.912272727	C	A,5-12	CYEVGMMK	82.641	3.252	4.699
postGMF-runs\2client\WT_analysis\more_scans\ESR1\ESR1_241-256_output	2client	WT	unknown	RLRKCYEVGMMKGGIR	rank_010	0.86	C-D	0.912272727	D	B,5-12	CYEVGMMK	79.204	3.727	5.334
postGMF-runs\2client\WT_analysis\more_scans\ESR1\ESR1_241-256_output	2client	WT	unknown	RLRKCYEVGMMKGGIR	rank_009	0.87	C-D	0.932307692	D	B,2-9	LRKCYEVG	81.14	2.612	4.919
postGMF-runs\2client\WT_analysis\more_scans\ESR1\ESR1_241-256_output	2client	WT	unknown	RLRKCYEVGMMKGGIR	rank_009	0.87	C-D	0.932307692	C	A,2-9	LRKCYEVG	79.74	2.823	5.243
postGMF-runs\2client\WT_analysis\more_scans\ESR1\ESR1_241-256_output	2client	WT	unknown	RLRKCYEVGMMKGGIR	rank_011	0.86	C-D	0.936538462	D	A,2-9	LRKCYEVG	78.936	3.101	5.736
postGMF-runs\2client\WT_analysis\more_scans\ESR1\ESR1_241-256_output	2client	WT	unknown	RLRKCYEVGMMKGGIR	rank_011	0.86	C-D	0.936538462	C	B,2-9	LRKCYEVG	78.499	3.195	5.846
postGMF-runs\2client\WT_analysis\more_scans\ESR1\ESR1_241-256_output	2client	WT	unknown	RLRKCYEVGMMKGGIR	rank_012	0.86	C-D	0.933846154	D	B,3-10	RKCYEVGM	78.016	3.556	5.452
postGMF-runs\2client\WT_analysis\more_scans\ESR1\ESR1_241-256_output	2client	WT	unknown	RLRKCYEVGMMKGGIR	rank_012	0.86	C-D	0.933846154	C	A,3-10	RKCYEVGM	76.649	3.987	5.892
postGMF-runs\2client\WT_analysis\more_scans\ESR1\ESR1_241-256_output	2client	WT	unknown	RLRKCYEVGMMKGGIR	rank_014	0.86	C-D	0.927692308	D	B,2-9	LRKCYEVG	77.568	3.533	6.139
postGMF-runs\2client\WT_analysis\more_scans\ESR1\ESR1_241-256_output	2client	WT	unknown	RLRKCYEVGMMKGGIR	rank_014	0.86	C-D	0.927692308	C	A,2-9	LRKCYEVG	75.758	3.892	6.515
postGMF-runs\2client\WT_analysis\more_scans\ESR1\ESR1_241-256_output	2client	WT	unknown	RLRKCYEVGMMKGGIR	rank_013	0.86	C-D	0.943846154	C	A,2-9	LRKCYEVG	76.172	3.568	6.133
postGMF-runs\2client\WT_analysis\more_scans\ESR1\ESR1_241-256_output	2client	WT	unknown	RLRKCYEVGMMKGGIR	rank_013	0.86	C-D	0.943846154	D	B,3-10	RKCYEVGM	73.863	3.794	6.425
postGMF-runs\2client\WT_analysis\more_scans\ESR1\ESR1_241-256_output	2client	WT	unknown	RLRKCYEVGMMKGGIR	rank_016	0.85	C-D	0.930769231	D	B,3-10	RKCYEVGM	75.845	4.217	6.216
postGMF-runs\2client\WT_analysis\more_scans\ESR1\ESR1_241-256_output	2client	WT	unknown	RLRKCYEVGMMKGGIR	rank_016	0.85	C-D	0.930769231	C	A,3-10	RKCYEVGM	69.585	5.054	7.242
postGMF-runs\2client\WT_analysis\more_scans\ESR1\ESR1_241-256_output	2client	WT	unknown	RLRKCYEVGMMKGGIR	rank_015	0.85	C-D	0.952692308	C	A,2-9	LRKCYEVG	73.463	3.718	6.339
postGMF-runs\2client\WT_analysis\more_scans\ESR1\ESR1_241-256_output	2client	WT	unknown	RLRKCYEVGMMKGGIR	rank_015	0.85	C-D	0.952692308	D	B,2-9	LRKCYEVG	73.314	3.705	6.29
postGMF-runs\2client\WT_analysis\more_scans\ESR1\ESR1_241-256_output	2client	WT	unknown	RLRKCYEVGMMKGGIR	rank_018	0.84	C-D	0.936153846	D	B,3-10	RKCYEVGM	70.502	4.578	7.2
postGMF-runs\2client\WT_analysis\more_scans\ESR1\ESR1_241-256_output	2client	WT	unknown	RLRKCYEVGMMKGGIR	rank_018	0.84	C-D	0.936153846	C	A,3-10	RKCYEVGM	69.178	5.077	7.858
postGMF-runs\2client\WT_analysis\more_scans\ESR1\ESR1_241-256_output	2client	WT	unknown	RLRKCYEVGMMKGGIR	rank_019	0.83	C-D	0.966538462	D	A,2-9	LRKCYEVG	70.062	4.457	7.889
postGMF-runs\2client\WT_analysis\more_scans\ESR1\ESR1_241-256_output	2client	WT	unknown	RLRKCYEVGMMKGGIR	rank_019	0.83	C-D	0.966538462	C	B,2-9	LRKCYEVG	68.19	4.635	8.045
postGMF-runs\2client\WT_analysis\more_scans\ESR1\ESR1_241-256_output	2client	WT	unknown	RLRKCYEVGMMKGGIR	rank_022	0.83	C-D	0.910454545	C	A,5-12	CYEVGMMK	69.63	5.73	7.8
postGMF-runs\2client\WT_analysis\more_scans\ESR1\ESR1_241-256_output	2client	WT	unknown	RLRKCYEVGMMKGGIR	rank_022	0.83	C-D	0.910454545	D	B,5-12	CYEVGMMK	68.972	5.876	7.869
postGMF-runs\2client\WT_analysis\more_scans\ESR1\ESR1_241-256_output	2client	WT	unknown	RLRKCYEVGMMKGGIR	rank_020	0.83	C-D	0.951785714	D	B,3-10	RKCYEVGM	66.171	5.022	8.282
postGMF-runs\2client\WT_analysis\more_scans\ESR1\ESR1_241-256_output	2client	WT	unknown	RLRKCYEVGMMKGGIR	rank_020	0.83	C-D	0.951785714	C	A,3-10	RKCYEVGM	66.02	4.982	8.262
postGMF-runs\2client\WT_analysis\more_scans\ESR1\ESR1_241-256_output	2client	WT	unknown	RLRKCYEVGMMKGGIR	rank_021	0.83	C-D	0.935769231	C	A,4-11	KCYEVGMM	65.949	5.292	7.466
postGMF-runs\2client\WT_analysis\more_scans\ESR1\ESR1_241-256_output	2client	WT	unknown	RLRKCYEVGMMKGGIR	rank_021	0.83	C-D	0.935769231	D	B,4-11	KCYEVGMM	62.457	5.798	8.036
postGMF-runs\2client\WT_analysis\more_scans\ESR1\ESR1_241-256_output	2client	WT	unknown	RLRKCYEVGMMKGGIR	rank_017	0.85	C-D	0.9625	D	B,3-10	RKCYEVGM	65.61	4.657	7.686
postGMF-runs\2client\WT_analysis\more_scans\ESR1\ESR1_241-256_output	2client	WT	unknown	RLRKCYEVGMMKGGIR	rank_017	0.85	C-D	0.9625	C	A,3-10	RKCYEVGM	63.468	3.517	6.91
postGMF-runs\2client\WT_analysis\more_scans\ESR1\ESR1_241-256_output	2client	WT	unknown	RLRKCYEVGMMKGGIR	rank_023	0.82	C-D	0.9425	C	B,4-11	KCYEVGMM	62.899	5.577	8.642
postGMF-runs\2client\WT_analysis\more_scans\ESR1\ESR1_241-256_output	2client	WT	unknown	RLRKCYEVGMMKGGIR	rank_023	0.82	C-D	0.9425	D	A,4-11	KCYEVGMM	61.375	5.723	8.813
postGMF-runs\2client\WT_analysis\more_scans\ESR1\ESR1_241-256_output	2client	WT	unknown	RLRKCYEVGMMKGGIR	rank_024	0.8	C-D	0.925	C	B,3-10	RKCYEVGM	47.566	7.143	10.848
postGMF-runs\2client\WT_analysis\more_scans\ESR1\ESR1_241-256_output	2client	WT	unknown	RLRKCYEVGMMKGGIR	rank_024	0.8	C-D	0.925	D	A,3-10	RKCYEVGM	46.511	7.447	11.113
postGMF-runs\2client\WT_analysis\more_scans\ESR1\ESR1_241-256_output	2client	WT	unknown	RLRKCYEVGMMKGGIR	rank_025	0.78	C-D	0.931538462	D	B,5-12	CYEVGMMK	34.556	8.858	12.705
postGMF-runs\2client\WT_analysis\more_scans\ESR1\ESR1_241-256_output	2client	WT	unknown	RLRKCYEVGMMKGGIR	rank_025	0.78	C-D	0.931538462	C	A,5-12	CYEVGMMK	34.451	8.709	12.779
postGMF-runs\2client\WT_analysis\more_scans\ESR1\ESR1_249-264_output	2client	WT	unknown	GMMKGGIRKDRRGGRM	rank_001	0.89	C-D	0.944615385	C	A,5-12	GGIRKDRR	89.899	1.618	3.394
postGMF-runs\2client\WT_analysis\more_scans\ESR1\ESR1_249-264_output	2client	WT	unknown	GMMKGGIRKDRRGGRM	rank_001	0.89	C-D	0.944615385	D	B,5-12	GGIRKDRR	89.821	1.619	3.424
postGMF-runs\2client\WT_analysis\more_scans\ESR1\ESR1_249-264_output	2client	WT	unknown	GMMKGGIRKDRRGGRM	rank_002	0.89	C-D	0.944230769	D	A,5-12	GGIRKDRR	88.537	1.718	3.637
postGMF-runs\2client\WT_analysis\more_scans\ESR1\ESR1_249-264_output	2client	WT	unknown	GMMKGGIRKDRRGGRM	rank_002	0.89	C-D	0.944230769	C	B,5-12	GGIRKDRR	88.375	1.729	3.626
postGMF-runs\2client\WT_analysis\more_scans\ESR1\ESR1_249-264_output	2client	WT	unknown	GMMKGGIRKDRRGGRM	rank_003	0.89	C-D	0.957307692	D	B,5-12	GGIRKDRR	87.421	1.837	3.856
postGMF-runs\2client\WT_analysis\more_scans\ESR1\ESR1_249-264_output	2client	WT	unknown	GMMKGGIRKDRRGGRM	rank_003	0.89	C-D	0.957307692	C	A,5-12	GGIRKDRR	87.281	1.855	3.915
postGMF-runs\2client\WT_analysis\more_scans\ESR1\ESR1_249-264_output	2client	WT	unknown	GMMKGGIRKDRRGGRM	rank_004	0.84	C-D	1	C	B,1-8	GMMKGGIR	74.524	4.028	6.488
postGMF-runs\2client\WT_analysis\more_scans\ESR1\ESR1_249-264_output	2client	WT	unknown	GMMKGGIRKDRRGGRM	rank_004	0.84	C-D	1	D	A,1-8	GMMKGGIR	74.235	4.106	6.556
postGMF-runs\2client\WT_analysis\more_scans\ESR1\ESR1_249-264_output	2client	WT	unknown	GMMKGGIRKDRRGGRM	rank_005	0.83	C-D	1.002692308	D	B,1-8	GMMKGGIR	70.412	5.06	7.488
postGMF-runs\2client\WT_analysis\more_scans\ESR1\ESR1_249-264_output	2client	WT	unknown	GMMKGGIRKDRRGGRM	rank_005	0.83	C-D	1.002692308	C	A,1-8	GMMKGGIR	70.194	5.081	7.483
postGMF-runs\2client\WT_analysis\more_scans\ESR1\ESR1_249-264_output	2client	WT	unknown	GMMKGGIRKDRRGGRM	rank_006	0.81	C-D	1.010384615	D	A,2-9	MMKGGIRK	61.715	4.517	7.662
postGMF-runs\2client\WT_analysis\more_scans\ESR1\ESR1_249-264_output	2client	WT	unknown	GMMKGGIRKDRRGGRM	rank_006	0.81	C-D	1.010384615	C	B,2-9	MMKGGIRK	55.132	5.788	8.899
postGMF-runs\2client\WT_analysis\more_scans\ESR1\ESR1_249-264_output	2client	WT	unknown	GMMKGGIRKDRRGGRM	rank_007	0.81	C-D	0.997692308	C	B,2-9	MMKGGIRK	59.995	5.943	8.938
postGMF-runs\2client\WT_analysis\more_scans\ESR1\ESR1_249-264_output	2client	WT	unknown	GMMKGGIRKDRRGGRM	rank_007	0.81	C-D	0.997692308	D	A,2-9	MMKGGIRK	59.6	5.984	9.018
postGMF-runs\2client\WT_analysis\more_scans\ESR1\ESR1_249-264_output	2client	WT	unknown	GMMKGGIRKDRRGGRM	rank_010	0.8	C-D	0.974615385	D	A,2-9	MMKGGIRK	58.53	5.769	8.765
postGMF-runs\2client\WT_analysis\more_scans\ESR1\ESR1_249-264_output	2client	WT	unknown	GMMKGGIRKDRRGGRM	rank_010	0.8	C-D	0.974615385	C	B,2-9	MMKGGIRK	54.789	6.131	9.164
postGMF-runs\2client\WT_analysis\more_scans\ESR1\ESR1_249-264_output	2client	WT	unknown	GMMKGGIRKDRRGGRM	rank_009	0.8	C-D	0.998846154	C	A,2-9	MMKGGIRK	58.405	6.372	9.279
postGMF-runs\2client\WT_analysis\more_scans\ESR1\ESR1_249-264_output	2client	WT	unknown	GMMKGGIRKDRRGGRM	rank_009	0.8	C-D	0.998846154	D	B,2-9	MMKGGIRK	54.653	6.626	9.781
postGMF-runs\2client\WT_analysis\more_scans\ESR1\ESR1_249-264_output	2client	WT	unknown	GMMKGGIRKDRRGGRM	rank_011	0.79	C-D	1.170909091	D	A,2-9	MMKGGIRK	58.335	4.589	7.846
postGMF-runs\2client\WT_analysis\more_scans\ESR1\ESR1_249-264_output	2client	WT	unknown	GMMKGGIRKDRRGGRM	rank_011	0.79	C-D	1.170909091	C	B,2-9	MMKGGIRK	56.908	4.734	8.062
postGMF-runs\2client\WT_analysis\more_scans\ESR1\ESR1_249-264_output	2client	WT	unknown	GMMKGGIRKDRRGGRM	rank_008	0.8	C-D	0.988076923	C	B,2-9	MMKGGIRK	57.419	5.481	8.545
postGMF-runs\2client\WT_analysis\more_scans\ESR1\ESR1_249-264_output	2client	WT	unknown	GMMKGGIRKDRRGGRM	rank_008	0.8	C-D	0.988076923	D	A,2-9	MMKGGIRK	57.211	5.602	8.592
postGMF-runs\2client\WT_analysis\more_scans\ESR1\ESR1_249-264_output	2client	WT	unknown	GMMKGGIRKDRRGGRM	rank_021	0.78	C-D	1.241153846	D	A,2-9	MMKGGIRK	56.227	4.861	8.073
postGMF-runs\2client\WT_analysis\more_scans\ESR1\ESR1_249-264_output	2client	WT	unknown	GMMKGGIRKDRRGGRM	rank_021	0.78	C-D	1.241153846	C	B,2-9	MMKGGIRK	53.88	4.984	8.39
postGMF-runs\2client\WT_analysis\more_scans\ESR1\ESR1_249-264_output	2client	WT	unknown	GMMKGGIRKDRRGGRM	rank_014	0.78	C-D	1.235454545	D	A,2-9	MMKGGIRK	55.557	4.712	8.26
postGMF-runs\2client\WT_analysis\more_scans\ESR1\ESR1_249-264_output	2client	WT	unknown	GMMKGGIRKDRRGGRM	rank_014	0.78	C-D	1.235454545	C	B,2-9	MMKGGIRK	55.077	4.754	8.316
postGMF-runs\2client\WT_analysis\more_scans\ESR1\ESR1_249-264_output	2client	WT	unknown	GMMKGGIRKDRRGGRM	rank_016	0.78	C-D	1.222272727	D	B,2-9	MMKGGIRK	53.525	4.823	8.562
postGMF-runs\2client\WT_analysis\more_scans\ESR1\ESR1_249-264_output	2client	WT	unknown	GMMKGGIRKDRRGGRM	rank_016	0.78	C-D	1.222272727	C	A,2-9	MMKGGIRK	52.9	4.887	8.646
postGMF-runs\2client\WT_analysis\more_scans\ESR1\ESR1_249-264_output	2client	WT	unknown	GMMKGGIRKDRRGGRM	rank_012	0.79	C-D	1.005	D	A,2-9	MMKGGIRK	52.577	6.456	9.746
postGMF-runs\2client\WT_analysis\more_scans\ESR1\ESR1_249-264_output	2client	WT	unknown	GMMKGGIRKDRRGGRM	rank_012	0.79	C-D	1.005	C	B,2-9	MMKGGIRK	51.055	6.587	10.049
postGMF-runs\2client\WT_analysis\more_scans\ESR1\ESR1_249-264_output	2client	WT	unknown	GMMKGGIRKDRRGGRM	rank_013	0.79	C-D	0.99	C	B,2-9	MMKGGIRK	50.765	6.643	9.903
postGMF-runs\2client\WT_analysis\more_scans\ESR1\ESR1_249-264_output	2client	WT	unknown	GMMKGGIRKDRRGGRM	rank_013	0.79	C-D	0.99	D	A,2-9	MMKGGIRK	50.415	6.666	9.948
postGMF-runs\2client\WT_analysis\more_scans\ESR1\ESR1_249-264_output	2client	WT	unknown	GMMKGGIRKDRRGGRM	rank_015	0.78	C-D	0.978636364	C	B,2-9	MMKGGIRK	48.961	6.64	10.219
postGMF-runs\2client\WT_analysis\more_scans\ESR1\ESR1_249-264_output	2client	WT	unknown	GMMKGGIRKDRRGGRM	rank_015	0.78	C-D	0.978636364	D	A,1-8	GMMKGGIR	48.78	6.633	10.047
postGMF-runs\2client\WT_analysis\more_scans\ESR1\ESR1_249-264_output	2client	WT	unknown	GMMKGGIRKDRRGGRM	rank_017	0.78	C-D	0.998076923	D	A,2-9	MMKGGIRK	48.879	6.842	10.415
postGMF-runs\2client\WT_analysis\more_scans\ESR1\ESR1_249-264_output	2client	WT	unknown	GMMKGGIRKDRRGGRM	rank_017	0.78	C-D	0.998076923	C	B,2-9	MMKGGIRK	48.522	6.81	10.341
postGMF-runs\2client\WT_analysis\more_scans\ESR1\ESR1_249-264_output	2client	WT	unknown	GMMKGGIRKDRRGGRM	rank_025	0.77	C-D	1.217727273	C	A,2-9	MMKGGIRK	47.433	5.571	9.607
postGMF-runs\2client\WT_analysis\more_scans\ESR1\ESR1_249-264_output	2client	WT	unknown	GMMKGGIRKDRRGGRM	rank_025	0.77	C-D	1.217727273	D	B,2-9	MMKGGIRK	47.011	5.632	9.624
postGMF-runs\2client\WT_analysis\more_scans\ESR1\ESR1_249-264_output	2client	WT	unknown	GMMKGGIRKDRRGGRM	rank_022	0.78	C-D	0.983076923	C	B,2-9	MMKGGIRK	42.984	7.581	11.386
postGMF-runs\2client\WT_analysis\more_scans\ESR1\ESR1_249-264_output	2client	WT	unknown	GMMKGGIRKDRRGGRM	rank_022	0.78	C-D	0.983076923	D	A,2-9	MMKGGIRK	41.831	7.616	11.469
postGMF-runs\2client\WT_analysis\more_scans\ESR1\ESR1_249-264_output	2client	WT	unknown	GMMKGGIRKDRRGGRM	rank_018	0.78	C-D	1.012272727	C	A,3-10	MKGGIRKD	42.825	6.258	11.065
postGMF-runs\2client\WT_analysis\more_scans\ESR1\ESR1_249-264_output	2client	WT	unknown	GMMKGGIRKDRRGGRM	rank_023	0.77	C-D	1.010454545	C	A,2-9	MMKGGIRK	42.454	6.826	10.584
postGMF-runs\2client\WT_analysis\more_scans\ESR1\ESR1_249-264_output	2client	WT	unknown	GMMKGGIRKDRRGGRM	rank_023	0.77	C-D	1.010454545	D	B,1-8	GMMKGGIR	31.469	7.478	11.797
postGMF-runs\2client\WT_analysis\more_scans\ESR1\ESR1_249-264_output	2client	WT	unknown	GMMKGGIRKDRRGGRM	rank_024	0.77	C-D	1.037272727	C	B,1-8	GMMKGGIR	34.521	7.054	11.858
postGMF-runs\2client\WT_analysis\more_scans\ESR1\ESR1_249-264_output	2client	WT	unknown	GMMKGGIRKDRRGGRM	rank_020	0.78	C-D	0.999545455	C	B,1-8	GMMKGGIR	33.236	6.864	12.075
postGMF-runs\2client\WT_analysis\more_scans\ESR1\ESR1_25-40_output	2client	WT	unknown	PLNRPQLKIPLERPLG	rank_001	0.82	C-D	0.998636364	C	A,4-11	RPQLKIPL	51.098	4.906	9.669
postGMF-runs\2client\WT_analysis\more_scans\ESR1\ESR1_25-40_output	2client	WT	unknown	PLNRPQLKIPLERPLG	rank_001	0.82	C-D	0.998636364	D	B,4-11	RPQLKIPL	50.169	5.01	9.738
postGMF-runs\2client\WT_analysis\more_scans\ESR1\ESR1_25-40_output	2client	WT	unknown	PLNRPQLKIPLERPLG	rank_003	0.79	C-D	0.985454545	C	B,4-11	RPQLKIPL	44.353	5.85	10.707
postGMF-runs\2client\WT_analysis\more_scans\ESR1\ESR1_25-40_output	2client	WT	unknown	PLNRPQLKIPLERPLG	rank_003	0.79	C-D	0.985454545	D	A,4-11	RPQLKIPL	42.699	6.084	11.043
postGMF-runs\2client\WT_analysis\more_scans\ESR1\ESR1_25-40_output	2client	WT	unknown	PLNRPQLKIPLERPLG	rank_005	0.79	C-D	0.984615385	C	A,4-11	RPQLKIPL	42.402	7.646	12.613
postGMF-runs\2client\WT_analysis\more_scans\ESR1\ESR1_25-40_output	2client	WT	unknown	PLNRPQLKIPLERPLG	rank_005	0.79	C-D	0.984615385	D	B,4-11	RPQLKIPL	42.313	7.495	12.683
postGMF-runs\2client\WT_analysis\more_scans\ESR1\ESR1_25-40_output	2client	WT	unknown	PLNRPQLKIPLERPLG	rank_002	0.8	C-D	0.991538462	C	A,6-13	QLKIPLER	40.126	6.059	11.739
postGMF-runs\2client\WT_analysis\more_scans\ESR1\ESR1_25-40_output	2client	WT	unknown	PLNRPQLKIPLERPLG	rank_002	0.8	C-D	0.991538462	D	B,6-13	QLKIPLER	39.63	6.13	11.788
postGMF-runs\2client\WT_analysis\more_scans\ESR1\ESR1_25-40_output	2client	WT	unknown	PLNRPQLKIPLERPLG	rank_009	0.78	C-D	0.97	C	B,5-12	PQLKIPLE	39.776	7.645	12.949
postGMF-runs\2client\WT_analysis\more_scans\ESR1\ESR1_25-40_output	2client	WT	unknown	PLNRPQLKIPLERPLG	rank_009	0.78	C-D	0.97	D	A,5-12	PQLKIPLE	39.296	7.688	12.988
postGMF-runs\2client\WT_analysis\more_scans\ESR1\ESR1_25-40_output	2client	WT	unknown	PLNRPQLKIPLERPLG	rank_010	0.78	C-D	0.981538462	C	B,5-12	PQLKIPLE	39.393	8	12.678
postGMF-runs\2client\WT_analysis\more_scans\ESR1\ESR1_25-40_output	2client	WT	unknown	PLNRPQLKIPLERPLG	rank_010	0.78	C-D	0.981538462	D	A,5-12	PQLKIPLE	39.19	8.05	12.732
postGMF-runs\2client\WT_analysis\more_scans\ESR1\ESR1_25-40_output	2client	WT	unknown	PLNRPQLKIPLERPLG	rank_008	0.78	C-D	1.018636364	C	B,5-12	PQLKIPLE	38.986	7.147	12.241
postGMF-runs\2client\WT_analysis\more_scans\ESR1\ESR1_25-40_output	2client	WT	unknown	PLNRPQLKIPLERPLG	rank_008	0.78	C-D	1.018636364	D	A,5-12	PQLKIPLE	38.486	7.125	12.3
postGMF-runs\2client\WT_analysis\more_scans\ESR1\ESR1_25-40_output	2client	WT	unknown	PLNRPQLKIPLERPLG	rank_019	0.78	C-D	0.989615385	D	A,5-12	PQLKIPLE	38.512	8.375	12.881
postGMF-runs\2client\WT_analysis\more_scans\ESR1\ESR1_25-40_output	2client	WT	unknown	PLNRPQLKIPLERPLG	rank_019	0.78	C-D	0.989615385	C	B,5-12	PQLKIPLE	38.042	8.46	12.987
postGMF-runs\2client\WT_analysis\more_scans\ESR1\ESR1_25-40_output	2client	WT	unknown	PLNRPQLKIPLERPLG	rank_006	0.79	C-D	0.950454545	C	A,6-13	QLKIPLER	38.369	7.457	12.875
postGMF-runs\2client\WT_analysis\more_scans\ESR1\ESR1_25-40_output	2client	WT	unknown	PLNRPQLKIPLERPLG	rank_006	0.79	C-D	0.950454545	D	B,6-13	QLKIPLER	37.971	7.555	13.043
postGMF-runs\2client\WT_analysis\more_scans\ESR1\ESR1_25-40_output	2client	WT	unknown	PLNRPQLKIPLERPLG	rank_011	0.78	C-D	0.979615385	D	B,4-11	RPQLKIPL	38.359	7.67	12.969
postGMF-runs\2client\WT_analysis\more_scans\ESR1\ESR1_25-40_output	2client	WT	unknown	PLNRPQLKIPLERPLG	rank_011	0.78	C-D	0.979615385	C	A,4-11	RPQLKIPL	37.94	7.987	13.032
postGMF-runs\2client\WT_analysis\more_scans\ESR1\ESR1_25-40_output	2client	WT	unknown	PLNRPQLKIPLERPLG	rank_004	0.79	C-D	0.987692308	C	B,6-13	QLKIPLER	38.13	6.514	12.329
postGMF-runs\2client\WT_analysis\more_scans\ESR1\ESR1_25-40_output	2client	WT	unknown	PLNRPQLKIPLERPLG	rank_004	0.79	C-D	0.987692308	D	A,6-13	QLKIPLER	36.886	6.772	12.391
postGMF-runs\2client\WT_analysis\more_scans\ESR1\ESR1_25-40_output	2client	WT	unknown	PLNRPQLKIPLERPLG	rank_025	0.77	C-D	1.028333333	C	B,4-11	RPQLKIPL	37.163	7.898	12.645
postGMF-runs\2client\WT_analysis\more_scans\ESR1\ESR1_25-40_output	2client	WT	unknown	PLNRPQLKIPLERPLG	rank_025	0.77	C-D	1.028333333	D	A,4-11	RPQLKIPL	36.734	7.933	12.682
postGMF-runs\2client\WT_analysis\more_scans\ESR1\ESR1_25-40_output	2client	WT	unknown	PLNRPQLKIPLERPLG	rank_013	0.78	C-D	1.012727273	D	A,4-11	RPQLKIPL	37.091	7.597	12.655
postGMF-runs\2client\WT_analysis\more_scans\ESR1\ESR1_25-40_output	2client	WT	unknown	PLNRPQLKIPLERPLG	rank_013	0.78	C-D	1.012727273	C	B,4-11	RPQLKIPL	35.459	7.597	12.706
postGMF-runs\2client\WT_analysis\more_scans\ESR1\ESR1_25-40_output	2client	WT	unknown	PLNRPQLKIPLERPLG	rank_007	0.79	C-D	0.989090909	D	B,4-11	RPQLKIPL	35.784	7.6	12.767
postGMF-runs\2client\WT_analysis\more_scans\ESR1\ESR1_25-40_output	2client	WT	unknown	PLNRPQLKIPLERPLG	rank_007	0.79	C-D	0.989090909	C	A,4-11	RPQLKIPL	35.51	7.54	12.573
postGMF-runs\2client\WT_analysis\more_scans\ESR1\ESR1_25-40_output	2client	WT	unknown	PLNRPQLKIPLERPLG	rank_012	0.78	C-D	0.987083333	C	A,5-12	PQLKIPLE	35.655	7.824	13.273
postGMF-runs\2client\WT_analysis\more_scans\ESR1\ESR1_25-40_output	2client	WT	unknown	PLNRPQLKIPLERPLG	rank_012	0.78	C-D	0.987083333	D	B,5-12	PQLKIPLE	35.34	8.069	13.268
postGMF-runs\2client\WT_analysis\more_scans\ESR1\ESR1_25-40_output	2client	WT	unknown	PLNRPQLKIPLERPLG	rank_015	0.78	C-D	0.944090909	C	B,4-11	RPQLKIPL	35.205	8.056	13.254
postGMF-runs\2client\WT_analysis\more_scans\ESR1\ESR1_25-40_output	2client	WT	unknown	PLNRPQLKIPLERPLG	rank_014	0.78	C-D	0.957272727	C	B,4-11	RPQLKIPL	34.51	8.123	13.215
postGMF-runs\2client\WT_analysis\more_scans\ESR1\ESR1_25-40_output	2client	WT	unknown	PLNRPQLKIPLERPLG	rank_014	0.78	C-D	0.957272727	D	A,4-11	RPQLKIPL	34.39	8.113	13.215
postGMF-runs\2client\WT_analysis\more_scans\ESR1\ESR1_25-40_output	2client	WT	unknown	PLNRPQLKIPLERPLG	rank_018	0.78	C-D	1.000384615	C	A,4-11	RPQLKIPL	33.915	8.063	13.517
postGMF-runs\2client\WT_analysis\more_scans\ESR1\ESR1_25-40_output	2client	WT	unknown	PLNRPQLKIPLERPLG	rank_018	0.78	C-D	1.000384615	D	B,4-11	RPQLKIPL	33.208	8.578	13.819
postGMF-runs\2client\WT_analysis\more_scans\ESR1\ESR1_25-40_output	2client	WT	unknown	PLNRPQLKIPLERPLG	rank_023	0.77	C-D	1.045909091	C	A,4-11	RPQLKIPL	33.078	8.143	13.51
postGMF-runs\2client\WT_analysis\more_scans\ESR1\ESR1_25-40_output	2client	WT	unknown	PLNRPQLKIPLERPLG	rank_023	0.77	C-D	1.045909091	D	B,5-12	PQLKIPLE	32.397	8.194	13.644
postGMF-runs\2client\WT_analysis\more_scans\ESR1\ESR1_25-40_output	2client	WT	unknown	PLNRPQLKIPLERPLG	rank_022	0.78	C-D	0.971818182	D	A,4-11	RPQLKIPL	32.736	8.153	13.057
postGMF-runs\2client\WT_analysis\more_scans\ESR1\ESR1_25-40_output	2client	WT	unknown	PLNRPQLKIPLERPLG	rank_022	0.78	C-D	0.971818182	C	B,4-11	RPQLKIPL	32.14	8.1	13.069
postGMF-runs\2client\WT_analysis\more_scans\ESR1\ESR1_25-40_output	2client	WT	unknown	PLNRPQLKIPLERPLG	rank_024	0.77	C-D	1.012272727	D	A,4-11	RPQLKIPL	31.651	8.466	13.638
postGMF-runs\2client\WT_analysis\more_scans\ESR1\ESR1_25-40_output	2client	WT	unknown	PLNRPQLKIPLERPLG	rank_024	0.77	C-D	1.012272727	C	B,4-11	RPQLKIPL	30.134	8.616	13.844
postGMF-runs\2client\WT_analysis\more_scans\ESR1\ESR1_257-272_output	2client	WT	unknown	KDRRGGRMLKHKRQRD	rank_005	0.79	C-D	1.020384615	C	A,7-14	RMLKHKRQ	47.514	6.681	11.362
postGMF-runs\2client\WT_analysis\more_scans\ESR1\ESR1_257-272_output	2client	WT	unknown	KDRRGGRMLKHKRQRD	rank_005	0.79	C-D	1.020384615	D	B,7-14	RMLKHKRQ	47	6.771	11.46
postGMF-runs\2client\WT_analysis\more_scans\ESR1\ESR1_257-272_output	2client	WT	unknown	KDRRGGRMLKHKRQRD	rank_003	0.79	C-D	1.003181818	D	B,5-12	GGRMLKHK	44.995	6.179	10.465
postGMF-runs\2client\WT_analysis\more_scans\ESR1\ESR1_257-272_output	2client	WT	unknown	KDRRGGRMLKHKRQRD	rank_003	0.79	C-D	1.003181818	C	A,5-12	GGRMLKHK	43.548	6.616	11.033
postGMF-runs\2client\WT_analysis\more_scans\ESR1\ESR1_257-272_output	2client	WT	unknown	KDRRGGRMLKHKRQRD	rank_004	0.79	C-D	0.990909091	C	A,6-13	GRMLKHKR	44.045	6.636	11.222
postGMF-runs\2client\WT_analysis\more_scans\ESR1\ESR1_257-272_output	2client	WT	unknown	KDRRGGRMLKHKRQRD	rank_004	0.79	C-D	0.990909091	D	B,6-13	GRMLKHKR	42.147	6.868	11.525
postGMF-runs\2client\WT_analysis\more_scans\ESR1\ESR1_257-272_output	2client	WT	unknown	KDRRGGRMLKHKRQRD	rank_007	0.78	C-D	1.065909091	C	B,5-12	GGRMLKHK	42.368	6.427	10.786
postGMF-runs\2client\WT_analysis\more_scans\ESR1\ESR1_257-272_output	2client	WT	unknown	KDRRGGRMLKHKRQRD	rank_007	0.78	C-D	1.065909091	D	A,5-12	GGRMLKHK	42.09	6.495	10.731
postGMF-runs\2client\WT_analysis\more_scans\ESR1\ESR1_257-272_output	2client	WT	unknown	KDRRGGRMLKHKRQRD	rank_006	0.79	C-D	0.999090909	C	B,6-13	GRMLKHKR	42.163	6.903	11.253
postGMF-runs\2client\WT_analysis\more_scans\ESR1\ESR1_257-272_output	2client	WT	unknown	KDRRGGRMLKHKRQRD	rank_006	0.79	C-D	0.999090909	D	A,6-13	GRMLKHKR	41.616	7.035	11.46
postGMF-runs\2client\WT_analysis\more_scans\ESR1\ESR1_257-272_output	2client	WT	unknown	KDRRGGRMLKHKRQRD	rank_010	0.78	C-D	1.045	D	A,5-12	GGRMLKHK	41.254	6.301	10.953
postGMF-runs\2client\WT_analysis\more_scans\ESR1\ESR1_257-272_output	2client	WT	unknown	KDRRGGRMLKHKRQRD	rank_010	0.78	C-D	1.045	C	B,5-12	GGRMLKHK	41.115	6.319	10.947
postGMF-runs\2client\WT_analysis\more_scans\ESR1\ESR1_257-272_output	2client	WT	unknown	KDRRGGRMLKHKRQRD	rank_015	0.78	C-D	1.100454545	C	B,5-12	GGRMLKHK	41.149	6.304	11.022
postGMF-runs\2client\WT_analysis\more_scans\ESR1\ESR1_257-272_output	2client	WT	unknown	KDRRGGRMLKHKRQRD	rank_015	0.78	C-D	1.100454545	D	A,5-12	GGRMLKHK	40.49	6.373	11.081
postGMF-runs\2client\WT_analysis\more_scans\ESR1\ESR1_257-272_output	2client	WT	unknown	KDRRGGRMLKHKRQRD	rank_002	0.8	C-D	0.991363636	D	B,3-10	RRGGRMLK	40.94	5.853	10.462
postGMF-runs\2client\WT_analysis\more_scans\ESR1\ESR1_257-272_output	2client	WT	unknown	KDRRGGRMLKHKRQRD	rank_002	0.8	C-D	0.991363636	C	A,3-10	RRGGRMLK	40.597	6.11	10.652
postGMF-runs\2client\WT_analysis\more_scans\ESR1\ESR1_257-272_output	2client	WT	unknown	KDRRGGRMLKHKRQRD	rank_011	0.78	C-D	1.063636364	D	A,5-12	GGRMLKHK	40.71	6.42	10.999
postGMF-runs\2client\WT_analysis\more_scans\ESR1\ESR1_257-272_output	2client	WT	unknown	KDRRGGRMLKHKRQRD	rank_011	0.78	C-D	1.063636364	C	B,5-12	GGRMLKHK	40.122	6.534	11.061
postGMF-runs\2client\WT_analysis\more_scans\ESR1\ESR1_257-272_output	2client	WT	unknown	KDRRGGRMLKHKRQRD	rank_008	0.78	C-D	1.041363636	C	B,4-11	RGGRMLKH	39.929	6.855	11.673
postGMF-runs\2client\WT_analysis\more_scans\ESR1\ESR1_257-272_output	2client	WT	unknown	KDRRGGRMLKHKRQRD	rank_008	0.78	C-D	1.041363636	D	A,4-11	RGGRMLKH	38.586	6.926	11.753
postGMF-runs\2client\WT_analysis\more_scans\ESR1\ESR1_257-272_output	2client	WT	unknown	KDRRGGRMLKHKRQRD	rank_012	0.78	C-D	1.039545455	C	B,5-12	GGRMLKHK	39.494	6.554	11.108
postGMF-runs\2client\WT_analysis\more_scans\ESR1\ESR1_257-272_output	2client	WT	unknown	KDRRGGRMLKHKRQRD	rank_012	0.78	C-D	1.039545455	D	A,5-12	GGRMLKHK	38.838	6.617	11.211
postGMF-runs\2client\WT_analysis\more_scans\ESR1\ESR1_257-272_output	2client	WT	unknown	KDRRGGRMLKHKRQRD	rank_014	0.78	C-D	0.996363636	C	A,5-12	GGRMLKHK	38.199	7.522	12.041
postGMF-runs\2client\WT_analysis\more_scans\ESR1\ESR1_257-272_output	2client	WT	unknown	KDRRGGRMLKHKRQRD	rank_009	0.78	C-D	1.003636364	C	B,4-11	RGGRMLKH	38.024	7.099	11.838
postGMF-runs\2client\WT_analysis\more_scans\ESR1\ESR1_257-272_output	2client	WT	unknown	KDRRGGRMLKHKRQRD	rank_009	0.78	C-D	1.003636364	D	A,4-11	RGGRMLKH	37.395	7.136	11.937
postGMF-runs\2client\WT_analysis\more_scans\ESR1\ESR1_257-272_output	2client	WT	unknown	KDRRGGRMLKHKRQRD	rank_022	0.78	C-D	0.985454545	D	B,4-11	RGGRMLKH	36.46	7.938	12.496
postGMF-runs\2client\WT_analysis\more_scans\ESR1\ESR1_257-272_output	2client	WT	unknown	KDRRGGRMLKHKRQRD	rank_022	0.78	C-D	0.985454545	C	A,4-11	RGGRMLKH	34.194	8.201	12.888
postGMF-runs\2client\WT_analysis\more_scans\ESR1\ESR1_257-272_output	2client	WT	unknown	KDRRGGRMLKHKRQRD	rank_021	0.78	C-D	0.989230769	C	A,3-10	RRGGRMLK	35.749	8.113	12.668
postGMF-runs\2client\WT_analysis\more_scans\ESR1\ESR1_257-272_output	2client	WT	unknown	KDRRGGRMLKHKRQRD	rank_023	0.77	C-D	1.028636364	C	A,2-9	DRRGGRML	34.994	7.792	12.749
postGMF-runs\2client\WT_analysis\more_scans\ESR1\ESR1_257-272_output	2client	WT	unknown	KDRRGGRMLKHKRQRD	rank_019	0.78	C-D	0.991818182	C	A,4-11	RGGRMLKH	34.601	8.555	13.031
postGMF-runs\2client\WT_analysis\more_scans\ESR1\ESR1_257-272_output	2client	WT	unknown	KDRRGGRMLKHKRQRD	rank_019	0.78	C-D	0.991818182	D	B,4-11	RGGRMLKH	34.155	8.695	13.176
postGMF-runs\2client\WT_analysis\more_scans\ESR1\ESR1_257-272_output	2client	WT	unknown	KDRRGGRMLKHKRQRD	rank_017	0.78	C-D	1.000416667	C	B,4-11	RGGRMLKH	33.866	8.211	12.882
postGMF-runs\2client\WT_analysis\more_scans\ESR1\ESR1_257-272_output	2client	WT	unknown	KDRRGGRMLKHKRQRD	rank_017	0.78	C-D	1.000416667	D	A,4-11	RGGRMLKH	33.546	8.117	12.784
postGMF-runs\2client\WT_analysis\more_scans\ESR1\ESR1_257-272_output	2client	WT	unknown	KDRRGGRMLKHKRQRD	rank_024	0.77	C-D	1.001923077	D	B,3-10	RRGGRMLK	33.029	8.204	12.711
postGMF-runs\2client\WT_analysis\more_scans\ESR1\ESR1_257-272_output	2client	WT	unknown	KDRRGGRMLKHKRQRD	rank_024	0.77	C-D	1.001923077	C	A,3-10	RRGGRMLK	32.902	8.283	12.76
postGMF-runs\2client\WT_analysis\more_scans\ESR1\ESR1_265-280_output	2client	WT	unknown	LKHKRQRDDGEGRGEV	rank_001	0.83	C-D	0.97	C	A,6-13	QRDDGEGR	71.184	4.314	7.797
postGMF-runs\2client\WT_analysis\more_scans\ESR1\ESR1_265-280_output	2client	WT	unknown	LKHKRQRDDGEGRGEV	rank_001	0.83	C-D	0.97	D	B,7-14	RDDGEGRG	68.605	4.545	8.632
postGMF-runs\2client\WT_analysis\more_scans\ESR1\ESR1_265-280_output	2client	WT	unknown	LKHKRQRDDGEGRGEV	rank_002	0.82	C-D	0.972727273	C	A,6-13	QRDDGEGR	66.636	4.487	8.068
postGMF-runs\2client\WT_analysis\more_scans\ESR1\ESR1_265-280_output	2client	WT	unknown	LKHKRQRDDGEGRGEV	rank_002	0.82	C-D	0.972727273	D	B,6-13	QRDDGEGR	62.29	5.291	9.02
postGMF-runs\2client\WT_analysis\more_scans\ESR1\ESR1_265-280_output	2client	WT	unknown	LKHKRQRDDGEGRGEV	rank_003	0.82	C-D	1.016363636	D	A,7-14	RDDGEGRG	64.134	4.141	8.397
postGMF-runs\2client\WT_analysis\more_scans\ESR1\ESR1_265-280_output	2client	WT	unknown	LKHKRQRDDGEGRGEV	rank_003	0.82	C-D	1.016363636	C	B,7-14	RDDGEGRG	60.851	4.404	8.739
postGMF-runs\2client\WT_analysis\more_scans\ESR1\ESR1_265-280_output	2client	WT	unknown	LKHKRQRDDGEGRGEV	rank_006	0.82	C-D	1.023	D	B,6-13	QRDDGEGR	58.207	5.018	8.815
postGMF-runs\2client\WT_analysis\more_scans\ESR1\ESR1_265-280_output	2client	WT	unknown	LKHKRQRDDGEGRGEV	rank_006	0.82	C-D	1.023	C	A,6-13	QRDDGEGR	57.068	5.086	8.883
postGMF-runs\2client\WT_analysis\more_scans\ESR1\ESR1_265-280_output	2client	WT	unknown	LKHKRQRDDGEGRGEV	rank_008	0.81	C-D	1.030909091	C	A,6-13	QRDDGEGR	55.77	5.635	9.377
postGMF-runs\2client\WT_analysis\more_scans\ESR1\ESR1_265-280_output	2client	WT	unknown	LKHKRQRDDGEGRGEV	rank_008	0.81	C-D	1.030909091	D	B,7-14	RDDGEGRG	53.731	5.695	9.801
postGMF-runs\2client\WT_analysis\more_scans\ESR1\ESR1_265-280_output	2client	WT	unknown	LKHKRQRDDGEGRGEV	rank_014	0.8	C-D	0.999090909	D	A,7-14	RDDGEGRG	54.883	4.655	9.397
postGMF-runs\2client\WT_analysis\more_scans\ESR1\ESR1_265-280_output	2client	WT	unknown	LKHKRQRDDGEGRGEV	rank_014	0.8	C-D	0.999090909	C	B,7-14	RDDGEGRG	54.741	4.623	9.385
postGMF-runs\2client\WT_analysis\more_scans\ESR1\ESR1_265-280_output	2client	WT	unknown	LKHKRQRDDGEGRGEV	rank_011	0.81	C-D	1.022	C	A,6-13	QRDDGEGR	53.493	5.508	9.63
postGMF-runs\2client\WT_analysis\more_scans\ESR1\ESR1_265-280_output	2client	WT	unknown	LKHKRQRDDGEGRGEV	rank_011	0.81	C-D	1.022	D	B,6-13	QRDDGEGR	52.86	5.599	9.774
postGMF-runs\2client\WT_analysis\more_scans\ESR1\ESR1_265-280_output	2client	WT	unknown	LKHKRQRDDGEGRGEV	rank_005	0.82	C-D	0.975454545	C	A,4-11	KRQRDDGE	53.347	5.497	9.98
postGMF-runs\2client\WT_analysis\more_scans\ESR1\ESR1_265-280_output	2client	WT	unknown	LKHKRQRDDGEGRGEV	rank_005	0.82	C-D	0.975454545	D	B,4-11	KRQRDDGE	53.265	5.536	10.034
postGMF-runs\2client\WT_analysis\more_scans\ESR1\ESR1_265-280_output	2client	WT	unknown	LKHKRQRDDGEGRGEV	rank_015	0.8	C-D	0.980909091	C	B,7-14	RDDGEGRG	53.215	6.246	10.448
postGMF-runs\2client\WT_analysis\more_scans\ESR1\ESR1_265-280_output	2client	WT	unknown	LKHKRQRDDGEGRGEV	rank_015	0.8	C-D	0.980909091	D	A,7-14	RDDGEGRG	51.921	6.344	10.642
postGMF-runs\2client\WT_analysis\more_scans\ESR1\ESR1_265-280_output	2client	WT	unknown	LKHKRQRDDGEGRGEV	rank_009	0.81	C-D	0.999090909	D	B,6-13	QRDDGEGR	51.845	5.714	10.124
postGMF-runs\2client\WT_analysis\more_scans\ESR1\ESR1_265-280_output	2client	WT	unknown	LKHKRQRDDGEGRGEV	rank_009	0.81	C-D	0.999090909	C	A,5-12	RQRDDGEG	48.847	4.844	9.988
postGMF-runs\2client\WT_analysis\more_scans\ESR1\ESR1_265-280_output	2client	WT	unknown	LKHKRQRDDGEGRGEV	rank_023	0.78	C-D	0.961363636	C	A,8-15	DDGEGRGE	47.016	6.709	11.183
postGMF-runs\2client\WT_analysis\more_scans\ESR1\ESR1_265-280_output	2client	WT	unknown	LKHKRQRDDGEGRGEV	rank_023	0.78	C-D	0.961363636	D	B,8-15	DDGEGRGE	44.802	6.906	11.489
postGMF-runs\2client\WT_analysis\more_scans\ESR1\ESR1_265-280_output	2client	WT	unknown	LKHKRQRDDGEGRGEV	rank_004	0.82	C-D	0.973636364	D	A,6-13	QRDDGEGR	46.6	5.154	10.67
postGMF-runs\2client\WT_analysis\more_scans\ESR1\ESR1_265-280_output	2client	WT	unknown	LKHKRQRDDGEGRGEV	rank_004	0.82	C-D	0.973636364	C	B,6-13	QRDDGEGR	46.101	5.116	10.621
postGMF-runs\2client\WT_analysis\more_scans\ESR1\ESR1_265-280_output	2client	WT	unknown	LKHKRQRDDGEGRGEV	rank_007	0.81	C-D	0.98	D	B,6-13	QRDDGEGR	45.696	5.459	10.688
postGMF-runs\2client\WT_analysis\more_scans\ESR1\ESR1_265-280_output	2client	WT	unknown	LKHKRQRDDGEGRGEV	rank_007	0.81	C-D	0.98	C	A,6-13	QRDDGEGR	44.941	5.468	10.755
postGMF-runs\2client\WT_analysis\more_scans\ESR1\ESR1_265-280_output	2client	WT	unknown	LKHKRQRDDGEGRGEV	rank_016	0.8	C-D	1.008181818	D	A,7-14	RDDGEGRG	45.319	5.618	11.424
postGMF-runs\2client\WT_analysis\more_scans\ESR1\ESR1_265-280_output	2client	WT	unknown	LKHKRQRDDGEGRGEV	rank_016	0.8	C-D	1.008181818	C	B,7-14	RDDGEGRG	44.888	5.689	11.562
postGMF-runs\2client\WT_analysis\more_scans\ESR1\ESR1_265-280_output	2client	WT	unknown	LKHKRQRDDGEGRGEV	rank_018	0.79	C-D	1.023181818	D	A,7-14	RDDGEGRG	44.65	5.651	10.744
postGMF-runs\2client\WT_analysis\more_scans\ESR1\ESR1_265-280_output	2client	WT	unknown	LKHKRQRDDGEGRGEV	rank_018	0.79	C-D	1.023181818	C	B,7-14	RDDGEGRG	44.509	5.734	10.937
postGMF-runs\2client\WT_analysis\more_scans\ESR1\ESR1_265-280_output	2client	WT	unknown	LKHKRQRDDGEGRGEV	rank_010	0.81	C-D	0.969	D	A,7-14	RDDGEGRG	44.304	5.399	9.895
postGMF-runs\2client\WT_analysis\more_scans\ESR1\ESR1_265-280_output	2client	WT	unknown	LKHKRQRDDGEGRGEV	rank_010	0.81	C-D	0.969	C	B,6-13	QRDDGEGR	42.664	6.029	10.398
postGMF-runs\2client\WT_analysis\more_scans\ESR1\ESR1_265-280_output	2client	WT	unknown	LKHKRQRDDGEGRGEV	rank_013	0.81	C-D	0.962083333	D	A,5-12	RQRDDGEG	43.671	6.397	12.052
postGMF-runs\2client\WT_analysis\more_scans\ESR1\ESR1_265-280_output	2client	WT	unknown	LKHKRQRDDGEGRGEV	rank_013	0.81	C-D	0.962083333	C	B,5-12	RQRDDGEG	42.234	6.407	12.067
postGMF-runs\2client\WT_analysis\more_scans\ESR1\ESR1_265-280_output	2client	WT	unknown	LKHKRQRDDGEGRGEV	rank_012	0.81	C-D	0.976818182	C	B,6-13	QRDDGEGR	43.519	5.695	10.884
postGMF-runs\2client\WT_analysis\more_scans\ESR1\ESR1_265-280_output	2client	WT	unknown	LKHKRQRDDGEGRGEV	rank_012	0.81	C-D	0.976818182	D	A,6-13	QRDDGEGR	43.502	5.704	10.956
postGMF-runs\2client\WT_analysis\more_scans\ESR1\ESR1_265-280_output	2client	WT	unknown	LKHKRQRDDGEGRGEV	rank_022	0.78	C-D	1.053181818	D	B,7-14	RDDGEGRG	43.513	5.777	11.109
postGMF-runs\2client\WT_analysis\more_scans\ESR1\ESR1_265-280_output	2client	WT	unknown	LKHKRQRDDGEGRGEV	rank_022	0.78	C-D	1.053181818	C	A,7-14	RDDGEGRG	42.949	5.812	11.221
postGMF-runs\2client\WT_analysis\more_scans\ESR1\ESR1_265-280_output	2client	WT	unknown	LKHKRQRDDGEGRGEV	rank_017	0.79	C-D	0.967727273	C	B,6-13	QRDDGEGR	41.991	6.089	11.24
postGMF-runs\2client\WT_analysis\more_scans\ESR1\ESR1_265-280_output	2client	WT	unknown	LKHKRQRDDGEGRGEV	rank_017	0.79	C-D	0.967727273	D	A,6-13	QRDDGEGR	41.26	6.104	11.297
postGMF-runs\2client\WT_analysis\more_scans\ESR1\ESR1_265-280_output	2client	WT	unknown	LKHKRQRDDGEGRGEV	rank_025	0.78	C-D	1.012272727	D	A,9-16	DGEGRGEV	38.364	6.748	11.76
postGMF-runs\2client\WT_analysis\more_scans\ESR1\ESR1_265-280_output	2client	WT	unknown	LKHKRQRDDGEGRGEV	rank_025	0.78	C-D	1.012272727	C	B,8-15	DDGEGRGE	33.619	7.428	12.807
postGMF-runs\2client\WT_analysis\more_scans\ESR1\ESR1_265-280_output	2client	WT	unknown	LKHKRQRDDGEGRGEV	rank_024	0.78	C-D	1.004090909	D	B,8-15	DDGEGRGE	37.497	6.829	12.144
postGMF-runs\2client\WT_analysis\more_scans\ESR1\ESR1_265-280_output	2client	WT	unknown	LKHKRQRDDGEGRGEV	rank_024	0.78	C-D	1.004090909	C	A,8-15	DDGEGRGE	37.145	6.879	12.239
postGMF-runs\2client\WT_analysis\more_scans\ESR1\ESR1_265-280_output	2client	WT	unknown	LKHKRQRDDGEGRGEV	rank_020	0.79	C-D	0.98	D	B,8-15	DDGEGRGE	36.097	6.784	12.23
postGMF-runs\2client\WT_analysis\more_scans\ESR1\ESR1_265-280_output	2client	WT	unknown	LKHKRQRDDGEGRGEV	rank_020	0.79	C-D	0.98	C	A,9-16	DGEGRGEV	35.927	6.701	12.183
postGMF-runs\2client\WT_analysis\more_scans\ESR1\ESR1_265-280_output	2client	WT	unknown	LKHKRQRDDGEGRGEV	rank_021	0.79	C-D	0.993636364	D	A,8-15	DDGEGRGE	35.848	6.803	12.332
postGMF-runs\2client\WT_analysis\more_scans\ESR1\ESR1_265-280_output	2client	WT	unknown	LKHKRQRDDGEGRGEV	rank_021	0.79	C-D	0.993636364	C	B,8-15	DDGEGRGE	35.218	6.999	12.376
postGMF-runs\2client\WT_analysis\more_scans\ESR1\ESR1_265-280_output	2client	WT	unknown	LKHKRQRDDGEGRGEV	rank_019	0.79	C-D	0.972272727	D	A,7-14	RDDGEGRG	34.911	6.823	12.502
postGMF-runs\2client\WT_analysis\more_scans\ESR1\ESR1_273-288_output	2client	WT	unknown	DGEGRGEVGSAGDMRA	rank_005	0.82	C-D	0.990909091	C	A,6-13	GEVGSAGD	72.229	3.204	6.419
postGMF-runs\2client\WT_analysis\more_scans\ESR1\ESR1_273-288_output	2client	WT	unknown	DGEGRGEVGSAGDMRA	rank_005	0.82	C-D	0.990909091	D	B,6-13	GEVGSAGD	42.309	6.54	11.3
postGMF-runs\2client\WT_analysis\more_scans\ESR1\ESR1_273-288_output	2client	WT	unknown	DGEGRGEVGSAGDMRA	rank_001	0.84	C-D	0.955909091	D	B,6-13	GEVGSAGD	65.891	4.16	8.482
postGMF-runs\2client\WT_analysis\more_scans\ESR1\ESR1_273-288_output	2client	WT	unknown	DGEGRGEVGSAGDMRA	rank_001	0.84	C-D	0.955909091	C	A,6-13	GEVGSAGD	64.423	4.393	8.761
postGMF-runs\2client\WT_analysis\more_scans\ESR1\ESR1_273-288_output	2client	WT	unknown	DGEGRGEVGSAGDMRA	rank_002	0.83	C-D	0.969090909	D	A,6-13	GEVGSAGD	65.05	4.48	8.889
postGMF-runs\2client\WT_analysis\more_scans\ESR1\ESR1_273-288_output	2client	WT	unknown	DGEGRGEVGSAGDMRA	rank_002	0.83	C-D	0.969090909	C	B,6-13	GEVGSAGD	64.034	4.57	9
postGMF-runs\2client\WT_analysis\more_scans\ESR1\ESR1_273-288_output	2client	WT	unknown	DGEGRGEVGSAGDMRA	rank_003	0.82	C-D	1.015909091	C	A,6-13	GEVGSAGD	63.604	4.8	8.279
postGMF-runs\2client\WT_analysis\more_scans\ESR1\ESR1_273-288_output	2client	WT	unknown	DGEGRGEVGSAGDMRA	rank_003	0.82	C-D	1.015909091	D	B,6-13	GEVGSAGD	63.296	4.898	8.376
postGMF-runs\2client\WT_analysis\more_scans\ESR1\ESR1_273-288_output	2client	WT	unknown	DGEGRGEVGSAGDMRA	rank_004	0.82	C-D	1.046818182	C	B,6-13	GEVGSAGD	62.059	4.196	8.353
postGMF-runs\2client\WT_analysis\more_scans\ESR1\ESR1_273-288_output	2client	WT	unknown	DGEGRGEVGSAGDMRA	rank_004	0.82	C-D	1.046818182	D	A,6-13	GEVGSAGD	59.285	4.537	8.751
postGMF-runs\2client\WT_analysis\more_scans\ESR1\ESR1_273-288_output	2client	WT	unknown	DGEGRGEVGSAGDMRA	rank_006	0.81	C-D	0.969090909	C	A,6-13	GEVGSAGD	59.079	5.374	9.882
postGMF-runs\2client\WT_analysis\more_scans\ESR1\ESR1_273-288_output	2client	WT	unknown	DGEGRGEVGSAGDMRA	rank_006	0.81	C-D	0.969090909	D	B,6-13	GEVGSAGD	58.143	5.526	10.038
postGMF-runs\2client\WT_analysis\more_scans\ESR1\ESR1_273-288_output	2client	WT	unknown	DGEGRGEVGSAGDMRA	rank_008	0.81	C-D	1.0495	D	A,6-13	GEVGSAGD	57.836	5.383	9.113
postGMF-runs\2client\WT_analysis\more_scans\ESR1\ESR1_273-288_output	2client	WT	unknown	DGEGRGEVGSAGDMRA	rank_008	0.81	C-D	1.0495	C	B,6-13	GEVGSAGD	57.144	5.459	9.222
postGMF-runs\2client\WT_analysis\more_scans\ESR1\ESR1_273-288_output	2client	WT	unknown	DGEGRGEVGSAGDMRA	rank_007	0.81	C-D	1.149090909	C	A,4-11	GRGEVGSA	56.547	4.184	8.425
postGMF-runs\2client\WT_analysis\more_scans\ESR1\ESR1_273-288_output	2client	WT	unknown	DGEGRGEVGSAGDMRA	rank_007	0.81	C-D	1.149090909	D	B,4-11	GRGEVGSA	55.22	4.265	8.536
postGMF-runs\2client\WT_analysis\more_scans\ESR1\ESR1_273-288_output	2client	WT	unknown	DGEGRGEVGSAGDMRA	rank_009	0.8	C-D	0.967272727	C	A,6-13	GEVGSAGD	53.414	6.098	10.65
postGMF-runs\2client\WT_analysis\more_scans\ESR1\ESR1_273-288_output	2client	WT	unknown	DGEGRGEVGSAGDMRA	rank_009	0.8	C-D	0.967272727	D	B,6-13	GEVGSAGD	52.104	6.42	10.848
postGMF-runs\2client\WT_analysis\more_scans\ESR1\ESR1_273-288_output	2client	WT	unknown	DGEGRGEVGSAGDMRA	rank_015	0.79	C-D	1.107727273	C	B,6-13	GEVGSAGD	52.901	5.693	9.873
postGMF-runs\2client\WT_analysis\more_scans\ESR1\ESR1_273-288_output	2client	WT	unknown	DGEGRGEVGSAGDMRA	rank_015	0.79	C-D	1.107727273	D	A,6-13	GEVGSAGD	52.075	5.813	10.012
postGMF-runs\2client\WT_analysis\more_scans\ESR1\ESR1_273-288_output	2client	WT	unknown	DGEGRGEVGSAGDMRA	rank_013	0.79	C-D	1.035454545	C	B,7-14	EVGSAGDM	50.414	6.001	10.888
postGMF-runs\2client\WT_analysis\more_scans\ESR1\ESR1_273-288_output	2client	WT	unknown	DGEGRGEVGSAGDMRA	rank_013	0.79	C-D	1.035454545	D	A,7-14	EVGSAGDM	50.171	6.074	10.948
postGMF-runs\2client\WT_analysis\more_scans\ESR1\ESR1_273-288_output	2client	WT	unknown	DGEGRGEVGSAGDMRA	rank_014	0.79	C-D	0.956818182	C	B,6-13	GEVGSAGD	48.234	6.824	11.222
postGMF-runs\2client\WT_analysis\more_scans\ESR1\ESR1_273-288_output	2client	WT	unknown	DGEGRGEVGSAGDMRA	rank_014	0.79	C-D	0.956818182	D	A,6-13	GEVGSAGD	47.194	6.877	11.342
postGMF-runs\2client\WT_analysis\more_scans\ESR1\ESR1_273-288_output	2client	WT	unknown	DGEGRGEVGSAGDMRA	rank_011	0.79	C-D	1.047083333	D	A,4-11	GRGEVGSA	46.981	5.321	9.882
postGMF-runs\2client\WT_analysis\more_scans\ESR1\ESR1_273-288_output	2client	WT	unknown	DGEGRGEVGSAGDMRA	rank_011	0.79	C-D	1.047083333	C	B,5-12	RGEVGSAG	38.854	6.463	11.883
postGMF-runs\2client\WT_analysis\more_scans\ESR1\ESR1_273-288_output	2client	WT	unknown	DGEGRGEVGSAGDMRA	rank_020	0.78	C-D	1.035	D	A,6-13	GEVGSAGD	46.811	7.085	10.886
postGMF-runs\2client\WT_analysis\more_scans\ESR1\ESR1_273-288_output	2client	WT	unknown	DGEGRGEVGSAGDMRA	rank_020	0.78	C-D	1.035	C	B,6-13	GEVGSAGD	45.269	7.141	11.05
postGMF-runs\2client\WT_analysis\more_scans\ESR1\ESR1_273-288_output	2client	WT	unknown	DGEGRGEVGSAGDMRA	rank_017	0.78	C-D	1.078636364	D	B,6-13	GEVGSAGD	45.579	5.791	10.37
postGMF-runs\2client\WT_analysis\more_scans\ESR1\ESR1_273-288_output	2client	WT	unknown	DGEGRGEVGSAGDMRA	rank_017	0.78	C-D	1.078636364	C	A,6-13	GEVGSAGD	45.099	5.845	10.47
postGMF-runs\2client\WT_analysis\more_scans\ESR1\ESR1_273-288_output	2client	WT	unknown	DGEGRGEVGSAGDMRA	rank_019	0.78	C-D	1.072727273	C	A,6-13	GEVGSAGD	44.574	6.003	11.145
postGMF-runs\2client\WT_analysis\more_scans\ESR1\ESR1_273-288_output	2client	WT	unknown	DGEGRGEVGSAGDMRA	rank_019	0.78	C-D	1.072727273	D	B,6-13	GEVGSAGD	44.429	6.003	11.149
postGMF-runs\2client\WT_analysis\more_scans\ESR1\ESR1_273-288_output	2client	WT	unknown	DGEGRGEVGSAGDMRA	rank_012	0.79	C-D	0.957727273	C	B,7-14	EVGSAGDM	44.18	6.261	11.498
postGMF-runs\2client\WT_analysis\more_scans\ESR1\ESR1_273-288_output	2client	WT	unknown	DGEGRGEVGSAGDMRA	rank_012	0.79	C-D	0.957727273	D	A,6-13	GEVGSAGD	44.046	6.415	10.912
postGMF-runs\2client\WT_analysis\more_scans\ESR1\ESR1_273-288_output	2client	WT	unknown	DGEGRGEVGSAGDMRA	rank_022	0.78	C-D	0.954090909	D	A,6-13	GEVGSAGD	43.545	7.74	11.63
postGMF-runs\2client\WT_analysis\more_scans\ESR1\ESR1_273-288_output	2client	WT	unknown	DGEGRGEVGSAGDMRA	rank_022	0.78	C-D	0.954090909	C	B,6-13	GEVGSAGD	42.504	7.615	11.67
postGMF-runs\2client\WT_analysis\more_scans\ESR1\ESR1_273-288_output	2client	WT	unknown	DGEGRGEVGSAGDMRA	rank_023	0.78	C-D	1.138636364	D	A,6-13	GEVGSAGD	43.279	5.853	11.183
postGMF-runs\2client\WT_analysis\more_scans\ESR1\ESR1_273-288_output	2client	WT	unknown	DGEGRGEVGSAGDMRA	rank_023	0.78	C-D	1.138636364	C	B,6-13	GEVGSAGD	42.734	5.871	11.164
postGMF-runs\2client\WT_analysis\more_scans\ESR1\ESR1_273-288_output	2client	WT	unknown	DGEGRGEVGSAGDMRA	rank_016	0.79	C-D	1.017272727	D	A,7-14	EVGSAGDM	42.246	6.07	11.683
postGMF-runs\2client\WT_analysis\more_scans\ESR1\ESR1_273-288_output	2client	WT	unknown	DGEGRGEVGSAGDMRA	rank_016	0.79	C-D	1.017272727	C	B,7-14	EVGSAGDM	42.208	6.055	11.654
postGMF-runs\2client\WT_analysis\more_scans\ESR1\ESR1_273-288_output	2client	WT	unknown	DGEGRGEVGSAGDMRA	rank_010	0.79	C-D	0.946363636	D	B,6-13	GEVGSAGD	39.686	5.748	10.655
postGMF-runs\2client\WT_analysis\more_scans\ESR1\ESR1_273-288_output	2client	WT	unknown	DGEGRGEVGSAGDMRA	rank_010	0.79	C-D	0.946363636	C	A,6-13	GEVGSAGD	37.106	7.099	11.912
postGMF-runs\2client\WT_analysis\more_scans\ESR1\ESR1_273-288_output	2client	WT	unknown	DGEGRGEVGSAGDMRA	rank_018	0.78	C-D	1.021363636	D	A,4-11	GRGEVGSA	39.339	6.693	11.57
postGMF-runs\2client\WT_analysis\more_scans\ESR1\ESR1_273-288_output	2client	WT	unknown	DGEGRGEVGSAGDMRA	rank_018	0.78	C-D	1.021363636	C	B,4-11	GRGEVGSA	39.049	6.683	11.607
postGMF-runs\2client\WT_analysis\more_scans\ESR1\ESR1_273-288_output	2client	WT	unknown	DGEGRGEVGSAGDMRA	rank_024	0.78	C-D	0.946363636	C	B,6-13	GEVGSAGD	39.254	7.553	11.65
postGMF-runs\2client\WT_analysis\more_scans\ESR1\ESR1_273-288_output	2client	WT	unknown	DGEGRGEVGSAGDMRA	rank_024	0.78	C-D	0.946363636	D	A,6-13	GEVGSAGD	37.66	7.256	11.757
postGMF-runs\2client\WT_analysis\more_scans\ESR1\ESR1_273-288_output	2client	WT	unknown	DGEGRGEVGSAGDMRA	rank_025	0.78	C-D	0.949090909	C	A,6-13	GEVGSAGD	37.809	7.466	11.864
postGMF-runs\2client\WT_analysis\more_scans\ESR1\ESR1_273-288_output	2client	WT	unknown	DGEGRGEVGSAGDMRA	rank_025	0.78	C-D	0.949090909	D	B,6-13	GEVGSAGD	37.181	7.121	11.675
postGMF-runs\2client\WT_analysis\more_scans\ESR1\ESR1_273-288_output	2client	WT	unknown	DGEGRGEVGSAGDMRA	rank_021	0.78	C-D	0.943636364	D	B,6-13	GEVGSAGD	36.036	7.415	12.086
postGMF-runs\2client\WT_analysis\more_scans\ESR1\ESR1_273-288_output	2client	WT	unknown	DGEGRGEVGSAGDMRA	rank_021	0.78	C-D	0.943636364	C	A,6-13	GEVGSAGD	34.9	7.602	12.298
postGMF-runs\2client\WT_analysis\more_scans\ESR1\ESR1_281-296_output	2client	WT	unknown	GSAGDMRAANLWPSPL	rank_002	0.8	C-D	1.03875	C	A,6-13	MRAANLWP	65.04	6.8	9.405
postGMF-runs\2client\WT_analysis\more_scans\ESR1\ESR1_281-296_output	2client	WT	unknown	GSAGDMRAANLWPSPL	rank_002	0.8	C-D	1.03875	D	B,6-13	MRAANLWP	60.932	7.606	10.317
postGMF-runs\2client\WT_analysis\more_scans\ESR1\ESR1_281-296_output	2client	WT	unknown	GSAGDMRAANLWPSPL	rank_017	0.78	C-D	1.037272727	C	B,6-13	MRAANLWP	50.928	7.727	11.646
postGMF-runs\2client\WT_analysis\more_scans\ESR1\ESR1_281-296_output	2client	WT	unknown	GSAGDMRAANLWPSPL	rank_017	0.78	C-D	1.037272727	D	A,6-13	MRAANLWP	49.934	7.789	11.729
postGMF-runs\2client\WT_analysis\more_scans\ESR1\ESR1_281-296_output	2client	WT	unknown	GSAGDMRAANLWPSPL	rank_021	0.78	C-D	1.036818182	D	B,6-13	MRAANLWP	47.398	8.176	12.165
postGMF-runs\2client\WT_analysis\more_scans\ESR1\ESR1_281-296_output	2client	WT	unknown	GSAGDMRAANLWPSPL	rank_021	0.78	C-D	1.036818182	C	A,6-13	MRAANLWP	47.286	8.187	12.192
postGMF-runs\2client\WT_analysis\more_scans\ESR1\ESR1_281-296_output	2client	WT	unknown	GSAGDMRAANLWPSPL	rank_024	0.77	C-D	1.051538462	C	A,6-13	MRAANLWP	45.779	9.313	13.102
postGMF-runs\2client\WT_analysis\more_scans\ESR1\ESR1_281-296_output	2client	WT	unknown	GSAGDMRAANLWPSPL	rank_024	0.77	C-D	1.051538462	D	B,6-13	MRAANLWP	44.903	9.386	13.195
postGMF-runs\2client\WT_analysis\more_scans\ESR1\ESR1_281-296_output	2client	WT	unknown	GSAGDMRAANLWPSPL	rank_011	0.79	C-D	1.170909091	D	A,3-10	AGDMRAAN	45.645	5.437	11.156
postGMF-runs\2client\WT_analysis\more_scans\ESR1\ESR1_281-296_output	2client	WT	unknown	GSAGDMRAANLWPSPL	rank_011	0.79	C-D	1.170909091	C	B,3-10	AGDMRAAN	44.293	5.914	11.385
postGMF-runs\2client\WT_analysis\more_scans\ESR1\ESR1_281-296_output	2client	WT	unknown	GSAGDMRAANLWPSPL	rank_013	0.78	C-D	1.187272727	C	B,2-9	SAGDMRAA	44.88	5.67	11.02
postGMF-runs\2client\WT_analysis\more_scans\ESR1\ESR1_281-296_output	2client	WT	unknown	GSAGDMRAANLWPSPL	rank_013	0.78	C-D	1.187272727	D	A,3-10	AGDMRAAN	44.504	5.74	11.508
postGMF-runs\2client\WT_analysis\more_scans\ESR1\ESR1_281-296_output	2client	WT	unknown	GSAGDMRAANLWPSPL	rank_001	0.8	C-D	0.981363636	D	B,5-12	DMRAANLW	43.946	6.049	11.61
postGMF-runs\2client\WT_analysis\more_scans\ESR1\ESR1_281-296_output	2client	WT	unknown	GSAGDMRAANLWPSPL	rank_001	0.8	C-D	0.981363636	C	A,5-12	DMRAANLW	42.995	6.252	11.874
postGMF-runs\2client\WT_analysis\more_scans\ESR1\ESR1_281-296_output	2client	WT	unknown	GSAGDMRAANLWPSPL	rank_012	0.78	C-D	1.109545455	C	A,4-11	GDMRAANL	43.327	5.948	11.518
postGMF-runs\2client\WT_analysis\more_scans\ESR1\ESR1_281-296_output	2client	WT	unknown	GSAGDMRAANLWPSPL	rank_012	0.78	C-D	1.109545455	D	B,4-11	GDMRAANL	43.242	5.924	11.521
postGMF-runs\2client\WT_analysis\more_scans\ESR1\ESR1_281-296_output	2client	WT	unknown	GSAGDMRAANLWPSPL	rank_018	0.78	C-D	1.150909091	D	A,2-9	SAGDMRAA	43.211	5.98	11.267
postGMF-runs\2client\WT_analysis\more_scans\ESR1\ESR1_281-296_output	2client	WT	unknown	GSAGDMRAANLWPSPL	rank_018	0.78	C-D	1.150909091	C	B,2-9	SAGDMRAA	42.534	6.005	11.142
postGMF-runs\2client\WT_analysis\more_scans\ESR1\ESR1_281-296_output	2client	WT	unknown	GSAGDMRAANLWPSPL	rank_003	0.79	C-D	0.990454545	C	A,5-12	DMRAANLW	43.156	6.234	11.756
postGMF-runs\2client\WT_analysis\more_scans\ESR1\ESR1_281-296_output	2client	WT	unknown	GSAGDMRAANLWPSPL	rank_003	0.79	C-D	0.990454545	D	B,5-12	DMRAANLW	41.386	6.518	12.031
postGMF-runs\2client\WT_analysis\more_scans\ESR1\ESR1_281-296_output	2client	WT	unknown	GSAGDMRAANLWPSPL	rank_007	0.79	C-D	0.988333333	D	A,4-11	GDMRAANL	42.674	6.762	11.978
postGMF-runs\2client\WT_analysis\more_scans\ESR1\ESR1_281-296_output	2client	WT	unknown	GSAGDMRAANLWPSPL	rank_007	0.79	C-D	0.988333333	C	B,4-11	GDMRAANL	38.441	6.769	12.445
postGMF-runs\2client\WT_analysis\more_scans\ESR1\ESR1_281-296_output	2client	WT	unknown	GSAGDMRAANLWPSPL	rank_020	0.78	C-D	1.105	D	B,3-10	AGDMRAAN	42.479	6.271	11.779
postGMF-runs\2client\WT_analysis\more_scans\ESR1\ESR1_281-296_output	2client	WT	unknown	GSAGDMRAANLWPSPL	rank_020	0.78	C-D	1.105	C	A,3-10	AGDMRAAN	40.12	6.711	12.22
postGMF-runs\2client\WT_analysis\more_scans\ESR1\ESR1_281-296_output	2client	WT	unknown	GSAGDMRAANLWPSPL	rank_004	0.79	C-D	1.005	C	B,3-10	AGDMRAAN	41.364	7.076	12.265
postGMF-runs\2client\WT_analysis\more_scans\ESR1\ESR1_281-296_output	2client	WT	unknown	GSAGDMRAANLWPSPL	rank_004	0.79	C-D	1.005	D	A,3-10	AGDMRAAN	41.044	7.128	12.403
postGMF-runs\2client\WT_analysis\more_scans\ESR1\ESR1_281-296_output	2client	WT	unknown	GSAGDMRAANLWPSPL	rank_006	0.79	C-D	0.969230769	C	A,5-12	DMRAANLW	40.896	6.895	12.898
postGMF-runs\2client\WT_analysis\more_scans\ESR1\ESR1_281-296_output	2client	WT	unknown	GSAGDMRAANLWPSPL	rank_006	0.79	C-D	0.969230769	D	B,4-11	GDMRAANL	36.839	7.357	12.971
postGMF-runs\2client\WT_analysis\more_scans\ESR1\ESR1_281-296_output	2client	WT	unknown	GSAGDMRAANLWPSPL	rank_023	0.77	C-D	0.999583333	C	A,7-14	RAANLWPS	39.743	8.385	13.724
postGMF-runs\2client\WT_analysis\more_scans\ESR1\ESR1_281-296_output	2client	WT	unknown	GSAGDMRAANLWPSPL	rank_023	0.77	C-D	0.999583333	D	B,7-14	RAANLWPS	38.841	8.468	13.783
postGMF-runs\2client\WT_analysis\more_scans\ESR1\ESR1_281-296_output	2client	WT	unknown	GSAGDMRAANLWPSPL	rank_010	0.79	C-D	0.989545455	D	B,3-10	AGDMRAAN	39.731	6.897	12.15
postGMF-runs\2client\WT_analysis\more_scans\ESR1\ESR1_281-296_output	2client	WT	unknown	GSAGDMRAANLWPSPL	rank_010	0.79	C-D	0.989545455	C	A,3-10	AGDMRAAN	38.709	6.95	12.232
postGMF-runs\2client\WT_analysis\more_scans\ESR1\ESR1_281-296_output	2client	WT	unknown	GSAGDMRAANLWPSPL	rank_022	0.78	C-D	1.016538462	C	A,7-14	RAANLWPS	39.606	7.864	13.428
postGMF-runs\2client\WT_analysis\more_scans\ESR1\ESR1_281-296_output	2client	WT	unknown	GSAGDMRAANLWPSPL	rank_022	0.78	C-D	1.016538462	D	B,7-14	RAANLWPS	38.259	8.119	13.595
postGMF-runs\2client\WT_analysis\more_scans\ESR1\ESR1_281-296_output	2client	WT	unknown	GSAGDMRAANLWPSPL	rank_009	0.79	C-D	0.978076923	C	A,5-12	DMRAANLW	38.514	6.971	12.803
postGMF-runs\2client\WT_analysis\more_scans\ESR1\ESR1_281-296_output	2client	WT	unknown	GSAGDMRAANLWPSPL	rank_009	0.79	C-D	0.978076923	D	B,4-11	GDMRAANL	36.626	7.303	12.959
postGMF-runs\2client\WT_analysis\more_scans\ESR1\ESR1_281-296_output	2client	WT	unknown	GSAGDMRAANLWPSPL	rank_008	0.79	C-D	0.973636364	D	B,5-12	DMRAANLW	37.344	7.241	12.574
postGMF-runs\2client\WT_analysis\more_scans\ESR1\ESR1_281-296_output	2client	WT	unknown	GSAGDMRAANLWPSPL	rank_008	0.79	C-D	0.973636364	C	A,5-12	DMRAANLW	37.075	7.207	12.521
postGMF-runs\2client\WT_analysis\more_scans\ESR1\ESR1_281-296_output	2client	WT	unknown	GSAGDMRAANLWPSPL	rank_014	0.78	C-D	0.96	C	B,5-12	DMRAANLW	36.99	7.242	13.047
postGMF-runs\2client\WT_analysis\more_scans\ESR1\ESR1_281-296_output	2client	WT	unknown	GSAGDMRAANLWPSPL	rank_014	0.78	C-D	0.96	D	A,4-11	GDMRAANL	36.149	7.423	12.782
postGMF-runs\2client\WT_analysis\more_scans\ESR1\ESR1_281-296_output	2client	WT	unknown	GSAGDMRAANLWPSPL	rank_016	0.78	C-D	0.964090909	D	A,3-10	AGDMRAAN	35.979	7.126	12.855
postGMF-runs\2client\WT_analysis\more_scans\ESR1\ESR1_281-296_output	2client	WT	unknown	GSAGDMRAANLWPSPL	rank_016	0.78	C-D	0.964090909	C	B,3-10	AGDMRAAN	35.897	6.978	12.739
postGMF-runs\2client\WT_analysis\more_scans\ESR1\ESR1_281-296_output	2client	WT	unknown	GSAGDMRAANLWPSPL	rank_015	0.78	C-D	0.957727273	D	B,3-10	AGDMRAAN	35.755	7.092	12.783
postGMF-runs\2client\WT_analysis\more_scans\ESR1\ESR1_281-296_output	2client	WT	unknown	GSAGDMRAANLWPSPL	rank_015	0.78	C-D	0.957727273	C	A,3-10	AGDMRAAN	34.922	7.158	12.878
postGMF-runs\2client\WT_analysis\more_scans\ESR1\ESR1_281-296_output	2client	WT	unknown	GSAGDMRAANLWPSPL	rank_005	0.79	C-D	0.978636364	C	A,3-10	AGDMRAAN	34.158	7.359	13.023
postGMF-runs\2client\WT_analysis\more_scans\ESR1\ESR1_281-296_output	2client	WT	unknown	GSAGDMRAANLWPSPL	rank_005	0.79	C-D	0.978636364	D	B,3-10	AGDMRAAN	33.316	7.659	13.311
postGMF-runs\2client\WT_analysis\more_scans\ESR1\ESR1_281-296_output	2client	WT	unknown	GSAGDMRAANLWPSPL	rank_025	0.77	C-D	0.992307692	D	B,6-13	MRAANLWP	34.044	9.707	14.023
postGMF-runs\2client\WT_analysis\more_scans\ESR1\ESR1_281-296_output	2client	WT	unknown	GSAGDMRAANLWPSPL	rank_025	0.77	C-D	0.992307692	C	A,5-12	DMRAANLW	33.157	9.69	14.005
postGMF-runs\2client\WT_analysis\more_scans\ESR1\ESR1_281-296_output	2client	WT	unknown	GSAGDMRAANLWPSPL	rank_019	0.78	C-D	0.966818182	C	B,6-13	MRAANLWP	33.001	7.705	13.62
postGMF-runs\2client\WT_analysis\more_scans\ESR1\ESR1_289-304_output	2client	WT	unknown	ANLWPSPLMIKRSKKN	rank_001	0.79	C-D	0.992727273	C	B,5-12	PSPLMIKR	40.76	7.045	12.157
postGMF-runs\2client\WT_analysis\more_scans\ESR1\ESR1_289-304_output	2client	WT	unknown	ANLWPSPLMIKRSKKN	rank_001	0.79	C-D	0.992727273	D	A,5-12	PSPLMIKR	39.695	7.303	12.388
postGMF-runs\2client\WT_analysis\more_scans\ESR1\ESR1_289-304_output	2client	WT	unknown	ANLWPSPLMIKRSKKN	rank_004	0.79	C-D	0.994090909	C	B,4-11	WPSPLMIK	40.391	7.073	12.352
postGMF-runs\2client\WT_analysis\more_scans\ESR1\ESR1_289-304_output	2client	WT	unknown	ANLWPSPLMIKRSKKN	rank_004	0.79	C-D	0.994090909	D	A,4-11	WPSPLMIK	39.741	7.187	12.369
postGMF-runs\2client\WT_analysis\more_scans\ESR1\ESR1_289-304_output	2client	WT	unknown	ANLWPSPLMIKRSKKN	rank_005	0.79	C-D	0.996818182	D	B,5-12	PSPLMIKR	40.303	7.237	12.066
postGMF-runs\2client\WT_analysis\more_scans\ESR1\ESR1_289-304_output	2client	WT	unknown	ANLWPSPLMIKRSKKN	rank_005	0.79	C-D	0.996818182	C	A,5-12	PSPLMIKR	39.444	7.263	12.142
postGMF-runs\2client\WT_analysis\more_scans\ESR1\ESR1_289-304_output	2client	WT	unknown	ANLWPSPLMIKRSKKN	rank_006	0.79	C-D	0.980454545	C	B,5-12	PSPLMIKR	40.281	7.317	12.122
postGMF-runs\2client\WT_analysis\more_scans\ESR1\ESR1_289-304_output	2client	WT	unknown	ANLWPSPLMIKRSKKN	rank_006	0.79	C-D	0.980454545	D	A,4-11	WPSPLMIK	39.424	7.361	12.316
postGMF-runs\2client\WT_analysis\more_scans\ESR1\ESR1_289-304_output	2client	WT	unknown	ANLWPSPLMIKRSKKN	rank_017	0.78	C-D	1.191363636	D	A,4-11	WPSPLMIK	39.875	6.349	11.491
postGMF-runs\2client\WT_analysis\more_scans\ESR1\ESR1_289-304_output	2client	WT	unknown	ANLWPSPLMIKRSKKN	rank_017	0.78	C-D	1.191363636	C	B,4-11	WPSPLMIK	39.45	6.485	11.694
postGMF-runs\2client\WT_analysis\more_scans\ESR1\ESR1_289-304_output	2client	WT	unknown	ANLWPSPLMIKRSKKN	rank_016	0.78	C-D	1.144545455	C	B,6-13	SPLMIKRS	39.595	6.263	11.188
postGMF-runs\2client\WT_analysis\more_scans\ESR1\ESR1_289-304_output	2client	WT	unknown	ANLWPSPLMIKRSKKN	rank_016	0.78	C-D	1.144545455	D	A,5-12	PSPLMIKR	38.679	6.83	12.15
postGMF-runs\2client\WT_analysis\more_scans\ESR1\ESR1_289-304_output	2client	WT	unknown	ANLWPSPLMIKRSKKN	rank_002	0.79	C-D	0.987727273	D	B,4-11	WPSPLMIK	39.465	6.858	11.774
postGMF-runs\2client\WT_analysis\more_scans\ESR1\ESR1_289-304_output	2client	WT	unknown	ANLWPSPLMIKRSKKN	rank_002	0.79	C-D	0.987727273	C	A,4-11	WPSPLMIK	36.754	6.959	12.018
postGMF-runs\2client\WT_analysis\more_scans\ESR1\ESR1_289-304_output	2client	WT	unknown	ANLWPSPLMIKRSKKN	rank_003	0.79	C-D	0.992727273	D	A,3-10	LWPSPLMI	39.3	7.037	12.638
postGMF-runs\2client\WT_analysis\more_scans\ESR1\ESR1_289-304_output	2client	WT	unknown	ANLWPSPLMIKRSKKN	rank_003	0.79	C-D	0.992727273	C	B,3-10	LWPSPLMI	38.995	7.021	12.536
postGMF-runs\2client\WT_analysis\more_scans\ESR1\ESR1_289-304_output	2client	WT	unknown	ANLWPSPLMIKRSKKN	rank_020	0.78	C-D	1.156818182	C	B,5-12	PSPLMIKR	38.625	6.586	11.805
postGMF-runs\2client\WT_analysis\more_scans\ESR1\ESR1_289-304_output	2client	WT	unknown	ANLWPSPLMIKRSKKN	rank_020	0.78	C-D	1.156818182	D	A,5-12	PSPLMIKR	38.033	6.642	11.929
postGMF-runs\2client\WT_analysis\more_scans\ESR1\ESR1_289-304_output	2client	WT	unknown	ANLWPSPLMIKRSKKN	rank_022	0.78	C-D	1.010909091	C	A,3-10	LWPSPLMI	38.091	7.422	12.528
postGMF-runs\2client\WT_analysis\more_scans\ESR1\ESR1_289-304_output	2client	WT	unknown	ANLWPSPLMIKRSKKN	rank_022	0.78	C-D	1.010909091	D	B,3-10	LWPSPLMI	37.965	7.535	12.624
postGMF-runs\2client\WT_analysis\more_scans\ESR1\ESR1_289-304_output	2client	WT	unknown	ANLWPSPLMIKRSKKN	rank_021	0.78	C-D	1.005833333	C	A,3-10	LWPSPLMI	37.942	7.612	12.732
postGMF-runs\2client\WT_analysis\more_scans\ESR1\ESR1_289-304_output	2client	WT	unknown	ANLWPSPLMIKRSKKN	rank_021	0.78	C-D	1.005833333	D	B,3-10	LWPSPLMI	37.187	7.714	12.87
postGMF-runs\2client\WT_analysis\more_scans\ESR1\ESR1_289-304_output	2client	WT	unknown	ANLWPSPLMIKRSKKN	rank_023	0.77	C-D	1.162307692	D	B,4-11	WPSPLMIK	37.039	6.698	12.434
postGMF-runs\2client\WT_analysis\more_scans\ESR1\ESR1_289-304_output	2client	WT	unknown	ANLWPSPLMIKRSKKN	rank_023	0.77	C-D	1.162307692	C	A,4-11	WPSPLMIK	36.857	6.779	12.559
postGMF-runs\2client\WT_analysis\more_scans\ESR1\ESR1_289-304_output	2client	WT	unknown	ANLWPSPLMIKRSKKN	rank_007	0.78	C-D	0.9895	D	A,5-12	PSPLMIKR	36.709	7.422	12.721
postGMF-runs\2client\WT_analysis\more_scans\ESR1\ESR1_289-304_output	2client	WT	unknown	ANLWPSPLMIKRSKKN	rank_007	0.78	C-D	0.9895	C	B,5-12	PSPLMIKR	36.156	7.564	12.692
postGMF-runs\2client\WT_analysis\more_scans\ESR1\ESR1_289-304_output	2client	WT	unknown	ANLWPSPLMIKRSKKN	rank_018	0.78	C-D	0.995909091	D	A,3-10	LWPSPLMI	36.434	7.684	13.085
postGMF-runs\2client\WT_analysis\more_scans\ESR1\ESR1_289-304_output	2client	WT	unknown	ANLWPSPLMIKRSKKN	rank_018	0.78	C-D	0.995909091	C	B,3-10	LWPSPLMI	35.728	7.812	13.228
postGMF-runs\2client\WT_analysis\more_scans\ESR1\ESR1_289-304_output	2client	WT	unknown	ANLWPSPLMIKRSKKN	rank_025	0.77	C-D	1.155909091	D	A,4-11	WPSPLMIK	35.991	7.03	12.672
postGMF-runs\2client\WT_analysis\more_scans\ESR1\ESR1_289-304_output	2client	WT	unknown	ANLWPSPLMIKRSKKN	rank_025	0.77	C-D	1.155909091	C	B,4-11	WPSPLMIK	35.578	7.093	12.739
postGMF-runs\2client\WT_analysis\more_scans\ESR1\ESR1_289-304_output	2client	WT	unknown	ANLWPSPLMIKRSKKN	rank_010	0.78	C-D	0.973636364	D	A,4-11	WPSPLMIK	35.789	7.428	12.835
postGMF-runs\2client\WT_analysis\more_scans\ESR1\ESR1_289-304_output	2client	WT	unknown	ANLWPSPLMIKRSKKN	rank_010	0.78	C-D	0.973636364	C	B,4-11	WPSPLMIK	34.257	7.709	13.237
postGMF-runs\2client\WT_analysis\more_scans\ESR1\ESR1_289-304_output	2client	WT	unknown	ANLWPSPLMIKRSKKN	rank_012	0.78	C-D	1.010454545	D	B,3-10	LWPSPLMI	35.685	7.583	13.073
postGMF-runs\2client\WT_analysis\more_scans\ESR1\ESR1_289-304_output	2client	WT	unknown	ANLWPSPLMIKRSKKN	rank_012	0.78	C-D	1.010454545	C	A,4-11	WPSPLMIK	35.131	7.495	12.957
postGMF-runs\2client\WT_analysis\more_scans\ESR1\ESR1_289-304_output	2client	WT	unknown	ANLWPSPLMIKRSKKN	rank_019	0.78	C-D	0.993181818	C	A,3-10	LWPSPLMI	35.18	7.757	13.276
postGMF-runs\2client\WT_analysis\more_scans\ESR1\ESR1_289-304_output	2client	WT	unknown	ANLWPSPLMIKRSKKN	rank_019	0.78	C-D	0.993181818	D	B,3-10	LWPSPLMI	34.789	7.785	13.286
postGMF-runs\2client\WT_analysis\more_scans\ESR1\ESR1_289-304_output	2client	WT	unknown	ANLWPSPLMIKRSKKN	rank_013	0.78	C-D	0.974090909	C	B,3-10	LWPSPLMI	34.734	7.836	13.514
postGMF-runs\2client\WT_analysis\more_scans\ESR1\ESR1_289-304_output	2client	WT	unknown	ANLWPSPLMIKRSKKN	rank_013	0.78	C-D	0.974090909	D	A,3-10	LWPSPLMI	34.726	7.825	13.481
postGMF-runs\2client\WT_analysis\more_scans\ESR1\ESR1_289-304_output	2client	WT	unknown	ANLWPSPLMIKRSKKN	rank_008	0.78	C-D	0.971818182	D	A,4-11	WPSPLMIK	34.01	7.561	13.209
postGMF-runs\2client\WT_analysis\more_scans\ESR1\ESR1_289-304_output	2client	WT	unknown	ANLWPSPLMIKRSKKN	rank_008	0.78	C-D	0.971818182	C	B,4-11	WPSPLMIK	33.784	7.755	13.308
postGMF-runs\2client\WT_analysis\more_scans\ESR1\ESR1_289-304_output	2client	WT	unknown	ANLWPSPLMIKRSKKN	rank_009	0.78	C-D	0.975	C	A,4-11	WPSPLMIK	32.587	7.962	13.684
postGMF-runs\2client\WT_analysis\more_scans\ESR1\ESR1_289-304_output	2client	WT	unknown	ANLWPSPLMIKRSKKN	rank_009	0.78	C-D	0.975	D	B,4-11	WPSPLMIK	32.081	8.069	13.801
postGMF-runs\2client\WT_analysis\more_scans\ESR1\ESR1_289-304_output	2client	WT	unknown	ANLWPSPLMIKRSKKN	rank_014	0.78	C-D	0.965416667	D	B,4-11	WPSPLMIK	32.425	8.151	13.713
postGMF-runs\2client\WT_analysis\more_scans\ESR1\ESR1_289-304_output	2client	WT	unknown	ANLWPSPLMIKRSKKN	rank_014	0.78	C-D	0.965416667	C	A,4-11	WPSPLMIK	32.334	8.227	13.927
postGMF-runs\2client\WT_analysis\more_scans\ESR1\ESR1_289-304_output	2client	WT	unknown	ANLWPSPLMIKRSKKN	rank_011	0.78	C-D	0.977692308	C	A,4-11	WPSPLMIK	32.346	8.351	14.001
postGMF-runs\2client\WT_analysis\more_scans\ESR1\ESR1_289-304_output	2client	WT	unknown	ANLWPSPLMIKRSKKN	rank_011	0.78	C-D	0.977692308	D	B,4-11	WPSPLMIK	32.218	8.118	13.841
postGMF-runs\2client\WT_analysis\more_scans\ESR1\ESR1_289-304_output	2client	WT	unknown	ANLWPSPLMIKRSKKN	rank_015	0.78	C-D	0.971923077	D	B,4-11	WPSPLMIK	32.26	8.136	13.787
postGMF-runs\2client\WT_analysis\more_scans\ESR1\ESR1_289-304_output	2client	WT	unknown	ANLWPSPLMIKRSKKN	rank_015	0.78	C-D	0.971923077	C	A,4-11	WPSPLMIK	32.098	8.137	13.775
postGMF-runs\2client\WT_analysis\more_scans\ESR1\ESR1_289-304_output	2client	WT	unknown	ANLWPSPLMIKRSKKN	rank_024	0.78	C-D	0.993636364	C	A,1-8	ANLWPSPL	30.154	8.307	12.811
postGMF-runs\2client\WT_analysis\more_scans\ESR1\ESR1_289-304_output	2client	WT	unknown	ANLWPSPLMIKRSKKN	rank_024	0.78	C-D	0.993636364	D	B,1-8	ANLWPSPL	29.9	8.363	12.884
postGMF-runs\2client\WT_analysis\more_scans\ESR1\ESR1_297-312_output	2client	WT	unknown	MIKRSKKNSLALSLTA	rank_001	0.85	C-D	1.012083333	D	B,5-12	SKKNSLAL	79.869	3.175	6.288
postGMF-runs\2client\WT_analysis\more_scans\ESR1\ESR1_297-312_output	2client	WT	unknown	MIKRSKKNSLALSLTA	rank_001	0.85	C-D	1.012083333	C	A,5-12	SKKNSLAL	73.726	3.868	7.616
postGMF-runs\2client\WT_analysis\more_scans\ESR1\ESR1_297-312_output	2client	WT	unknown	MIKRSKKNSLALSLTA	rank_002	0.85	C-D	0.999090909	D	B,5-12	SKKNSLAL	79.235	3.886	6.882
postGMF-runs\2client\WT_analysis\more_scans\ESR1\ESR1_297-312_output	2client	WT	unknown	MIKRSKKNSLALSLTA	rank_002	0.85	C-D	0.999090909	C	A,6-13	KKNSLALS	77.165	4.107	7.272
postGMF-runs\2client\WT_analysis\more_scans\ESR1\ESR1_297-312_output	2client	WT	unknown	MIKRSKKNSLALSLTA	rank_003	0.84	C-D	0.994090909	D	B,6-13	KKNSLALS	76.063	4.348	7.519
postGMF-runs\2client\WT_analysis\more_scans\ESR1\ESR1_297-312_output	2client	WT	unknown	MIKRSKKNSLALSLTA	rank_003	0.84	C-D	0.994090909	C	A,6-13	KKNSLALS	75.346	4.417	7.627
postGMF-runs\2client\WT_analysis\more_scans\ESR1\ESR1_297-312_output	2client	WT	unknown	MIKRSKKNSLALSLTA	rank_004	0.84	C-D	1	D	B,5-12	SKKNSLAL	73.571	4.557	7.82
postGMF-runs\2client\WT_analysis\more_scans\ESR1\ESR1_297-312_output	2client	WT	unknown	MIKRSKKNSLALSLTA	rank_004	0.84	C-D	1	C	A,5-12	SKKNSLAL	73.101	4.571	7.889
postGMF-runs\2client\WT_analysis\more_scans\ESR1\ESR1_297-312_output	2client	WT	unknown	MIKRSKKNSLALSLTA	rank_007	0.83	C-D	1.03875	C	A,3-10	KRSKKNSL	66.938	4.741	7.766
postGMF-runs\2client\WT_analysis\more_scans\ESR1\ESR1_297-312_output	2client	WT	unknown	MIKRSKKNSLALSLTA	rank_007	0.83	C-D	1.03875	D	B,3-10	KRSKKNSL	66.501	4.789	7.78
postGMF-runs\2client\WT_analysis\more_scans\ESR1\ESR1_297-312_output	2client	WT	unknown	MIKRSKKNSLALSLTA	rank_008	0.82	C-D	1.013076923	C	A,6-13	KKNSLALS	61.111	4.935	9.532
postGMF-runs\2client\WT_analysis\more_scans\ESR1\ESR1_297-312_output	2client	WT	unknown	MIKRSKKNSLALSLTA	rank_008	0.82	C-D	1.013076923	D	B,6-13	KKNSLALS	59.905	5.038	9.695
postGMF-runs\2client\WT_analysis\more_scans\ESR1\ESR1_297-312_output	2client	WT	unknown	MIKRSKKNSLALSLTA	rank_006	0.83	C-D	0.983181818	C	A,6-13	KKNSLALS	57.902	4.542	9.16
postGMF-runs\2client\WT_analysis\more_scans\ESR1\ESR1_297-312_output	2client	WT	unknown	MIKRSKKNSLALSLTA	rank_006	0.83	C-D	0.983181818	D	B,6-13	KKNSLALS	56.33	4.682	9.522
postGMF-runs\2client\WT_analysis\more_scans\ESR1\ESR1_297-312_output	2client	WT	unknown	MIKRSKKNSLALSLTA	rank_005	0.83	C-D	0.979545455	C	A,6-13	KKNSLALS	57.666	4.44	9.154
postGMF-runs\2client\WT_analysis\more_scans\ESR1\ESR1_297-312_output	2client	WT	unknown	MIKRSKKNSLALSLTA	rank_005	0.83	C-D	0.979545455	D	B,6-13	KKNSLALS	57.571	4.498	9.116
postGMF-runs\2client\WT_analysis\more_scans\ESR1\ESR1_297-312_output	2client	WT	unknown	MIKRSKKNSLALSLTA	rank_011	0.81	C-D	1.005	C	A,7-14	KNSLALSL	54.461	5.835	10.403
postGMF-runs\2client\WT_analysis\more_scans\ESR1\ESR1_297-312_output	2client	WT	unknown	MIKRSKKNSLALSLTA	rank_011	0.81	C-D	1.005	D	B,7-14	KNSLALSL	54.101	6.009	10.512
postGMF-runs\2client\WT_analysis\more_scans\ESR1\ESR1_297-312_output	2client	WT	unknown	MIKRSKKNSLALSLTA	rank_009	0.81	C-D	1.002727273	D	A,7-14	KNSLALSL	53.985	5.835	10.209
postGMF-runs\2client\WT_analysis\more_scans\ESR1\ESR1_297-312_output	2client	WT	unknown	MIKRSKKNSLALSLTA	rank_009	0.81	C-D	1.002727273	C	B,7-14	KNSLALSL	53.978	5.83	10.176
postGMF-runs\2client\WT_analysis\more_scans\ESR1\ESR1_297-312_output	2client	WT	unknown	MIKRSKKNSLALSLTA	rank_010	0.81	C-D	1.006818182	C	A,6-13	KKNSLALS	51.64	4.965	10.126
postGMF-runs\2client\WT_analysis\more_scans\ESR1\ESR1_297-312_output	2client	WT	unknown	MIKRSKKNSLALSLTA	rank_010	0.81	C-D	1.006818182	D	B,6-13	KKNSLALS	48.814	5.316	10.705
postGMF-runs\2client\WT_analysis\more_scans\ESR1\ESR1_297-312_output	2client	WT	unknown	MIKRSKKNSLALSLTA	rank_012	0.8	C-D	1.000909091	C	B,7-14	KNSLALSL	50.704	6.147	10.703
postGMF-runs\2client\WT_analysis\more_scans\ESR1\ESR1_297-312_output	2client	WT	unknown	MIKRSKKNSLALSLTA	rank_012	0.8	C-D	1.000909091	D	A,7-14	KNSLALSL	50.489	6.189	10.755
postGMF-runs\2client\WT_analysis\more_scans\ESR1\ESR1_297-312_output	2client	WT	unknown	MIKRSKKNSLALSLTA	rank_013	0.8	C-D	1.023181818	D	A,9-16	SLALSLTA	50.194	5.117	10.027
postGMF-runs\2client\WT_analysis\more_scans\ESR1\ESR1_297-312_output	2client	WT	unknown	MIKRSKKNSLALSLTA	rank_013	0.8	C-D	1.023181818	C	B,9-16	SLALSLTA	49.648	5.245	10.147
postGMF-runs\2client\WT_analysis\more_scans\ESR1\ESR1_297-312_output	2client	WT	unknown	MIKRSKKNSLALSLTA	rank_021	0.78	C-D	1.116818182	C	A,8-15	NSLALSLT	47.812	5.798	9.472
postGMF-runs\2client\WT_analysis\more_scans\ESR1\ESR1_297-312_output	2client	WT	unknown	MIKRSKKNSLALSLTA	rank_021	0.78	C-D	1.116818182	D	B,8-15	NSLALSLT	41.952	6.667	10.728
postGMF-runs\2client\WT_analysis\more_scans\ESR1\ESR1_297-312_output	2client	WT	unknown	MIKRSKKNSLALSLTA	rank_014	0.79	C-D	0.9985	D	A,8-15	NSLALSLT	46.954	7.034	11.605
postGMF-runs\2client\WT_analysis\more_scans\ESR1\ESR1_297-312_output	2client	WT	unknown	MIKRSKKNSLALSLTA	rank_014	0.79	C-D	0.9985	C	B,8-15	NSLALSLT	46.29	7.137	11.649
postGMF-runs\2client\WT_analysis\more_scans\ESR1\ESR1_297-312_output	2client	WT	unknown	MIKRSKKNSLALSLTA	rank_016	0.78	C-D	1.094545455	D	A,9-16	SLALSLTA	46.084	5.569	10.661
postGMF-runs\2client\WT_analysis\more_scans\ESR1\ESR1_297-312_output	2client	WT	unknown	MIKRSKKNSLALSLTA	rank_016	0.78	C-D	1.094545455	C	B,9-16	SLALSLTA	45.539	5.676	10.966
postGMF-runs\2client\WT_analysis\more_scans\ESR1\ESR1_297-312_output	2client	WT	unknown	MIKRSKKNSLALSLTA	rank_015	0.79	C-D	0.974090909	C	A,6-13	KKNSLALS	43.699	6.287	11.044
postGMF-runs\2client\WT_analysis\more_scans\ESR1\ESR1_297-312_output	2client	WT	unknown	MIKRSKKNSLALSLTA	rank_015	0.79	C-D	0.974090909	D	B,7-14	KNSLALSL	42.198	6.213	11.261
postGMF-runs\2client\WT_analysis\more_scans\ESR1\ESR1_297-312_output	2client	WT	unknown	MIKRSKKNSLALSLTA	rank_018	0.78	C-D	1.006818182	C	B,8-15	NSLALSLT	42.9	7.805	12.003
postGMF-runs\2client\WT_analysis\more_scans\ESR1\ESR1_297-312_output	2client	WT	unknown	MIKRSKKNSLALSLTA	rank_018	0.78	C-D	1.006818182	D	A,8-15	NSLALSLT	42.755	7.744	12.011
postGMF-runs\2client\WT_analysis\more_scans\ESR1\ESR1_297-312_output	2client	WT	unknown	MIKRSKKNSLALSLTA	rank_020	0.78	C-D	1.037272727	C	A,8-15	NSLALSLT	41.495	6.552	12.03
postGMF-runs\2client\WT_analysis\more_scans\ESR1\ESR1_297-312_output	2client	WT	unknown	MIKRSKKNSLALSLTA	rank_020	0.78	C-D	1.037272727	D	B,8-15	NSLALSLT	39.152	7.046	12.49
postGMF-runs\2client\WT_analysis\more_scans\ESR1\ESR1_297-312_output	2client	WT	unknown	MIKRSKKNSLALSLTA	rank_025	0.76	C-D	1.228076923	C	B,7-14	KNSLALSL	41.46	6.428	10.758
postGMF-runs\2client\WT_analysis\more_scans\ESR1\ESR1_297-312_output	2client	WT	unknown	MIKRSKKNSLALSLTA	rank_025	0.76	C-D	1.228076923	D	A,7-14	KNSLALSL	40.219	6.629	11.128
postGMF-runs\2client\WT_analysis\more_scans\ESR1\ESR1_297-312_output	2client	WT	unknown	MIKRSKKNSLALSLTA	rank_024	0.77	C-D	1.158181818	C	B,7-14	KNSLALSL	39.42	6.489	11.973
postGMF-runs\2client\WT_analysis\more_scans\ESR1\ESR1_297-312_output	2client	WT	unknown	MIKRSKKNSLALSLTA	rank_024	0.77	C-D	1.158181818	D	A,7-14	KNSLALSL	37.277	6.571	11.682
postGMF-runs\2client\WT_analysis\more_scans\ESR1\ESR1_297-312_output	2client	WT	unknown	MIKRSKKNSLALSLTA	rank_017	0.78	C-D	1.104545455	D	B,6-13	KKNSLALS	38.655	6.277	11.826
postGMF-runs\2client\WT_analysis\more_scans\ESR1\ESR1_297-312_output	2client	WT	unknown	MIKRSKKNSLALSLTA	rank_017	0.78	C-D	1.104545455	C	A,6-13	KKNSLALS	38.489	6.338	11.852
postGMF-runs\2client\WT_analysis\more_scans\ESR1\ESR1_297-312_output	2client	WT	unknown	MIKRSKKNSLALSLTA	rank_023	0.77	C-D	1.109090909	D	A,7-14	KNSLALSL	38.101	6.833	12.317
postGMF-runs\2client\WT_analysis\more_scans\ESR1\ESR1_297-312_output	2client	WT	unknown	MIKRSKKNSLALSLTA	rank_023	0.77	C-D	1.109090909	C	B,7-14	KNSLALSL	36.646	6.838	12.418
postGMF-runs\2client\WT_analysis\more_scans\ESR1\ESR1_297-312_output	2client	WT	unknown	MIKRSKKNSLALSLTA	rank_022	0.78	C-D	1.01	C	A,8-15	NSLALSLT	36.446	6.833	12.735
postGMF-runs\2client\WT_analysis\more_scans\ESR1\ESR1_297-312_output	2client	WT	unknown	MIKRSKKNSLALSLTA	rank_022	0.78	C-D	1.01	D	B,8-15	NSLALSLT	36.009	6.913	12.869
postGMF-runs\2client\WT_analysis\more_scans\ESR1\ESR1_297-312_output	2client	WT	unknown	MIKRSKKNSLALSLTA	rank_019	0.78	C-D	1.007083333	C	A,8-15	NSLALSLT	35.686	7.757	12.242
postGMF-runs\2client\WT_analysis\more_scans\ESR1\ESR1_297-312_output	2client	WT	unknown	MIKRSKKNSLALSLTA	rank_019	0.78	C-D	1.007083333	D	B,8-15	NSLALSLT	35.583	7.599	12.241
postGMF-runs\2client\WT_analysis\more_scans\ESR1\ESR1_305-320_output	2client	WT	unknown	SLALSLTADQMVSALL	rank_002	0.89	C-D	0.97	C	B,7-14	TADQMVSA	92.045	1.607	2.788
postGMF-runs\2client\WT_analysis\more_scans\ESR1\ESR1_305-320_output	2client	WT	unknown	SLALSLTADQMVSALL	rank_002	0.89	C-D	0.97	D	A,7-14	TADQMVSA	91.952	1.618	2.812
postGMF-runs\2client\WT_analysis\more_scans\ESR1\ESR1_305-320_output	2client	WT	unknown	SLALSLTADQMVSALL	rank_003	0.89	C-D	0.96625	D	B,7-14	TADQMVSA	91.328	1.67	2.964
postGMF-runs\2client\WT_analysis\more_scans\ESR1\ESR1_305-320_output	2client	WT	unknown	SLALSLTADQMVSALL	rank_003	0.89	C-D	0.96625	C	A,7-14	TADQMVSA	90.82	1.756	3.097
postGMF-runs\2client\WT_analysis\more_scans\ESR1\ESR1_305-320_output	2client	WT	unknown	SLALSLTADQMVSALL	rank_004	0.88	C-D	0.98375	D	B,7-14	TADQMVSA	89.593	1.914	3.349
postGMF-runs\2client\WT_analysis\more_scans\ESR1\ESR1_305-320_output	2client	WT	unknown	SLALSLTADQMVSALL	rank_004	0.88	C-D	0.98375	C	A,7-14	TADQMVSA	89.412	1.961	3.397
postGMF-runs\2client\WT_analysis\more_scans\ESR1\ESR1_305-320_output	2client	WT	unknown	SLALSLTADQMVSALL	rank_001	0.89	C-D	0.975384615	C	B,7-14	TADQMVSA	89.493	1.783	3.222
postGMF-runs\2client\WT_analysis\more_scans\ESR1\ESR1_305-320_output	2client	WT	unknown	SLALSLTADQMVSALL	rank_001	0.89	C-D	0.975384615	D	A,6-13	LTADQMVS	89.086	1.856	3.362
postGMF-runs\2client\WT_analysis\more_scans\ESR1\ESR1_305-320_output	2client	WT	unknown	SLALSLTADQMVSALL	rank_005	0.88	C-D	1.008076923	C	A,7-14	TADQMVSA	86.119	2.256	3.825
postGMF-runs\2client\WT_analysis\more_scans\ESR1\ESR1_305-320_output	2client	WT	unknown	SLALSLTADQMVSALL	rank_005	0.88	C-D	1.008076923	D	B,7-14	TADQMVSA	86.054	2.276	3.882
postGMF-runs\2client\WT_analysis\more_scans\ESR1\ESR1_305-320_output	2client	WT	unknown	SLALSLTADQMVSALL	rank_006	0.87	C-D	0.995769231	C	A,7-14	TADQMVSA	85.656	2.285	4.213
postGMF-runs\2client\WT_analysis\more_scans\ESR1\ESR1_305-320_output	2client	WT	unknown	SLALSLTADQMVSALL	rank_006	0.87	C-D	0.995769231	D	B,7-14	TADQMVSA	84.461	2.561	4.676
postGMF-runs\2client\WT_analysis\more_scans\ESR1\ESR1_305-320_output	2client	WT	unknown	SLALSLTADQMVSALL	rank_007	0.86	C-D	0.972272727	C	A,8-15	ADQMVSAL	80.679	2.232	5.337
postGMF-runs\2client\WT_analysis\more_scans\ESR1\ESR1_305-320_output	2client	WT	unknown	SLALSLTADQMVSALL	rank_007	0.86	C-D	0.972272727	D	B,8-15	ADQMVSAL	80.571	2.267	5.442
postGMF-runs\2client\WT_analysis\more_scans\ESR1\ESR1_305-320_output	2client	WT	unknown	SLALSLTADQMVSALL	rank_009	0.85	C-D	1.032272727	D	A,8-15	ADQMVSAL	79.616	3.374	5.326
postGMF-runs\2client\WT_analysis\more_scans\ESR1\ESR1_305-320_output	2client	WT	unknown	SLALSLTADQMVSALL	rank_009	0.85	C-D	1.032272727	C	B,8-15	ADQMVSAL	79.266	3.429	5.425
postGMF-runs\2client\WT_analysis\more_scans\ESR1\ESR1_305-320_output	2client	WT	unknown	SLALSLTADQMVSALL	rank_008	0.86	C-D	0.993636364	C	B,8-15	ADQMVSAL	78.257	2.698	6.223
postGMF-runs\2client\WT_analysis\more_scans\ESR1\ESR1_305-320_output	2client	WT	unknown	SLALSLTADQMVSALL	rank_008	0.86	C-D	0.993636364	D	A,8-15	ADQMVSAL	78.212	2.749	6.248
postGMF-runs\2client\WT_analysis\more_scans\ESR1\ESR1_305-320_output	2client	WT	unknown	SLALSLTADQMVSALL	rank_012	0.83	C-D	1.028846154	D	A,8-15	ADQMVSAL	72.726	4.079	7.617
postGMF-runs\2client\WT_analysis\more_scans\ESR1\ESR1_305-320_output	2client	WT	unknown	SLALSLTADQMVSALL	rank_012	0.83	C-D	1.028846154	C	B,7-14	TADQMVSA	68.11	4.395	8.586
postGMF-runs\2client\WT_analysis\more_scans\ESR1\ESR1_305-320_output	2client	WT	unknown	SLALSLTADQMVSALL	rank_010	0.84	C-D	1.041538462	C	B,8-15	ADQMVSAL	72.265	3.922	6.89
postGMF-runs\2client\WT_analysis\more_scans\ESR1\ESR1_305-320_output	2client	WT	unknown	SLALSLTADQMVSALL	rank_010	0.84	C-D	1.041538462	D	A,8-15	ADQMVSAL	71.769	3.959	6.959
postGMF-runs\2client\WT_analysis\more_scans\ESR1\ESR1_305-320_output	2client	WT	unknown	SLALSLTADQMVSALL	rank_011	0.84	C-D	1.030909091	C	B,8-15	ADQMVSAL	69.969	4.167	7.733
postGMF-runs\2client\WT_analysis\more_scans\ESR1\ESR1_305-320_output	2client	WT	unknown	SLALSLTADQMVSALL	rank_011	0.84	C-D	1.030909091	D	A,8-15	ADQMVSAL	69.801	4.228	7.767
postGMF-runs\2client\WT_analysis\more_scans\ESR1\ESR1_305-320_output	2client	WT	unknown	SLALSLTADQMVSALL	rank_013	0.83	C-D	1.014583333	D	A,7-14	TADQMVSA	66.484	4.561	9.103
postGMF-runs\2client\WT_analysis\more_scans\ESR1\ESR1_305-320_output	2client	WT	unknown	SLALSLTADQMVSALL	rank_013	0.83	C-D	1.014583333	C	B,7-14	TADQMVSA	65.309	4.601	9.109
postGMF-runs\2client\WT_analysis\more_scans\ESR1\ESR1_305-320_output	2client	WT	unknown	SLALSLTADQMVSALL	rank_014	0.81	C-D	1.020909091	C	B,7-14	TADQMVSA	60.129	5.644	9.278
postGMF-runs\2client\WT_analysis\more_scans\ESR1\ESR1_305-320_output	2client	WT	unknown	SLALSLTADQMVSALL	rank_014	0.81	C-D	1.020909091	D	A,7-14	TADQMVSA	59.397	5.678	9.418
postGMF-runs\2client\WT_analysis\more_scans\ESR1\ESR1_305-320_output	2client	WT	unknown	SLALSLTADQMVSALL	rank_015	0.8	C-D	1.033461538	D	B,7-14	TADQMVSA	59.2	6.165	9.405
postGMF-runs\2client\WT_analysis\more_scans\ESR1\ESR1_305-320_output	2client	WT	unknown	SLALSLTADQMVSALL	rank_015	0.8	C-D	1.033461538	C	A,7-14	TADQMVSA	56.545	6.522	9.849
postGMF-runs\2client\WT_analysis\more_scans\ESR1\ESR1_305-320_output	2client	WT	unknown	SLALSLTADQMVSALL	rank_017	0.79	C-D	1.057272727	C	B,7-14	TADQMVSA	51.395	6.698	10.816
postGMF-runs\2client\WT_analysis\more_scans\ESR1\ESR1_305-320_output	2client	WT	unknown	SLALSLTADQMVSALL	rank_017	0.79	C-D	1.057272727	D	A,7-14	TADQMVSA	50.094	6.807	10.994
postGMF-runs\2client\WT_analysis\more_scans\ESR1\ESR1_305-320_output	2client	WT	unknown	SLALSLTADQMVSALL	rank_016	0.79	C-D	1.057727273	D	A,7-14	TADQMVSA	50.306	6.553	10.938
postGMF-runs\2client\WT_analysis\more_scans\ESR1\ESR1_305-320_output	2client	WT	unknown	SLALSLTADQMVSALL	rank_016	0.79	C-D	1.057727273	C	B,7-14	TADQMVSA	48.566	6.665	11.15
postGMF-runs\2client\WT_analysis\more_scans\ESR1\ESR1_305-320_output	2client	WT	unknown	SLALSLTADQMVSALL	rank_019	0.78	C-D	1.056363636	D	A,7-14	TADQMVSA	48.316	6.96	11.138
postGMF-runs\2client\WT_analysis\more_scans\ESR1\ESR1_305-320_output	2client	WT	unknown	SLALSLTADQMVSALL	rank_019	0.78	C-D	1.056363636	C	B,7-14	TADQMVSA	47.807	7.014	11.197
postGMF-runs\2client\WT_analysis\more_scans\ESR1\ESR1_305-320_output	2client	WT	unknown	SLALSLTADQMVSALL	rank_020	0.78	C-D	1.070909091	D	B,7-14	TADQMVSA	48.133	6.724	11.145
postGMF-runs\2client\WT_analysis\more_scans\ESR1\ESR1_305-320_output	2client	WT	unknown	SLALSLTADQMVSALL	rank_020	0.78	C-D	1.070909091	C	A,7-14	TADQMVSA	47.835	6.849	11.143
postGMF-runs\2client\WT_analysis\more_scans\ESR1\ESR1_305-320_output	2client	WT	unknown	SLALSLTADQMVSALL	rank_018	0.79	C-D	1.030909091	C	A,7-14	TADQMVSA	47.41	6.806	10.795
postGMF-runs\2client\WT_analysis\more_scans\ESR1\ESR1_305-320_output	2client	WT	unknown	SLALSLTADQMVSALL	rank_018	0.79	C-D	1.030909091	D	B,7-14	TADQMVSA	46.094	6.851	10.919
postGMF-runs\2client\WT_analysis\more_scans\ESR1\ESR1_305-320_output	2client	WT	unknown	SLALSLTADQMVSALL	rank_023	0.78	C-D	1.049545455	D	B,7-14	TADQMVSA	41.457	7.335	12.011
postGMF-runs\2client\WT_analysis\more_scans\ESR1\ESR1_305-320_output	2client	WT	unknown	SLALSLTADQMVSALL	rank_023	0.78	C-D	1.049545455	C	A,7-14	TADQMVSA	41.34	7.312	12.034
postGMF-runs\2client\WT_analysis\more_scans\ESR1\ESR1_305-320_output	2client	WT	unknown	SLALSLTADQMVSALL	rank_024	0.78	C-D	1.027307692	C	B,7-14	TADQMVSA	37.507	7.428	12.443
postGMF-runs\2client\WT_analysis\more_scans\ESR1\ESR1_305-320_output	2client	WT	unknown	SLALSLTADQMVSALL	rank_024	0.78	C-D	1.027307692	D	A,7-14	TADQMVSA	36.82	7.52	12.529
postGMF-runs\2client\WT_analysis\more_scans\ESR1\ESR1_305-320_output	2client	WT	unknown	SLALSLTADQMVSALL	rank_025	0.78	C-D	1.001818182	D	A,7-14	TADQMVSA	37.08	7.879	12.699
postGMF-runs\2client\WT_analysis\more_scans\ESR1\ESR1_305-320_output	2client	WT	unknown	SLALSLTADQMVSALL	rank_025	0.78	C-D	1.001818182	C	B,7-14	TADQMVSA	36.072	7.882	12.795
postGMF-runs\2client\WT_analysis\more_scans\ESR1\ESR1_305-320_output	2client	WT	unknown	SLALSLTADQMVSALL	rank_021	0.78	C-D	0.981363636	C	B,6-13	LTADQMVS	30.619	8.002	14.132
postGMF-runs\2client\WT_analysis\more_scans\ESR1\ESR1_305-320_output	2client	WT	unknown	SLALSLTADQMVSALL	rank_021	0.78	C-D	0.981363636	D	A,6-13	LTADQMVS	29.859	8.125	14.384
postGMF-runs\2client\WT_analysis\more_scans\ESR1\ESR1_313-328_output	2client	WT	unknown	DQMVSALLDAEPPILY	rank_001	0.89	C-D	0.979230769	C	A,3-10	MVSALLDA	91.992	1.816	3.39
postGMF-runs\2client\WT_analysis\more_scans\ESR1\ESR1_313-328_output	2client	WT	unknown	DQMVSALLDAEPPILY	rank_001	0.89	C-D	0.979230769	D	B,3-10	MVSALLDA	91.586	1.909	3.563
postGMF-runs\2client\WT_analysis\more_scans\ESR1\ESR1_313-328_output	2client	WT	unknown	DQMVSALLDAEPPILY	rank_002	0.88	C-D	0.979090909	D	B,4-11	VSALLDAE	86.514	2.684	4.511
postGMF-runs\2client\WT_analysis\more_scans\ESR1\ESR1_313-328_output	2client	WT	unknown	DQMVSALLDAEPPILY	rank_002	0.88	C-D	0.979090909	C	A,4-11	VSALLDAE	86.399	2.711	4.538
postGMF-runs\2client\WT_analysis\more_scans\ESR1\ESR1_313-328_output	2client	WT	unknown	DQMVSALLDAEPPILY	rank_003	0.88	C-D	0.977727273	D	A,4-11	VSALLDAE	86.467	3.125	5.584
postGMF-runs\2client\WT_analysis\more_scans\ESR1\ESR1_313-328_output	2client	WT	unknown	DQMVSALLDAEPPILY	rank_003	0.88	C-D	0.977727273	C	B,4-11	VSALLDAE	86.14	3.186	5.66
postGMF-runs\2client\WT_analysis\more_scans\ESR1\ESR1_313-328_output	2client	WT	unknown	DQMVSALLDAEPPILY	rank_004	0.87	C-D	1.022916667	C	B,4-11	VSALLDAE	82.243	3.552	5.594
postGMF-runs\2client\WT_analysis\more_scans\ESR1\ESR1_313-328_output	2client	WT	unknown	DQMVSALLDAEPPILY	rank_004	0.87	C-D	1.022916667	D	A,4-11	VSALLDAE	80.688	3.809	5.915
postGMF-runs\2client\WT_analysis\more_scans\ESR1\ESR1_313-328_output	2client	WT	unknown	DQMVSALLDAEPPILY	rank_005	0.87	C-D	1.028846154	C	B,4-11	VSALLDAE	80.461	3.843	6.039
postGMF-runs\2client\WT_analysis\more_scans\ESR1\ESR1_313-328_output	2client	WT	unknown	DQMVSALLDAEPPILY	rank_005	0.87	C-D	1.028846154	D	A,4-11	VSALLDAE	80.312	3.868	6.098
postGMF-runs\2client\WT_analysis\more_scans\ESR1\ESR1_313-328_output	2client	WT	unknown	DQMVSALLDAEPPILY	rank_006	0.86	C-D	1.010909091	C	A,4-11	VSALLDAE	79.109	4.355	6.508
postGMF-runs\2client\WT_analysis\more_scans\ESR1\ESR1_313-328_output	2client	WT	unknown	DQMVSALLDAEPPILY	rank_006	0.86	C-D	1.010909091	D	B,4-11	VSALLDAE	78.516	4.524	6.682
postGMF-runs\2client\WT_analysis\more_scans\ESR1\ESR1_313-328_output	2client	WT	unknown	DQMVSALLDAEPPILY	rank_007	0.83	C-D	1.015454545	D	B,1-8	DQMVSALL	76.831	3.054	6.271
postGMF-runs\2client\WT_analysis\more_scans\ESR1\ESR1_313-328_output	2client	WT	unknown	DQMVSALLDAEPPILY	rank_007	0.83	C-D	1.015454545	C	A,1-8	DQMVSALL	76.644	3.126	6.332
postGMF-runs\2client\WT_analysis\more_scans\ESR1\ESR1_313-328_output	2client	WT	unknown	DQMVSALLDAEPPILY	rank_008	0.83	C-D	1.052272727	C	A,4-11	VSALLDAE	71.891	5.03	8.764
postGMF-runs\2client\WT_analysis\more_scans\ESR1\ESR1_313-328_output	2client	WT	unknown	DQMVSALLDAEPPILY	rank_008	0.83	C-D	1.052272727	D	B,4-11	VSALLDAE	69.871	5.184	8.919
postGMF-runs\2client\WT_analysis\more_scans\ESR1\ESR1_313-328_output	2client	WT	unknown	DQMVSALLDAEPPILY	rank_009	0.82	C-D	1.038636364	C	A,4-11	VSALLDAE	67.246	5.414	9.22
postGMF-runs\2client\WT_analysis\more_scans\ESR1\ESR1_313-328_output	2client	WT	unknown	DQMVSALLDAEPPILY	rank_009	0.82	C-D	1.038636364	D	B,4-11	VSALLDAE	65.649	5.563	9.356
postGMF-runs\2client\WT_analysis\more_scans\ESR1\ESR1_313-328_output	2client	WT	unknown	DQMVSALLDAEPPILY	rank_011	0.81	C-D	1.010384615	D	A,4-11	VSALLDAE	64.27	6.986	10.272
postGMF-runs\2client\WT_analysis\more_scans\ESR1\ESR1_313-328_output	2client	WT	unknown	DQMVSALLDAEPPILY	rank_011	0.81	C-D	1.010384615	C	B,4-11	VSALLDAE	59.124	7.728	11.077
postGMF-runs\2client\WT_analysis\more_scans\ESR1\ESR1_313-328_output	2client	WT	unknown	DQMVSALLDAEPPILY	rank_015	0.79	C-D	1.023636364	C	B,1-8	DQMVSALL	56.999	6.197	11.077
postGMF-runs\2client\WT_analysis\more_scans\ESR1\ESR1_313-328_output	2client	WT	unknown	DQMVSALLDAEPPILY	rank_015	0.79	C-D	1.023636364	D	A,2-9	QMVSALLD	51.621	6.327	12.122
postGMF-runs\2client\WT_analysis\more_scans\ESR1\ESR1_313-328_output	2client	WT	unknown	DQMVSALLDAEPPILY	rank_014	0.79	C-D	1.022272727	C	A,4-11	VSALLDAE	53.9	7.338	11.372
postGMF-runs\2client\WT_analysis\more_scans\ESR1\ESR1_313-328_output	2client	WT	unknown	DQMVSALLDAEPPILY	rank_014	0.79	C-D	1.022272727	D	B,4-11	VSALLDAE	53.34	7.386	11.462
postGMF-runs\2client\WT_analysis\more_scans\ESR1\ESR1_313-328_output	2client	WT	unknown	DQMVSALLDAEPPILY	rank_017	0.78	C-D	1.010384615	D	A,4-11	VSALLDAE	53.281	8.675	12.177
postGMF-runs\2client\WT_analysis\more_scans\ESR1\ESR1_313-328_output	2client	WT	unknown	DQMVSALLDAEPPILY	rank_017	0.78	C-D	1.010384615	C	B,4-11	VSALLDAE	49.719	8.978	12.547
postGMF-runs\2client\WT_analysis\more_scans\ESR1\ESR1_313-328_output	2client	WT	unknown	DQMVSALLDAEPPILY	rank_016	0.78	C-D	1.016923077	D	B,4-11	VSALLDAE	52.136	8.397	11.99
postGMF-runs\2client\WT_analysis\more_scans\ESR1\ESR1_313-328_output	2client	WT	unknown	DQMVSALLDAEPPILY	rank_016	0.78	C-D	1.016923077	C	A,4-11	VSALLDAE	52	8.406	12.018
postGMF-runs\2client\WT_analysis\more_scans\ESR1\ESR1_313-328_output	2client	WT	unknown	DQMVSALLDAEPPILY	rank_010	0.81	C-D	0.989615385	D	A,3-10	MVSALLDA	45.519	6.01	10.467
postGMF-runs\2client\WT_analysis\more_scans\ESR1\ESR1_313-328_output	2client	WT	unknown	DQMVSALLDAEPPILY	rank_010	0.81	C-D	0.989615385	C	B,3-10	MVSALLDA	45.166	5.677	10.342
postGMF-runs\2client\WT_analysis\more_scans\ESR1\ESR1_313-328_output	2client	WT	unknown	DQMVSALLDAEPPILY	rank_012	0.8	C-D	0.978076923	D	B,4-11	VSALLDAE	43.604	5.903	10.798
postGMF-runs\2client\WT_analysis\more_scans\ESR1\ESR1_313-328_output	2client	WT	unknown	DQMVSALLDAEPPILY	rank_012	0.8	C-D	0.978076923	C	A,4-11	VSALLDAE	42.035	6.175	11.154
postGMF-runs\2client\WT_analysis\more_scans\ESR1\ESR1_313-328_output	2client	WT	unknown	DQMVSALLDAEPPILY	rank_018	0.78	C-D	0.998636364	D	A,3-10	MVSALLDA	42.68	8.511	13.247
postGMF-runs\2client\WT_analysis\more_scans\ESR1\ESR1_313-328_output	2client	WT	unknown	DQMVSALLDAEPPILY	rank_018	0.78	C-D	0.998636364	C	B,3-10	MVSALLDA	42.57	8.623	13.279
postGMF-runs\2client\WT_analysis\more_scans\ESR1\ESR1_313-328_output	2client	WT	unknown	DQMVSALLDAEPPILY	rank_019	0.77	C-D	1.019545455	C	B,3-10	MVSALLDA	42.366	8.669	12.71
postGMF-runs\2client\WT_analysis\more_scans\ESR1\ESR1_313-328_output	2client	WT	unknown	DQMVSALLDAEPPILY	rank_019	0.77	C-D	1.019545455	D	A,3-10	MVSALLDA	41.517	8.472	12.713
postGMF-runs\2client\WT_analysis\more_scans\ESR1\ESR1_313-328_output	2client	WT	unknown	DQMVSALLDAEPPILY	rank_020	0.77	C-D	0.972272727	C	A,4-11	VSALLDAE	42.344	9.481	13.821
postGMF-runs\2client\WT_analysis\more_scans\ESR1\ESR1_313-328_output	2client	WT	unknown	DQMVSALLDAEPPILY	rank_020	0.77	C-D	0.972272727	D	B,4-11	VSALLDAE	41.422	9.481	14.012
postGMF-runs\2client\WT_analysis\more_scans\ESR1\ESR1_313-328_output	2client	WT	unknown	DQMVSALLDAEPPILY	rank_021	0.77	C-D	1.000909091	C	A,4-11	VSALLDAE	41.816	10.665	14.308
postGMF-runs\2client\WT_analysis\more_scans\ESR1\ESR1_313-328_output	2client	WT	unknown	DQMVSALLDAEPPILY	rank_021	0.77	C-D	1.000909091	D	B,3-10	MVSALLDA	39.636	10.671	14.131
postGMF-runs\2client\WT_analysis\more_scans\ESR1\ESR1_313-328_output	2client	WT	unknown	DQMVSALLDAEPPILY	rank_013	0.79	C-D	0.971538462	D	B,3-10	MVSALLDA	41.797	6.317	11.088
postGMF-runs\2client\WT_analysis\more_scans\ESR1\ESR1_313-328_output	2client	WT	unknown	DQMVSALLDAEPPILY	rank_013	0.79	C-D	0.971538462	C	A,3-10	MVSALLDA	39.859	6.834	11.645
postGMF-runs\2client\WT_analysis\more_scans\ESR1\ESR1_313-328_output	2client	WT	unknown	DQMVSALLDAEPPILY	rank_023	0.77	C-D	0.997307692	C	B,3-10	MVSALLDA	39.499	10.239	13.785
postGMF-runs\2client\WT_analysis\more_scans\ESR1\ESR1_313-328_output	2client	WT	unknown	DQMVSALLDAEPPILY	rank_023	0.77	C-D	0.997307692	D	A,3-10	MVSALLDA	37.596	10.442	14.152
postGMF-runs\2client\WT_analysis\more_scans\ESR1\ESR1_313-328_output	2client	WT	unknown	DQMVSALLDAEPPILY	rank_024	0.76	C-D	0.990416667	C	B,4-11	VSALLDAE	37.393	10.83	14.638
postGMF-runs\2client\WT_analysis\more_scans\ESR1\ESR1_313-328_output	2client	WT	unknown	DQMVSALLDAEPPILY	rank_024	0.76	C-D	0.990416667	D	A,4-11	VSALLDAE	37.037	10.856	14.724
postGMF-runs\2client\WT_analysis\more_scans\ESR1\ESR1_313-328_output	2client	WT	unknown	DQMVSALLDAEPPILY	rank_022	0.77	C-D	0.98	D	A,3-10	MVSALLDA	35.136	9.516	14.157
postGMF-runs\2client\WT_analysis\more_scans\ESR1\ESR1_313-328_output	2client	WT	unknown	DQMVSALLDAEPPILY	rank_022	0.77	C-D	0.98	C	B,3-10	MVSALLDA	33.906	10.058	14.443
postGMF-runs\2client\WT_analysis\more_scans\ESR1\ESR1_313-328_output	2client	WT	unknown	DQMVSALLDAEPPILY	rank_025	0.76	C-D	0.9795	C	B,4-11	VSALLDAE	33.475	10.335	14.992
postGMF-runs\2client\WT_analysis\more_scans\ESR1\ESR1_313-328_output	2client	WT	unknown	DQMVSALLDAEPPILY	rank_025	0.76	C-D	0.9795	D	A,4-11	VSALLDAE	32.756	10.503	15.203
postGMF-runs\2client\WT_analysis\more_scans\ESR1\ESR1_321-336_output	2client	WT	unknown	DAEPPILYSEYDPTRP	rank_001	0.82	C-D	1.023636364	D	A,6-13	ILYSEYDP	50.344	5.11	9.782
postGMF-runs\2client\WT_analysis\more_scans\ESR1\ESR1_321-336_output	2client	WT	unknown	DAEPPILYSEYDPTRP	rank_001	0.82	C-D	1.023636364	C	B,6-13	ILYSEYDP	49.98	5.257	9.995
postGMF-runs\2client\WT_analysis\more_scans\ESR1\ESR1_321-336_output	2client	WT	unknown	DAEPPILYSEYDPTRP	rank_009	0.78	C-D	1.032272727	C	B,4-11	PPILYSEY	48.179	7.481	12.878
postGMF-runs\2client\WT_analysis\more_scans\ESR1\ESR1_321-336_output	2client	WT	unknown	DAEPPILYSEYDPTRP	rank_009	0.78	C-D	1.032272727	D	A,4-11	PPILYSEY	41.937	8.307	13.32
postGMF-runs\2client\WT_analysis\more_scans\ESR1\ESR1_321-336_output	2client	WT	unknown	DAEPPILYSEYDPTRP	rank_002	0.81	C-D	0.993181818	C	B,6-13	ILYSEYDP	48.175	5.942	9.856
postGMF-runs\2client\WT_analysis\more_scans\ESR1\ESR1_321-336_output	2client	WT	unknown	DAEPPILYSEYDPTRP	rank_002	0.81	C-D	0.993181818	D	A,6-13	ILYSEYDP	48.093	6.122	9.975
postGMF-runs\2client\WT_analysis\more_scans\ESR1\ESR1_321-336_output	2client	WT	unknown	DAEPPILYSEYDPTRP	rank_004	0.79	C-D	1.010454545	C	B,4-11	PPILYSEY	45.599	6.248	10.523
postGMF-runs\2client\WT_analysis\more_scans\ESR1\ESR1_321-336_output	2client	WT	unknown	DAEPPILYSEYDPTRP	rank_004	0.79	C-D	1.010454545	D	A,4-11	PPILYSEY	45.116	6.449	10.728
postGMF-runs\2client\WT_analysis\more_scans\ESR1\ESR1_321-336_output	2client	WT	unknown	DAEPPILYSEYDPTRP	rank_005	0.79	C-D	1.001363636	C	A,5-12	PILYSEYD	42.511	6.542	11.336
postGMF-runs\2client\WT_analysis\more_scans\ESR1\ESR1_321-336_output	2client	WT	unknown	DAEPPILYSEYDPTRP	rank_005	0.79	C-D	1.001363636	D	B,5-12	PILYSEYD	41.858	6.913	11.677
postGMF-runs\2client\WT_analysis\more_scans\ESR1\ESR1_321-336_output	2client	WT	unknown	DAEPPILYSEYDPTRP	rank_021	0.77	C-D	1.029545455	D	A,5-12	PILYSEYD	40.476	9.033	12.75
postGMF-runs\2client\WT_analysis\more_scans\ESR1\ESR1_321-336_output	2client	WT	unknown	DAEPPILYSEYDPTRP	rank_021	0.77	C-D	1.029545455	C	B,5-12	PILYSEYD	37.444	8.724	13.215
postGMF-runs\2client\WT_analysis\more_scans\ESR1\ESR1_321-336_output	2client	WT	unknown	DAEPPILYSEYDPTRP	rank_006	0.79	C-D	0.997272727	D	A,4-11	PPILYSEY	39.202	7.189	11.993
postGMF-runs\2client\WT_analysis\more_scans\ESR1\ESR1_321-336_output	2client	WT	unknown	DAEPPILYSEYDPTRP	rank_006	0.79	C-D	0.997272727	C	B,4-11	PPILYSEY	39.151	7.127	12.138
postGMF-runs\2client\WT_analysis\more_scans\ESR1\ESR1_321-336_output	2client	WT	unknown	DAEPPILYSEYDPTRP	rank_008	0.78	C-D	0.985	D	B,4-11	PPILYSEY	38.195	7.493	12.232
postGMF-runs\2client\WT_analysis\more_scans\ESR1\ESR1_321-336_output	2client	WT	unknown	DAEPPILYSEYDPTRP	rank_023	0.77	C-D	0.999545455	D	A,5-12	PILYSEYD	37.642	9.267	13.407
postGMF-runs\2client\WT_analysis\more_scans\ESR1\ESR1_321-336_output	2client	WT	unknown	DAEPPILYSEYDPTRP	rank_023	0.77	C-D	0.999545455	C	B,5-12	PILYSEYD	37.605	9.394	13.458
postGMF-runs\2client\WT_analysis\more_scans\ESR1\ESR1_321-336_output	2client	WT	unknown	DAEPPILYSEYDPTRP	rank_019	0.77	C-D	0.988076923	D	B,5-12	PILYSEYD	36.809	9.56	13.475
postGMF-runs\2client\WT_analysis\more_scans\ESR1\ESR1_321-336_output	2client	WT	unknown	DAEPPILYSEYDPTRP	rank_019	0.77	C-D	0.988076923	C	A,6-13	ILYSEYDP	35.172	9.573	13.737
postGMF-runs\2client\WT_analysis\more_scans\ESR1\ESR1_321-336_output	2client	WT	unknown	DAEPPILYSEYDPTRP	rank_018	0.77	C-D	0.98875	D	B,5-12	PILYSEYD	36.602	8.787	13.309
postGMF-runs\2client\WT_analysis\more_scans\ESR1\ESR1_321-336_output	2client	WT	unknown	DAEPPILYSEYDPTRP	rank_022	0.77	C-D	0.976153846	D	B,5-12	PILYSEYD	35.564	9.953	13.716
postGMF-runs\2client\WT_analysis\more_scans\ESR1\ESR1_321-336_output	2client	WT	unknown	DAEPPILYSEYDPTRP	rank_022	0.77	C-D	0.976153846	C	A,5-12	PILYSEYD	35.114	9.942	13.684
postGMF-runs\2client\WT_analysis\more_scans\ESR1\ESR1_321-336_output	2client	WT	unknown	DAEPPILYSEYDPTRP	rank_024	0.76	C-D	0.991923077	D	A,5-12	PILYSEYD	35.28	10.465	13.825
postGMF-runs\2client\WT_analysis\more_scans\ESR1\ESR1_321-336_output	2client	WT	unknown	DAEPPILYSEYDPTRP	rank_024	0.76	C-D	0.991923077	C	B,5-12	PILYSEYD	33.606	10.499	14.028
postGMF-runs\2client\WT_analysis\more_scans\ESR1\ESR1_329-344_output	2client	WT	unknown	SEYDPTRPFSEASMMG	rank_002	0.83	C-D	0.996363636	C	B,9-16	FSEASMMG	79.006	3.741	6.29
postGMF-runs\2client\WT_analysis\more_scans\ESR1\ESR1_329-344_output	2client	WT	unknown	SEYDPTRPFSEASMMG	rank_002	0.83	C-D	0.996363636	D	A,9-16	FSEASMMG	78.835	3.773	6.27
postGMF-runs\2client\WT_analysis\more_scans\ESR1\ESR1_329-344_output	2client	WT	unknown	SEYDPTRPFSEASMMG	rank_003	0.83	C-D	1.004545455	C	A,9-16	FSEASMMG	78.243	4.322	7.186
postGMF-runs\2client\WT_analysis\more_scans\ESR1\ESR1_329-344_output	2client	WT	unknown	SEYDPTRPFSEASMMG	rank_003	0.83	C-D	1.004545455	D	B,9-16	FSEASMMG	78.122	4.368	7.226
postGMF-runs\2client\WT_analysis\more_scans\ESR1\ESR1_329-344_output	2client	WT	unknown	SEYDPTRPFSEASMMG	rank_001	0.83	C-D	0.982692308	C	A,9-16	FSEASMMG	77.943	3.765	7.183
postGMF-runs\2client\WT_analysis\more_scans\ESR1\ESR1_329-344_output	2client	WT	unknown	SEYDPTRPFSEASMMG	rank_001	0.83	C-D	0.982692308	D	B,8-15	PFSEASMM	76.462	3.663	7.151
postGMF-runs\2client\WT_analysis\more_scans\ESR1\ESR1_329-344_output	2client	WT	unknown	SEYDPTRPFSEASMMG	rank_004	0.82	C-D	1.005	C	A,9-16	FSEASMMG	75.781	4.876	7.639
postGMF-runs\2client\WT_analysis\more_scans\ESR1\ESR1_329-344_output	2client	WT	unknown	SEYDPTRPFSEASMMG	rank_004	0.82	C-D	1.005	D	B,9-16	FSEASMMG	74.75	5.014	7.757
postGMF-runs\2client\WT_analysis\more_scans\ESR1\ESR1_329-344_output	2client	WT	unknown	SEYDPTRPFSEASMMG	rank_005	0.81	C-D	1.005454545	D	B,9-16	FSEASMMG	71.447	5.521	8.511
postGMF-runs\2client\WT_analysis\more_scans\ESR1\ESR1_329-344_output	2client	WT	unknown	SEYDPTRPFSEASMMG	rank_005	0.81	C-D	1.005454545	C	A,9-16	FSEASMMG	70.649	5.638	8.641
postGMF-runs\2client\WT_analysis\more_scans\ESR1\ESR1_329-344_output	2client	WT	unknown	SEYDPTRPFSEASMMG	rank_011	0.79	C-D	0.968461538	C	B,8-15	PFSEASMM	57.868	6.977	10.794
postGMF-runs\2client\WT_analysis\more_scans\ESR1\ESR1_329-344_output	2client	WT	unknown	SEYDPTRPFSEASMMG	rank_011	0.79	C-D	0.968461538	D	A,8-15	PFSEASMM	42.899	8.134	12.302
postGMF-runs\2client\WT_analysis\more_scans\ESR1\ESR1_329-344_output	2client	WT	unknown	SEYDPTRPFSEASMMG	rank_008	0.8	C-D	1.013461538	C	B,8-15	PFSEASMM	50.191	6.162	11.269
postGMF-runs\2client\WT_analysis\more_scans\ESR1\ESR1_329-344_output	2client	WT	unknown	SEYDPTRPFSEASMMG	rank_008	0.8	C-D	1.013461538	D	A,8-15	PFSEASMM	49.511	6.277	11.345
postGMF-runs\2client\WT_analysis\more_scans\ESR1\ESR1_329-344_output	2client	WT	unknown	SEYDPTRPFSEASMMG	rank_013	0.78	C-D	1.008636364	C	B,8-15	PFSEASMM	50.122	8.2	10.925
postGMF-runs\2client\WT_analysis\more_scans\ESR1\ESR1_329-344_output	2client	WT	unknown	SEYDPTRPFSEASMMG	rank_013	0.78	C-D	1.008636364	D	A,8-15	PFSEASMM	47.973	8.433	11.235
postGMF-runs\2client\WT_analysis\more_scans\ESR1\ESR1_329-344_output	2client	WT	unknown	SEYDPTRPFSEASMMG	rank_006	0.8	C-D	0.969090909	C	A,9-16	FSEASMMG	47.696	5.568	10.551
postGMF-runs\2client\WT_analysis\more_scans\ESR1\ESR1_329-344_output	2client	WT	unknown	SEYDPTRPFSEASMMG	rank_006	0.8	C-D	0.969090909	D	B,9-16	FSEASMMG	47.315	5.578	10.667
postGMF-runs\2client\WT_analysis\more_scans\ESR1\ESR1_329-344_output	2client	WT	unknown	SEYDPTRPFSEASMMG	rank_009	0.8	C-D	0.983181818	D	A,9-16	FSEASMMG	47.065	6.022	10.853
postGMF-runs\2client\WT_analysis\more_scans\ESR1\ESR1_329-344_output	2client	WT	unknown	SEYDPTRPFSEASMMG	rank_009	0.8	C-D	0.983181818	C	B,8-15	PFSEASMM	46.726	6.124	11.257
postGMF-runs\2client\WT_analysis\more_scans\ESR1\ESR1_329-344_output	2client	WT	unknown	SEYDPTRPFSEASMMG	rank_012	0.79	C-D	0.997692308	D	B,8-15	PFSEASMM	46.201	7.572	12.257
postGMF-runs\2client\WT_analysis\more_scans\ESR1\ESR1_329-344_output	2client	WT	unknown	SEYDPTRPFSEASMMG	rank_012	0.79	C-D	0.997692308	C	A,8-15	PFSEASMM	44.971	7.544	12.347
postGMF-runs\2client\WT_analysis\more_scans\ESR1\ESR1_329-344_output	2client	WT	unknown	SEYDPTRPFSEASMMG	rank_007	0.8	C-D	0.963076923	C	B,7-14	RPFSEASM	44.509	6.338	11.37
postGMF-runs\2client\WT_analysis\more_scans\ESR1\ESR1_329-344_output	2client	WT	unknown	SEYDPTRPFSEASMMG	rank_007	0.8	C-D	0.963076923	D	A,7-14	RPFSEASM	43.501	6.246	11.322
postGMF-runs\2client\WT_analysis\more_scans\ESR1\ESR1_329-344_output	2client	WT	unknown	SEYDPTRPFSEASMMG	rank_010	0.79	C-D	0.98	C	A,8-15	PFSEASMM	44.325	7.068	12.052
postGMF-runs\2client\WT_analysis\more_scans\ESR1\ESR1_329-344_output	2client	WT	unknown	SEYDPTRPFSEASMMG	rank_010	0.79	C-D	0.98	D	B,8-15	PFSEASMM	43.391	7.255	12.246
postGMF-runs\2client\WT_analysis\more_scans\ESR1\ESR1_329-344_output	2client	WT	unknown	SEYDPTRPFSEASMMG	rank_022	0.78	C-D	0.961363636	C	A,9-16	FSEASMMG	43.985	8.004	11.997
postGMF-runs\2client\WT_analysis\more_scans\ESR1\ESR1_329-344_output	2client	WT	unknown	SEYDPTRPFSEASMMG	rank_022	0.78	C-D	0.961363636	D	B,9-16	FSEASMMG	43.691	8.13	11.97
postGMF-runs\2client\WT_analysis\more_scans\ESR1\ESR1_329-344_output	2client	WT	unknown	SEYDPTRPFSEASMMG	rank_017	0.78	C-D	0.993461538	C	A,8-15	PFSEASMM	41.129	7.648	12.457
postGMF-runs\2client\WT_analysis\more_scans\ESR1\ESR1_329-344_output	2client	WT	unknown	SEYDPTRPFSEASMMG	rank_017	0.78	C-D	0.993461538	D	B,8-15	PFSEASMM	40.5	7.8	12.623
postGMF-runs\2client\WT_analysis\more_scans\ESR1\ESR1_329-344_output	2client	WT	unknown	SEYDPTRPFSEASMMG	rank_015	0.78	C-D	0.977307692	C	B,7-14	RPFSEASM	37.939	7.447	12.766
postGMF-runs\2client\WT_analysis\more_scans\ESR1\ESR1_329-344_output	2client	WT	unknown	SEYDPTRPFSEASMMG	rank_015	0.78	C-D	0.977307692	D	A,8-15	PFSEASMM	35.071	8.559	13.484
postGMF-runs\2client\WT_analysis\more_scans\ESR1\ESR1_329-344_output	2client	WT	unknown	SEYDPTRPFSEASMMG	rank_016	0.78	C-D	0.973846154	C	B,8-15	PFSEASMM	37.47	7.711	13.003
postGMF-runs\2client\WT_analysis\more_scans\ESR1\ESR1_329-344_output	2client	WT	unknown	SEYDPTRPFSEASMMG	rank_016	0.78	C-D	0.973846154	D	A,8-15	PFSEASMM	36.715	7.732	13.044
postGMF-runs\2client\WT_analysis\more_scans\ESR1\ESR1_329-344_output	2client	WT	unknown	SEYDPTRPFSEASMMG	rank_019	0.78	C-D	1.045454545	C	A,8-15	PFSEASMM	34.166	8.217	13.477
postGMF-runs\2client\WT_analysis\more_scans\ESR1\ESR1_329-344_output	2client	WT	unknown	SEYDPTRPFSEASMMG	rank_014	0.78	C-D	0.964583333	D	B,8-15	PFSEASMM	33.695	7.756	13.5
postGMF-runs\2client\WT_analysis\more_scans\ESR1\ESR1_329-344_output	2client	WT	unknown	SEYDPTRPFSEASMMG	rank_014	0.78	C-D	0.964583333	C	A,8-15	PFSEASMM	32.655	7.844	13.55
postGMF-runs\2client\WT_analysis\more_scans\ESR1\ESR1_329-344_output	2client	WT	unknown	SEYDPTRPFSEASMMG	rank_018	0.78	C-D	0.961818182	D	A,8-15	PFSEASMM	32.933	8.047	15.084
postGMF-runs\2client\WT_analysis\more_scans\ESR1\ESR1_329-344_output	2client	WT	unknown	SEYDPTRPFSEASMMG	rank_018	0.78	C-D	0.961818182	C	B,8-15	PFSEASMM	32.809	8.118	15.114
postGMF-runs\2client\WT_analysis\more_scans\ESR1\ESR1_33-48_output	2client	WT	unknown	IPLERPLGEVYLDSSK	rank_001	0.89	C-D	0.988461538	C	A,7-14	LGEVYLDS	88.898	1.722	3.615
postGMF-runs\2client\WT_analysis\more_scans\ESR1\ESR1_33-48_output	2client	WT	unknown	IPLERPLGEVYLDSSK	rank_001	0.89	C-D	0.988461538	D	B,7-14	LGEVYLDS	87.554	1.86	3.867
postGMF-runs\2client\WT_analysis\more_scans\ESR1\ESR1_33-48_output	2client	WT	unknown	IPLERPLGEVYLDSSK	rank_002	0.88	C-D	0.995384615	D	B,7-14	LGEVYLDS	87.179	1.906	3.989
postGMF-runs\2client\WT_analysis\more_scans\ESR1\ESR1_33-48_output	2client	WT	unknown	IPLERPLGEVYLDSSK	rank_002	0.88	C-D	0.995384615	C	A,7-14	LGEVYLDS	85.266	2.291	4.488
postGMF-runs\2client\WT_analysis\more_scans\ESR1\ESR1_33-48_output	2client	WT	unknown	IPLERPLGEVYLDSSK	rank_003	0.87	C-D	1.030769231	D	A,7-14	LGEVYLDS	82.899	2.837	5.414
postGMF-runs\2client\WT_analysis\more_scans\ESR1\ESR1_33-48_output	2client	WT	unknown	IPLERPLGEVYLDSSK	rank_003	0.87	C-D	1.030769231	C	B,7-14	LGEVYLDS	81.666	3.106	5.747
postGMF-runs\2client\WT_analysis\more_scans\ESR1\ESR1_33-48_output	2client	WT	unknown	IPLERPLGEVYLDSSK	rank_004	0.85	C-D	1.032307692	C	B,7-14	LGEVYLDS	78.54	3.33	6.115
postGMF-runs\2client\WT_analysis\more_scans\ESR1\ESR1_33-48_output	2client	WT	unknown	IPLERPLGEVYLDSSK	rank_004	0.85	C-D	1.032307692	D	A,7-14	LGEVYLDS	78	3.502	6.265
postGMF-runs\2client\WT_analysis\more_scans\ESR1\ESR1_33-48_output	2client	WT	unknown	IPLERPLGEVYLDSSK	rank_014	0.78	C-D	1.025384615	D	B,7-14	LGEVYLDS	53.493	8.225	11.179
postGMF-runs\2client\WT_analysis\more_scans\ESR1\ESR1_33-48_output	2client	WT	unknown	IPLERPLGEVYLDSSK	rank_014	0.78	C-D	1.025384615	C	A,7-14	LGEVYLDS	49.284	8.975	11.856
postGMF-runs\2client\WT_analysis\more_scans\ESR1\ESR1_33-48_output	2client	WT	unknown	IPLERPLGEVYLDSSK	rank_012	0.78	C-D	1.013181818	D	A,7-14	LGEVYLDS	49.56	7.759	11.49
postGMF-runs\2client\WT_analysis\more_scans\ESR1\ESR1_33-48_output	2client	WT	unknown	IPLERPLGEVYLDSSK	rank_012	0.78	C-D	1.013181818	C	B,7-14	LGEVYLDS	46.625	8.152	11.868
postGMF-runs\2client\WT_analysis\more_scans\ESR1\ESR1_33-48_output	2client	WT	unknown	IPLERPLGEVYLDSSK	rank_006	0.8	C-D	0.995909091	C	A,7-14	LGEVYLDS	48.895	5.382	10.079
postGMF-runs\2client\WT_analysis\more_scans\ESR1\ESR1_33-48_output	2client	WT	unknown	IPLERPLGEVYLDSSK	rank_006	0.8	C-D	0.995909091	D	B,7-14	LGEVYLDS	42.016	6.831	11.497
postGMF-runs\2client\WT_analysis\more_scans\ESR1\ESR1_33-48_output	2client	WT	unknown	IPLERPLGEVYLDSSK	rank_016	0.78	C-D	1.015	C	A,7-14	LGEVYLDS	48.809	8.459	11.949
postGMF-runs\2client\WT_analysis\more_scans\ESR1\ESR1_33-48_output	2client	WT	unknown	IPLERPLGEVYLDSSK	rank_016	0.78	C-D	1.015	D	B,7-14	LGEVYLDS	47.611	8.845	12.185
postGMF-runs\2client\WT_analysis\more_scans\ESR1\ESR1_33-48_output	2client	WT	unknown	IPLERPLGEVYLDSSK	rank_005	0.8	C-D	1.002727273	D	A,7-14	LGEVYLDS	47.635	6.089	11.034
postGMF-runs\2client\WT_analysis\more_scans\ESR1\ESR1_33-48_output	2client	WT	unknown	IPLERPLGEVYLDSSK	rank_005	0.8	C-D	1.002727273	C	B,7-14	LGEVYLDS	47.438	6.16	10.977
postGMF-runs\2client\WT_analysis\more_scans\ESR1\ESR1_33-48_output	2client	WT	unknown	IPLERPLGEVYLDSSK	rank_007	0.79	C-D	1.012727273	D	A,8-15	GEVYLDSS	46.259	6.371	10.648
postGMF-runs\2client\WT_analysis\more_scans\ESR1\ESR1_33-48_output	2client	WT	unknown	IPLERPLGEVYLDSSK	rank_007	0.79	C-D	1.012727273	C	B,8-15	GEVYLDSS	44.108	6.858	11.135
postGMF-runs\2client\WT_analysis\more_scans\ESR1\ESR1_33-48_output	2client	WT	unknown	IPLERPLGEVYLDSSK	rank_008	0.79	C-D	0.978846154	C	A,7-14	LGEVYLDS	44.543	6.578	11.03
postGMF-runs\2client\WT_analysis\more_scans\ESR1\ESR1_33-48_output	2client	WT	unknown	IPLERPLGEVYLDSSK	rank_009	0.79	C-D	1.010454545	D	A,7-14	LGEVYLDS	41.945	6.369	11.374
postGMF-runs\2client\WT_analysis\more_scans\ESR1\ESR1_33-48_output	2client	WT	unknown	IPLERPLGEVYLDSSK	rank_009	0.79	C-D	1.010454545	C	B,7-14	LGEVYLDS	41.221	6.439	11.545
postGMF-runs\2client\WT_analysis\more_scans\ESR1\ESR1_33-48_output	2client	WT	unknown	IPLERPLGEVYLDSSK	rank_011	0.79	C-D	0.985	C	A,7-14	LGEVYLDS	41.527	7.552	12.04
postGMF-runs\2client\WT_analysis\more_scans\ESR1\ESR1_33-48_output	2client	WT	unknown	IPLERPLGEVYLDSSK	rank_011	0.79	C-D	0.985	D	B,7-14	LGEVYLDS	40.281	7.65	12.304
postGMF-runs\2client\WT_analysis\more_scans\ESR1\ESR1_33-48_output	2client	WT	unknown	IPLERPLGEVYLDSSK	rank_010	0.79	C-D	1.01	C	A,8-15	GEVYLDSS	40.201	6.708	11.655
postGMF-runs\2client\WT_analysis\more_scans\ESR1\ESR1_33-48_output	2client	WT	unknown	IPLERPLGEVYLDSSK	rank_010	0.79	C-D	1.01	D	B,8-15	GEVYLDSS	39.754	6.648	11.698
postGMF-runs\2client\WT_analysis\more_scans\ESR1\ESR1_33-48_output	2client	WT	unknown	IPLERPLGEVYLDSSK	rank_013	0.78	C-D	1.009090909	D	B,6-13	PLGEVYLD	40.102	7.557	13.664
postGMF-runs\2client\WT_analysis\more_scans\ESR1\ESR1_33-48_output	2client	WT	unknown	IPLERPLGEVYLDSSK	rank_013	0.78	C-D	1.009090909	C	A,6-13	PLGEVYLD	39.836	7.505	13.602
postGMF-runs\2client\WT_analysis\more_scans\ESR1\ESR1_33-48_output	2client	WT	unknown	IPLERPLGEVYLDSSK	rank_018	0.78	C-D	1.000454545	D	A,6-13	PLGEVYLD	37.105	7.872	13.326
postGMF-runs\2client\WT_analysis\more_scans\ESR1\ESR1_33-48_output	2client	WT	unknown	IPLERPLGEVYLDSSK	rank_018	0.78	C-D	1.000454545	C	B,6-13	PLGEVYLD	36.516	7.963	13.404
postGMF-runs\2client\WT_analysis\more_scans\ESR1\ESR1_33-48_output	2client	WT	unknown	IPLERPLGEVYLDSSK	rank_015	0.78	C-D	0.985	C	A,6-13	PLGEVYLD	36.02	7.844	13.46
postGMF-runs\2client\WT_analysis\more_scans\ESR1\ESR1_33-48_output	2client	WT	unknown	IPLERPLGEVYLDSSK	rank_015	0.78	C-D	0.985	D	B,6-13	PLGEVYLD	35.721	7.96	13.535
postGMF-runs\2client\WT_analysis\more_scans\ESR1\ESR1_33-48_output	2client	WT	unknown	IPLERPLGEVYLDSSK	rank_017	0.78	C-D	0.989090909	D	B,6-13	PLGEVYLD	35.94	7.8	13.357
postGMF-runs\2client\WT_analysis\more_scans\ESR1\ESR1_33-48_output	2client	WT	unknown	IPLERPLGEVYLDSSK	rank_017	0.78	C-D	0.989090909	C	A,6-13	PLGEVYLD	35.191	7.915	13.408
postGMF-runs\2client\WT_analysis\more_scans\ESR1\ESR1_33-48_output	2client	WT	unknown	IPLERPLGEVYLDSSK	rank_024	0.77	C-D	1.044090909	C	A,7-14	LGEVYLDS	34.544	8.55	12.717
postGMF-runs\2client\WT_analysis\more_scans\ESR1\ESR1_33-48_output	2client	WT	unknown	IPLERPLGEVYLDSSK	rank_024	0.77	C-D	1.044090909	D	B,7-14	LGEVYLDS	33.92	8.544	12.757
postGMF-runs\2client\WT_analysis\more_scans\ESR1\ESR1_33-48_output	2client	WT	unknown	IPLERPLGEVYLDSSK	rank_021	0.77	C-D	0.996818182	D	A,6-13	PLGEVYLD	33.649	8.304	12.893
postGMF-runs\2client\WT_analysis\more_scans\ESR1\ESR1_33-48_output	2client	WT	unknown	IPLERPLGEVYLDSSK	rank_021	0.77	C-D	0.996818182	C	B,6-13	PLGEVYLD	33.473	8.261	13.042
postGMF-runs\2client\WT_analysis\more_scans\ESR1\ESR1_33-48_output	2client	WT	unknown	IPLERPLGEVYLDSSK	rank_023	0.77	C-D	0.975833333	D	A,5-12	RPLGEVYL	31.59	9.422	13.822
postGMF-runs\2client\WT_analysis\more_scans\ESR1\ESR1_33-48_output	2client	WT	unknown	IPLERPLGEVYLDSSK	rank_023	0.77	C-D	0.975833333	C	B,5-12	RPLGEVYL	30.906	9.391	13.837
postGMF-runs\2client\WT_analysis\more_scans\ESR1\ESR1_337-352_output	2client	WT	unknown	FSEASMMGLLTNLADR	rank_001	0.86	C-D	0.974545455	C	B,6-13	MMGLLTNL	81.001	3.799	6.762
postGMF-runs\2client\WT_analysis\more_scans\ESR1\ESR1_337-352_output	2client	WT	unknown	FSEASMMGLLTNLADR	rank_001	0.86	C-D	0.974545455	D	A,6-13	MMGLLTNL	80.665	3.909	6.922
postGMF-runs\2client\WT_analysis\more_scans\ESR1\ESR1_337-352_output	2client	WT	unknown	FSEASMMGLLTNLADR	rank_002	0.83	C-D	1.018076923	C	A,2-9	SEASMMGL	70.72	4.513	8.644
postGMF-runs\2client\WT_analysis\more_scans\ESR1\ESR1_337-352_output	2client	WT	unknown	FSEASMMGLLTNLADR	rank_002	0.83	C-D	1.018076923	D	B,2-9	SEASMMGL	67.239	4.907	9.235
postGMF-runs\2client\WT_analysis\more_scans\ESR1\ESR1_337-352_output	2client	WT	unknown	FSEASMMGLLTNLADR	rank_003	0.81	C-D	1.014615385	C	B,3-10	EASMMGLL	58.659	5.509	10.875
postGMF-runs\2client\WT_analysis\more_scans\ESR1\ESR1_337-352_output	2client	WT	unknown	FSEASMMGLLTNLADR	rank_003	0.81	C-D	1.014615385	D	A,3-10	EASMMGLL	58.544	5.682	10.961
postGMF-runs\2client\WT_analysis\more_scans\ESR1\ESR1_337-352_output	2client	WT	unknown	FSEASMMGLLTNLADR	rank_004	0.81	C-D	1.012692308	D	A,3-10	EASMMGLL	54.673	5.964	11.307
postGMF-runs\2client\WT_analysis\more_scans\ESR1\ESR1_337-352_output	2client	WT	unknown	FSEASMMGLLTNLADR	rank_004	0.81	C-D	1.012692308	C	B,3-10	EASMMGLL	51.181	6.273	11.585
postGMF-runs\2client\WT_analysis\more_scans\ESR1\ESR1_337-352_output	2client	WT	unknown	FSEASMMGLLTNLADR	rank_009	0.79	C-D	1.026818182	C	B,6-13	MMGLLTNL	54.621	7.54	11.325
postGMF-runs\2client\WT_analysis\more_scans\ESR1\ESR1_337-352_output	2client	WT	unknown	FSEASMMGLLTNLADR	rank_009	0.79	C-D	1.026818182	D	A,6-13	MMGLLTNL	52.161	7.799	11.759
postGMF-runs\2client\WT_analysis\more_scans\ESR1\ESR1_337-352_output	2client	WT	unknown	FSEASMMGLLTNLADR	rank_005	0.81	C-D	0.997727273	C	B,6-13	MMGLLTNL	44.191	5.245	10.525
postGMF-runs\2client\WT_analysis\more_scans\ESR1\ESR1_337-352_output	2client	WT	unknown	FSEASMMGLLTNLADR	rank_005	0.81	C-D	0.997727273	D	A,6-13	MMGLLTNL	44.008	5.319	10.618
postGMF-runs\2client\WT_analysis\more_scans\ESR1\ESR1_337-352_output	2client	WT	unknown	FSEASMMGLLTNLADR	rank_006	0.8	C-D	0.996363636	C	B,6-13	MMGLLTNL	42.556	5.447	10.846
postGMF-runs\2client\WT_analysis\more_scans\ESR1\ESR1_337-352_output	2client	WT	unknown	FSEASMMGLLTNLADR	rank_006	0.8	C-D	0.996363636	D	A,6-13	MMGLLTNL	41.484	5.511	10.932
postGMF-runs\2client\WT_analysis\more_scans\ESR1\ESR1_337-352_output	2client	WT	unknown	FSEASMMGLLTNLADR	rank_008	0.79	C-D	0.964090909	D	A,7-14	MGLLTNLA	40.175	6.582	11.945
postGMF-runs\2client\WT_analysis\more_scans\ESR1\ESR1_337-352_output	2client	WT	unknown	FSEASMMGLLTNLADR	rank_008	0.79	C-D	0.964090909	C	B,7-14	MGLLTNLA	39.708	6.692	12.063
postGMF-runs\2client\WT_analysis\more_scans\ESR1\ESR1_337-352_output	2client	WT	unknown	FSEASMMGLLTNLADR	rank_007	0.8	C-D	1.010909091	C	B,5-12	SMMGLLTN	39.992	6.06	11.944
postGMF-runs\2client\WT_analysis\more_scans\ESR1\ESR1_337-352_output	2client	WT	unknown	FSEASMMGLLTNLADR	rank_007	0.8	C-D	1.010909091	D	A,5-12	SMMGLLTN	39.73	6.215	12.094
postGMF-runs\2client\WT_analysis\more_scans\ESR1\ESR1_337-352_output	2client	WT	unknown	FSEASMMGLLTNLADR	rank_014	0.78	C-D	0.984090909	D	B,6-13	MMGLLTNL	38.661	6.611	12.427
postGMF-runs\2client\WT_analysis\more_scans\ESR1\ESR1_337-352_output	2client	WT	unknown	FSEASMMGLLTNLADR	rank_014	0.78	C-D	0.984090909	C	A,5-12	SMMGLLTN	35.725	7.37	12.713
postGMF-runs\2client\WT_analysis\more_scans\ESR1\ESR1_337-352_output	2client	WT	unknown	FSEASMMGLLTNLADR	rank_011	0.79	C-D	1.001363636	D	A,5-12	SMMGLLTN	38.634	6.724	12.307
postGMF-runs\2client\WT_analysis\more_scans\ESR1\ESR1_337-352_output	2client	WT	unknown	FSEASMMGLLTNLADR	rank_011	0.79	C-D	1.001363636	C	B,5-12	SMMGLLTN	37.898	6.808	12.331
postGMF-runs\2client\WT_analysis\more_scans\ESR1\ESR1_337-352_output	2client	WT	unknown	FSEASMMGLLTNLADR	rank_013	0.78	C-D	1.002272727	D	A,6-13	MMGLLTNL	37.471	6.78	12.456
postGMF-runs\2client\WT_analysis\more_scans\ESR1\ESR1_337-352_output	2client	WT	unknown	FSEASMMGLLTNLADR	rank_013	0.78	C-D	1.002272727	C	B,6-13	MMGLLTNL	37.15	6.842	12.485
postGMF-runs\2client\WT_analysis\more_scans\ESR1\ESR1_337-352_output	2client	WT	unknown	FSEASMMGLLTNLADR	rank_012	0.78	C-D	1.042727273	C	B,5-12	SMMGLLTN	36.599	6.959	12.975
postGMF-runs\2client\WT_analysis\more_scans\ESR1\ESR1_337-352_output	2client	WT	unknown	FSEASMMGLLTNLADR	rank_012	0.78	C-D	1.042727273	D	A,5-12	SMMGLLTN	35.754	7.085	13.065
postGMF-runs\2client\WT_analysis\more_scans\ESR1\ESR1_337-352_output	2client	WT	unknown	FSEASMMGLLTNLADR	rank_020	0.78	C-D	1.033636364	C	B,5-12	SMMGLLTN	36.182	7.116	13.375
postGMF-runs\2client\WT_analysis\more_scans\ESR1\ESR1_337-352_output	2client	WT	unknown	FSEASMMGLLTNLADR	rank_020	0.78	C-D	1.033636364	D	A,5-12	SMMGLLTN	35.891	7.197	13.476
postGMF-runs\2client\WT_analysis\more_scans\ESR1\ESR1_337-352_output	2client	WT	unknown	FSEASMMGLLTNLADR	rank_019	0.78	C-D	1.046818182	D	A,5-12	SMMGLLTN	35.929	7.026	13.174
postGMF-runs\2client\WT_analysis\more_scans\ESR1\ESR1_337-352_output	2client	WT	unknown	FSEASMMGLLTNLADR	rank_019	0.78	C-D	1.046818182	C	B,5-12	SMMGLLTN	35.725	7.078	13.207
postGMF-runs\2client\WT_analysis\more_scans\ESR1\ESR1_337-352_output	2client	WT	unknown	FSEASMMGLLTNLADR	rank_017	0.78	C-D	0.977272727	D	A,6-13	MMGLLTNL	35.853	7.386	13.086
postGMF-runs\2client\WT_analysis\more_scans\ESR1\ESR1_337-352_output	2client	WT	unknown	FSEASMMGLLTNLADR	rank_017	0.78	C-D	0.977272727	C	B,6-13	MMGLLTNL	35.657	7.38	12.932
postGMF-runs\2client\WT_analysis\more_scans\ESR1\ESR1_337-352_output	2client	WT	unknown	FSEASMMGLLTNLADR	rank_018	0.78	C-D	0.995454545	D	A,5-12	SMMGLLTN	35.466	7.34	12.918
postGMF-runs\2client\WT_analysis\more_scans\ESR1\ESR1_337-352_output	2client	WT	unknown	FSEASMMGLLTNLADR	rank_018	0.78	C-D	0.995454545	C	B,5-12	SMMGLLTN	34.208	7.486	13.072
postGMF-runs\2client\WT_analysis\more_scans\ESR1\ESR1_337-352_output	2client	WT	unknown	FSEASMMGLLTNLADR	rank_016	0.78	C-D	0.988636364	C	A,5-12	SMMGLLTN	35.433	7.435	12.855
postGMF-runs\2client\WT_analysis\more_scans\ESR1\ESR1_337-352_output	2client	WT	unknown	FSEASMMGLLTNLADR	rank_016	0.78	C-D	0.988636364	D	B,5-12	SMMGLLTN	35.33	7.038	12.491
postGMF-runs\2client\WT_analysis\more_scans\ESR1\ESR1_337-352_output	2client	WT	unknown	FSEASMMGLLTNLADR	rank_015	0.78	C-D	1.000454545	C	A,5-12	SMMGLLTN	35.351	7.216	12.549
postGMF-runs\2client\WT_analysis\more_scans\ESR1\ESR1_337-352_output	2client	WT	unknown	FSEASMMGLLTNLADR	rank_015	0.78	C-D	1.000454545	D	B,5-12	SMMGLLTN	35.015	7.433	12.648
postGMF-runs\2client\WT_analysis\more_scans\ESR1\ESR1_337-352_output	2client	WT	unknown	FSEASMMGLLTNLADR	rank_022	0.78	C-D	1.029545455	C	B,5-12	SMMGLLTN	35.114	7.785	13.431
postGMF-runs\2client\WT_analysis\more_scans\ESR1\ESR1_337-352_output	2client	WT	unknown	FSEASMMGLLTNLADR	rank_022	0.78	C-D	1.029545455	D	A,5-12	SMMGLLTN	34.907	7.668	13.45
postGMF-runs\2client\WT_analysis\more_scans\ESR1\ESR1_345-360_output	2client	WT	unknown	LLTNLADRELVHMINW	rank_001	0.84	C-D	1.061153846	C	B,5-12	LADRELVH	73.473	4.901	8.195
postGMF-runs\2client\WT_analysis\more_scans\ESR1\ESR1_345-360_output	2client	WT	unknown	LLTNLADRELVHMINW	rank_001	0.84	C-D	1.061153846	D	A,5-12	LADRELVH	71.29	5.15	8.553
postGMF-runs\2client\WT_analysis\more_scans\ESR1\ESR1_345-360_output	2client	WT	unknown	LLTNLADRELVHMINW	rank_002	0.83	C-D	1.027727273	C	B,5-12	LADRELVH	66.865	4.931	8.913
postGMF-runs\2client\WT_analysis\more_scans\ESR1\ESR1_345-360_output	2client	WT	unknown	LLTNLADRELVHMINW	rank_002	0.83	C-D	1.027727273	D	A,5-12	LADRELVH	66.305	4.99	8.96
postGMF-runs\2client\WT_analysis\more_scans\ESR1\ESR1_345-360_output	2client	WT	unknown	LLTNLADRELVHMINW	rank_003	0.82	C-D	1.03	D	A,5-12	LADRELVH	60.844	5.731	10.011
postGMF-runs\2client\WT_analysis\more_scans\ESR1\ESR1_345-360_output	2client	WT	unknown	LLTNLADRELVHMINW	rank_003	0.82	C-D	1.03	C	B,5-12	LADRELVH	60.669	5.826	10.049
postGMF-runs\2client\WT_analysis\more_scans\ESR1\ESR1_345-360_output	2client	WT	unknown	LLTNLADRELVHMINW	rank_005	0.81	C-D	1.031153846	C	B,6-13	ADRELVHM	57.691	5.879	10.646
postGMF-runs\2client\WT_analysis\more_scans\ESR1\ESR1_345-360_output	2client	WT	unknown	LLTNLADRELVHMINW	rank_005	0.81	C-D	1.031153846	D	A,6-13	ADRELVHM	57.383	5.915	10.643
postGMF-runs\2client\WT_analysis\more_scans\ESR1\ESR1_345-360_output	2client	WT	unknown	LLTNLADRELVHMINW	rank_006	0.81	C-D	1.023181818	C	A,6-13	ADRELVHM	55.438	6.555	11.07
postGMF-runs\2client\WT_analysis\more_scans\ESR1\ESR1_345-360_output	2client	WT	unknown	LLTNLADRELVHMINW	rank_006	0.81	C-D	1.023181818	D	B,6-13	ADRELVHM	53.634	6.587	11.211
postGMF-runs\2client\WT_analysis\more_scans\ESR1\ESR1_345-360_output	2client	WT	unknown	LLTNLADRELVHMINW	rank_009	0.8	C-D	1.017727273	C	B,6-13	ADRELVHM	54.455	5.629	9.736
postGMF-runs\2client\WT_analysis\more_scans\ESR1\ESR1_345-360_output	2client	WT	unknown	LLTNLADRELVHMINW	rank_009	0.8	C-D	1.017727273	D	A,6-13	ADRELVHM	44.46	7.025	11.77
postGMF-runs\2client\WT_analysis\more_scans\ESR1\ESR1_345-360_output	2client	WT	unknown	LLTNLADRELVHMINW	rank_007	0.8	C-D	1.016363636	C	B,6-13	ADRELVHM	53.844	6.129	11.208
postGMF-runs\2client\WT_analysis\more_scans\ESR1\ESR1_345-360_output	2client	WT	unknown	LLTNLADRELVHMINW	rank_007	0.8	C-D	1.016363636	D	A,6-13	ADRELVHM	50.436	6.48	11.525
postGMF-runs\2client\WT_analysis\more_scans\ESR1\ESR1_345-360_output	2client	WT	unknown	LLTNLADRELVHMINW	rank_004	0.82	C-D	1.030454545	C	B,6-13	ADRELVHM	53.791	6.394	11.022
postGMF-runs\2client\WT_analysis\more_scans\ESR1\ESR1_345-360_output	2client	WT	unknown	LLTNLADRELVHMINW	rank_004	0.82	C-D	1.030454545	D	A,7-14	DRELVHMI	51.398	6.548	11.745
postGMF-runs\2client\WT_analysis\more_scans\ESR1\ESR1_345-360_output	2client	WT	unknown	LLTNLADRELVHMINW	rank_012	0.79	C-D	1.06	C	B,6-13	ADRELVHM	49.44	7.353	11.423
postGMF-runs\2client\WT_analysis\more_scans\ESR1\ESR1_345-360_output	2client	WT	unknown	LLTNLADRELVHMINW	rank_012	0.79	C-D	1.06	D	A,7-14	DRELVHMI	44.71	7.528	12.235
postGMF-runs\2client\WT_analysis\more_scans\ESR1\ESR1_345-360_output	2client	WT	unknown	LLTNLADRELVHMINW	rank_010	0.8	C-D	1.004545455	C	B,6-13	ADRELVHM	48.843	7.627	11.869
postGMF-runs\2client\WT_analysis\more_scans\ESR1\ESR1_345-360_output	2client	WT	unknown	LLTNLADRELVHMINW	rank_010	0.8	C-D	1.004545455	D	A,6-13	ADRELVHM	48.221	7.803	12.042
postGMF-runs\2client\WT_analysis\more_scans\ESR1\ESR1_345-360_output	2client	WT	unknown	LLTNLADRELVHMINW	rank_008	0.8	C-D	0.985	C	B,8-15	RELVHMIN	48.578	6.128	11.523
postGMF-runs\2client\WT_analysis\more_scans\ESR1\ESR1_345-360_output	2client	WT	unknown	LLTNLADRELVHMINW	rank_008	0.8	C-D	0.985	D	A,7-14	DRELVHMI	42.326	6.795	12.257
postGMF-runs\2client\WT_analysis\more_scans\ESR1\ESR1_345-360_output	2client	WT	unknown	LLTNLADRELVHMINW	rank_016	0.79	C-D	1.01	C	A,6-13	ADRELVHM	46.491	7.84	12.101
postGMF-runs\2client\WT_analysis\more_scans\ESR1\ESR1_345-360_output	2client	WT	unknown	LLTNLADRELVHMINW	rank_016	0.79	C-D	1.01	D	B,6-13	ADRELVHM	44.994	7.992	12.326
postGMF-runs\2client\WT_analysis\more_scans\ESR1\ESR1_345-360_output	2client	WT	unknown	LLTNLADRELVHMINW	rank_013	0.79	C-D	1.010909091	C	B,6-13	ADRELVHM	46.024	7.264	11.556
postGMF-runs\2client\WT_analysis\more_scans\ESR1\ESR1_345-360_output	2client	WT	unknown	LLTNLADRELVHMINW	rank_013	0.79	C-D	1.010909091	D	A,6-13	ADRELVHM	43.498	7.669	11.938
postGMF-runs\2client\WT_analysis\more_scans\ESR1\ESR1_345-360_output	2client	WT	unknown	LLTNLADRELVHMINW	rank_011	0.8	C-D	1.009615385	C	A,7-14	DRELVHMI	45.706	7.759	12.932
postGMF-runs\2client\WT_analysis\more_scans\ESR1\ESR1_345-360_output	2client	WT	unknown	LLTNLADRELVHMINW	rank_011	0.8	C-D	1.009615385	D	B,7-14	DRELVHMI	45.559	7.865	12.942
postGMF-runs\2client\WT_analysis\more_scans\ESR1\ESR1_345-360_output	2client	WT	unknown	LLTNLADRELVHMINW	rank_014	0.79	C-D	1.004090909	C	B,6-13	ADRELVHM	43.848	7.232	11.746
postGMF-runs\2client\WT_analysis\more_scans\ESR1\ESR1_345-360_output	2client	WT	unknown	LLTNLADRELVHMINW	rank_014	0.79	C-D	1.004090909	D	A,7-14	DRELVHMI	43.149	7.229	12.02
postGMF-runs\2client\WT_analysis\more_scans\ESR1\ESR1_345-360_output	2client	WT	unknown	LLTNLADRELVHMINW	rank_017	0.79	C-D	1.029090909	C	B,7-14	DRELVHMI	42.964	7.473	12.234
postGMF-runs\2client\WT_analysis\more_scans\ESR1\ESR1_345-360_output	2client	WT	unknown	LLTNLADRELVHMINW	rank_017	0.79	C-D	1.029090909	D	A,7-14	DRELVHMI	41.958	7.616	12.415
postGMF-runs\2client\WT_analysis\more_scans\ESR1\ESR1_345-360_output	2client	WT	unknown	LLTNLADRELVHMINW	rank_018	0.79	C-D	0.98	D	B,7-14	DRELVHMI	42.392	6.842	12.214
postGMF-runs\2client\WT_analysis\more_scans\ESR1\ESR1_345-360_output	2client	WT	unknown	LLTNLADRELVHMINW	rank_018	0.79	C-D	0.98	C	A,8-15	RELVHMIN	42.14	7.219	12.791
postGMF-runs\2client\WT_analysis\more_scans\ESR1\ESR1_345-360_output	2client	WT	unknown	LLTNLADRELVHMINW	rank_023	0.78	C-D	1.060454545	D	A,8-15	RELVHMIN	41.916	7.337	12.766
postGMF-runs\2client\WT_analysis\more_scans\ESR1\ESR1_345-360_output	2client	WT	unknown	LLTNLADRELVHMINW	rank_023	0.78	C-D	1.060454545	C	B,9-16	ELVHMINW	41.649	7.569	12.392
postGMF-runs\2client\WT_analysis\more_scans\ESR1\ESR1_345-360_output	2client	WT	unknown	LLTNLADRELVHMINW	rank_020	0.78	C-D	0.989090909	D	B,7-14	DRELVHMI	40.609	7.229	12.163
postGMF-runs\2client\WT_analysis\more_scans\ESR1\ESR1_345-360_output	2client	WT	unknown	LLTNLADRELVHMINW	rank_020	0.78	C-D	0.989090909	C	A,7-14	DRELVHMI	34.288	8.312	13.331
postGMF-runs\2client\WT_analysis\more_scans\ESR1\ESR1_345-360_output	2client	WT	unknown	LLTNLADRELVHMINW	rank_019	0.79	C-D	0.994545455	C	A,8-15	RELVHMIN	40.078	7.058	12.614
postGMF-runs\2client\WT_analysis\more_scans\ESR1\ESR1_345-360_output	2client	WT	unknown	LLTNLADRELVHMINW	rank_019	0.79	C-D	0.994545455	D	B,8-15	RELVHMIN	39.787	7.136	12.713
postGMF-runs\2client\WT_analysis\more_scans\ESR1\ESR1_345-360_output	2client	WT	unknown	LLTNLADRELVHMINW	rank_015	0.79	C-D	0.976923077	D	A,7-14	DRELVHMI	39.883	7.725	13.355
postGMF-runs\2client\WT_analysis\more_scans\ESR1\ESR1_345-360_output	2client	WT	unknown	LLTNLADRELVHMINW	rank_015	0.79	C-D	0.976923077	C	B,7-14	DRELVHMI	39.8	7.981	13.456
postGMF-runs\2client\WT_analysis\more_scans\ESR1\ESR1_345-360_output	2client	WT	unknown	LLTNLADRELVHMINW	rank_022	0.78	C-D	0.962727273	D	A,8-15	RELVHMIN	38.491	7.853	12.545
postGMF-runs\2client\WT_analysis\more_scans\ESR1\ESR1_345-360_output	2client	WT	unknown	LLTNLADRELVHMINW	rank_022	0.78	C-D	0.962727273	C	B,8-15	RELVHMIN	36.041	8.379	13.125
postGMF-runs\2client\WT_analysis\more_scans\ESR1\ESR1_345-360_output	2client	WT	unknown	LLTNLADRELVHMINW	rank_021	0.78	C-D	0.9775	C	B,8-15	RELVHMIN	36.808	7.965	12.582
postGMF-runs\2client\WT_analysis\more_scans\ESR1\ESR1_345-360_output	2client	WT	unknown	LLTNLADRELVHMINW	rank_021	0.78	C-D	0.9775	D	A,8-15	RELVHMIN	35.769	8.229	12.866
postGMF-runs\2client\WT_analysis\more_scans\ESR1\ESR1_345-360_output	2client	WT	unknown	LLTNLADRELVHMINW	rank_024	0.78	C-D	1.010909091	C	A,8-15	RELVHMIN	34.725	8.318	12.956
postGMF-runs\2client\WT_analysis\more_scans\ESR1\ESR1_345-360_output	2client	WT	unknown	LLTNLADRELVHMINW	rank_024	0.78	C-D	1.010909091	D	B,8-15	RELVHMIN	34.149	8.334	13.056
postGMF-runs\2client\WT_analysis\more_scans\ESR1\ESR1_345-360_output	2client	WT	unknown	LLTNLADRELVHMINW	rank_025	0.77	C-D	0.978636364	C	B,8-15	RELVHMIN	32.533	9.219	14.317
postGMF-runs\2client\WT_analysis\more_scans\ESR1\ESR1_345-360_output	2client	WT	unknown	LLTNLADRELVHMINW	rank_025	0.77	C-D	0.978636364	D	A,8-15	RELVHMIN	32.48	9.028	14.062
postGMF-runs\2client\WT_analysis\more_scans\ESR1\ESR1_353-368_output	2client	WT	unknown	ELVHMINWAKRVPGFV	rank_001	0.9	C-D	0.887272727	D	B,1-8	ELVHMINW	96.368	1.326	2.029
postGMF-runs\2client\WT_analysis\more_scans\ESR1\ESR1_353-368_output	2client	WT	unknown	ELVHMINWAKRVPGFV	rank_001	0.9	C-D	0.887272727	C	A,1-8	ELVHMINW	96.314	1.34	2.061
postGMF-runs\2client\WT_analysis\more_scans\ESR1\ESR1_353-368_output	2client	WT	unknown	ELVHMINWAKRVPGFV	rank_002	0.9	C-D	0.901363636	D	A,1-8	ELVHMINW	96.202	1.275	1.955
postGMF-runs\2client\WT_analysis\more_scans\ESR1\ESR1_353-368_output	2client	WT	unknown	ELVHMINWAKRVPGFV	rank_002	0.9	C-D	0.901363636	C	B,1-8	ELVHMINW	96.055	1.301	2.021
postGMF-runs\2client\WT_analysis\more_scans\ESR1\ESR1_353-368_output	2client	WT	unknown	ELVHMINWAKRVPGFV	rank_003	0.9	C-D	0.897272727	C	B,1-8	ELVHMINW	94.125	1.654	2.716
postGMF-runs\2client\WT_analysis\more_scans\ESR1\ESR1_353-368_output	2client	WT	unknown	ELVHMINWAKRVPGFV	rank_003	0.9	C-D	0.897272727	D	A,1-8	ELVHMINW	93.65	1.762	2.901
postGMF-runs\2client\WT_analysis\more_scans\ESR1\ESR1_353-368_output	2client	WT	unknown	ELVHMINWAKRVPGFV	rank_004	0.87	C-D	0.914090909	D	A,3-10	VHMINWAK	87.046	3.359	5.52
postGMF-runs\2client\WT_analysis\more_scans\ESR1\ESR1_353-368_output	2client	WT	unknown	ELVHMINWAKRVPGFV	rank_004	0.87	C-D	0.914090909	C	B,3-10	VHMINWAK	84.234	4.238	6.508
postGMF-runs\2client\WT_analysis\more_scans\ESR1\ESR1_353-368_output	2client	WT	unknown	ELVHMINWAKRVPGFV	rank_005	0.86	C-D	0.954545455	D	A,3-10	VHMINWAK	77.808	3.899	7.17
postGMF-runs\2client\WT_analysis\more_scans\ESR1\ESR1_353-368_output	2client	WT	unknown	ELVHMINWAKRVPGFV	rank_005	0.86	C-D	0.954545455	C	B,3-10	VHMINWAK	75.995	4.302	7.674
postGMF-runs\2client\WT_analysis\more_scans\ESR1\ESR1_353-368_output	2client	WT	unknown	ELVHMINWAKRVPGFV	rank_006	0.84	C-D	0.951363636	C	A,3-10	VHMINWAK	70.266	5.362	9.113
postGMF-runs\2client\WT_analysis\more_scans\ESR1\ESR1_353-368_output	2client	WT	unknown	ELVHMINWAKRVPGFV	rank_006	0.84	C-D	0.951363636	D	B,3-10	VHMINWAK	70.165	5.375	9.131
postGMF-runs\2client\WT_analysis\more_scans\ESR1\ESR1_353-368_output	2client	WT	unknown	ELVHMINWAKRVPGFV	rank_007	0.83	C-D	0.970769231	C	A,2-9	LVHMINWA	66.796	4.644	8.241
postGMF-runs\2client\WT_analysis\more_scans\ESR1\ESR1_353-368_output	2client	WT	unknown	ELVHMINWAKRVPGFV	rank_007	0.83	C-D	0.970769231	D	B,2-9	LVHMINWA	63.439	5.1	8.643
postGMF-runs\2client\WT_analysis\more_scans\ESR1\ESR1_353-368_output	2client	WT	unknown	ELVHMINWAKRVPGFV	rank_008	0.83	C-D	0.951818182	C	A,3-10	VHMINWAK	64.672	6.065	9.631
postGMF-runs\2client\WT_analysis\more_scans\ESR1\ESR1_353-368_output	2client	WT	unknown	ELVHMINWAKRVPGFV	rank_008	0.83	C-D	0.951818182	D	B,3-10	VHMINWAK	63.18	6.227	9.955
postGMF-runs\2client\WT_analysis\more_scans\ESR1\ESR1_353-368_output	2client	WT	unknown	ELVHMINWAKRVPGFV	rank_010	0.81	C-D	0.954090909	C	A,3-10	VHMINWAK	56.235	7.218	11.281
postGMF-runs\2client\WT_analysis\more_scans\ESR1\ESR1_353-368_output	2client	WT	unknown	ELVHMINWAKRVPGFV	rank_010	0.81	C-D	0.954090909	D	B,3-10	VHMINWAK	56.092	7.057	11.155
postGMF-runs\2client\WT_analysis\more_scans\ESR1\ESR1_353-368_output	2client	WT	unknown	ELVHMINWAKRVPGFV	rank_009	0.81	C-D	0.995833333	D	B,1-8	ELVHMINW	56.113	6.38	10.795
postGMF-runs\2client\WT_analysis\more_scans\ESR1\ESR1_353-368_output	2client	WT	unknown	ELVHMINWAKRVPGFV	rank_009	0.81	C-D	0.995833333	C	A,2-9	LVHMINWA	52.429	5.942	11.294
postGMF-runs\2client\WT_analysis\more_scans\ESR1\ESR1_353-368_output	2client	WT	unknown	ELVHMINWAKRVPGFV	rank_011	0.8	C-D	0.96	D	A,3-10	VHMINWAK	53.091	6.382	11.586
postGMF-runs\2client\WT_analysis\more_scans\ESR1\ESR1_353-368_output	2client	WT	unknown	ELVHMINWAKRVPGFV	rank_011	0.8	C-D	0.96	C	B,3-10	VHMINWAK	47.736	7.349	12.565
postGMF-runs\2client\WT_analysis\more_scans\ESR1\ESR1_353-368_output	2client	WT	unknown	ELVHMINWAKRVPGFV	rank_013	0.8	C-D	0.98	C	A,3-10	VHMINWAK	51.646	7.087	11.708
postGMF-runs\2client\WT_analysis\more_scans\ESR1\ESR1_353-368_output	2client	WT	unknown	ELVHMINWAKRVPGFV	rank_013	0.8	C-D	0.98	D	B,3-10	VHMINWAK	46.546	7.934	12.671
postGMF-runs\2client\WT_analysis\more_scans\ESR1\ESR1_353-368_output	2client	WT	unknown	ELVHMINWAKRVPGFV	rank_012	0.8	C-D	0.95	D	A,3-10	VHMINWAK	46.656	7.308	11.57
postGMF-runs\2client\WT_analysis\more_scans\ESR1\ESR1_353-368_output	2client	WT	unknown	ELVHMINWAKRVPGFV	rank_012	0.8	C-D	0.95	C	B,3-10	VHMINWAK	45.965	7.124	11.539
postGMF-runs\2client\WT_analysis\more_scans\ESR1\ESR1_353-368_output	2client	WT	unknown	ELVHMINWAKRVPGFV	rank_014	0.79	C-D	0.97	D	A,2-9	LVHMINWA	40.691	7.836	12.915
postGMF-runs\2client\WT_analysis\more_scans\ESR1\ESR1_353-368_output	2client	WT	unknown	ELVHMINWAKRVPGFV	rank_014	0.79	C-D	0.97	C	B,2-9	LVHMINWA	40.54	7.844	12.975
postGMF-runs\2client\WT_analysis\more_scans\ESR1\ESR1_353-368_output	2client	WT	unknown	ELVHMINWAKRVPGFV	rank_015	0.79	C-D	0.95	D	B,2-9	LVHMINWA	39.505	6.959	12.176
postGMF-runs\2client\WT_analysis\more_scans\ESR1\ESR1_353-368_output	2client	WT	unknown	ELVHMINWAKRVPGFV	rank_017	0.79	C-D	0.985	D	B,2-9	LVHMINWA	39.361	8.089	13.261
postGMF-runs\2client\WT_analysis\more_scans\ESR1\ESR1_353-368_output	2client	WT	unknown	ELVHMINWAKRVPGFV	rank_017	0.79	C-D	0.985	C	A,1-8	ELVHMINW	37.641	8.827	13.256
postGMF-runs\2client\WT_analysis\more_scans\ESR1\ESR1_353-368_output	2client	WT	unknown	ELVHMINWAKRVPGFV	rank_016	0.79	C-D	0.930454545	D	A,3-10	VHMINWAK	37.761	6.976	12.661
postGMF-runs\2client\WT_analysis\more_scans\ESR1\ESR1_353-368_output	2client	WT	unknown	ELVHMINWAKRVPGFV	rank_016	0.79	C-D	0.930454545	C	B,3-10	VHMINWAK	36.669	7.41	12.679
postGMF-runs\2client\WT_analysis\more_scans\ESR1\ESR1_353-368_output	2client	WT	unknown	ELVHMINWAKRVPGFV	rank_018	0.79	C-D	0.920769231	C	B,4-11	HMINWAKR	36.59	8.687	12.988
postGMF-runs\2client\WT_analysis\more_scans\ESR1\ESR1_353-368_output	2client	WT	unknown	ELVHMINWAKRVPGFV	rank_018	0.79	C-D	0.920769231	D	A,4-11	HMINWAKR	35.86	8.915	13.124
postGMF-runs\2client\WT_analysis\more_scans\ESR1\ESR1_353-368_output	2client	WT	unknown	ELVHMINWAKRVPGFV	rank_023	0.77	C-D	0.960833333	C	A,3-10	VHMINWAK	35.781	9.063	14.333
postGMF-runs\2client\WT_analysis\more_scans\ESR1\ESR1_353-368_output	2client	WT	unknown	ELVHMINWAKRVPGFV	rank_023	0.77	C-D	0.960833333	D	B,2-9	LVHMINWA	31.747	9.375	14.395
postGMF-runs\2client\WT_analysis\more_scans\ESR1\ESR1_353-368_output	2client	WT	unknown	ELVHMINWAKRVPGFV	rank_020	0.78	C-D	0.925	D	A,4-11	HMINWAKR	32.896	9.167	13.639
postGMF-runs\2client\WT_analysis\more_scans\ESR1\ESR1_353-368_output	2client	WT	unknown	ELVHMINWAKRVPGFV	rank_020	0.78	C-D	0.925	C	B,4-11	HMINWAKR	32.721	9.264	13.701
postGMF-runs\2client\WT_analysis\more_scans\ESR1\ESR1_353-368_output	2client	WT	unknown	ELVHMINWAKRVPGFV	rank_019	0.78	C-D	0.942272727	D	B,2-9	LVHMINWA	32.082	9.273	13.899
postGMF-runs\2client\WT_analysis\more_scans\ESR1\ESR1_353-368_output	2client	WT	unknown	ELVHMINWAKRVPGFV	rank_021	0.78	C-D	0.910384615	C	B,4-11	HMINWAKR	30.519	9.505	13.894
postGMF-runs\2client\WT_analysis\more_scans\ESR1\ESR1_353-368_output	2client	WT	unknown	ELVHMINWAKRVPGFV	rank_021	0.78	C-D	0.910384615	D	A,3-10	VHMINWAK	30.073	9.305	13.79
postGMF-runs\2client\WT_analysis\more_scans\ESR1\ESR1_353-368_output	2client	WT	unknown	ELVHMINWAKRVPGFV	rank_022	0.78	C-D	0.92	D	B,3-10	VHMINWAK	29.701	9.974	14.223
postGMF-runs\2client\WT_analysis\more_scans\ESR1\ESR1_361-376_output	2client	WT	unknown	AKRVPGFVDLTLHDQV	rank_001	0.82	C-D	0.997692308	C	B,4-11	VPGFVDLT	66.544	5.837	9.213
postGMF-runs\2client\WT_analysis\more_scans\ESR1\ESR1_361-376_output	2client	WT	unknown	AKRVPGFVDLTLHDQV	rank_001	0.82	C-D	0.997692308	D	A,4-11	VPGFVDLT	65.086	6.176	9.662
postGMF-runs\2client\WT_analysis\more_scans\ESR1\ESR1_361-376_output	2client	WT	unknown	AKRVPGFVDLTLHDQV	rank_005	0.82	C-D	0.99375	C	B,4-11	VPGFVDLT	64.186	6.327	9.556
postGMF-runs\2client\WT_analysis\more_scans\ESR1\ESR1_361-376_output	2client	WT	unknown	AKRVPGFVDLTLHDQV	rank_005	0.82	C-D	0.99375	D	A,4-11	VPGFVDLT	62.605	6.527	9.755
postGMF-runs\2client\WT_analysis\more_scans\ESR1\ESR1_361-376_output	2client	WT	unknown	AKRVPGFVDLTLHDQV	rank_003	0.82	C-D	0.989615385	D	B,4-11	VPGFVDLT	61.226	5.999	9.935
postGMF-runs\2client\WT_analysis\more_scans\ESR1\ESR1_361-376_output	2client	WT	unknown	AKRVPGFVDLTLHDQV	rank_003	0.82	C-D	0.989615385	C	A,4-11	VPGFVDLT	60.156	6.119	10.101
postGMF-runs\2client\WT_analysis\more_scans\ESR1\ESR1_361-376_output	2client	WT	unknown	AKRVPGFVDLTLHDQV	rank_007	0.81	C-D	0.978846154	D	B,4-11	VPGFVDLT	56.266	6.788	10.91
postGMF-runs\2client\WT_analysis\more_scans\ESR1\ESR1_361-376_output	2client	WT	unknown	AKRVPGFVDLTLHDQV	rank_007	0.81	C-D	0.978846154	C	A,5-12	PGFVDLTL	51.117	7.048	11.806
postGMF-runs\2client\WT_analysis\more_scans\ESR1\ESR1_361-376_output	2client	WT	unknown	AKRVPGFVDLTLHDQV	rank_009	0.8	C-D	0.99	D	A,5-12	PGFVDLTL	53.192	6.615	11.411
postGMF-runs\2client\WT_analysis\more_scans\ESR1\ESR1_361-376_output	2client	WT	unknown	AKRVPGFVDLTLHDQV	rank_009	0.8	C-D	0.99	C	B,5-12	PGFVDLTL	52.362	6.932	11.625
postGMF-runs\2client\WT_analysis\more_scans\ESR1\ESR1_361-376_output	2client	WT	unknown	AKRVPGFVDLTLHDQV	rank_002	0.82	C-D	0.987727273	C	A,4-11	VPGFVDLT	52.727	5.904	9.664
postGMF-runs\2client\WT_analysis\more_scans\ESR1\ESR1_361-376_output	2client	WT	unknown	AKRVPGFVDLTLHDQV	rank_002	0.82	C-D	0.987727273	D	B,4-11	VPGFVDLT	52.37	5.929	9.715
postGMF-runs\2client\WT_analysis\more_scans\ESR1\ESR1_361-376_output	2client	WT	unknown	AKRVPGFVDLTLHDQV	rank_006	0.81	C-D	0.969090909	C	B,8-15	VDLTLHDQ	52.189	5.845	11.263
postGMF-runs\2client\WT_analysis\more_scans\ESR1\ESR1_361-376_output	2client	WT	unknown	AKRVPGFVDLTLHDQV	rank_006	0.81	C-D	0.969090909	D	A,8-15	VDLTLHDQ	52.051	5.869	11.337
postGMF-runs\2client\WT_analysis\more_scans\ESR1\ESR1_361-376_output	2client	WT	unknown	AKRVPGFVDLTLHDQV	rank_004	0.82	C-D	0.974545455	D	A,4-11	VPGFVDLT	51.55	6.056	9.967
postGMF-runs\2client\WT_analysis\more_scans\ESR1\ESR1_361-376_output	2client	WT	unknown	AKRVPGFVDLTLHDQV	rank_004	0.82	C-D	0.974545455	C	B,4-11	VPGFVDLT	51.119	6.086	10.083
postGMF-runs\2client\WT_analysis\more_scans\ESR1\ESR1_361-376_output	2client	WT	unknown	AKRVPGFVDLTLHDQV	rank_008	0.81	C-D	0.999090909	C	A,4-11	VPGFVDLT	50.636	6.039	10.458
postGMF-runs\2client\WT_analysis\more_scans\ESR1\ESR1_361-376_output	2client	WT	unknown	AKRVPGFVDLTLHDQV	rank_008	0.81	C-D	0.999090909	D	B,4-11	VPGFVDLT	47.89	6.687	10.941
postGMF-runs\2client\WT_analysis\more_scans\ESR1\ESR1_361-376_output	2client	WT	unknown	AKRVPGFVDLTLHDQV	rank_011	0.79	C-D	0.981818182	D	A,7-14	FVDLTLHD	48.711	8.348	12.151
postGMF-runs\2client\WT_analysis\more_scans\ESR1\ESR1_361-376_output	2client	WT	unknown	AKRVPGFVDLTLHDQV	rank_011	0.79	C-D	0.981818182	C	B,7-14	FVDLTLHD	48.56	8.537	12.273
postGMF-runs\2client\WT_analysis\more_scans\ESR1\ESR1_361-376_output	2client	WT	unknown	AKRVPGFVDLTLHDQV	rank_012	0.79	C-D	0.999615385	C	B,4-11	VPGFVDLT	48.645	7.945	11.504
postGMF-runs\2client\WT_analysis\more_scans\ESR1\ESR1_361-376_output	2client	WT	unknown	AKRVPGFVDLTLHDQV	rank_012	0.79	C-D	0.999615385	D	A,4-11	VPGFVDLT	47.92	8.029	11.565
postGMF-runs\2client\WT_analysis\more_scans\ESR1\ESR1_361-376_output	2client	WT	unknown	AKRVPGFVDLTLHDQV	rank_017	0.78	C-D	0.996363636	D	B,4-11	VPGFVDLT	44.634	8.133	12.104
postGMF-runs\2client\WT_analysis\more_scans\ESR1\ESR1_361-376_output	2client	WT	unknown	AKRVPGFVDLTLHDQV	rank_017	0.78	C-D	0.996363636	C	A,5-12	PGFVDLTL	40.199	8.355	12.882
postGMF-runs\2client\WT_analysis\more_scans\ESR1\ESR1_361-376_output	2client	WT	unknown	AKRVPGFVDLTLHDQV	rank_014	0.78	C-D	0.982272727	C	A,4-11	VPGFVDLT	43.047	7.899	12.073
postGMF-runs\2client\WT_analysis\more_scans\ESR1\ESR1_361-376_output	2client	WT	unknown	AKRVPGFVDLTLHDQV	rank_014	0.78	C-D	0.982272727	D	B,4-11	VPGFVDLT	42.599	7.765	12.052
postGMF-runs\2client\WT_analysis\more_scans\ESR1\ESR1_361-376_output	2client	WT	unknown	AKRVPGFVDLTLHDQV	rank_013	0.79	C-D	0.947727273	D	B,7-14	FVDLTLHD	42.572	7.87	12.918
postGMF-runs\2client\WT_analysis\more_scans\ESR1\ESR1_361-376_output	2client	WT	unknown	AKRVPGFVDLTLHDQV	rank_013	0.79	C-D	0.947727273	C	A,8-15	VDLTLHDQ	41.927	7.965	13.197
postGMF-runs\2client\WT_analysis\more_scans\ESR1\ESR1_361-376_output	2client	WT	unknown	AKRVPGFVDLTLHDQV	rank_015	0.78	C-D	0.948181818	C	B,8-15	VDLTLHDQ	41.8	7.887	13.116
postGMF-runs\2client\WT_analysis\more_scans\ESR1\ESR1_361-376_output	2client	WT	unknown	AKRVPGFVDLTLHDQV	rank_015	0.78	C-D	0.948181818	D	A,8-15	VDLTLHDQ	40.456	7.906	13.037
postGMF-runs\2client\WT_analysis\more_scans\ESR1\ESR1_361-376_output	2client	WT	unknown	AKRVPGFVDLTLHDQV	rank_020	0.78	C-D	0.959545455	C	A,7-14	FVDLTLHD	41.215	8.842	12.989
postGMF-runs\2client\WT_analysis\more_scans\ESR1\ESR1_361-376_output	2client	WT	unknown	AKRVPGFVDLTLHDQV	rank_020	0.78	C-D	0.959545455	D	B,7-14	FVDLTLHD	38.881	9.183	13.538
postGMF-runs\2client\WT_analysis\more_scans\ESR1\ESR1_361-376_output	2client	WT	unknown	AKRVPGFVDLTLHDQV	rank_016	0.78	C-D	0.966818182	D	B,4-11	VPGFVDLT	41.206	7.891	12.407
postGMF-runs\2client\WT_analysis\more_scans\ESR1\ESR1_361-376_output	2client	WT	unknown	AKRVPGFVDLTLHDQV	rank_016	0.78	C-D	0.966818182	C	A,4-11	VPGFVDLT	39.832	8.135	12.612
postGMF-runs\2client\WT_analysis\more_scans\ESR1\ESR1_361-376_output	2client	WT	unknown	AKRVPGFVDLTLHDQV	rank_023	0.78	C-D	0.999545455	D	B,5-12	PGFVDLTL	40.267	8.748	13.057
postGMF-runs\2client\WT_analysis\more_scans\ESR1\ESR1_361-376_output	2client	WT	unknown	AKRVPGFVDLTLHDQV	rank_023	0.78	C-D	0.999545455	C	A,5-12	PGFVDLTL	37.999	9.019	13.3
postGMF-runs\2client\WT_analysis\more_scans\ESR1\ESR1_361-376_output	2client	WT	unknown	AKRVPGFVDLTLHDQV	rank_022	0.78	C-D	0.978333333	D	B,5-12	PGFVDLTL	39.889	8.836	13.422
postGMF-runs\2client\WT_analysis\more_scans\ESR1\ESR1_361-376_output	2client	WT	unknown	AKRVPGFVDLTLHDQV	rank_022	0.78	C-D	0.978333333	C	A,5-12	PGFVDLTL	37.872	9.535	13.548
postGMF-runs\2client\WT_analysis\more_scans\ESR1\ESR1_361-376_output	2client	WT	unknown	AKRVPGFVDLTLHDQV	rank_010	0.79	C-D	0.952727273	D	B,7-14	FVDLTLHD	39.72	7.71	13.436
postGMF-runs\2client\WT_analysis\more_scans\ESR1\ESR1_361-376_output	2client	WT	unknown	AKRVPGFVDLTLHDQV	rank_010	0.79	C-D	0.952727273	C	A,7-14	FVDLTLHD	38.564	8.063	13.587
postGMF-runs\2client\WT_analysis\more_scans\ESR1\ESR1_361-376_output	2client	WT	unknown	AKRVPGFVDLTLHDQV	rank_025	0.77	C-D	0.979615385	C	A,4-11	VPGFVDLT	38.02	9.564	13.296
postGMF-runs\2client\WT_analysis\more_scans\ESR1\ESR1_361-376_output	2client	WT	unknown	AKRVPGFVDLTLHDQV	rank_025	0.77	C-D	0.979615385	D	B,4-11	VPGFVDLT	35.555	9.827	13.567
postGMF-runs\2client\WT_analysis\more_scans\ESR1\ESR1_361-376_output	2client	WT	unknown	AKRVPGFVDLTLHDQV	rank_024	0.78	C-D	0.957272727	D	B,8-15	VDLTLHDQ	36.437	8.662	13.59
postGMF-runs\2client\WT_analysis\more_scans\ESR1\ESR1_361-376_output	2client	WT	unknown	AKRVPGFVDLTLHDQV	rank_024	0.78	C-D	0.957272727	C	A,8-15	VDLTLHDQ	33.609	9.25	14.162
postGMF-runs\2client\WT_analysis\more_scans\ESR1\ESR1_361-376_output	2client	WT	unknown	AKRVPGFVDLTLHDQV	rank_019	0.78	C-D	0.97	D	B,4-11	VPGFVDLT	35.155	8.057	13.38
postGMF-runs\2client\WT_analysis\more_scans\ESR1\ESR1_361-376_output	2client	WT	unknown	AKRVPGFVDLTLHDQV	rank_019	0.78	C-D	0.97	C	A,4-11	VPGFVDLT	33.604	8.122	13.457
postGMF-runs\2client\WT_analysis\more_scans\ESR1\ESR1_361-376_output	2client	WT	unknown	AKRVPGFVDLTLHDQV	rank_018	0.78	C-D	0.968461538	C	A,4-11	VPGFVDLT	34.634	8.222	13.481
postGMF-runs\2client\WT_analysis\more_scans\ESR1\ESR1_361-376_output	2client	WT	unknown	AKRVPGFVDLTLHDQV	rank_018	0.78	C-D	0.968461538	D	B,4-11	VPGFVDLT	34.011	8.341	13.759
postGMF-runs\2client\WT_analysis\more_scans\ESR1\ESR1_361-376_output	2client	WT	unknown	AKRVPGFVDLTLHDQV	rank_021	0.78	C-D	0.973076923	C	B,4-11	VPGFVDLT	33.675	8.083	13.593
postGMF-runs\2client\WT_analysis\more_scans\ESR1\ESR1_361-376_output	2client	WT	unknown	AKRVPGFVDLTLHDQV	rank_021	0.78	C-D	0.973076923	D	A,4-11	VPGFVDLT	32.74	8.569	13.997
postGMF-runs\2client\WT_analysis\more_scans\ESR1\ESR1_369-384_output	2client	WT	unknown	DLTLHDQVHLLECAWL	rank_001	0.86	C-D	0.967307692	D	B,9-16	HLLECAWL	81.946	2.741	3.987
postGMF-runs\2client\WT_analysis\more_scans\ESR1\ESR1_369-384_output	2client	WT	unknown	DLTLHDQVHLLECAWL	rank_001	0.86	C-D	0.967307692	C	A,9-16	HLLECAWL	80.579	3.105	4.4
postGMF-runs\2client\WT_analysis\more_scans\ESR1\ESR1_369-384_output	2client	WT	unknown	DLTLHDQVHLLECAWL	rank_002	0.81	C-D	0.977272727	D	B,5-12	HDQVHLLE	53.93	6.515	11.359
postGMF-runs\2client\WT_analysis\more_scans\ESR1\ESR1_369-384_output	2client	WT	unknown	DLTLHDQVHLLECAWL	rank_002	0.81	C-D	0.977272727	C	A,5-12	HDQVHLLE	53.829	6.477	11.35
postGMF-runs\2client\WT_analysis\more_scans\ESR1\ESR1_369-384_output	2client	WT	unknown	DLTLHDQVHLLECAWL	rank_018	0.78	C-D	1.015	D	B,7-14	QVHLLECA	41.279	9.302	13.211
postGMF-runs\2client\WT_analysis\more_scans\ESR1\ESR1_369-384_output	2client	WT	unknown	DLTLHDQVHLLECAWL	rank_018	0.78	C-D	1.015	C	A,7-14	QVHLLECA	40.762	9.374	13.287
postGMF-runs\2client\WT_analysis\more_scans\ESR1\ESR1_369-384_output	2client	WT	unknown	DLTLHDQVHLLECAWL	rank_008	0.79	C-D	0.958846154	C	A,7-14	QVHLLECA	37.832	7.74	13.279
postGMF-runs\2client\WT_analysis\more_scans\ESR1\ESR1_369-384_output	2client	WT	unknown	DLTLHDQVHLLECAWL	rank_008	0.79	C-D	0.958846154	D	B,7-14	QVHLLECA	37.519	7.712	13.249
postGMF-runs\2client\WT_analysis\more_scans\ESR1\ESR1_369-384_output	2client	WT	unknown	DLTLHDQVHLLECAWL	rank_007	0.79	C-D	0.9525	D	A,7-14	QVHLLECA	37.762	7.526	13.593
postGMF-runs\2client\WT_analysis\more_scans\ESR1\ESR1_369-384_output	2client	WT	unknown	DLTLHDQVHLLECAWL	rank_007	0.79	C-D	0.9525	C	B,7-14	QVHLLECA	35.133	7.857	13.751
postGMF-runs\2client\WT_analysis\more_scans\ESR1\ESR1_369-384_output	2client	WT	unknown	DLTLHDQVHLLECAWL	rank_013	0.78	C-D	0.952272727	C	B,8-15	VHLLECAW	36.76	8.035	13.859
postGMF-runs\2client\WT_analysis\more_scans\ESR1\ESR1_369-384_output	2client	WT	unknown	DLTLHDQVHLLECAWL	rank_013	0.78	C-D	0.952272727	D	A,8-15	VHLLECAW	36.434	8.199	13.934
postGMF-runs\2client\WT_analysis\more_scans\ESR1\ESR1_369-384_output	2client	WT	unknown	DLTLHDQVHLLECAWL	rank_003	0.79	C-D	0.945	D	A,7-14	QVHLLECA	35.723	6.818	12.063
postGMF-runs\2client\WT_analysis\more_scans\ESR1\ESR1_369-384_output	2client	WT	unknown	DLTLHDQVHLLECAWL	rank_003	0.79	C-D	0.945	C	B,7-14	QVHLLECA	33.48	7.021	12.387
postGMF-runs\2client\WT_analysis\more_scans\ESR1\ESR1_369-384_output	2client	WT	unknown	DLTLHDQVHLLECAWL	rank_006	0.79	C-D	0.952727273	C	A,7-14	QVHLLECA	35.55	7.806	14.319
postGMF-runs\2client\WT_analysis\more_scans\ESR1\ESR1_369-384_output	2client	WT	unknown	DLTLHDQVHLLECAWL	rank_006	0.79	C-D	0.952727273	D	B,6-13	DQVHLLEC	35.533	7.856	14.045
postGMF-runs\2client\WT_analysis\more_scans\ESR1\ESR1_369-384_output	2client	WT	unknown	DLTLHDQVHLLECAWL	rank_004	0.79	C-D	0.956363636	C	A,8-15	VHLLECAW	34.929	7.026	12.668
postGMF-runs\2client\WT_analysis\more_scans\ESR1\ESR1_369-384_output	2client	WT	unknown	DLTLHDQVHLLECAWL	rank_010	0.78	C-D	0.962083333	C	A,7-14	QVHLLECA	34.546	7.423	13.61
postGMF-runs\2client\WT_analysis\more_scans\ESR1\ESR1_369-384_output	2client	WT	unknown	DLTLHDQVHLLECAWL	rank_010	0.78	C-D	0.962083333	D	B,7-14	QVHLLECA	33.277	8.182	13.639
postGMF-runs\2client\WT_analysis\more_scans\ESR1\ESR1_369-384_output	2client	WT	unknown	DLTLHDQVHLLECAWL	rank_009	0.78	C-D	0.964545455	C	B,9-16	HLLECAWL	33.849	7.88	13.399
postGMF-runs\2client\WT_analysis\more_scans\ESR1\ESR1_369-384_output	2client	WT	unknown	DLTLHDQVHLLECAWL	rank_009	0.78	C-D	0.964545455	D	A,9-16	HLLECAWL	33.336	8.012	13.443
postGMF-runs\2client\WT_analysis\more_scans\ESR1\ESR1_369-384_output	2client	WT	unknown	DLTLHDQVHLLECAWL	rank_011	0.78	C-D	0.958461538	D	B,6-13	DQVHLLEC	33.174	8.047	13.934
postGMF-runs\2client\WT_analysis\more_scans\ESR1\ESR1_369-384_output	2client	WT	unknown	DLTLHDQVHLLECAWL	rank_011	0.78	C-D	0.958461538	C	A,7-14	QVHLLECA	32.46	8.082	14.009
postGMF-runs\2client\WT_analysis\more_scans\ESR1\ESR1_369-384_output	2client	WT	unknown	DLTLHDQVHLLECAWL	rank_020	0.78	C-D	0.968636364	D	B,8-15	VHLLECAW	32.8	8.119	13.315
postGMF-runs\2client\WT_analysis\more_scans\ESR1\ESR1_369-384_output	2client	WT	unknown	DLTLHDQVHLLECAWL	rank_024	0.77	C-D	0.950454545	D	A,9-16	HLLECAWL	32.784	9.323	14.627
postGMF-runs\2client\WT_analysis\more_scans\ESR1\ESR1_369-384_output	2client	WT	unknown	DLTLHDQVHLLECAWL	rank_024	0.77	C-D	0.950454545	C	B,9-16	HLLECAWL	32.614	9.322	14.493
postGMF-runs\2client\WT_analysis\more_scans\ESR1\ESR1_369-384_output	2client	WT	unknown	DLTLHDQVHLLECAWL	rank_022	0.77	C-D	0.948181818	D	A,9-16	HLLECAWL	32.1	8.854	14.108
postGMF-runs\2client\WT_analysis\more_scans\ESR1\ESR1_369-384_output	2client	WT	unknown	DLTLHDQVHLLECAWL	rank_022	0.77	C-D	0.948181818	C	B,9-16	HLLECAWL	31.934	8.928	14.146
postGMF-runs\2client\WT_analysis\more_scans\ESR1\ESR1_369-384_output	2client	WT	unknown	DLTLHDQVHLLECAWL	rank_019	0.78	C-D	0.93	C	A,8-15	VHLLECAW	31.862	9.531	14.177
postGMF-runs\2client\WT_analysis\more_scans\ESR1\ESR1_369-384_output	2client	WT	unknown	DLTLHDQVHLLECAWL	rank_019	0.78	C-D	0.93	D	B,8-15	VHLLECAW	31.41	9.848	14.599
postGMF-runs\2client\WT_analysis\more_scans\ESR1\ESR1_369-384_output	2client	WT	unknown	DLTLHDQVHLLECAWL	rank_017	0.78	C-D	0.938181818	D	B,8-15	VHLLECAW	30.091	9.35	14.789
postGMF-runs\2client\WT_analysis\more_scans\ESR1\ESR1_369-384_output	2client	WT	unknown	DLTLHDQVHLLECAWL	rank_017	0.78	C-D	0.938181818	C	A,8-15	VHLLECAW	30.054	9.31	14.672
postGMF-runs\2client\WT_analysis\more_scans\ESR1\ESR1_369-384_output	2client	WT	unknown	DLTLHDQVHLLECAWL	rank_025	0.77	C-D	0.933181818	C	A,6-13	DQVHLLEC	28.33	11.235	16.631
postGMF-runs\2client\WT_analysis\more_scans\ESR1\ESR1_369-384_output	2client	WT	unknown	DLTLHDQVHLLECAWL	rank_025	0.77	C-D	0.933181818	D	B,7-14	QVHLLECA	28.045	11.069	16.822
postGMF-runs\2client\WT_analysis\more_scans\ESR1\ESR1_377-392_output	2client	WT	unknown	HLLECAWLEILMIGLV	rank_003	0.79	C-D	1.035454545	D	B,3-10	LECAWLEI	43.312	6.494	11.494
postGMF-runs\2client\WT_analysis\more_scans\ESR1\ESR1_377-392_output	2client	WT	unknown	HLLECAWLEILMIGLV	rank_003	0.79	C-D	1.035454545	C	A,3-10	LECAWLEI	43.06	6.525	11.451
postGMF-runs\2client\WT_analysis\more_scans\ESR1\ESR1_377-392_output	2client	WT	unknown	HLLECAWLEILMIGLV	rank_001	0.79	C-D	1.007727273	C	B,3-10	LECAWLEI	42.398	6.865	11.958
postGMF-runs\2client\WT_analysis\more_scans\ESR1\ESR1_377-392_output	2client	WT	unknown	HLLECAWLEILMIGLV	rank_001	0.79	C-D	1.007727273	D	A,3-10	LECAWLEI	40.884	7.014	12.14
postGMF-runs\2client\WT_analysis\more_scans\ESR1\ESR1_377-392_output	2client	WT	unknown	HLLECAWLEILMIGLV	rank_002	0.79	C-D	1.000454545	D	B,4-11	ECAWLEIL	42.231	6.781	12.292
postGMF-runs\2client\WT_analysis\more_scans\ESR1\ESR1_377-392_output	2client	WT	unknown	HLLECAWLEILMIGLV	rank_002	0.79	C-D	1.000454545	C	A,4-11	ECAWLEIL	40.715	6.953	12.302
postGMF-runs\2client\WT_analysis\more_scans\ESR1\ESR1_377-392_output	2client	WT	unknown	HLLECAWLEILMIGLV	rank_007	0.78	C-D	1.020454545	C	B,4-11	ECAWLEIL	37.477	7.459	12.858
postGMF-runs\2client\WT_analysis\more_scans\ESR1\ESR1_377-392_output	2client	WT	unknown	HLLECAWLEILMIGLV	rank_007	0.78	C-D	1.020454545	D	A,4-11	ECAWLEIL	36.681	7.492	12.945
postGMF-runs\2client\WT_analysis\more_scans\ESR1\ESR1_377-392_output	2client	WT	unknown	HLLECAWLEILMIGLV	rank_004	0.78	C-D	1.025454545	D	A,3-10	LECAWLEI	37.183	7.665	13.378
postGMF-runs\2client\WT_analysis\more_scans\ESR1\ESR1_377-392_output	2client	WT	unknown	HLLECAWLEILMIGLV	rank_009	0.77	C-D	1.164090909	D	B,3-10	LECAWLEI	36.55	8.494	12.828
postGMF-runs\2client\WT_analysis\more_scans\ESR1\ESR1_377-392_output	2client	WT	unknown	HLLECAWLEILMIGLV	rank_009	0.77	C-D	1.164090909	C	A,3-10	LECAWLEI	34.781	8.428	12.713
postGMF-runs\2client\WT_analysis\more_scans\ESR1\ESR1_377-392_output	2client	WT	unknown	HLLECAWLEILMIGLV	rank_024	0.77	C-D	1.008181818	D	A,7-14	WLEILMIG	33.745	8.22	12.611
postGMF-runs\2client\WT_analysis\more_scans\ESR1\ESR1_377-392_output	2client	WT	unknown	HLLECAWLEILMIGLV	rank_024	0.77	C-D	1.008181818	C	B,7-14	WLEILMIG	32.869	8.138	12.769
postGMF-runs\2client\WT_analysis\more_scans\ESR1\ESR1_377-392_output	2client	WT	unknown	HLLECAWLEILMIGLV	rank_012	0.77	C-D	1.097727273	C	A,7-14	WLEILMIG	33.375	7.725	13.531
postGMF-runs\2client\WT_analysis\more_scans\ESR1\ESR1_377-392_output	2client	WT	unknown	HLLECAWLEILMIGLV	rank_012	0.77	C-D	1.097727273	D	B,7-14	WLEILMIG	32.668	7.944	13.908
postGMF-runs\2client\WT_analysis\more_scans\ESR1\ESR1_377-392_output	2client	WT	unknown	HLLECAWLEILMIGLV	rank_006	0.77	C-D	0.995454545	D	B,4-11	ECAWLEIL	33.096	7.855	13.756
postGMF-runs\2client\WT_analysis\more_scans\ESR1\ESR1_377-392_output	2client	WT	unknown	HLLECAWLEILMIGLV	rank_006	0.77	C-D	0.995454545	C	A,4-11	ECAWLEIL	32.519	8.081	13.938
postGMF-runs\2client\WT_analysis\more_scans\ESR1\ESR1_377-392_output	2client	WT	unknown	HLLECAWLEILMIGLV	rank_008	0.77	C-D	1.000909091	C	A,6-13	AWLEILMI	32.41	8.879	13.943
postGMF-runs\2client\WT_analysis\more_scans\ESR1\ESR1_377-392_output	2client	WT	unknown	HLLECAWLEILMIGLV	rank_008	0.77	C-D	1.000909091	D	B,6-13	AWLEILMI	31.403	8.889	14.218
postGMF-runs\2client\WT_analysis\more_scans\ESR1\ESR1_377-392_output	2client	WT	unknown	HLLECAWLEILMIGLV	rank_020	0.77	C-D	1.104545455	D	B,7-14	WLEILMIG	32.327	7.377	12.291
postGMF-runs\2client\WT_analysis\more_scans\ESR1\ESR1_377-392_output	2client	WT	unknown	HLLECAWLEILMIGLV	rank_011	0.77	C-D	0.962272727	C	A,6-13	AWLEILMI	32.151	8.439	13.728
postGMF-runs\2client\WT_analysis\more_scans\ESR1\ESR1_377-392_output	2client	WT	unknown	HLLECAWLEILMIGLV	rank_011	0.77	C-D	0.962272727	D	B,6-13	AWLEILMI	30.666	8.583	13.681
postGMF-runs\2client\WT_analysis\more_scans\ESR1\ESR1_377-392_output	2client	WT	unknown	HLLECAWLEILMIGLV	rank_018	0.77	C-D	1.154545455	C	A,7-14	WLEILMIG	31.867	7.985	14.4
postGMF-runs\2client\WT_analysis\more_scans\ESR1\ESR1_377-392_output	2client	WT	unknown	HLLECAWLEILMIGLV	rank_015	0.77	C-D	1.041818182	C	A,7-14	WLEILMIG	31.121	8.683	15.168
postGMF-runs\2client\WT_analysis\more_scans\ESR1\ESR1_377-392_output	2client	WT	unknown	HLLECAWLEILMIGLV	rank_015	0.77	C-D	1.041818182	D	B,7-14	WLEILMIG	30.69	8.668	15.048
postGMF-runs\2client\WT_analysis\more_scans\ESR1\ESR1_377-392_output	2client	WT	unknown	HLLECAWLEILMIGLV	rank_005	0.77	C-D	1.000454545	D	B,4-11	ECAWLEIL	31.065	8.165	14.31
postGMF-runs\2client\WT_analysis\more_scans\ESR1\ESR1_377-392_output	2client	WT	unknown	HLLECAWLEILMIGLV	rank_005	0.77	C-D	1.000454545	C	A,4-11	ECAWLEIL	30.616	8.359	14.333
postGMF-runs\2client\WT_analysis\more_scans\ESR1\ESR1_377-392_output	2client	WT	unknown	HLLECAWLEILMIGLV	rank_023	0.77	C-D	1.132727273	C	B,6-13	AWLEILMI	30.775	8.179	13.357
postGMF-runs\2client\WT_analysis\more_scans\ESR1\ESR1_377-392_output	2client	WT	unknown	HLLECAWLEILMIGLV	rank_023	0.77	C-D	1.132727273	D	A,6-13	AWLEILMI	30.731	8.147	13.359
postGMF-runs\2client\WT_analysis\more_scans\ESR1\ESR1_377-392_output	2client	WT	unknown	HLLECAWLEILMIGLV	rank_019	0.77	C-D	1.060909091	C	A,7-14	WLEILMIG	30.515	8.824	15.274
postGMF-runs\2client\WT_analysis\more_scans\ESR1\ESR1_377-392_output	2client	WT	unknown	HLLECAWLEILMIGLV	rank_019	0.77	C-D	1.060909091	D	B,7-14	WLEILMIG	30.444	8.823	14.893
postGMF-runs\2client\WT_analysis\more_scans\ESR1\ESR1_377-392_output	2client	WT	unknown	HLLECAWLEILMIGLV	rank_013	0.77	C-D	1.042272727	C	A,7-14	WLEILMIG	30.336	8.687	15.043
postGMF-runs\2client\WT_analysis\more_scans\ESR1\ESR1_377-392_output	2client	WT	unknown	HLLECAWLEILMIGLV	rank_013	0.77	C-D	1.042272727	D	B,7-14	WLEILMIG	29.843	8.643	14.818
postGMF-runs\2client\WT_analysis\more_scans\ESR1\ESR1_377-392_output	2client	WT	unknown	HLLECAWLEILMIGLV	rank_016	0.77	C-D	1.008636364	C	B,5-12	CAWLEILM	30.156	8.565	13.984
postGMF-runs\2client\WT_analysis\more_scans\ESR1\ESR1_377-392_output	2client	WT	unknown	HLLECAWLEILMIGLV	rank_016	0.77	C-D	1.008636364	D	A,5-12	CAWLEILM	30.057	8.581	13.996
postGMF-runs\2client\WT_analysis\more_scans\ESR1\ESR1_377-392_output	2client	WT	unknown	HLLECAWLEILMIGLV	rank_014	0.77	C-D	1.029090909	C	B,7-14	WLEILMIG	30.135	8.77	15.144
postGMF-runs\2client\WT_analysis\more_scans\ESR1\ESR1_377-392_output	2client	WT	unknown	HLLECAWLEILMIGLV	rank_014	0.77	C-D	1.029090909	D	A,7-14	WLEILMIG	29.934	8.701	14.96
postGMF-runs\2client\WT_analysis\more_scans\ESR1\ESR1_377-392_output	2client	WT	unknown	HLLECAWLEILMIGLV	rank_022	0.77	C-D	1.076818182	C	A,6-13	AWLEILMI	29.879	8.752	16.267
postGMF-runs\2client\WT_analysis\more_scans\ESR1\ESR1_377-392_output	2client	WT	unknown	HLLECAWLEILMIGLV	rank_022	0.77	C-D	1.076818182	D	B,7-14	WLEILMIG	29.444	8.915	15.779
postGMF-runs\2client\WT_analysis\more_scans\ESR1\ESR1_377-392_output	2client	WT	unknown	HLLECAWLEILMIGLV	rank_010	0.77	C-D	0.985	C	A,6-13	AWLEILMI	29.542	8.953	14.19
postGMF-runs\2client\WT_analysis\more_scans\ESR1\ESR1_377-392_output	2client	WT	unknown	HLLECAWLEILMIGLV	rank_010	0.77	C-D	0.985	D	B,5-12	CAWLEILM	29.461	9.068	14.421
postGMF-runs\2client\WT_analysis\more_scans\ESR1\ESR1_377-392_output	2client	WT	unknown	HLLECAWLEILMIGLV	rank_017	0.77	C-D	1.000909091	C	B,5-12	CAWLEILM	28.993	9.667	14.32
postGMF-runs\2client\WT_analysis\more_scans\ESR1\ESR1_377-392_output	2client	WT	unknown	HLLECAWLEILMIGLV	rank_017	0.77	C-D	1.000909091	D	A,5-12	CAWLEILM	28.662	9.522	14.225
postGMF-runs\2client\WT_analysis\more_scans\ESR1\ESR1_377-392_output	2client	WT	unknown	HLLECAWLEILMIGLV	rank_021	0.77	C-D	1.005	C	A,4-11	ECAWLEIL	28.936	8.857	14.911
postGMF-runs\2client\WT_analysis\more_scans\ESR1\ESR1_385-400_output	2client	WT	unknown	EILMIGLVWRSMEHPG	rank_007	0.8	C-D	1.033181818	D	B,3-10	LMIGLVWR	65.555	6.012	8.146
postGMF-runs\2client\WT_analysis\more_scans\ESR1\ESR1_385-400_output	2client	WT	unknown	EILMIGLVWRSMEHPG	rank_007	0.8	C-D	1.033181818	C	A,3-10	LMIGLVWR	53	7.797	10.448
postGMF-runs\2client\WT_analysis\more_scans\ESR1\ESR1_385-400_output	2client	WT	unknown	EILMIGLVWRSMEHPG	rank_001	0.82	C-D	1.01625	D	A,5-12	IGLVWRSM	59.873	5.61	10.024
postGMF-runs\2client\WT_analysis\more_scans\ESR1\ESR1_385-400_output	2client	WT	unknown	EILMIGLVWRSMEHPG	rank_001	0.82	C-D	1.01625	C	B,5-12	IGLVWRSM	59.411	5.586	10.135
postGMF-runs\2client\WT_analysis\more_scans\ESR1\ESR1_385-400_output	2client	WT	unknown	EILMIGLVWRSMEHPG	rank_005	0.81	C-D	1.0135	D	B,3-10	LMIGLVWR	58.76	7.209	10.013
postGMF-runs\2client\WT_analysis\more_scans\ESR1\ESR1_385-400_output	2client	WT	unknown	EILMIGLVWRSMEHPG	rank_005	0.81	C-D	1.0135	C	A,3-10	LMIGLVWR	58.38	7.263	10.029
postGMF-runs\2client\WT_analysis\more_scans\ESR1\ESR1_385-400_output	2client	WT	unknown	EILMIGLVWRSMEHPG	rank_002	0.82	C-D	0.992272727	D	B,4-11	MIGLVWRS	58.592	5.631	9.804
postGMF-runs\2client\WT_analysis\more_scans\ESR1\ESR1_385-400_output	2client	WT	unknown	EILMIGLVWRSMEHPG	rank_002	0.82	C-D	0.992272727	C	A,4-11	MIGLVWRS	58.126	5.618	9.867
postGMF-runs\2client\WT_analysis\more_scans\ESR1\ESR1_385-400_output	2client	WT	unknown	EILMIGLVWRSMEHPG	rank_003	0.81	C-D	0.99375	C	B,3-10	LMIGLVWR	56.484	5.851	9.432
postGMF-runs\2client\WT_analysis\more_scans\ESR1\ESR1_385-400_output	2client	WT	unknown	EILMIGLVWRSMEHPG	rank_003	0.81	C-D	0.99375	D	A,4-11	MIGLVWRS	55.266	6.598	10.473
postGMF-runs\2client\WT_analysis\more_scans\ESR1\ESR1_385-400_output	2client	WT	unknown	EILMIGLVWRSMEHPG	rank_010	0.79	C-D	1.019545455	C	B,3-10	LMIGLVWR	53.645	7.706	10.504
postGMF-runs\2client\WT_analysis\more_scans\ESR1\ESR1_385-400_output	2client	WT	unknown	EILMIGLVWRSMEHPG	rank_010	0.79	C-D	1.019545455	D	A,3-10	LMIGLVWR	45.69	7.172	11.211
postGMF-runs\2client\WT_analysis\more_scans\ESR1\ESR1_385-400_output	2client	WT	unknown	EILMIGLVWRSMEHPG	rank_006	0.8	C-D	0.969545455	D	B,4-11	MIGLVWRS	50.196	6.533	10.896
postGMF-runs\2client\WT_analysis\more_scans\ESR1\ESR1_385-400_output	2client	WT	unknown	EILMIGLVWRSMEHPG	rank_006	0.8	C-D	0.969545455	C	A,4-11	MIGLVWRS	48.573	6.778	11.071
postGMF-runs\2client\WT_analysis\more_scans\ESR1\ESR1_385-400_output	2client	WT	unknown	EILMIGLVWRSMEHPG	rank_008	0.79	C-D	0.984166667	C	B,4-11	MIGLVWRS	49.696	7.406	12.368
postGMF-runs\2client\WT_analysis\more_scans\ESR1\ESR1_385-400_output	2client	WT	unknown	EILMIGLVWRSMEHPG	rank_008	0.79	C-D	0.984166667	D	A,3-10	LMIGLVWR	48.859	7.249	11.928
postGMF-runs\2client\WT_analysis\more_scans\ESR1\ESR1_385-400_output	2client	WT	unknown	EILMIGLVWRSMEHPG	rank_004	0.81	C-D	0.990454545	D	B,3-10	LMIGLVWR	45.05	5.458	10.335
postGMF-runs\2client\WT_analysis\more_scans\ESR1\ESR1_385-400_output	2client	WT	unknown	EILMIGLVWRSMEHPG	rank_004	0.81	C-D	0.990454545	C	A,3-10	LMIGLVWR	43.746	6.204	10.828
postGMF-runs\2client\WT_analysis\more_scans\ESR1\ESR1_385-400_output	2client	WT	unknown	EILMIGLVWRSMEHPG	rank_012	0.78	C-D	0.968181818	C	A,3-10	LMIGLVWR	39.816	8.585	12.3
postGMF-runs\2client\WT_analysis\more_scans\ESR1\ESR1_385-400_output	2client	WT	unknown	EILMIGLVWRSMEHPG	rank_012	0.78	C-D	0.968181818	D	B,3-10	LMIGLVWR	38.28	9.409	13.294
postGMF-runs\2client\WT_analysis\more_scans\ESR1\ESR1_385-400_output	2client	WT	unknown	EILMIGLVWRSMEHPG	rank_017	0.77	C-D	0.979545455	D	A,3-10	LMIGLVWR	39.789	9.548	13.286
postGMF-runs\2client\WT_analysis\more_scans\ESR1\ESR1_385-400_output	2client	WT	unknown	EILMIGLVWRSMEHPG	rank_017	0.77	C-D	0.979545455	C	B,3-10	LMIGLVWR	35.058	10.075	14.043
postGMF-runs\2client\WT_analysis\more_scans\ESR1\ESR1_385-400_output	2client	WT	unknown	EILMIGLVWRSMEHPG	rank_021	0.77	C-D	1.0305	C	B,3-10	LMIGLVWR	39.528	9.422	13.003
postGMF-runs\2client\WT_analysis\more_scans\ESR1\ESR1_385-400_output	2client	WT	unknown	EILMIGLVWRSMEHPG	rank_021	0.77	C-D	1.0305	D	A,3-10	LMIGLVWR	38.895	9.419	13.075
postGMF-runs\2client\WT_analysis\more_scans\ESR1\ESR1_385-400_output	2client	WT	unknown	EILMIGLVWRSMEHPG	rank_009	0.79	C-D	0.934545455	D	A,3-10	LMIGLVWR	38.188	7.923	12.204
postGMF-runs\2client\WT_analysis\more_scans\ESR1\ESR1_385-400_output	2client	WT	unknown	EILMIGLVWRSMEHPG	rank_009	0.79	C-D	0.934545455	C	B,3-10	LMIGLVWR	37.766	8.057	12.505
postGMF-runs\2client\WT_analysis\more_scans\ESR1\ESR1_385-400_output	2client	WT	unknown	EILMIGLVWRSMEHPG	rank_024	0.77	C-D	0.953636364	C	B,3-10	LMIGLVWR	36.89	10.597	13.911
postGMF-runs\2client\WT_analysis\more_scans\ESR1\ESR1_385-400_output	2client	WT	unknown	EILMIGLVWRSMEHPG	rank_024	0.77	C-D	0.953636364	D	A,3-10	LMIGLVWR	35.385	10.713	14.305
postGMF-runs\2client\WT_analysis\more_scans\ESR1\ESR1_385-400_output	2client	WT	unknown	EILMIGLVWRSMEHPG	rank_013	0.78	C-D	0.962727273	C	B,3-10	LMIGLVWR	36.184	8.419	13.035
postGMF-runs\2client\WT_analysis\more_scans\ESR1\ESR1_385-400_output	2client	WT	unknown	EILMIGLVWRSMEHPG	rank_013	0.78	C-D	0.962727273	D	A,3-10	LMIGLVWR	35.676	8.805	13.348
postGMF-runs\2client\WT_analysis\more_scans\ESR1\ESR1_385-400_output	2client	WT	unknown	EILMIGLVWRSMEHPG	rank_014	0.78	C-D	0.952727273	D	B,3-10	LMIGLVWR	36.104	9.349	12.845
postGMF-runs\2client\WT_analysis\more_scans\ESR1\ESR1_385-400_output	2client	WT	unknown	EILMIGLVWRSMEHPG	rank_014	0.78	C-D	0.952727273	C	A,3-10	LMIGLVWR	33.47	9.705	13.421
postGMF-runs\2client\WT_analysis\more_scans\ESR1\ESR1_385-400_output	2client	WT	unknown	EILMIGLVWRSMEHPG	rank_011	0.78	C-D	0.944545455	C	B,4-11	MIGLVWRS	35.586	8.465	13.605
postGMF-runs\2client\WT_analysis\more_scans\ESR1\ESR1_385-400_output	2client	WT	unknown	EILMIGLVWRSMEHPG	rank_011	0.78	C-D	0.944545455	D	A,4-11	MIGLVWRS	35.271	8.904	13.726
postGMF-runs\2client\WT_analysis\more_scans\ESR1\ESR1_385-400_output	2client	WT	unknown	EILMIGLVWRSMEHPG	rank_019	0.77	C-D	0.966363636	C	A,3-10	LMIGLVWR	34.205	9.226	14.086
postGMF-runs\2client\WT_analysis\more_scans\ESR1\ESR1_385-400_output	2client	WT	unknown	EILMIGLVWRSMEHPG	rank_019	0.77	C-D	0.966363636	D	B,3-10	LMIGLVWR	34.173	9.234	14.044
postGMF-runs\2client\WT_analysis\more_scans\ESR1\ESR1_385-400_output	2client	WT	unknown	EILMIGLVWRSMEHPG	rank_018	0.77	C-D	0.96	D	B,3-10	LMIGLVWR	31.961	9.747	14.172
postGMF-runs\2client\WT_analysis\more_scans\ESR1\ESR1_385-400_output	2client	WT	unknown	EILMIGLVWRSMEHPG	rank_018	0.77	C-D	0.96	C	A,3-10	LMIGLVWR	31.79	9.637	14.061
postGMF-runs\2client\WT_analysis\more_scans\ESR1\ESR1_385-400_output	2client	WT	unknown	EILMIGLVWRSMEHPG	rank_016	0.78	C-D	0.931363636	D	A,3-10	LMIGLVWR	31.849	9.789	14.005
postGMF-runs\2client\WT_analysis\more_scans\ESR1\ESR1_385-400_output	2client	WT	unknown	EILMIGLVWRSMEHPG	rank_016	0.78	C-D	0.931363636	C	B,3-10	LMIGLVWR	31.829	9.801	13.952
postGMF-runs\2client\WT_analysis\more_scans\ESR1\ESR1_385-400_output	2client	WT	unknown	EILMIGLVWRSMEHPG	rank_025	0.76	C-D	0.958636364	C	A,3-10	LMIGLVWR	31.381	10.7	14.655
postGMF-runs\2client\WT_analysis\more_scans\ESR1\ESR1_385-400_output	2client	WT	unknown	EILMIGLVWRSMEHPG	rank_025	0.76	C-D	0.958636364	D	B,3-10	LMIGLVWR	31.233	10.503	14.682
postGMF-runs\2client\WT_analysis\more_scans\ESR1\ESR1_385-400_output	2client	WT	unknown	EILMIGLVWRSMEHPG	rank_020	0.77	C-D	0.958636364	D	A,3-10	LMIGLVWR	30.753	10.021	14.54
postGMF-runs\2client\WT_analysis\more_scans\ESR1\ESR1_385-400_output	2client	WT	unknown	EILMIGLVWRSMEHPG	rank_020	0.77	C-D	0.958636364	C	B,3-10	LMIGLVWR	30.398	10.045	14.402
postGMF-runs\2client\WT_analysis\more_scans\ESR1\ESR1_385-400_output	2client	WT	unknown	EILMIGLVWRSMEHPG	rank_015	0.78	C-D	0.924090909	C	A,2-9	ILMIGLVW	30.336	9.051	13.194
postGMF-runs\2client\WT_analysis\more_scans\ESR1\ESR1_385-400_output	2client	WT	unknown	EILMIGLVWRSMEHPG	rank_022	0.77	C-D	0.965454545	C	B,2-9	ILMIGLVW	29.384	10.106	14.177
postGMF-runs\2client\WT_analysis\more_scans\ESR1\ESR1_385-400_output	2client	WT	unknown	EILMIGLVWRSMEHPG	rank_022	0.77	C-D	0.965454545	D	A,2-9	ILMIGLVW	29.279	10.165	14.187
postGMF-runs\2client\WT_analysis\more_scans\ESR1\ESR1_385-400_output	2client	WT	unknown	EILMIGLVWRSMEHPG	rank_023	0.77	C-D	0.936818182	D	A,2-9	ILMIGLVW	28.706	10.663	14.289
postGMF-runs\2client\WT_analysis\more_scans\ESR1\ESR1_385-400_output	2client	WT	unknown	EILMIGLVWRSMEHPG	rank_023	0.77	C-D	0.936818182	C	B,2-9	ILMIGLVW	28.646	10.736	14.446
postGMF-runs\2client\WT_analysis\more_scans\ESR1\ESR1_393-408_output	2client	WT	unknown	WRSMEHPGKLLFAPNL	rank_005	0.86	C-D	0.94	D	B,1-8	WRSMEHPG	80.445	2.688	5.648
postGMF-runs\2client\WT_analysis\more_scans\ESR1\ESR1_393-408_output	2client	WT	unknown	WRSMEHPGKLLFAPNL	rank_005	0.86	C-D	0.94	C	A,1-8	WRSMEHPG	79.07	3.03	6.129
postGMF-runs\2client\WT_analysis\more_scans\ESR1\ESR1_393-408_output	2client	WT	unknown	WRSMEHPGKLLFAPNL	rank_001	0.89	C-D	0.935909091	C	B,6-13	HPGKLLFA	80.086	2.82	5.652
postGMF-runs\2client\WT_analysis\more_scans\ESR1\ESR1_393-408_output	2client	WT	unknown	WRSMEHPGKLLFAPNL	rank_001	0.89	C-D	0.935909091	D	A,6-13	HPGKLLFA	79.381	3.146	6.027
postGMF-runs\2client\WT_analysis\more_scans\ESR1\ESR1_393-408_output	2client	WT	unknown	WRSMEHPGKLLFAPNL	rank_002	0.87	C-D	0.941153846	C	B,1-8	WRSMEHPG	79.46	3.443	6.45
postGMF-runs\2client\WT_analysis\more_scans\ESR1\ESR1_393-408_output	2client	WT	unknown	WRSMEHPGKLLFAPNL	rank_002	0.87	C-D	0.941153846	D	A,1-8	WRSMEHPG	79.288	3.484	6.525
postGMF-runs\2client\WT_analysis\more_scans\ESR1\ESR1_393-408_output	2client	WT	unknown	WRSMEHPGKLLFAPNL	rank_008	0.85	C-D	0.956538462	D	B,1-8	WRSMEHPG	78.705	2.864	6.117
postGMF-runs\2client\WT_analysis\more_scans\ESR1\ESR1_393-408_output	2client	WT	unknown	WRSMEHPGKLLFAPNL	rank_008	0.85	C-D	0.956538462	C	A,1-8	WRSMEHPG	78.019	2.998	6.33
postGMF-runs\2client\WT_analysis\more_scans\ESR1\ESR1_393-408_output	2client	WT	unknown	WRSMEHPGKLLFAPNL	rank_007	0.86	C-D	0.986363636	D	B,9-16	KLLFAPNL	77.36	3.46	8.229
postGMF-runs\2client\WT_analysis\more_scans\ESR1\ESR1_393-408_output	2client	WT	unknown	WRSMEHPGKLLFAPNL	rank_007	0.86	C-D	0.986363636	C	A,9-16	KLLFAPNL	77.251	3.49	8.278
postGMF-runs\2client\WT_analysis\more_scans\ESR1\ESR1_393-408_output	2client	WT	unknown	WRSMEHPGKLLFAPNL	rank_004	0.86	C-D	0.988636364	C	A,9-16	KLLFAPNL	77	3.456	8.312
postGMF-runs\2client\WT_analysis\more_scans\ESR1\ESR1_393-408_output	2client	WT	unknown	WRSMEHPGKLLFAPNL	rank_004	0.86	C-D	0.988636364	D	B,9-16	KLLFAPNL	76.679	3.512	8.357
postGMF-runs\2client\WT_analysis\more_scans\ESR1\ESR1_393-408_output	2client	WT	unknown	WRSMEHPGKLLFAPNL	rank_014	0.84	C-D	0.959230769	C	B,1-8	WRSMEHPG	76.516	3.899	7.397
postGMF-runs\2client\WT_analysis\more_scans\ESR1\ESR1_393-408_output	2client	WT	unknown	WRSMEHPGKLLFAPNL	rank_014	0.84	C-D	0.959230769	D	A,1-8	WRSMEHPG	74.516	4.15	7.924
postGMF-runs\2client\WT_analysis\more_scans\ESR1\ESR1_393-408_output	2client	WT	unknown	WRSMEHPGKLLFAPNL	rank_011	0.85	C-D	0.970909091	C	B,9-16	KLLFAPNL	76.328	3.929	8.381
postGMF-runs\2client\WT_analysis\more_scans\ESR1\ESR1_393-408_output	2client	WT	unknown	WRSMEHPGKLLFAPNL	rank_011	0.85	C-D	0.970909091	D	A,9-16	KLLFAPNL	67.904	4.853	10.096
postGMF-runs\2client\WT_analysis\more_scans\ESR1\ESR1_393-408_output	2client	WT	unknown	WRSMEHPGKLLFAPNL	rank_006	0.86	C-D	0.914615385	C	A,1-8	WRSMEHPG	76.101	3.416	6.57
postGMF-runs\2client\WT_analysis\more_scans\ESR1\ESR1_393-408_output	2client	WT	unknown	WRSMEHPGKLLFAPNL	rank_006	0.86	C-D	0.914615385	D	B,1-8	WRSMEHPG	76.033	3.319	6.568
postGMF-runs\2client\WT_analysis\more_scans\ESR1\ESR1_393-408_output	2client	WT	unknown	WRSMEHPGKLLFAPNL	rank_009	0.85	C-D	0.911538462	C	A,1-8	WRSMEHPG	75.614	3.888	7.112
postGMF-runs\2client\WT_analysis\more_scans\ESR1\ESR1_393-408_output	2client	WT	unknown	WRSMEHPGKLLFAPNL	rank_009	0.85	C-D	0.911538462	D	B,1-8	WRSMEHPG	74.95	3.769	7.053
postGMF-runs\2client\WT_analysis\more_scans\ESR1\ESR1_393-408_output	2client	WT	unknown	WRSMEHPGKLLFAPNL	rank_010	0.85	C-D	0.926153846	D	A,1-8	WRSMEHPG	75.412	3.768	7.187
postGMF-runs\2client\WT_analysis\more_scans\ESR1\ESR1_393-408_output	2client	WT	unknown	WRSMEHPGKLLFAPNL	rank_010	0.85	C-D	0.926153846	C	B,1-8	WRSMEHPG	74.306	4.009	7.328
postGMF-runs\2client\WT_analysis\more_scans\ESR1\ESR1_393-408_output	2client	WT	unknown	WRSMEHPGKLLFAPNL	rank_003	0.87	C-D	0.976818182	C	B,7-14	PGKLLFAP	74.775	4.398	8.116
postGMF-runs\2client\WT_analysis\more_scans\ESR1\ESR1_393-408_output	2client	WT	unknown	WRSMEHPGKLLFAPNL	rank_003	0.87	C-D	0.976818182	D	A,7-14	PGKLLFAP	74.082	4.462	8.245
postGMF-runs\2client\WT_analysis\more_scans\ESR1\ESR1_393-408_output	2client	WT	unknown	WRSMEHPGKLLFAPNL	rank_013	0.84	C-D	0.966153846	C	B,1-8	WRSMEHPG	74.666	3.605	7.02
postGMF-runs\2client\WT_analysis\more_scans\ESR1\ESR1_393-408_output	2client	WT	unknown	WRSMEHPGKLLFAPNL	rank_013	0.84	C-D	0.966153846	D	A,1-8	WRSMEHPG	74.15	3.657	7.114
postGMF-runs\2client\WT_analysis\more_scans\ESR1\ESR1_393-408_output	2client	WT	unknown	WRSMEHPGKLLFAPNL	rank_012	0.84	C-D	0.978181818	C	A,9-16	KLLFAPNL	71.073	4.165	9.684
postGMF-runs\2client\WT_analysis\more_scans\ESR1\ESR1_393-408_output	2client	WT	unknown	WRSMEHPGKLLFAPNL	rank_012	0.84	C-D	0.978181818	D	B,9-16	KLLFAPNL	69.454	4.482	10.088
postGMF-runs\2client\WT_analysis\more_scans\ESR1\ESR1_393-408_output	2client	WT	unknown	WRSMEHPGKLLFAPNL	rank_015	0.84	C-D	0.925	C	A,2-9	RSMEHPGK	69.234	5.085	7.959
postGMF-runs\2client\WT_analysis\more_scans\ESR1\ESR1_393-408_output	2client	WT	unknown	WRSMEHPGKLLFAPNL	rank_015	0.84	C-D	0.925	D	B,2-9	RSMEHPGK	68.917	5.23	8.033
postGMF-runs\2client\WT_analysis\more_scans\ESR1\ESR1_393-408_output	2client	WT	unknown	WRSMEHPGKLLFAPNL	rank_016	0.84	C-D	0.954090909	D	A,7-14	PGKLLFAP	68.283	5.143	9.468
postGMF-runs\2client\WT_analysis\more_scans\ESR1\ESR1_393-408_output	2client	WT	unknown	WRSMEHPGKLLFAPNL	rank_016	0.84	C-D	0.954090909	C	B,7-14	PGKLLFAP	66.751	5.471	9.755
postGMF-runs\2client\WT_analysis\more_scans\ESR1\ESR1_393-408_output	2client	WT	unknown	WRSMEHPGKLLFAPNL	rank_017	0.83	C-D	0.921923077	D	B,2-9	RSMEHPGK	67.221	5.467	8.749
postGMF-runs\2client\WT_analysis\more_scans\ESR1\ESR1_393-408_output	2client	WT	unknown	WRSMEHPGKLLFAPNL	rank_017	0.83	C-D	0.921923077	C	A,2-9	RSMEHPGK	65.739	6.17	9.345
postGMF-runs\2client\WT_analysis\more_scans\ESR1\ESR1_393-408_output	2client	WT	unknown	WRSMEHPGKLLFAPNL	rank_018	0.82	C-D	0.941538462	C	A,1-8	WRSMEHPG	64.036	5.658	9.42
postGMF-runs\2client\WT_analysis\more_scans\ESR1\ESR1_393-408_output	2client	WT	unknown	WRSMEHPGKLLFAPNL	rank_018	0.82	C-D	0.941538462	D	B,1-8	WRSMEHPG	62.94	5.679	9.654
postGMF-runs\2client\WT_analysis\more_scans\ESR1\ESR1_393-408_output	2client	WT	unknown	WRSMEHPGKLLFAPNL	rank_019	0.82	C-D	0.917307692	D	B,2-9	RSMEHPGK	58.238	5.993	10.518
postGMF-runs\2client\WT_analysis\more_scans\ESR1\ESR1_393-408_output	2client	WT	unknown	WRSMEHPGKLLFAPNL	rank_019	0.82	C-D	0.917307692	C	A,2-9	RSMEHPGK	56.835	6.206	10.826
postGMF-runs\2client\WT_analysis\more_scans\ESR1\ESR1_393-408_output	2client	WT	unknown	WRSMEHPGKLLFAPNL	rank_020	0.82	C-D	0.915384615	D	A,2-9	RSMEHPGK	58.12	6.125	10.512
postGMF-runs\2client\WT_analysis\more_scans\ESR1\ESR1_393-408_output	2client	WT	unknown	WRSMEHPGKLLFAPNL	rank_020	0.82	C-D	0.915384615	C	B,2-9	RSMEHPGK	57.828	6.132	10.524
postGMF-runs\2client\WT_analysis\more_scans\ESR1\ESR1_393-408_output	2client	WT	unknown	WRSMEHPGKLLFAPNL	rank_022	0.8	C-D	0.971818182	C	B,7-14	PGKLLFAP	50.879	6.991	11.42
postGMF-runs\2client\WT_analysis\more_scans\ESR1\ESR1_393-408_output	2client	WT	unknown	WRSMEHPGKLLFAPNL	rank_022	0.8	C-D	0.971818182	D	A,7-14	PGKLLFAP	50.199	7.126	11.57
postGMF-runs\2client\WT_analysis\more_scans\ESR1\ESR1_393-408_output	2client	WT	unknown	WRSMEHPGKLLFAPNL	rank_023	0.8	C-D	0.960454545	C	B,6-13	HPGKLLFA	50.614	7.689	11.831
postGMF-runs\2client\WT_analysis\more_scans\ESR1\ESR1_393-408_output	2client	WT	unknown	WRSMEHPGKLLFAPNL	rank_023	0.8	C-D	0.960454545	D	A,6-13	HPGKLLFA	49.16	7.81	11.956
postGMF-runs\2client\WT_analysis\more_scans\ESR1\ESR1_393-408_output	2client	WT	unknown	WRSMEHPGKLLFAPNL	rank_024	0.79	C-D	0.920909091	C	B,4-11	MEHPGKLL	44.419	8.249	12.496
postGMF-runs\2client\WT_analysis\more_scans\ESR1\ESR1_393-408_output	2client	WT	unknown	WRSMEHPGKLLFAPNL	rank_024	0.79	C-D	0.920909091	D	A,4-11	MEHPGKLL	43.937	8.234	12.553
postGMF-runs\2client\WT_analysis\more_scans\ESR1\ESR1_393-408_output	2client	WT	unknown	WRSMEHPGKLLFAPNL	rank_021	0.81	C-D	0.944090909	C	A,7-14	PGKLLFAP	44.052	6.228	11.871
postGMF-runs\2client\WT_analysis\more_scans\ESR1\ESR1_393-408_output	2client	WT	unknown	WRSMEHPGKLLFAPNL	rank_025	0.79	C-D	0.930909091	C	B,6-13	HPGKLLFA	39.52	7.994	12.952
postGMF-runs\2client\WT_analysis\more_scans\ESR1\ESR1_393-408_output	2client	WT	unknown	WRSMEHPGKLLFAPNL	rank_025	0.79	C-D	0.930909091	D	A,6-13	HPGKLLFA	38.109	8.05	13.191
postGMF-runs\2client\WT_analysis\more_scans\ESR1\ESR1_401-416_output	2client	WT	unknown	KLLFAPNLLLDRNQGK	rank_001	0.86	C-D	1.005454545	C	B,3-10	LFAPNLLL	81.827	3.025	4.989
postGMF-runs\2client\WT_analysis\more_scans\ESR1\ESR1_401-416_output	2client	WT	unknown	KLLFAPNLLLDRNQGK	rank_001	0.86	C-D	1.005454545	D	A,3-10	LFAPNLLL	74.026	4.665	7.055
postGMF-runs\2client\WT_analysis\more_scans\ESR1\ESR1_401-416_output	2client	WT	unknown	KLLFAPNLLLDRNQGK	rank_002	0.8	C-D	1.099545455	D	A,4-11	FAPNLLLD	65.14	6.458	9.665
postGMF-runs\2client\WT_analysis\more_scans\ESR1\ESR1_401-416_output	2client	WT	unknown	KLLFAPNLLLDRNQGK	rank_002	0.8	C-D	1.099545455	C	B,4-11	FAPNLLLD	64.669	6.442	9.687
postGMF-runs\2client\WT_analysis\more_scans\ESR1\ESR1_401-416_output	2client	WT	unknown	KLLFAPNLLLDRNQGK	rank_005	0.79	C-D	1.088181818	C	B,4-11	FAPNLLLD	59.693	6.938	10.482
postGMF-runs\2client\WT_analysis\more_scans\ESR1\ESR1_401-416_output	2client	WT	unknown	KLLFAPNLLLDRNQGK	rank_005	0.79	C-D	1.088181818	D	A,4-11	FAPNLLLD	57.99	7.111	10.659
postGMF-runs\2client\WT_analysis\more_scans\ESR1\ESR1_401-416_output	2client	WT	unknown	KLLFAPNLLLDRNQGK	rank_004	0.79	C-D	1.096818182	C	B,5-12	APNLLLDR	54.079	5.279	9.575
postGMF-runs\2client\WT_analysis\more_scans\ESR1\ESR1_401-416_output	2client	WT	unknown	KLLFAPNLLLDRNQGK	rank_004	0.79	C-D	1.096818182	D	A,4-11	FAPNLLLD	48.226	7.407	11.542
postGMF-runs\2client\WT_analysis\more_scans\ESR1\ESR1_401-416_output	2client	WT	unknown	KLLFAPNLLLDRNQGK	rank_006	0.78	C-D	1.081363636	D	B,4-11	FAPNLLLD	51.197	7.492	11.269
postGMF-runs\2client\WT_analysis\more_scans\ESR1\ESR1_401-416_output	2client	WT	unknown	KLLFAPNLLLDRNQGK	rank_006	0.78	C-D	1.081363636	C	A,4-11	FAPNLLLD	48.535	7.577	11.536
postGMF-runs\2client\WT_analysis\more_scans\ESR1\ESR1_401-416_output	2client	WT	unknown	KLLFAPNLLLDRNQGK	rank_013	0.78	C-D	1.065909091	D	A,4-11	FAPNLLLD	49.361	7.645	11.617
postGMF-runs\2client\WT_analysis\more_scans\ESR1\ESR1_401-416_output	2client	WT	unknown	KLLFAPNLLLDRNQGK	rank_013	0.78	C-D	1.065909091	C	B,4-11	FAPNLLLD	48.094	7.69	11.585
postGMF-runs\2client\WT_analysis\more_scans\ESR1\ESR1_401-416_output	2client	WT	unknown	KLLFAPNLLLDRNQGK	rank_008	0.78	C-D	1.067272727	C	B,4-11	FAPNLLLD	49.145	7.581	11.473
postGMF-runs\2client\WT_analysis\more_scans\ESR1\ESR1_401-416_output	2client	WT	unknown	KLLFAPNLLLDRNQGK	rank_008	0.78	C-D	1.067272727	D	A,4-11	FAPNLLLD	48.225	7.639	11.577
postGMF-runs\2client\WT_analysis\more_scans\ESR1\ESR1_401-416_output	2client	WT	unknown	KLLFAPNLLLDRNQGK	rank_020	0.77	C-D	1.154545455	D	B,4-11	FAPNLLLD	44.156	7.26	11.679
postGMF-runs\2client\WT_analysis\more_scans\ESR1\ESR1_401-416_output	2client	WT	unknown	KLLFAPNLLLDRNQGK	rank_020	0.77	C-D	1.154545455	C	A,5-12	APNLLLDR	43.511	7.273	11.968
postGMF-runs\2client\WT_analysis\more_scans\ESR1\ESR1_401-416_output	2client	WT	unknown	KLLFAPNLLLDRNQGK	rank_021	0.77	C-D	1.099545455	C	A,4-11	FAPNLLLD	44.071	8.091	12.449
postGMF-runs\2client\WT_analysis\more_scans\ESR1\ESR1_401-416_output	2client	WT	unknown	KLLFAPNLLLDRNQGK	rank_021	0.77	C-D	1.099545455	D	B,4-11	FAPNLLLD	43.543	7.851	12.52
postGMF-runs\2client\WT_analysis\more_scans\ESR1\ESR1_401-416_output	2client	WT	unknown	KLLFAPNLLLDRNQGK	rank_018	0.77	C-D	1.13	D	A,4-11	FAPNLLLD	43.676	7.14	11.956
postGMF-runs\2client\WT_analysis\more_scans\ESR1\ESR1_401-416_output	2client	WT	unknown	KLLFAPNLLLDRNQGK	rank_018	0.77	C-D	1.13	C	B,4-11	FAPNLLLD	41.715	7.124	12.036
postGMF-runs\2client\WT_analysis\more_scans\ESR1\ESR1_401-416_output	2client	WT	unknown	KLLFAPNLLLDRNQGK	rank_003	0.79	C-D	1.117272727	D	A,4-11	FAPNLLLD	42.051	5.929	11.104
postGMF-runs\2client\WT_analysis\more_scans\ESR1\ESR1_401-416_output	2client	WT	unknown	KLLFAPNLLLDRNQGK	rank_003	0.79	C-D	1.117272727	C	B,3-10	LFAPNLLL	40.602	6.195	11.254
postGMF-runs\2client\WT_analysis\more_scans\ESR1\ESR1_401-416_output	2client	WT	unknown	KLLFAPNLLLDRNQGK	rank_019	0.78	C-D	1.057272727	D	B,4-11	FAPNLLLD	41.068	7.937	13.057
postGMF-runs\2client\WT_analysis\more_scans\ESR1\ESR1_401-416_output	2client	WT	unknown	KLLFAPNLLLDRNQGK	rank_019	0.78	C-D	1.057272727	C	A,4-11	FAPNLLLD	40.386	7.826	13.113
postGMF-runs\2client\WT_analysis\more_scans\ESR1\ESR1_401-416_output	2client	WT	unknown	KLLFAPNLLLDRNQGK	rank_022	0.77	C-D	1.131818182	C	A,4-11	FAPNLLLD	39.415	7.291	12.243
postGMF-runs\2client\WT_analysis\more_scans\ESR1\ESR1_401-416_output	2client	WT	unknown	KLLFAPNLLLDRNQGK	rank_022	0.77	C-D	1.131818182	D	B,4-11	FAPNLLLD	39.051	7.368	12.319
postGMF-runs\2client\WT_analysis\more_scans\ESR1\ESR1_401-416_output	2client	WT	unknown	KLLFAPNLLLDRNQGK	rank_024	0.77	C-D	1.116818182	C	A,4-11	FAPNLLLD	39.39	7.801	12.256
postGMF-runs\2client\WT_analysis\more_scans\ESR1\ESR1_401-416_output	2client	WT	unknown	KLLFAPNLLLDRNQGK	rank_024	0.77	C-D	1.116818182	D	B,4-11	FAPNLLLD	37.729	7.833	12.648
postGMF-runs\2client\WT_analysis\more_scans\ESR1\ESR1_401-416_output	2client	WT	unknown	KLLFAPNLLLDRNQGK	rank_023	0.77	C-D	1.115	C	A,4-11	FAPNLLLD	39.191	7.723	12.267
postGMF-runs\2client\WT_analysis\more_scans\ESR1\ESR1_401-416_output	2client	WT	unknown	KLLFAPNLLLDRNQGK	rank_023	0.77	C-D	1.115	D	B,4-11	FAPNLLLD	38.64	7.814	12.305
postGMF-runs\2client\WT_analysis\more_scans\ESR1\ESR1_401-416_output	2client	WT	unknown	KLLFAPNLLLDRNQGK	rank_010	0.78	C-D	1	C	B,3-10	LFAPNLLL	36.414	7.334	12.925
postGMF-runs\2client\WT_analysis\more_scans\ESR1\ESR1_401-416_output	2client	WT	unknown	KLLFAPNLLLDRNQGK	rank_010	0.78	C-D	1	D	A,3-10	LFAPNLLL	34.339	7.77	13.385
postGMF-runs\2client\WT_analysis\more_scans\ESR1\ESR1_401-416_output	2client	WT	unknown	KLLFAPNLLLDRNQGK	rank_009	0.78	C-D	0.996818182	C	B,3-10	LFAPNLLL	36.26	7.977	13.057
postGMF-runs\2client\WT_analysis\more_scans\ESR1\ESR1_401-416_output	2client	WT	unknown	KLLFAPNLLLDRNQGK	rank_009	0.78	C-D	0.996818182	D	A,3-10	LFAPNLLL	36.205	8.132	13.143
postGMF-runs\2client\WT_analysis\more_scans\ESR1\ESR1_401-416_output	2client	WT	unknown	KLLFAPNLLLDRNQGK	rank_012	0.78	C-D	1.005	C	B,3-10	LFAPNLLL	35.5	7.83	13.128
postGMF-runs\2client\WT_analysis\more_scans\ESR1\ESR1_401-416_output	2client	WT	unknown	KLLFAPNLLLDRNQGK	rank_012	0.78	C-D	1.005	D	A,3-10	LFAPNLLL	35.118	7.829	13.181
postGMF-runs\2client\WT_analysis\more_scans\ESR1\ESR1_401-416_output	2client	WT	unknown	KLLFAPNLLLDRNQGK	rank_015	0.78	C-D	0.9825	C	A,3-10	LFAPNLLL	33.307	7.782	13.544
postGMF-runs\2client\WT_analysis\more_scans\ESR1\ESR1_401-416_output	2client	WT	unknown	KLLFAPNLLLDRNQGK	rank_015	0.78	C-D	0.9825	D	B,3-10	LFAPNLLL	33.244	7.837	13.664
postGMF-runs\2client\WT_analysis\more_scans\ESR1\ESR1_401-416_output	2client	WT	unknown	KLLFAPNLLLDRNQGK	rank_014	0.78	C-D	0.9825	C	B,3-10	LFAPNLLL	33.049	7.8	13.524
postGMF-runs\2client\WT_analysis\more_scans\ESR1\ESR1_401-416_output	2client	WT	unknown	KLLFAPNLLLDRNQGK	rank_014	0.78	C-D	0.9825	D	A,3-10	LFAPNLLL	32.959	7.782	13.553
postGMF-runs\2client\WT_analysis\more_scans\ESR1\ESR1_409-424_output	2client	WT	unknown	LLDRNQGKCVEGMVEI	rank_002	0.79	C-D	1.129583333	D	A,7-14	GKCVEGMV	55.129	4.877	8.711
postGMF-runs\2client\WT_analysis\more_scans\ESR1\ESR1_409-424_output	2client	WT	unknown	LLDRNQGKCVEGMVEI	rank_002	0.79	C-D	1.129583333	C	B,6-13	QGKCVEGM	44.3	7.771	11.291
postGMF-runs\2client\WT_analysis\more_scans\ESR1\ESR1_409-424_output	2client	WT	unknown	LLDRNQGKCVEGMVEI	rank_005	0.78	C-D	1.139166667	D	A,7-14	GKCVEGMV	54.019	5.665	9.393
postGMF-runs\2client\WT_analysis\more_scans\ESR1\ESR1_409-424_output	2client	WT	unknown	LLDRNQGKCVEGMVEI	rank_005	0.78	C-D	1.139166667	C	B,7-14	GKCVEGMV	40.367	7.687	11.746
postGMF-runs\2client\WT_analysis\more_scans\ESR1\ESR1_409-424_output	2client	WT	unknown	LLDRNQGKCVEGMVEI	rank_009	0.78	C-D	1.108181818	C	A,7-14	GKCVEGMV	46.839	7.443	10.455
postGMF-runs\2client\WT_analysis\more_scans\ESR1\ESR1_409-424_output	2client	WT	unknown	LLDRNQGKCVEGMVEI	rank_009	0.78	C-D	1.108181818	D	B,7-14	GKCVEGMV	44.531	8.024	11.127
postGMF-runs\2client\WT_analysis\more_scans\ESR1\ESR1_409-424_output	2client	WT	unknown	LLDRNQGKCVEGMVEI	rank_004	0.79	C-D	1.043181818	C	A,6-13	QGKCVEGM	45.066	6.202	10.85
postGMF-runs\2client\WT_analysis\more_scans\ESR1\ESR1_409-424_output	2client	WT	unknown	LLDRNQGKCVEGMVEI	rank_004	0.79	C-D	1.043181818	D	B,6-13	QGKCVEGM	44.364	6.288	10.905
postGMF-runs\2client\WT_analysis\more_scans\ESR1\ESR1_409-424_output	2client	WT	unknown	LLDRNQGKCVEGMVEI	rank_022	0.77	C-D	1.196	D	B,7-14	GKCVEGMV	44.167	7.577	11.213
postGMF-runs\2client\WT_analysis\more_scans\ESR1\ESR1_409-424_output	2client	WT	unknown	LLDRNQGKCVEGMVEI	rank_022	0.77	C-D	1.196	C	A,7-14	GKCVEGMV	40.364	8.072	11.799
postGMF-runs\2client\WT_analysis\more_scans\ESR1\ESR1_409-424_output	2client	WT	unknown	LLDRNQGKCVEGMVEI	rank_001	0.79	C-D	1.067272727	C	A,7-14	GKCVEGMV	43.961	5.782	10.107
postGMF-runs\2client\WT_analysis\more_scans\ESR1\ESR1_409-424_output	2client	WT	unknown	LLDRNQGKCVEGMVEI	rank_001	0.79	C-D	1.067272727	D	B,7-14	GKCVEGMV	43.29	5.948	10.276
postGMF-runs\2client\WT_analysis\more_scans\ESR1\ESR1_409-424_output	2client	WT	unknown	LLDRNQGKCVEGMVEI	rank_006	0.78	C-D	0.990416667	D	A,8-15	KCVEGMVE	42.676	6.585	10.53
postGMF-runs\2client\WT_analysis\more_scans\ESR1\ESR1_409-424_output	2client	WT	unknown	LLDRNQGKCVEGMVEI	rank_006	0.78	C-D	0.990416667	C	B,8-15	KCVEGMVE	34.775	7.926	12.517
postGMF-runs\2client\WT_analysis\more_scans\ESR1\ESR1_409-424_output	2client	WT	unknown	LLDRNQGKCVEGMVEI	rank_003	0.79	C-D	0.977727273	C	B,8-15	KCVEGMVE	42.114	6.142	10.487
postGMF-runs\2client\WT_analysis\more_scans\ESR1\ESR1_409-424_output	2client	WT	unknown	LLDRNQGKCVEGMVEI	rank_003	0.79	C-D	0.977727273	D	A,8-15	KCVEGMVE	40.774	6.421	10.83
postGMF-runs\2client\WT_analysis\more_scans\ESR1\ESR1_409-424_output	2client	WT	unknown	LLDRNQGKCVEGMVEI	rank_007	0.78	C-D	0.991818182	D	B,8-15	KCVEGMVE	40.708	7.18	10.931
postGMF-runs\2client\WT_analysis\more_scans\ESR1\ESR1_409-424_output	2client	WT	unknown	LLDRNQGKCVEGMVEI	rank_007	0.78	C-D	0.991818182	C	A,8-15	KCVEGMVE	40.191	7.317	10.965
postGMF-runs\2client\WT_analysis\more_scans\ESR1\ESR1_409-424_output	2client	WT	unknown	LLDRNQGKCVEGMVEI	rank_012	0.78	C-D	0.993181818	C	A,7-14	GKCVEGMV	39.584	7.643	12.262
postGMF-runs\2client\WT_analysis\more_scans\ESR1\ESR1_409-424_output	2client	WT	unknown	LLDRNQGKCVEGMVEI	rank_012	0.78	C-D	0.993181818	D	B,7-14	GKCVEGMV	38.738	7.783	12.412
postGMF-runs\2client\WT_analysis\more_scans\ESR1\ESR1_409-424_output	2client	WT	unknown	LLDRNQGKCVEGMVEI	rank_010	0.78	C-D	1.043636364	C	A,7-14	GKCVEGMV	38.523	7.455	12.378
postGMF-runs\2client\WT_analysis\more_scans\ESR1\ESR1_409-424_output	2client	WT	unknown	LLDRNQGKCVEGMVEI	rank_010	0.78	C-D	1.043636364	D	B,7-14	GKCVEGMV	36.849	7.765	12.661
postGMF-runs\2client\WT_analysis\more_scans\ESR1\ESR1_409-424_output	2client	WT	unknown	LLDRNQGKCVEGMVEI	rank_008	0.78	C-D	1.061363636	D	A,7-14	GKCVEGMV	38.489	6.779	11.349
postGMF-runs\2client\WT_analysis\more_scans\ESR1\ESR1_409-424_output	2client	WT	unknown	LLDRNQGKCVEGMVEI	rank_008	0.78	C-D	1.061363636	C	B,7-14	GKCVEGMV	36.859	7.298	11.897
postGMF-runs\2client\WT_analysis\more_scans\ESR1\ESR1_409-424_output	2client	WT	unknown	LLDRNQGKCVEGMVEI	rank_011	0.78	C-D	1.037727273	C	A,7-14	GKCVEGMV	37.307	7.461	12.429
postGMF-runs\2client\WT_analysis\more_scans\ESR1\ESR1_409-424_output	2client	WT	unknown	LLDRNQGKCVEGMVEI	rank_011	0.78	C-D	1.037727273	D	B,7-14	GKCVEGMV	36.892	7.411	12.503
postGMF-runs\2client\WT_analysis\more_scans\ESR1\ESR1_409-424_output	2client	WT	unknown	LLDRNQGKCVEGMVEI	rank_024	0.76	C-D	1.1135	C	A,7-14	GKCVEGMV	36.609	7.947	12.156
postGMF-runs\2client\WT_analysis\more_scans\ESR1\ESR1_409-424_output	2client	WT	unknown	LLDRNQGKCVEGMVEI	rank_024	0.76	C-D	1.1135	D	B,7-14	GKCVEGMV	36.261	8.172	12.078
postGMF-runs\2client\WT_analysis\more_scans\ESR1\ESR1_409-424_output	2client	WT	unknown	LLDRNQGKCVEGMVEI	rank_014	0.77	C-D	1.048636364	D	B,7-14	GKCVEGMV	36.029	7.527	12.552
postGMF-runs\2client\WT_analysis\more_scans\ESR1\ESR1_409-424_output	2client	WT	unknown	LLDRNQGKCVEGMVEI	rank_014	0.77	C-D	1.048636364	C	A,7-14	GKCVEGMV	35.726	7.532	12.563
postGMF-runs\2client\WT_analysis\more_scans\ESR1\ESR1_409-424_output	2client	WT	unknown	LLDRNQGKCVEGMVEI	rank_016	0.78	C-D	0.998461538	C	B,7-14	GKCVEGMV	35.639	7.732	12.565
postGMF-runs\2client\WT_analysis\more_scans\ESR1\ESR1_409-424_output	2client	WT	unknown	LLDRNQGKCVEGMVEI	rank_016	0.78	C-D	0.998461538	D	A,7-14	GKCVEGMV	35.572	7.704	12.593
postGMF-runs\2client\WT_analysis\more_scans\ESR1\ESR1_409-424_output	2client	WT	unknown	LLDRNQGKCVEGMVEI	rank_023	0.76	C-D	1.07	D	A,7-14	GKCVEGMV	35.076	7.847	12.212
postGMF-runs\2client\WT_analysis\more_scans\ESR1\ESR1_409-424_output	2client	WT	unknown	LLDRNQGKCVEGMVEI	rank_023	0.76	C-D	1.07	C	B,7-14	GKCVEGMV	34.663	7.911	12.226
postGMF-runs\2client\WT_analysis\more_scans\ESR1\ESR1_409-424_output	2client	WT	unknown	LLDRNQGKCVEGMVEI	rank_017	0.77	C-D	1.015909091	D	B,8-15	KCVEGMVE	34.709	8.294	12.598
postGMF-runs\2client\WT_analysis\more_scans\ESR1\ESR1_409-424_output	2client	WT	unknown	LLDRNQGKCVEGMVEI	rank_017	0.77	C-D	1.015909091	C	A,7-14	GKCVEGMV	33.675	8.563	12.979
postGMF-runs\2client\WT_analysis\more_scans\ESR1\ESR1_409-424_output	2client	WT	unknown	LLDRNQGKCVEGMVEI	rank_018	0.77	C-D	1.055909091	C	A,7-14	GKCVEGMV	34.321	7.642	12.455
postGMF-runs\2client\WT_analysis\more_scans\ESR1\ESR1_409-424_output	2client	WT	unknown	LLDRNQGKCVEGMVEI	rank_018	0.77	C-D	1.055909091	D	B,7-14	GKCVEGMV	33.335	7.601	12.562
postGMF-runs\2client\WT_analysis\more_scans\ESR1\ESR1_409-424_output	2client	WT	unknown	LLDRNQGKCVEGMVEI	rank_021	0.77	C-D	0.997	C	A,7-14	GKCVEGMV	34.22	8.31	13.352
postGMF-runs\2client\WT_analysis\more_scans\ESR1\ESR1_409-424_output	2client	WT	unknown	LLDRNQGKCVEGMVEI	rank_021	0.77	C-D	0.997	D	B,7-14	GKCVEGMV	33.633	8.426	13.434
postGMF-runs\2client\WT_analysis\more_scans\ESR1\ESR1_409-424_output	2client	WT	unknown	LLDRNQGKCVEGMVEI	rank_019	0.77	C-D	1.052272727	D	B,7-14	GKCVEGMV	34.042	7.6	12.482
postGMF-runs\2client\WT_analysis\more_scans\ESR1\ESR1_409-424_output	2client	WT	unknown	LLDRNQGKCVEGMVEI	rank_019	0.77	C-D	1.052272727	C	A,7-14	GKCVEGMV	33.565	7.651	12.491
postGMF-runs\2client\WT_analysis\more_scans\ESR1\ESR1_409-424_output	2client	WT	unknown	LLDRNQGKCVEGMVEI	rank_013	0.78	C-D	0.979090909	C	B,7-14	GKCVEGMV	34.03	7.93	12.372
postGMF-runs\2client\WT_analysis\more_scans\ESR1\ESR1_409-424_output	2client	WT	unknown	LLDRNQGKCVEGMVEI	rank_013	0.78	C-D	0.979090909	D	A,7-14	GKCVEGMV	33.991	8.003	12.425
postGMF-runs\2client\WT_analysis\more_scans\ESR1\ESR1_409-424_output	2client	WT	unknown	LLDRNQGKCVEGMVEI	rank_020	0.77	C-D	0.9785	D	B,7-14	GKCVEGMV	33.404	8.409	13.202
postGMF-runs\2client\WT_analysis\more_scans\ESR1\ESR1_409-424_output	2client	WT	unknown	LLDRNQGKCVEGMVEI	rank_020	0.77	C-D	0.9785	C	A,7-14	GKCVEGMV	33.154	8.451	13.181
postGMF-runs\2client\WT_analysis\more_scans\ESR1\ESR1_409-424_output	2client	WT	unknown	LLDRNQGKCVEGMVEI	rank_025	0.76	C-D	1.076818182	C	B,7-14	GKCVEGMV	32.244	9.186	13.133
postGMF-runs\2client\WT_analysis\more_scans\ESR1\ESR1_409-424_output	2client	WT	unknown	LLDRNQGKCVEGMVEI	rank_025	0.76	C-D	1.076818182	D	A,7-14	GKCVEGMV	31.914	9.005	13.123
postGMF-runs\2client\WT_analysis\more_scans\ESR1\ESR1_409-424_output	2client	WT	unknown	LLDRNQGKCVEGMVEI	rank_015	0.77	C-D	1.010416667	C	A,7-14	GKCVEGMV	31.744	8.107	13.022
postGMF-runs\2client\WT_analysis\more_scans\ESR1\ESR1_409-424_output	2client	WT	unknown	LLDRNQGKCVEGMVEI	rank_015	0.77	C-D	1.010416667	D	B,7-14	GKCVEGMV	31.715	8.12	13.083
postGMF-runs\2client\WT_analysis\more_scans\ESR1\ESR1_41-56_output	2client	WT	unknown	EVYLDSSKPAVYNYPE	rank_004	0.83	C-D	0.960384615	C	B,3-10	YLDSSKPA	69.114	5.258	8.245
postGMF-runs\2client\WT_analysis\more_scans\ESR1\ESR1_41-56_output	2client	WT	unknown	EVYLDSSKPAVYNYPE	rank_004	0.83	C-D	0.960384615	D	A,4-11	LDSSKPAV	63.627	5.861	9.471
postGMF-runs\2client\WT_analysis\more_scans\ESR1\ESR1_41-56_output	2client	WT	unknown	EVYLDSSKPAVYNYPE	rank_003	0.83	C-D	0.935	C	A,3-10	YLDSSKPA	66.356	5.432	9.311
postGMF-runs\2client\WT_analysis\more_scans\ESR1\ESR1_41-56_output	2client	WT	unknown	EVYLDSSKPAVYNYPE	rank_003	0.83	C-D	0.935	D	B,3-10	YLDSSKPA	65.31	5.656	9.549
postGMF-runs\2client\WT_analysis\more_scans\ESR1\ESR1_41-56_output	2client	WT	unknown	EVYLDSSKPAVYNYPE	rank_005	0.83	C-D	0.962692308	D	B,4-11	LDSSKPAV	64.555	5.76	9.567
postGMF-runs\2client\WT_analysis\more_scans\ESR1\ESR1_41-56_output	2client	WT	unknown	EVYLDSSKPAVYNYPE	rank_005	0.83	C-D	0.962692308	C	A,4-11	LDSSKPAV	62.446	6.144	9.951
postGMF-runs\2client\WT_analysis\more_scans\ESR1\ESR1_41-56_output	2client	WT	unknown	EVYLDSSKPAVYNYPE	rank_001	0.84	C-D	0.964230769	D	B,4-11	LDSSKPAV	62.755	5.194	9.74
postGMF-runs\2client\WT_analysis\more_scans\ESR1\ESR1_41-56_output	2client	WT	unknown	EVYLDSSKPAVYNYPE	rank_001	0.84	C-D	0.964230769	C	A,4-11	LDSSKPAV	61.52	5.338	9.843
postGMF-runs\2client\WT_analysis\more_scans\ESR1\ESR1_41-56_output	2client	WT	unknown	EVYLDSSKPAVYNYPE	rank_002	0.84	C-D	0.963461538	C	A,4-11	LDSSKPAV	61.92	5.237	9.643
postGMF-runs\2client\WT_analysis\more_scans\ESR1\ESR1_41-56_output	2client	WT	unknown	EVYLDSSKPAVYNYPE	rank_002	0.84	C-D	0.963461538	D	B,4-11	LDSSKPAV	60.94	5.286	9.804
postGMF-runs\2client\WT_analysis\more_scans\ESR1\ESR1_41-56_output	2client	WT	unknown	EVYLDSSKPAVYNYPE	rank_006	0.81	C-D	0.963571429	D	B,4-11	LDSSKPAV	57.835	6.446	10.553
postGMF-runs\2client\WT_analysis\more_scans\ESR1\ESR1_41-56_output	2client	WT	unknown	EVYLDSSKPAVYNYPE	rank_006	0.81	C-D	0.963571429	C	A,4-11	LDSSKPAV	57.38	6.062	10.507
postGMF-runs\2client\WT_analysis\more_scans\ESR1\ESR1_41-56_output	2client	WT	unknown	EVYLDSSKPAVYNYPE	rank_008	0.81	C-D	0.963461538	D	A,4-11	LDSSKPAV	57.246	6.839	10.779
postGMF-runs\2client\WT_analysis\more_scans\ESR1\ESR1_41-56_output	2client	WT	unknown	EVYLDSSKPAVYNYPE	rank_008	0.81	C-D	0.963461538	C	B,4-11	LDSSKPAV	55.922	6.388	10.745
postGMF-runs\2client\WT_analysis\more_scans\ESR1\ESR1_41-56_output	2client	WT	unknown	EVYLDSSKPAVYNYPE	rank_007	0.81	C-D	0.956153846	D	B,4-11	LDSSKPAV	55.428	6.319	10.903
postGMF-runs\2client\WT_analysis\more_scans\ESR1\ESR1_41-56_output	2client	WT	unknown	EVYLDSSKPAVYNYPE	rank_007	0.81	C-D	0.956153846	C	A,4-11	LDSSKPAV	51.449	7.06	11.496
postGMF-runs\2client\WT_analysis\more_scans\ESR1\ESR1_41-56_output	2client	WT	unknown	EVYLDSSKPAVYNYPE	rank_009	0.8	C-D	0.965	C	A,4-11	LDSSKPAV	55.428	7.185	11.323
postGMF-runs\2client\WT_analysis\more_scans\ESR1\ESR1_41-56_output	2client	WT	unknown	EVYLDSSKPAVYNYPE	rank_009	0.8	C-D	0.965	D	B,4-11	LDSSKPAV	54.79	7.324	11.452
postGMF-runs\2client\WT_analysis\more_scans\ESR1\ESR1_41-56_output	2client	WT	unknown	EVYLDSSKPAVYNYPE	rank_011	0.8	C-D	0.989615385	C	B,4-11	LDSSKPAV	52.041	7.347	11.367
postGMF-runs\2client\WT_analysis\more_scans\ESR1\ESR1_41-56_output	2client	WT	unknown	EVYLDSSKPAVYNYPE	rank_011	0.8	C-D	0.989615385	D	A,4-11	LDSSKPAV	52.039	7.366	11.415
postGMF-runs\2client\WT_analysis\more_scans\ESR1\ESR1_41-56_output	2client	WT	unknown	EVYLDSSKPAVYNYPE	rank_016	0.79	C-D	0.944615385	D	B,3-10	YLDSSKPA	51.379	7.814	11.074
postGMF-runs\2client\WT_analysis\more_scans\ESR1\ESR1_41-56_output	2client	WT	unknown	EVYLDSSKPAVYNYPE	rank_016	0.79	C-D	0.944615385	C	A,4-11	LDSSKPAV	46.977	8.179	11.68
postGMF-runs\2client\WT_analysis\more_scans\ESR1\ESR1_41-56_output	2client	WT	unknown	EVYLDSSKPAVYNYPE	rank_015	0.79	C-D	0.963636364	C	A,4-11	LDSSKPAV	49.101	6.925	11.725
postGMF-runs\2client\WT_analysis\more_scans\ESR1\ESR1_41-56_output	2client	WT	unknown	EVYLDSSKPAVYNYPE	rank_015	0.79	C-D	0.963636364	D	B,4-11	LDSSKPAV	48.162	7.183	11.866
postGMF-runs\2client\WT_analysis\more_scans\ESR1\ESR1_41-56_output	2client	WT	unknown	EVYLDSSKPAVYNYPE	rank_013	0.8	C-D	0.976153846	C	B,4-11	LDSSKPAV	49.019	7.463	11.929
postGMF-runs\2client\WT_analysis\more_scans\ESR1\ESR1_41-56_output	2client	WT	unknown	EVYLDSSKPAVYNYPE	rank_013	0.8	C-D	0.976153846	D	A,4-11	LDSSKPAV	45.734	7.744	12.191
postGMF-runs\2client\WT_analysis\more_scans\ESR1\ESR1_41-56_output	2client	WT	unknown	EVYLDSSKPAVYNYPE	rank_014	0.8	C-D	0.961538462	D	B,4-11	LDSSKPAV	48.369	7.168	11.249
postGMF-runs\2client\WT_analysis\more_scans\ESR1\ESR1_41-56_output	2client	WT	unknown	EVYLDSSKPAVYNYPE	rank_014	0.8	C-D	0.961538462	C	A,4-11	LDSSKPAV	46.415	7.424	11.38
postGMF-runs\2client\WT_analysis\more_scans\ESR1\ESR1_41-56_output	2client	WT	unknown	EVYLDSSKPAVYNYPE	rank_010	0.8	C-D	0.942307692	D	A,4-11	LDSSKPAV	48.088	7.364	11.808
postGMF-runs\2client\WT_analysis\more_scans\ESR1\ESR1_41-56_output	2client	WT	unknown	EVYLDSSKPAVYNYPE	rank_010	0.8	C-D	0.942307692	C	B,4-11	LDSSKPAV	47.055	7.599	12.066
postGMF-runs\2client\WT_analysis\more_scans\ESR1\ESR1_41-56_output	2client	WT	unknown	EVYLDSSKPAVYNYPE	rank_024	0.78	C-D	0.953461538	D	B,3-10	YLDSSKPA	45.535	8.164	11.378
postGMF-runs\2client\WT_analysis\more_scans\ESR1\ESR1_41-56_output	2client	WT	unknown	EVYLDSSKPAVYNYPE	rank_024	0.78	C-D	0.953461538	C	A,3-10	YLDSSKPA	38.297	9.502	13.339
postGMF-runs\2client\WT_analysis\more_scans\ESR1\ESR1_41-56_output	2client	WT	unknown	EVYLDSSKPAVYNYPE	rank_012	0.8	C-D	0.950909091	D	A,5-12	DSSKPAVY	45.415	7.302	12.541
postGMF-runs\2client\WT_analysis\more_scans\ESR1\ESR1_41-56_output	2client	WT	unknown	EVYLDSSKPAVYNYPE	rank_012	0.8	C-D	0.950909091	C	B,5-12	DSSKPAVY	44.836	7.376	12.583
postGMF-runs\2client\WT_analysis\more_scans\ESR1\ESR1_41-56_output	2client	WT	unknown	EVYLDSSKPAVYNYPE	rank_018	0.79	C-D	0.969090909	D	B,4-11	LDSSKPAV	45.035	7.76	12.337
postGMF-runs\2client\WT_analysis\more_scans\ESR1\ESR1_41-56_output	2client	WT	unknown	EVYLDSSKPAVYNYPE	rank_018	0.79	C-D	0.969090909	C	A,4-11	LDSSKPAV	45.007	7.838	12.362
postGMF-runs\2client\WT_analysis\more_scans\ESR1\ESR1_41-56_output	2client	WT	unknown	EVYLDSSKPAVYNYPE	rank_020	0.79	C-D	0.981818182	D	A,4-11	LDSSKPAV	44.616	7.976	12.356
postGMF-runs\2client\WT_analysis\more_scans\ESR1\ESR1_41-56_output	2client	WT	unknown	EVYLDSSKPAVYNYPE	rank_020	0.79	C-D	0.981818182	C	B,4-11	LDSSKPAV	43.916	8.061	12.403
postGMF-runs\2client\WT_analysis\more_scans\ESR1\ESR1_41-56_output	2client	WT	unknown	EVYLDSSKPAVYNYPE	rank_017	0.79	C-D	0.971923077	C	A,4-11	LDSSKPAV	44.606	7.905	12.559
postGMF-runs\2client\WT_analysis\more_scans\ESR1\ESR1_41-56_output	2client	WT	unknown	EVYLDSSKPAVYNYPE	rank_017	0.79	C-D	0.971923077	D	B,4-11	LDSSKPAV	44.179	7.814	12.539
[truncated: 127,452 more rows]
