# Supplementary material for: Successful prediction of LC8 binding to intrinsically disordered proteins sheds light on AlphaFold’s black box
Source: Front Mol Biosci. 2025 Apr 23;12:1531793. doi: 10.3389/fmolb.2025.1531793 (PMC12057147; doi:10.3389/fmolb.2025.1531793)
Supplement: Supplementary file 9 [file DataSheet11.csv]

File Path	ClientType	WTorAAA	BindingStatus	Full Sequence	Rank	Conf. Score	LC8 dimer	Dimer PAE	Chain	Best Binding Region	Sequence	Average pLDDT	Average PAE (L->P)	Average PAE (P->L)	CheckedStatus	1client_File Path	1client_ClientType	1client_WTorAAA	1client_BindingStatus	1client_Full Sequence	1client_Rank	1client_Conf. Score	1client_LC8 dimer	1client_Dimer PAE	1client_Chain	1client_Best Binding Region	1client_Sequence	1client_Average pLDDT	1client_Average PAE (L->P)	1client_Average PAE (P->L)	1client_CheckedStatus
2client\AAA_analysis\CF_QTMruns\QT2Mtrun+1LC8_output	2client	AAA	nonbinder	LRDIEAAAPDTR	rank_001	0.91	C-D	0.96	C	A,4-11	IEAAAPDT	93.288	1.633	3.024		1client\AAA_analysis\CF_QTMruns\QT2Mtrun+1LC8_output	1client	AAA	nonbinder	LRDIEAAAPDTR	rank_001	0.89	B-C	0.993076923	C	A,5-12	EAAAPDTR	83.961	3.57	5.491
2client\AAA_analysis\CF_hASCIZ_scans\scan10_output	2client	AAA	nonbinder	ASNIQAAAEESE	rank_001	0.91	C-D	0.902307692	C	A,4-11	IQAAAEES	93.789	1.573	3.156		1client\AAA_analysis\newthreshold\CF_hASCIZ_scans\scan10_output	1client	AAA	nonbinder	ASNIQAAAEESE	rank_001	0.89	B-C	0.974583333	B	A,3-10	NIQAAAEE	74.109	4.373	6.505
2client\AAA_analysis\CF_hASCIZ_scans\scan17_output	2client	AAA	nonbinder	FSSVEAAASAEP	rank_003	0.91	C-D	0.929615385	C	B,3-10	SVEAAASA	94.445	1.558	2.668		1client\AAA_analysis\CF_hASCIZ_scans\scan17_output	1client	AAA	nonbinder	FSSVEAAASAEP	rank_001	0.91	B-C	0.950384615	C	A,4-11	VEAAASAE	87.921	3.049	5.4
2client\AAA_analysis\CF_hASCIZ_scans\scan7_output	2client	AAA	nonbinder	GVSREAAASGIE	rank_001	0.91	C-D	0.956818182	D	A,2-9	VSREAAAS	93.648	1.612	2.916		1client\AAA_analysis\CF_hASCIZ_scans\scan7_output	1client	AAA	nonbinder	GVSREAAASGIE	rank_001	0.9	B-C	1.020416667	C	A,3-10	SREAAASG	82.285	2.483	4.547
2client\AAA_analysis\CF_moretrunQTs\hQT5_output	2client	AAA	nonbinder	EELGLSHIQAAAHW	rank_003	0.9	C-D	0.925	C	A,4-11	GLSHIQAA	91.109	1.811	3.038		1client\AAA_analysis\newthreshold\SarahpaperdASCIZpeptides\QT5p_output	1client	AAA	nonbinder	EELGLSHIQAAAHW	rank_002	0.9	B-C	0.943333333	C	A,4-11	GLSHIQAA	88.679	2.484	3.742
2client\AAA_analysis\newthreshold\CF_hASCIZ_scans\scan10_output	2client	AAA	nonbinder	ASNIQAAAEESE	rank_001	0.91	C-D	0.920384615	D	B,4-11	IQAAAEES	94.086	1.507	2.963		1client\AAA_analysis\CF_hASCIZ_scans\scan10_output	1client	AAA	nonbinder	ASNIQAAAEESE	rank_001	0.89	B-C	0.974583333	B	A,3-10	NIQAAAEE	74.109	4.373	6.505
2client\AAA_analysis\newthreshold\CF_hASCIZ_scans\scan17_output	2client	AAA	nonbinder	FSSVEAAASAEP	rank_001	0.91	C-D	0.933076923	D	B,3-10	SVEAAASA	94.038	1.634	2.761		1client\AAA_analysis\CF_hASCIZ_scans\scan17_output	1client	AAA	nonbinder	FSSVEAAASAEP	rank_002	0.9	B-C	0.943636364	C	A,4-11	VEAAASAE	87.109	3.643	5.873
2client\AAA_analysis\newthreshold\CF_hASCIZ_scans\scan7_output	2client	AAA	nonbinder	GVSREAAASGIE	rank_001	0.91	C-D	0.956818182	D	A,2-9	VSREAAAS	93.648	1.612	2.916		1client\AAA_analysis\CF_hASCIZ_scans\scan7_output	1client	AAA	nonbinder	GVSREAAASGIE	rank_001	0.9	B-C	1.020416667	C	A,3-10	SREAAASG	82.285	2.483	4.547
2client\AAA_analysis\newthreshold\Nathanpaperpeptides\ICE1_output	2client	AAA	nonbinder	EKELRHIGAAASSD	rank_001	0.9	C-D	0.935454545	D	A,4-11	LRHIGAAA	92.765	1.604	2.659		1client\AAA_analysis\newthreshold\Nathanpaperpeptides\ICE1_output	1client	AAA	nonbinder	EKELRHIGAAASSD	rank_001	0.88	B-C	0.970454545	B	A,4-11	LRHIGAAA	73.954	5.809	7.405
2client\AAA_analysis\newthreshold\Nathanpaperpeptides\SLC9A2_output	2client	AAA	nonbinder	DDHSREKGAAASGD	rank_001	0.91	C-D	0.927272727	C	B,4-11	SREKGAAA	94.15	1.461	2.603		1client\AAA_analysis\newthreshold\Nathanpaperpeptides\SLC9A2_output	1client	AAA	nonbinder	DDHSREKGAAASGD	rank_001	0.9	B-C	0.965909091	C	A,3-10	HSREKGAA	88.695	2.213	4.119
2client\AAA_analysis\newthreshold\Nathanpaperpeptides\SPAG5_output	2client	AAA	nonbinder	HPETQDSSAAADTS	rank_003	0.91	C-D	0.943076923	C	B,4-11	TQDSSAAA	94.641	1.429	2.315		1client\AAA_analysis\newthreshold\Nathanpaperpeptides\SPAG5_output	1client	AAA	nonbinder	HPETQDSSAAADTS	rank_002	0.91	B-C	0.96875	C	A,3-10	ETQDSSAA	92.431	2.388	4.087
2client\AAA_analysis\newthreshold\Nathpaperpeptidesnonbinders\DDX1_output	2client	AAA	nonbinder	DDHSGNAQVAAAKFD	rank_003	0.9	C-D	0.933846154	D	B,7-14	AQVAAAKF	95.07	1.334	2.14		1client\AAA_analysis\newthreshold\Nathpaperpeptidesnonbinders\DDX1_output	1client	AAA	nonbinder	DDHSGNAQVAAAKFD	rank_001	0.9	B-C	0.952307692	B	A,7-14	AQVAAAKF	89.766	1.937	3.059
2client\AAA_analysis\newthreshold\Nathpaperpeptidesnonbinders\IRS1_output	2client	AAA	nonbinder	LPRKVDTAAAANSR	rank_005	0.91	C-D	0.95	C	B,4-11	KVDTAAAA	95.829	1.281	2.075		1client\AAA_analysis\newthreshold\Nathpaperpeptidesnonbinders\IRS1_output	1client	AAA	nonbinder	LPRKVDTAAAANSR	rank_002	0.91	B-C	0.973846154	C	A,4-11	KVDTAAAA	94.995	1.388	2.198
2client\AAA_analysis\newthreshold\Nathpaperpeptidesnonbinders\KMT2C_output	2client	AAA	nonbinder	IVSCVSVSAAAASD	rank_001	0.9	C-D	0.926428571	D	A,2-9	VSCVSVSA	95.671	1.27	2.043		1client\AAA_analysis\newthreshold\Nathpaperpeptidesnonbinders\KMT2C_output	1client	AAA	nonbinder	IVSCVSVSAAAASD	rank_001	0.9	B-C	0.967083333	C	A,2-9	VSCVSVSA	90.969	2.104	3.36
2client\AAA_analysis\newthreshold\Nathpaperpeptidesnonbinders\PPP2R3A_output	2client	AAA	nonbinder	LQETLTTSAAANLS	rank_001	0.91	C-D	0.944545455	C	A,3-10	ETLTTSAA	92.719	1.82	3.131		1client\AAA_analysis\newthreshold\Nathpaperpeptidesnonbinders\PPP2R3A_output	1client	AAA	nonbinder	LQETLTTSAAANLS	rank_001	0.89	B-C	0.973076923	B	A,2-9	QETLTTSA	79.13	3.513	5.697
2client\AAA_analysis\newthreshold\Nathpaperpeptidesnonbinders\QSER1_output	2client	AAA	nonbinder	KTLTFSGSAAAVTP	rank_002	0.9	C-D	0.932307692	C	B,1-8	KTLTFSGS	92.624	1.609	3.175		1client\AAA_analysis\newthreshold\Nathpaperpeptidesnonbinders\QSER1_output	1client	AAA	nonbinder	KTLTFSGSAAAVTP	rank_003	0.86	B-C	1.001363636	B	A,3-10	LTFSGSAA	63.73	7.18	8.028
2client\AAA_analysis\newthreshold\SarahpaperdASCIZpeptides\QT5p_output	2client	AAA	nonbinder	EELGLSHIQAAAHW	rank_001	0.9	C-D	0.928076923	D	B,4-11	GLSHIQAA	91.526	1.724	3.108		1client\AAA_analysis\newthreshold\SarahpaperdASCIZpeptides\QT5p_output	1client	AAA	nonbinder	EELGLSHIQAAAHW	rank_001	0.9	B-C	0.952083333	C	A,4-11	GLSHIQAA	89.102	2.251	3.419
2client\fromGretchen\newthreshold\Nathpaperpeptidesnonbinders\NNB10\1LC8results	2client	WT	nonbinder	LPRKVDTAAQTNSR	rank_004	0.92	C-D	0.866153846	D	B,4-11	KVDTAAQT	98.094	1.071	1.509		1client\fromGretchen\newthreshold\Nathpaperpeptidesnonbinders\IRS1_output	1client	WT	nonbinder	LPRKVDTAAQTNSR	rank_002	0.92	B-C	0.9	B	A,4-11	KVDTAAQT	97.165	1.191	1.885
2client\fromGretchen\newthreshold\Nathpaperpeptidesnonbinders\NNB12\1LC8results	2client	WT	nonbinder	TEAKDQCSTQTDFN	rank_002	0.92	C-D	0.884615385	C	A,4-11	KDQCSTQT	96.586	1.339	2.004		1client\fromGretchen\newthreshold\Nathpaperpeptidesnonbinders\EPAS1_output	1client	WT	nonbinder	TEAKDQCSTQTDFN	rank_002	0.91	B-C	0.928846154	C	A,4-11	KDQCSTQT	93.329	1.825	2.892
2client\fromGretchen\newthreshold\Nathpaperpeptidesnonbinders\NNB15\1LC8results	2client	WT	nonbinder	TQDDYFKDKRVHHFRRS	rank_001	0.9	C-D	0.923846154	D	A,6-13	FKDKRVHH	93.031	1.524	2.751		1client\fromGretchen\newthreshold\Nathpaperpeptidesnonbinders\DAZL_output	1client	WT	nonbinder	TQDDYFKDKRVHHFRRS	rank_001	0.9	B-C	0.948846154	B	A,5-12	YFKDKRVH	90.023	1.996	3.384
2client\fromGretchen\newthreshold\Nathpaperpeptidesnonbinders\NNB16\1LC8results	2client	WT	nonbinder	VRTLPRFQTQVDRR	rank_001	0.9	C-D	0.928181818	D	A,5-12	PRFQTQVD	97.022	1.401	1.761		1client\fromGretchen\newthreshold\Nathpaperpeptidesnonbinders\SCRN2_output	1client	WT	nonbinder	VRTLPRFQTQVDRR	rank_001	0.9	B-C	0.947727273	B	A,5-12	PRFQTQVD	89.429	2.409	3.363
2client\fromGretchen\newthreshold\Nathpaperpeptidesnonbinders\NNB18\1LC8results	2client	WT	nonbinder	CLKETLQITQTEVQ	rank_003	0.9	C-D	0.92	C	A,6-13	LQITQTEV	93.455	1.768	3.046		1client\fromGretchen\newthreshold\Nathpaperpeptidesnonbinders\NFYC_output	1client	WT	nonbinder	CLKETLQITQTEVQ	rank_001	0.9	B-C	0.929545455	B	A,4-11	ETLQITQT	89.751	1.932	3.104
2client\fromGretchen\newthreshold\Nathpaperpeptidesnonbinders\NNB1\1LC8results	2client	WT	nonbinder	IVSCVSVSTQTASD	rank_006	0.9	C-D	0.935384615	D	A,2-9	VSCVSVST	96.509	1.254	1.952		1client\fromGretchen\newthreshold\Nathpaperpeptidesnonbinders\KMT2C_output	1client	WT	nonbinder	IVSCVSVSTQTASD	rank_001	0.9	B-C	0.949166667	B	A,4-11	CVSVSTQT	92.304	2.204	3.341
2client\fromGretchen\newthreshold\Nathpaperpeptidesnonbinders\NNB20\1LC8results	2client	WT	nonbinder	AASLIQKMLQTDPTAR	rank_001	0.92	C-D	0.882272727	D	A,4-11	LIQKMLQT	97.345	1.185	1.777		1client\fromGretchen\newthreshold\Nathpaperpeptidesnonbinders\PLK1_output	1client	WT	nonbinder	AASLIQKMLQTDPTAR	rank_005	0.91	B-C	0.91375	B	A,4-11	LIQKMLQT	96.398	1.393	1.871
2client\fromGretchen\newthreshold\Nathpaperpeptidesnonbinders\NNB21\1LC8results	2client	WT	nonbinder	DDHSGNAQVTQTKFD	rank_004	0.9	C-D	0.887727273	D	A,6-13	NAQVTQTK	96.649	1.31	1.883		1client\fromGretchen\newthreshold\Nathpaperpeptidesnonbinders\DDX1_output	1client	WT	nonbinder	DDHSGNAQVTQTKFD	rank_001	0.9	B-C	0.932083333	C	A,7-14	AQVTQTKF	88.982	2.673	4.623
2client\fromGretchen\newthreshold\Nathpaperpeptidesnonbinders\NNB22\1LC8results	2client	WT	nonbinder	ITSYNSQGTQLTVE	rank_002	0.9	C-D	0.923181818	C	B,3-10	SYNSQGTQ	91.799	1.823	3.204		1client\fromGretchen\newthreshold\Nathpaperpeptidesnonbinders\KY_output	1client	WT	nonbinder	ITSYNSQGTQLTVE	rank_001	0.9	B-C	0.964090909	C	A,4-11	YNSQGTQL	88.146	2.744	4.091
2client\fromGretchen\newthreshold\Nathpaperpeptidesnonbinders\NNB23\1LC8results	2client	WT	nonbinder	LQETLTTSSQANLS	rank_001	0.92	C-D	0.878076923	C	A,4-11	TLTTSSQA	97.411	1.232	1.78		1client\fromGretchen\newthreshold\Nathpaperpeptidesnonbinders\PPP2R3A_output	1client	WT	nonbinder	LQETLTTSSQANLS	rank_001	0.91	B-C	0.921818182	C	A,5-12	LTTSSQAN	94.031	1.942	2.92
2client\fromGretchen\newthreshold\Nathpaperpeptidesnonbinders\NNB27\1LC8results	2client	WT	nonbinder	PLQATISKSQTNPV	rank_001	0.91	C-D	0.879230769	D	A,4-11	ATISKSQT	96.415	1.33	2.216		1client\fromGretchen\newthreshold\Nathpaperpeptidesnonbinders\UBN2_output	1client	WT	nonbinder	PLQATISKSQTNPV	rank_001	0.85	B-C	0.9525	B	A,4-11	ATISKSQT	42.246	7.885	11.303
2client\fromGretchen\newthreshold\Nathpaperpeptidesnonbinders\NNB3\1LC8results	2client	WT	nonbinder	DERLMCTGSQTFDD	rank_001	0.91	C-D	0.885	C	A,4-11	LMCTGSQT	96.844	1.251	1.891		1client\fromGretchen\newthreshold\Nathpaperpeptidesnonbinders\EFL1_output	1client	WT	nonbinder	DERLMCTGSQTFDD	rank_015	0.83	B-C	1.045454545	B	A,5-12	MCTGSQTF	44.789	9.047	11.515
2client\fromGretchen\newthreshold\Nathpaperpeptidesnonbinders\NNB4\1LC8results	2client	WT	nonbinder	TPTPTPTGTQTPTT	rank_001	0.9	C-D	0.910909091	D	B,4-11	PTPTGTQT	93.718	1.639	2.572		1client\fromGretchen\newthreshold\Nathpaperpeptidesnonbinders\MUC2_output	1client	WT	nonbinder	TPTPTPTGTQTPTT	rank_002	0.9	B-C	0.939090909	C	A,4-11	PTPTGTQT	93.234	1.702	2.736
2client\fromGretchen\newthreshold\Nathpaperpeptidesnonbinders\NNB5\1LC8results	2client	WT	nonbinder	SMATPSSSTQTSGT	rank_002	0.9	C-D	0.888461538	D	B,4-11	TPSSSTQT	93.875	1.44	3.131		1client\fromGretchen\newthreshold\Nathpaperpeptidesnonbinders\MUC5B-3_output	1client	WT	nonbinder	SMATPSSSTQTSGT	rank_004	0.9	B-C	0.951923077	B	A,5-12	PSSSTQTS	91.0	1.956	3.397
2client\fromGretchen\newthreshold\Nathpaperpeptidesnonbinders\NNB6\1LC8results	2client	WT	nonbinder	TLVSTASGTQTVFP	rank_001	0.92	C-D	0.880454545	C	B,4-11	STASGTQT	96.694	1.259	1.888		1client\fromGretchen\newthreshold\Nathpaperpeptidesnonbinders\SH3RF2_output	1client	WT	nonbinder	TLVSTASGTQTVFP	rank_002	0.91	B-C	0.93	B	A,5-12	TASGTQTV	95.415	1.607	2.171
2client\fromGretchen\newthreshold\Nathpaperpeptidesnonbinders\NNB7\1LC8results	2client	WT	nonbinder	RGDGSDVSSQTPQT	rank_002	0.9	C-D	0.893076923	C	A,5-12	SDVSSQTP	94.226	1.443	2.617		1client\fromGretchen\newthreshold\Nathpaperpeptidesnonbinders\ANKIB1_output	1client	WT	nonbinder	RGDGSDVSSQTPQT	rank_001	0.89	B-C	0.940769231	C	A,5-12	SDVSSQTP	82.272	3.782	6.248
2client\fromGretchen\newthreshold\Nathpaperpeptidesnonbinders\NNB8\1LC8results	2client	WT	nonbinder	DDPMYSSQTQTYGD	rank_001	0.91	C-D	0.879230769	C	B,4-11	MYSSQTQT	95.571	1.344	2.433		1client\fromGretchen\newthreshold\Nathpaperpeptidesnonbinders\KCNQ2_output	1client	WT	nonbinder	DDPMYSSQTQTYGD	rank_001	0.91	B-C	0.907307692	B	A,4-11	MYSSQTQT	94.758	1.492	2.618
2client\fromGretchen\newthreshold\Nathpaperpeptidesnonbinders\NNB9\1LC8results	2client	WT	nonbinder	ESGDGNTGTQTNGL	rank_001	0.9	C-D	0.897727273	D	B,5-12	GNTGTQTN	93.726	1.381	2.565		1client\fromGretchen\newthreshold\Nathpaperpeptidesnonbinders\POU2F1_output	1client	WT	nonbinder	ESGDGNTGTQTNGL	rank_002	0.91	B-C	0.924545455	B	A,4-11	DGNTGTQT	90.916	1.709	3.433
postGMF-runs\2client\AAA_analysis\53BP1\53BP1_QT3_output	2client	AAA	nonbinder	NFGKQDATAAAERGSG	rank_002	0.9	C-D	0.927692308	D	A,4-11	KQDATAAA	94.267	1.315	2.203		postGMF-runs\1client\AAA_analysis\53BP1\53BP1_QT3_output	1client	AAA	nonbinder	NFGKQDATAAAERGSG	rank_001	0.9	B-C	0.974166667	B	A,4-11	KQDATAAA	89.758	2.023	3.562
postGMF-runs\2client\AAA_analysis\Jespersens_peptides\binders\VP35_output	2client	AAA	nonbinder	NPKTRNSQAAADPI	rank_001	0.9	C-D	0.949166667	C	B,3-10	KTRNSQAA	91.251	1.718	3.204		postGMF-runs\1client\AAA_analysis\Jespersens_peptides\binders\VP35_output	1client	AAA	nonbinder	NPKTRNSQAAADPI	rank_001	0.9	B-C	0.940416667	C	A,5-12	RNSQAAAD	86.664	2.943	4.908
postGMF-runs\2client\AAA_analysis\Jespersens_peptides\non-binders\EIF2S2_output	2client	AAA	nonbinder	KPFMLDEEGDAAAEET	rank_002	0.86	C-D	0.911363636	C	A,9-16	GDAAAEET	92.577	1.624	3.25		postGMF-runs\1client\AAA_analysis\Jespersens_peptides\non-binders\EIF2S2_output	1client	AAA	nonbinder	KPFMLDEEGDAAAEET	rank_001	0.85	B-C	0.999090909	B	A,8-15	EGDAAAEE	60.373	6.027	9.006
postGMF-runs\2client\AAA_analysis\LC8hub_peptides\AMOTL2_output	2client	AAA	nonbinder	KHGSRDGSAAAEGPPD	rank_001	0.9	C-D	0.907727273	C	A,3-10	GSRDGSAA	92.689	1.513	2.943		postGMF-runs\1client\AAA_analysis\LC8hub_peptides\AMOTL2_output	1client	AAA	nonbinder	KHGSRDGSAAAEGPPD	rank_001	0.89	B-C	0.943214286	C	A,5-12	RDGSAAAE	83.72	3.09	5.127
postGMF-runs\2client\AAA_analysis\LC8hub_peptides\CITFA_output	2client	AAA	nonbinder	MPEVGAAAYWYDF	rank_006	0.92	C-D	0.959090909	D	A,1-8	MPEVGAAA	94.954	1.516	2.618		postGMF-runs\1client\AAA_analysis\LC8hub_peptides\CITFA_output	1client	AAA	nonbinder	MPEVGAAAYWYDF	rank_001	0.9	B-C	0.978181818	B	A,2-9	PEVGAAAY	87.579	3.429	5.406
postGMF-runs\2client\AAA_analysis\LC8hub_peptides\Gphn_output	2client	AAA	nonbinder	HKQTEDKGAAAEEEEE	rank_003	0.89	C-D	0.961818182	C	B,4-11	TEDKGAAA	92.118	1.673	2.677		postGMF-runs\1client\AAA_analysis\LC8hub_peptides\Gphn_output	1client	AAA	nonbinder	HKQTEDKGAAAEEEEE	rank_001	0.91	B-C	0.925909091	B	A,4-11	TEDKGAAA	92.585	1.641	2.793
postGMF-runs\2client\AAA_analysis\LC8hub_peptides\KIBRA-1_output	2client	AAA	nonbinder	PKQYLDVSAAADISGS	rank_001	0.92	C-D	0.896923077	D	B,4-11	YLDVSAAA	96.295	1.284	2.117		postGMF-runs\1client\AAA_analysis\LC8hub_peptides\KIBRA-1_output	1client	AAA	nonbinder	PKQYLDVSAAADISGS	rank_001	0.91	B-C	0.936785714	C	A,6-13	DVSAAADI	92.867	1.913	3.052
postGMF-runs\2client\AAA_analysis\LC8hub_peptides\LCA5-1_output	2client	AAA	nonbinder	LALRKNAAAAADFADL	rank_001	0.91	C-D	0.928461538	D	B,4-11	RKNAAAAA	96.423	1.237	1.947		postGMF-runs\1client\AAA_analysis\LC8hub_peptides\LCA5-1_output	1client	AAA	nonbinder	LALRKNAAAAADFADL	rank_001	0.91	B-C	0.950909091	C	A,4-11	RKNAAAAA	94.07	1.715	2.701
postGMF-runs\2client\AAA_analysis\LC8hub_peptides\MAG_output	2client	AAA	nonbinder	KRPTKDSYAAAEELAE	rank_001	0.91	C-D	0.926923077	D	A,3-10	PTKDSYAA	96.006	1.364	2.219		postGMF-runs\1client\AAA_analysis\LC8hub_peptides\MAG_output	1client	AAA	nonbinder	KRPTKDSYAAAEELAE	rank_001	0.91	B-C	0.94875	B	A,3-10	PTKDSYAA	95.835	1.432	2.362
postGMF-runs\2client\AAA_analysis\LC8hub_peptides\MAP4_output	2client	AAA	nonbinder	ASRSGSKSAAAVAKTT	rank_001	0.89	C-D	0.951153846	C	A,6-13	SKSAAAVA	89.101	1.736	3.111		postGMF-runs\1client\AAA_analysis\LC8hub_peptides\MAP4_output	1client	AAA	nonbinder	ASRSGSKSAAAVAKTT	rank_001	0.88	B-C	1.011818182	C	A,5-12	GSKSAAAV	82.759	2.89	4.336
postGMF-runs\2client\AAA_analysis\LC8hub_peptides\MCTL1_output	2client	AAA	nonbinder	TNGSRTMGAAAVQTIS	rank_001	0.9	C-D	0.891538462	C	B,7-14	MGAAAVQT	96.017	1.256	1.984		postGMF-runs\1client\AAA_analysis\LC8hub_peptides\MCTL1_output	1client	AAA	nonbinder	TNGSRTMGAAAVQTIS	rank_001	0.91	B-C	0.915769231	C	A,7-14	MGAAAVQT	96.415	1.229	1.789
postGMF-runs\2client\AAA_analysis\LC8hub_peptides\MokVP_output	2client	AAA	nonbinder	ERDTKSIQAAAEPTAS	rank_001	0.89	C-D	0.904615385	C	B,1-8	ERDTKSIQ	94.991	1.513	2.869		postGMF-runs\1client\AAA_analysis\LC8hub_peptides\MokVP_output	1client	AAA	nonbinder	ERDTKSIQAAAEPTAS	rank_002	0.9	B-C	0.935384615	B	A,2-9	RDTKSIQA	94.43	1.632	2.478
postGMF-runs\2client\AAA_analysis\LC8hub_peptides\NRF1_output	2client	AAA	nonbinder	MEEHGVAAAEHMAT	rank_002	0.89	C-D	0.965454545	D	B,1-8	MEEHGVAA	91.569	1.605	3.235		postGMF-runs\1client\AAA_analysis\LC8hub_peptides\NRF1_output	1client	AAA	nonbinder	MEEHGVAAAEHMAT	rank_002	0.89	B-C	1.023181818	B	A,1-8	MEEHGVAA	93.195	1.637	2.973
postGMF-runs\2client\AAA_analysis\LC8hub_peptides\Nos1_output	2client	AAA	nonbinder	KAEMKDTGAAADRDLD	rank_004	0.89	C-D	0.954090909	C	A,3-10	EMKDTGAA	93.181	1.482	2.493		postGMF-runs\1client\AAA_analysis\LC8hub_peptides\Nos1_output	1client	AAA	nonbinder	KAEMKDTGAAADRDLD	rank_001	0.9	B-C	0.964583333	B	A,4-11	MKDTGAAA	93.365	1.716	2.347
postGMF-runs\2client\AAA_analysis\LC8hub_peptides\PAC11-1_output	2client	AAA	nonbinder	KATMVSVSAAADMEEG	rank_001	0.9	C-D	0.894230769	C	A,3-10	TMVSVSAA	95.32	1.276	2.37		postGMF-runs\1client\AAA_analysis\LC8hub_peptides\PAC11-1_output	1client	AAA	nonbinder	KATMVSVSAAADMEEG	rank_001	0.89	B-C	0.97	B	A,3-10	TMVSVSAA	89.625	2.219	3.218
postGMF-runs\2client\AAA_analysis\LC8hub_peptides\PAC11-2_output	2client	AAA	nonbinder	EVITYDKGAAADQIEE	rank_001	0.89	C-D	0.930833333	C	A,3-10	ITYDKGAA	91.641	1.789	3.121		postGMF-runs\1client\AAA_analysis\LC8hub_peptides\PAC11-2_output	1client	AAA	nonbinder	EVITYDKGAAADQIEE	rank_001	0.89	B-C	0.955	C	A,5-12	YDKGAAAD	80.468	3.965	5.651
postGMF-runs\2client\AAA_analysis\LC8hub_peptides\RSP3-2_output	2client	AAA	nonbinder	VDGRRHIDAAADVYLE	rank_001	0.9	C-D	0.916923077	D	A,6-13	HIDAAADV	94.509	1.411	2.375		postGMF-runs\1client\AAA_analysis\LC8hub_peptides\RSP3-2_output	1client	AAA	nonbinder	VDGRRHIDAAADVYLE	rank_001	0.9	B-C	0.949583333	B	A,6-13	HIDAAADV	89.376	2.399	3.662
postGMF-runs\2client\AAA_analysis\LC8hub_peptides\RavP_output	2client	AAA	nonbinder	RRSSEDKSAAATGREL	rank_001	0.9	C-D	0.948461538	D	B,4-11	SEDKSAAA	93.359	1.448	2.404		postGMF-runs\1client\AAA_analysis\LC8hub_peptides\RavP_output	1client	AAA	nonbinder	RRSSEDKSAAATGREL	rank_001	0.9	B-C	0.941071429	C	A,5-12	EDKSAAAT	87.591	2.55	4.164
postGMF-runs\2client\AAA_analysis\LC8hub_peptides\WWC2-2_output	2client	AAA	nonbinder	IPTLVDKEAAADEAAN	rank_001	0.9	C-D	0.950769231	D	B,4-11	LVDKEAAA	92.352	1.666	2.719		postGMF-runs\1client\AAA_analysis\LC8hub_peptides\WWC2-2_output	1client	AAA	nonbinder	IPTLVDKEAAADEAAN	rank_001	0.91	B-C	0.931153846	C	A,4-11	LVDKEAAA	93.836	1.521	2.639
postGMF-runs\2client\AAA_analysis\LC8hub_peptides\WWC3-1_output	2client	AAA	nonbinder	PQQFCDAGAAADIIGE	rank_002	0.89	C-D	0.945454545	D	A,4-11	FCDAGAAA	90.741	1.68	3.074		postGMF-runs\1client\AAA_analysis\LC8hub_peptides\WWC3-1_output	1client	AAA	nonbinder	PQQFCDAGAAADIIGE	rank_002	0.9	B-C	0.950416667	C	A,4-11	FCDAGAAA	87.726	2.84	4.59
postGMF-runs\2client\AAA_analysis\LC8hub_peptides\egl_output	2client	AAA	nonbinder	VVKLVDAEAAALSTGD	rank_001	0.9	C-D	0.948846154	C	A,4-11	LVDAEAAA	92.775	1.659	2.535		postGMF-runs\1client\AAA_analysis\LC8hub_peptides\egl_output	1client	AAA	nonbinder	VVKLVDAEAAALSTGD	rank_002	0.9	B-C	0.966428571	B	A,3-10	KLVDAEAA	93.694	1.608	2.36
postGMF-runs\2client\AAA_analysis\LC8hub_peptides\sw_output	2client	AAA	nonbinder	ETLVYTKQAAATSTGG	rank_001	0.89	C-D	0.898846154	C	A,7-14	KQAAATST	93.312	1.61	3.21		postGMF-runs\1client\AAA_analysis\LC8hub_peptides\sw_output	1client	AAA	nonbinder	ETLVYTKQAAATSTGG	rank_001	0.9	B-C	0.936538462	B	A,7-14	KQAAATST	90.195	2.35	3.756
postGMF-runs\2client\AAA_analysis\gerdos_peptides\BCAS1_output	2client	AAA	nonbinder	GPKRMLDAQAAADPVSIG	rank_004	0.9	C-D	0.904615385	C	A,5-12	MLDAQAAA	96.485	1.204	1.975		postGMF-runs\1client\AAA_analysis\gerdos_peptides\BCAS1_output	1client	AAA	nonbinder	GPKRMLDAQAAADPVSIG	rank_001	0.91	B-C	0.929166667	C	A,5-12	MLDAQAAA	95.46	1.823	2.391
postGMF-runs\2client\AAA_analysis\gerdos_peptides\FAM83D-1_output	2client	AAA	nonbinder	QSRKAIDAAAAAEPGEEM	rank_001	0.9	C-D	0.925	D	B,5-12	AIDAAAAA	92.54	1.539	2.938		postGMF-runs\1client\AAA_analysis\gerdos_peptides\FAM83D-1_output	1client	AAA	nonbinder	QSRKAIDAAAAAEPGEEM	rank_001	0.9	B-C	0.951538462	B	A,6-13	IDAAAAAE	89.765	2.201	3.156
postGMF-runs\2client\AAA_analysis\gerdos_peptides\MYZAP_output	2client	AAA	nonbinder	AKTEVETREAAAGCDLLP	rank_001	0.89	C-D	0.955	C	B,6-13	ETREAAAG	92.579	1.832	3.159		postGMF-runs\1client\AAA_analysis\gerdos_peptides\MYZAP_output	1client	AAA	nonbinder	AKTEVETREAAAGCDLLP	rank_001	0.86	B-C	0.949615385	C	A,7-14	TREAAAGC	68.751	6.013	8.153
postGMF-runs\2client\AAA_analysis\gerdos_peptides\UHRF1BP1L_output	2client	AAA	nonbinder	KKQRSVTQAAAASPGVPW	rank_001	0.87	C-D	0.884545455	D	A,2-9	KQRSVTQA	95.555	1.492	2.716		postGMF-runs\1client\AAA_analysis\gerdos_peptides\UHRF1BP1L_output	1client	AAA	nonbinder	KKQRSVTQAAAASPGVPW	rank_001	0.85	B-C	0.946818182	B	A,4-11	RSVTQAAA	62.384	6.341	9.583
postGMF-runs\2client\WT_analysis\53BP1\53BP1_105-120_output	2client	WT	nonbinder	REVRTLVTRVITDVYY	rank_001	0.9	C-D	0.925384615	D	A,5-12	TLVTRVIT	94.116	1.658	2.473		postGMF-runs\1client\WT_analysis\53BP1\53BP1_105-120_output	1client	WT	nonbinder	REVRTLVTRVITDVYY	rank_001	0.86	B-C	1.039545455	B	A,3-10	VRTLVTRV	72.305	5.737	6.361
postGMF-runs\2client\WT_analysis\53BP1\53BP1_113-128_output	2client	WT	nonbinder	RVITDVYYVDGTEVER	rank_001	0.92	C-D	0.883846154	D	B,1-8	RVITDVYY	97.415	1.089	1.705		postGMF-runs\1client\WT_analysis\53BP1\53BP1_113-128_output	1client	WT	nonbinder	RVITDVYYVDGTEVER	rank_003	0.91	B-C	0.908333333	B	A,1-8	RVITDVYY	95.992	1.22	1.935
postGMF-runs\2client\WT_analysis\53BP1\53BP1_136-151_output	2client	WT	nonbinder	EPIVECQECETEVSPS	rank_001	0.9	C-D	0.911538462	C	A,4-11	VECQECET	94.78	1.502	2.423		postGMF-runs\1client\WT_analysis\53BP1\53BP1_136-151_output	1client	WT	nonbinder	EPIVECQECETEVSPS	rank_001	0.85	B-C	0.954090909	C	A,3-10	IVECQECE	48.414	8.746	11.381
postGMF-runs\2client\WT_analysis\53BP1\53BP1_33-48_output	2client	WT	nonbinder	QTIKNVCEQGTSTVDQ	rank_001	0.9	C-D	0.897727273	D	A,6-13	VCEQGTST	96.851	1.204	1.793		postGMF-runs\1client\WT_analysis\53BP1\53BP1_33-48_output	1client	WT	nonbinder	QTIKNVCEQGTSTVDQ	rank_002	0.9	B-C	0.934545455	B	A,6-13	VCEQGTST	94.969	1.477	2.517
postGMF-runs\2client\WT_analysis\53BP1\53BP1_41-56_output	2client	WT	nonbinder	QGTSTVDQNFGKQDAT	rank_001	0.89	C-D	0.928846154	C	A,2-9	GTSTVDQN	92.54	1.959	3.268		postGMF-runs\1client\WT_analysis\53BP1\53BP1_41-56_output	1client	WT	nonbinder	QGTSTVDQNFGKQDAT	rank_001	0.82	B-C	1.041666667	C	A,3-10	TSTVDQNF	44.117	10.144	11.933
postGMF-runs\2client\WT_analysis\53BP1\53BP1_89-104_output	2client	WT	nonbinder	PQPPHGHVLHRHMRTI	rank_001	0.88	C-D	0.925	D	A,8-15	VLHRHMRT	94.508	1.677	2.493		postGMF-runs\1client\WT_analysis\53BP1\53BP1_89-104_output	1client	WT	nonbinder	PQPPHGHVLHRHMRTI	rank_001	0.9	B-C	0.925909091	C	A,8-15	VLHRHMRT	94.339	1.604	2.28
postGMF-runs\2client\WT_analysis\53BP1\53BP1_97-112_output	2client	WT	nonbinder	LHRHMRTIREVRTLVT	rank_001	0.89	C-D	0.925	C	A,7-14	TIREVRTL	95.766	1.529	2.37		postGMF-runs\1client\WT_analysis\53BP1\53BP1_97-112_output	1client	WT	nonbinder	LHRHMRTIREVRTLVT	rank_001	0.88	B-C	0.949583333	B	A,9-16	REVRTLVT	83.6	4.137	5.719
postGMF-runs\2client\WT_analysis\Jespersens_peptides\non-binders\EIF2S2_output	2client	WT	nonbinder	KPFMLDEEGDTQTEET	rank_001	0.9	C-D	0.9	D	B,6-13	DEEGDTQT	96.524	1.203	2.039		postGMF-runs\1client\WT_analysis\Jespersens_peptides\non-binders\EIF2S2_output	1client	WT	nonbinder	KPFMLDEEGDTQTEET	rank_001	0.91	B-C	0.900769231	C	A,6-13	DEEGDTQT	97.118	1.166	1.884
postGMF-runs\2client\WT_analysis\Jespersens_peptides\non-binders\EIF4G3_output	2client	WT	nonbinder	DFTPAFADFGRQTPGG	rank_001	0.89	C-D	0.906153846	D	A,2-9	FTPAFADF	96.071	1.268	1.941		postGMF-runs\1client\WT_analysis\Jespersens_peptides\non-binders\EIF4G3_output	1client	WT	nonbinder	DFTPAFADFGRQTPGG	rank_001	0.9	B-C	0.920769231	C	A,2-9	FTPAFADF	92.228	1.581	2.676
postGMF-runs\2client\WT_analysis\Jespersens_peptides\non-binders\FMN2_output	2client	WT	nonbinder	YHHRILEAKSIQTSPT	rank_003	0.9	C-D	0.884615385	C	B,6-13	LEAKSIQT	97.726	1.13	1.508		postGMF-runs\1client\WT_analysis\Jespersens_peptides\non-binders\FMN2_output	1client	WT	nonbinder	YHHRILEAKSIQTSPT	rank_003	0.9	B-C	0.924230769	C	A,6-13	LEAKSIQT	96.617	1.316	1.774
postGMF-runs\2client\WT_analysis\Jespersens_peptides\non-binders\ILK_output	2client	WT	nonbinder	MDDIFTQCREGN	rank_002	0.91	C-D	0.904615385	C	B,1-8	MDDIFTQC	95.134	1.401	2.568		postGMF-runs\1client\WT_analysis\Jespersens_peptides\non-binders\ILK_output	1client	WT	nonbinder	MDDIFTQCREGN	rank_001	0.9	B-C	1.010909091	B	A,2-9	DDIFTQCR	88.885	2.045	3.304
postGMF-runs\2client\WT_analysis\Jespersens_peptides\non-binders\ITGAX_output	2client	WT	nonbinder	YGQIAPENGTQTPSP	rank_001	0.9	C-D	0.875454545	D	B,6-13	PENGTQTP	94.908	1.341	2.451		postGMF-runs\1client\WT_analysis\Jespersens_peptides\non-binders\ITGAX_output	1client	WT	nonbinder	YGQIAPENGTQTPSP	rank_004	0.89	B-C	0.942272727	C	A,6-13	PENGTQTP	93.554	1.706	2.632
postGMF-runs\2client\WT_analysis\Jespersens_peptides\non-binders\TMV_output	2client	WT	nonbinder	AQPKQKLDTSIQTEYP	rank_005	0.9	C-D	0.904230769	C	A,6-13	KLDTSIQT	97.141	1.232	1.774		postGMF-runs\1client\WT_analysis\Jespersens_peptides\non-binders\TMV_output	1client	WT	nonbinder	AQPKQKLDTSIQTEYP	rank_001	0.91	B-C	0.913076923	B	A,6-13	KLDTSIQT	96.891	1.261	1.927
postGMF-runs\2client\WT_analysis\Jespersens_peptides\non-binders\ZZZ3_output	2client	WT	nonbinder	KSVAENGDTDTQTSMF	rank_001	0.89	C-D	0.893846154	D	B,7-14	GDTDTQTS	92.631	1.593	2.946		postGMF-runs\1client\WT_analysis\Jespersens_peptides\non-binders\ZZZ3_output	1client	WT	nonbinder	KSVAENGDTDTQTSMF	rank_001	0.89	B-C	0.917692308	B	A,6-13	NGDTDTQT	88.884	1.822	3.942
postGMF-runs\2client\WT_analysis\nup159\nup159_891-1264_121-136_output	2client	WT	nonbinder	VQGDGIALKKDNEKEN	rank_001	0.9	C-D	0.909230769	D	A,3-10	GDGIALKK	91.694	1.779	2.893		postGMF-runs\1client\WT_analysis\nup159\nup159_891-1264_121-136_output	1client	WT	nonbinder	VQGDGIALKKDNEKEN	rank_001	0.84	B-C	0.967916667	C	A,3-10	GDGIALKK	50.562	7.656	10.863
postGMF-runs\2client\WT_analysis\nup159\nup159_891-1264_177-192_output	2client	WT	nonbinder	NSDRDESISESYDKLE	rank_001	0.89	C-D	0.958846154	C	A,3-10	DRDESISE	90.367	1.726	3.182		postGMF-runs\1client\WT_analysis\nup159\nup159_891-1264_177-192_output	1client	WT	nonbinder	NSDRDESISESYDKLE	rank_001	0.88	B-C	0.990416667	B	A,3-10	DRDESISE	78.662	4.322	6.279
postGMF-runs\2client\WT_analysis\nup159\nup159_891-1264_201-216_output	2client	WT	nonbinder	HGGEAFKAREVSASAD	rank_001	0.89	C-D	0.970769231	C	B,6-13	FKAREVSA	89.429	2.08	3.344		postGMF-runs\1client\WT_analysis\nup159\nup159_891-1264_201-216_output	1client	WT	nonbinder	HGGEAFKAREVSASAD	rank_002	0.9	B-C	0.944230769	C	A,6-13	FKAREVSA	91.546	1.943	3.173
postGMF-runs\2client\WT_analysis\nup159\nup159_891-1264_233-248_output	2client	WT	nonbinder	QTDLSESSKENEVQTD	rank_001	0.9	C-D	0.863076923	C	A,8-15	SKENEVQT	98.305	1.061	1.504		postGMF-runs\1client\WT_analysis\nup159\nup159_891-1264_233-248_output	1client	WT	nonbinder	QTDLSESSKENEVQTD	rank_002	0.9	B-C	0.920416667	C	A,8-15	SKENEVQT	97.014	1.211	1.908
postGMF-runs\2client\WT_analysis\nup159\nup159_891-1264_241-256_output	2client	WT	nonbinder	KENEVQTDAIPVKHNS	rank_001	0.9	C-D	0.920909091	C	A,3-10	NEVQTDAI	93.595	1.494	3.126		postGMF-runs\1client\WT_analysis\nup159\nup159_891-1264_241-256_output	1client	WT	nonbinder	KENEVQTDAIPVKHNS	rank_001	0.9	B-C	0.923846154	B	A,1-8	KENEVQTD	94.61	1.78	3.252
postGMF-runs\2client\WT_analysis\nup159\nup159_891-1264_281-296_output	2client	WT	nonbinder	VQTFEGDENYLAEQCK	rank_002	0.89	C-D	0.981363636	C	A,2-9	QTFEGDEN	89.829	2.04	3.158		postGMF-runs\1client\WT_analysis\nup159\nup159_891-1264_281-296_output	1client	WT	nonbinder	VQTFEGDENYLAEQCK	rank_001	0.84	B-C	0.995	C	A,3-10	TFEGDENY	58.675	7.72	10.766
postGMF-runs\2client\WT_analysis\nup159\nup159_891-1264_297-312_output	2client	WT	nonbinder	PKQLKEYYTSAKVSNI	rank_004	0.9	C-D	0.955	D	A,4-11	LKEYYTSA	93.507	1.537	2.555		postGMF-runs\1client\WT_analysis\nup159\nup159_891-1264_297-312_output	1client	WT	nonbinder	PKQLKEYYTSAKVSNI	rank_001	0.9	B-C	0.979166667	B	A,5-12	KEYYTSAK	86.938	2.754	3.991
postGMF-runs\2client\WT_analysis\nup159\nup159_891-1264_321-336_output	2client	WT	nonbinder	LRLIESTFQTVEAEFT	rank_001	0.9	C-D	0.962692308	C	A,3-10	LIESTFQT	90.249	2.07	3.254		postGMF-runs\1client\WT_analysis\nup159\nup159_891-1264_321-336_output	1client	WT	nonbinder	LRLIESTFQTVEAEFT	rank_001	0.86	B-C	1.038461538	C	A,4-11	IESTFQTV	64.758	7.399	8.839
postGMF-runs\2client\WT_analysis\nup159\nup159_891-1264_329-344_output	2client	WT	nonbinder	QTVEAEFTVLMENIRN	rank_001	0.89	C-D	0.993181818	D	A,2-9	TVEAEFTV	93.515	1.759	2.247		postGMF-runs\1client\WT_analysis\nup159\nup159_891-1264_329-344_output	1client	WT	nonbinder	QTVEAEFTVLMENIRN	rank_001	0.87	B-C	1.080416667	C	A,4-11	EAEFTVLM	67.395	5.82	6.988
postGMF-runs\2client\WT_analysis\nup159\nup159_891-1264_353-368_output	2client	WT	nonbinder	SSIPLVKRTVRSINNL	rank_001	0.89	C-D	0.931818182	C	A,7-14	KRTVRSIN	94.978	1.374	2.342		postGMF-runs\1client\WT_analysis\nup159\nup159_891-1264_353-368_output	1client	WT	nonbinder	SSIPLVKRTVRSINNL	rank_002	0.9	B-C	0.959583333	B	A,8-15	RTVRSINN	90.951	1.901	3.347
postGMF-runs\2client\WT_analysis\nup159\nup159_891-1264_49-64_output	2client	WT	nonbinder	VSGSEISVRTSESAFD	rank_003	0.9	C-D	0.919230769	C	A,3-10	GSEISVRT	94.24	1.36	2.877		postGMF-runs\1client\WT_analysis\nup159\nup159_891-1264_49-64_output	1client	WT	nonbinder	VSGSEISVRTSESAFD	rank_001	0.89	B-C	0.979583333	B	A,3-10	GSEISVRT	85.546	2.499	4.242
