# Supplementary material for: Successful prediction of LC8 binding to intrinsically disordered proteins sheds light on AlphaFold’s black box
Source: Front Mol Biosci. 2025 Apr 23;12:1531793. doi: 10.3389/fmolb.2025.1531793 (PMC12057147; doi:10.3389/fmolb.2025.1531793)
Supplement: Supplementary file 10 [file DataSheet8.csv]

File Path	ClientType	WTorAAA	BindingStatus	Full Sequence	Rank	Conf. Score	LC8 dimer	Dimer PAE	Chain	Best Binding Region	Sequence	Average pLDDT	Average PAE (L->P)	Average PAE (P->L)	CheckedStatus	1client_File Path	1client_ClientType	1client_WTorAAA	1client_BindingStatus	1client_Full Sequence	1client_Rank	1client_Conf. Score	1client_LC8 dimer	1client_Dimer PAE	1client_Chain	1client_Best Binding Region	1client_Sequence	1client_Average pLDDT	1client_Average PAE (L->P)	1client_Average PAE (P->L)	1client_CheckedStatus
2client\Colabfold_QT2-4\QT2-4_17-32_output	2client	WT	binder	DTRGDIGTMTDDFPEE	rank_001	0.9	C-D	0.901363636	D	B,3-10	RGDIGTMT	94.632	1.377	2.394		1client\QT2-4scan\QT2-4_17-32_output	1client	WT	binder	DTRGDIGTMTDDFPEE	rank_001	0.91	B-C	0.914545455	C	A,3-10	RGDIGTMT	90.718	1.64	3.645
2client\Colabfold_QT2-4\QT2-4_49-64_output	2client	WT	binder	EPMFDLQTSAHMYTQT	rank_001	0.81	C-D	0.952272727	D	A,9-16	SAHMYTQT	68.98	5.587	7.785
2client\Colabfold_QT2-4\QT2-4_56-71_output	2client	WT	binder	TSAHMYTQTCDDLFEE	rank_001	0.89	C-D	0.918076923	C	A,2-9	SAHMYTQT	89.664	2.268	4.324		1client\QT2-4scan\QT2-4_56-71_output	1client	WT	binder	TSAHMYTQTCDDLFEE	rank_001	0.9	B-C	0.927916667	B	A,2-9	SAHMYTQT	91.289	2.19	3.368
2client\Colabfold_QT2-4\QT2-4_9-24_output	2client	WT	binder	RDIETQTPDTRGDIGT	rank_004	0.8	C-D	1.301153846	C	A,1-8	RDIETQTP	77.218	2.585	4.747		1client\QT2-4scan\QT2-4_9-24_output	1client	WT	binder	RDIETQTPDTRGDIGT	rank_002	0.83	B-C	0.969166667	C	A,2-9	DIETQTPD	44.124	9.488	12.631
2client\fromGretchen\CF_QT2-4scans\CF_16AAQTscans\scan2\scanresults	2client	WT	binder	IETQTPDTRGDIGTMT	rank_002	0.88	C-D	0.884090909	C	A,9-16	RGDIGTMT	92.561	1.386	3.229		1client\fromGretchen\CF_QT2-4scans\16AAQTscans\scan2_output	1client	WT	binder	IETQTPDTRGDIGTMT	rank_001	0.88	B-C	0.925909091	B	A,8-15	TRGDIGTM	78.809	4.729	7.035
2client\fromGretchen\CF_QT2-4scans\CF_16AAQTscans\scan7\scanresults	2client	WT	binder	MFDLQTSAHMYTQTCD	rank_001	0.88	C-D	0.938076923	D	A,7-14	SAHMYTQT	89.14	2.097	3.628		1client\fromGretchen\CF_QT2-4scans\16AAQTscans\scan7_output	1client	WT	binder	MFDLQTSAHMYTQTCD	rank_001	0.83	B-C	1.020909091	B	A,7-14	SAHMYTQT	51.894	8.247	10.07
2client\fromGretchen\CF_QT2-4scans\CF_16AAQTscans\scan8\scanresults	2client	WT	binder	SAHMYTQTCDDLFEEL	rank_001	0.88	C-D	0.914615385	C	A,1-8	SAHMYTQT	86.901	2.678	5.336		1client\fromGretchen\CF_QT2-4scans\16AAQTscans\scan8_output	1client	WT	binder	SAHMYTQTCDDLFEEL	rank_001	0.87	B-C	0.949230769	C	A,1-8	SAHMYTQT	75.827	5.596	8.427
2client\fromGretchen\CF_QT2-4scans\CF_scan3\QT2-4scan3results	2client	WT	binder	TPDTRGDIGTMT	rank_003	0.9	C-D	0.903181818	D	A,5-12	RGDIGTMT	92.968	1.505	3.175		1client\fromGretchen\CF_QT2-4scans\12AAQTscans\scan3_output	1client	WT	binder	TPDTRGDIGTMT	rank001	0.91	B-C	0.916363636	C	A,5-12	RGDIGTMT	89.859	1.708	3.841
2client\fromGretchen\CF_QT4Mtrun+1LC8\QT4Mtrun+1LC8results	2client	WT	binder	SAHMYTQTCDDL	rank_001	0.9	C-D	0.943076923	C	B,1-8	SAHMYTQT	87.757	2.29	4.342		1client\fromGretchen\CF_QTMruns\QT4Mtrun+1LC8_output	1client	WT	binder	SAHMYTQTCDDL	rank_010	0.84	B-C	1.0	B	A,3-10	HMYTQTCD	40.214	10.258	12.571
2client\fromGretchen\CF_hASCIZ_scans\scan16\h16+1LC8results	2client	WT	binder	FTSNETQTAMDD	rank_001	0.91	C-D	0.950909091	C	A,2-9	TSNETQTA	92.789	1.464	3.244		1client\fromGretchen\newthreshold\CF_hASCIZ_scans\scan16_output	1client	WT	binder	FTSNETQTAMDD	rank_001	0.9	B-C	0.93625	C	A,2-9	TSNETQTA	86.001	3.166	5.277
2client\fromGretchen\CF_hASCIZ_scans\scan5\h5+1LC8results	2client	WT	binder	PISVHTQTFLPS	rank_001	0.91	C-D	0.890769231	C	A,2-9	ISVHTQTF	94.531	1.525	3.208		1client\fromGretchen\newthreshold\CF_hASCIZ_scans\scan5_output	1client	WT	binder	PISVHTQTFLPS	rank_001	0.91	B-C	0.922916667	C	A,2-9	ISVHTQTF	92.789	1.996	3.287
2client\fromGretchen\CF_hASCIZ_scans\scan6\h6+1LC8results	2client	WT	binder	TSSIAAQTDAFM	rank_001	0.91	C-D	0.911153846	D	A,1-8	TSSIAAQT	94.976	1.397	2.694		1client\fromGretchen\CF_hASCIZ_scans\scan6_output	1client	WT	binder	TSSIAAQTDAFM	rank_001	0.92	B-C	0.945416667	C	A,1-8	TSSIAAQT	93.951	1.642	2.878
2client\fromGretchen\CF_hASCIZ_scans\scan7\h7+1LC8results	2client	WT	binder	GVSRETQTSGIE	rank_001	0.92	C-D	0.939545455	C	A,2-9	VSRETQTS	93.149	1.481	3.3		1client\fromGretchen\CF_hASCIZ_scans\scan7_output	1client	WT	binder	GVSRETQTSGIE	rank_010	0.87	B-C	0.937916667	C	A,3-10	SRETQTSG	36.904	6.883	11.29
2client\fromGretchen\CF_moretrunQTs\Q6\QT6+1LC8results	2client	WT	binder	WPDGLYNTQHTQTCD	rank_001	0.9	C-D	0.89	C	B,6-13	YNTQHTQT	94.499	1.474	2.47		1client\fromGretchen\CF_moretrunQTs\hQT6_output	1client	WT	binder	WPDGLYNTQHTQTCD	rank_001	0.84	B-C	0.987727273	C	A,6-13	YNTQHTQT	48.257	8.301	11.383
2client\fromGretchen\Colabfold_QT2+1LC8\QT2+1LC8results	2client	WT	binder	MLAPLLRDIETQTPDTRGDIGAAADDFPEEQEPVAVGSHFHAYSETEPMFDLQTSAHMYAAACDDLFEEL	rank_004	0.73	C-D	0.885384615	D	B,6-13	LRDIETQT	98.282	1.12	1.325		1client\fromGretchen\Colabfold_QT2-4ss_fl-muts\QT2+1LC8_output	1client	WT	binder	MLAPLLRDIETQTPDTRGDIGAAADDFPEEQEPVAVGSHFHAYSETEPMFDLQTSAHMYAAACDDLFEEL	rank_002	0.83	B-C	0.934615385	B	A,6-13	LRDIETQT	94.079	2.346	2.501
2client\fromGretchen\Colabfold_QT3+1LC8\QT3+1LC8results	2client	WT	binder	MLAPLLRDIEAAAPDTRGDIGTMTDDFPEEQEPVAVGSHFHAYSETEPMFDLQTSAHMYAAACDDLFEEL	rank_002	0.72	C-D	0.889090909	D	A,17-24	RGDIGTMT	97.915	1.15	1.612
2client\fromGretchen\Colabfold_QT4+1LC8\QT4+1LC8results	2client	WT	binder	MLAPLLRDIEAAAPDTRGDIGAAADDFPEEQEPVAVGSHFHAYSETEPMFDLQTSAHMYTQTCDDLFEEL	rank_001	0.73	C-D	0.898846154	C	B,55-62	SAHMYTQT	95.97	1.252	1.8
2client\fromGretchen\newthreshold\CF_hASCIZ_scans\scan16\h16+1LC8results	2client	WT	binder	FTSNETQTAMDD	rank_002	0.91	C-D	0.949545455	C	A,2-9	TSNETQTA	92.979	1.453	3.201		1client\fromGretchen\CF_hASCIZ_scans\scan16_output	1client	WT	binder	FTSNETQTAMDD	rank_002	0.9	B-C	0.935833333	C	A,1-8	FTSNETQT	87.305	3.278	5.476
2client\fromGretchen\newthreshold\CF_hASCIZ_scans\scan5\h5+1LC8results	2client	WT	binder	PISVHTQTFLPS	rank_002	0.91	C-D	0.890769231	C	A,2-9	ISVHTQTF	94.531	1.525	3.208		1client\fromGretchen\CF_hASCIZ_scans\scan5_output	1client	WT	binder	PISVHTQTFLPS	rank_002	0.9	B-C	0.940909091	B	A,1-8	PISVHTQT	87.491	2.933	4.62
2client\fromGretchen\newthreshold\CF_hASCIZ_scans\scan7\h7+1LC8results	2client	WT	binder	GVSRETQTSGIE	rank_001	0.92	C-D	0.955454545	C	A,2-9	VSRETQTS	93.429	1.452	3.189		1client\fromGretchen\newthreshold\CF_hASCIZ_scans\scan7_output	1client	WT	binder	GVSRETQTSGIE	rank_013	0.86	B-C	0.939090909	C	A,3-10	SRETQTSG	36.721	7.112	11.509
2client\fromGretchen\newthreshold\Nathanpaperpeptides\BSN\1LC8results	2client	WT	binder	PRATAEFSTQTPSP	rank_001	0.91	C-D	0.901363636	D	A,4-11	TAEFSTQT	94.159	1.811	2.963		1client\fromGretchen\newthreshold\Nathanpaperpeptides\BSN_output	1client	WT	binder	PRATAEFSTQTPSP	rank_001	0.89	B-C	1.055454545	C	A,2-9	RATAEFST	83.58	3.689	4.963
2client\fromGretchen\newthreshold\SarahpaperdASCIZpeptides\QT4p\1LC8results	2client	WT	binder	DLQTSAHMYTQTCD	rank_001	0.9	C-D	0.911923077	C	A,5-12	SAHMYTQT	91.562	1.758	2.838		1client\fromGretchen\newthreshold\SarahpaperdASCIZpeptides\QT4p_output	1client	WT	binder	DLQTSAHMYTQTCD	rank_001	0.84	B-C	0.992727273	B	A,3-10	QTSAHMYT	41.104	10.85	13.606
2client\fromGretchen\newthreshold\SarahpaperdASCIZpeptides\QT6p\1LC8results	2client	WT	binder	WPDGLYNTQHTQTCD	rank_001	0.9	C-D	0.89	C	B,6-13	YNTQHTQT	94.499	1.474	2.47		1client\fromGretchen\CF_moretrunQTs\hQT6_output	1client	WT	binder	WPDGLYNTQHTQTCD	rank_001	0.84	B-C	0.987727273	C	A,6-13	YNTQHTQT	48.257	8.301	11.383
2client\fromGretchen\newthreshold\dASCIZ\QT5Trun\QT5+1LC8results	2client	WT	binder	LSHIQTQTHWPD	rank_007	0.9	C-D	0.914545455	C	A,1-8	LSHIQTQT	93.829	1.663	2.912		1client\fromGretchen\newthreshold\dASCIZ\QT5_output	1client	WT	binder	LSHIQTQTHWPD	rank_001	0.9	B-C	0.942916667	B	A,1-8	LSHIQTQT	90.054	2.396	3.822
2client\fromGretchen\newthreshold\dASCIZ\QT6Trun\QT6+1LC8results	2client	WT	binder	YNTQHTQTCDEI	rank_004	0.9	C-D	0.899545455	C	B,1-8	YNTQHTQT	94.376	1.531	3.142		1client\fromGretchen\newthreshold\dASCIZ\QT6_output	1client	WT	binder	YNTQHTQTCDEI	rank_002	0.88	B-C	0.966363636	C	A,3-10	TQHTQTCD	62.865	6.238	9.317
postGMF-runs\2client\WT_analysis\53BP1\53BP1_9-24_output	2client	WT	binder	SQNNIGIQTMECSLRV	rank_003	0.88	C-D	0.947727273	D	A,2-9	QNNIGIQT	95.689	1.374	2.123		postGMF-runs\1client\WT_analysis\53BP1\53BP1_9-24_output	1client	WT	binder	SQNNIGIQTMECSLRV	rank_001	0.89	B-C	0.949545455	B	A,2-9	QNNIGIQT	91.351	1.618	3.223
postGMF-runs\2client\WT_analysis\53BP1\53BP1_QT1_output	2client	WT	binder	RPSQNNIGIQTMECSL	rank_003	0.88	C-D	0.985	C	A,4-11	QNNIGIQT	93.772	1.562	2.449		postGMF-runs\1client\WT_analysis\53BP1\53BP1_QT1_output	1client	WT	binder	RPSQNNIGIQTMECSL	rank_002	0.89	B-C	0.946363636	C	A,4-11	QNNIGIQT	91.024	1.706	3.12
postGMF-runs\2client\WT_analysis\Jespersens_peptides\binders\HTATSF1_output	2client	WT	binder	YGDGKDGDTQTDAG	rank_001	0.9	C-D	0.910769231	C	A,4-11	GKDGDTQT	91.555	1.545	3.255		postGMF-runs\1client\WT_analysis\Jespersens_peptides\binders\HTATSF1_output	1client	WT	binder	YGDGKDGDTQTDAG	rank_001	0.91	B-C	0.915769231	C	A,4-11	GKDGDTQT	93.179	1.365	3.176
postGMF-runs\2client\WT_analysis\Jespersens_peptides\weak_binders\ARAP3_output	2client	WT	binder	SPSPTGLPTQTPGF	rank_001	0.88	C-D	0.923636364	D	B,6-13	GLPTQTPG	81.125	2.544	5.802		postGMF-runs\1client\WT_analysis\Jespersens_peptides\weak_binders\ARAP3_output	1client	WT	binder	SPSPTGLPTQTPGF	rank_001	0.88	B-C	0.949166667	B	A,5-12	TGLPTQTP	69.136	4.834	8.479
postGMF-runs\2client\WT_analysis\Jespersens_peptides\weak_binders\ROR1_output	2client	WT	binder	DDSGGNATTQTTSD	rank_004	0.83	C-D	1.238846154	C	B,5-12	GNATTQTT	79.086	2.324	4.81		postGMF-runs\1client\WT_analysis\Jespersens_peptides\weak_binders\ROR1_output	1client	WT	binder	DDSGGNATTQTTSD	rank_001	0.88	B-C	1.037916667	B	A,4-11	GGNATTQT	78.421	3.392	6.05
postGMF-runs\2client\WT_analysis\Jespersens_peptides\weak_binders\TOGARAM_output	2client	WT	binder	SKTQQTFGSQTECT	rank_003	0.87	C-D	1.116818182	C	A,4-11	QQTFGSQT	89.546	1.777	3.014		postGMF-runs\1client\WT_analysis\Jespersens_peptides\weak_binders\TOGARAM_output	1client	WT	binder	SKTQQTFGSQTECT	rank_001	0.86	B-C	0.976153846	B	A,2-9	KTQQTFGS	64.4	6.048	9.214
postGMF-runs\2client\WT_analysis\LC8hub_peptides\Ana2-2_output	2client	WT	binder	SKASSTTGTQCDILTT	rank_002	0.9	C-D	0.9065	D	B,4-11	SSTTGTQC	94.171	1.411	2.319		postGMF-runs\1client\WT_analysis\LC8hub_peptides\Ana2-2_output	1client	WT	binder	SKASSTTGTQCDILTT	rank_001	0.9	B-C	0.930909091	C	A,4-11	SSTTGTQC	93.53	1.684	2.817
postGMF-runs\2client\WT_analysis\LC8hub_peptides\Hspa8_output	2client	WT	binder	NTTIPTKQTQTFTTYS	rank_001	0.91	C-D	0.900454545	C	A,6-13	TKQTQTFT	96.984	1.277	2.129		postGMF-runs\1client\WT_analysis\LC8hub_peptides\Hspa8_output	1client	WT	binder	NTTIPTKQTQTFTTYS	rank_001	0.83	B-C	0.966923077	B	A,3-10	TIPTKQTQ	35.919	9.426	12.798
postGMF-runs\2client\WT_analysis\LC8hub_peptides\MAP4_output	2client	WT	binder	ASRSGSKSTQTVAKTT	rank_001	0.89	C-D	0.954545455	C	A,6-13	SKSTQTVA	94.454	1.366	2.325		postGMF-runs\1client\WT_analysis\LC8hub_peptides\MAP4_output	1client	WT	binder	ASRSGSKSTQTVAKTT	rank_001	0.9	B-C	0.95375	B	A,6-13	SKSTQTVA	94.048	1.471	2.394
postGMF-runs\2client\WT_analysis\LC8hub_peptides\MORC3_output	2client	WT	binder	CDQGNTAATQTEVPSL	rank_002	0.9	C-D	0.897272727	D	B,4-11	GNTAATQT	94.125	1.376	2.938		postGMF-runs\1client\WT_analysis\LC8hub_peptides\MORC3_output	1client	WT	binder	CDQGNTAATQTEVPSL	rank_002	0.9	B-C	0.908636364	C	A,4-11	GNTAATQT	94.29	1.33	2.867
postGMF-runs\2client\WT_analysis\LC8hub_peptides\MYO5A_output	2client	WT	binder	IQPKDDKNTMTDSTIL	rank_001	0.9	C-D	0.934230769	C	A,4-11	KDDKNTMT	91.539	1.836	3.207		postGMF-runs\1client\WT_analysis\LC8hub_peptides\MYO5A_output	1client	WT	binder	IQPKDDKNTMTDSTIL	rank_001	0.9	B-C	0.937916667	B	A,6-13	DKNTMTDS	91.219	1.821	3.693
postGMF-runs\2client\WT_analysis\LC8hub_peptides\NRF1_output	2client	WT	binder	MEEHGVTQTEHMAT	rank_002	0.9	C-D	0.907307692	D	B,2-9	EEHGVTQT	93.446	1.625	2.903		postGMF-runs\1client\WT_analysis\LC8hub_peptides\NRF1_output	1client	WT	binder	MEEHGVTQTEHMAT	rank_001	0.89	B-C	1.027272727	B	A,1-8	MEEHGVTQ	87.615	1.921	4.178
postGMF-runs\2client\WT_analysis\LC8hub_peptides\PAK1_output	2client	WT	binder	VTPTRDVATSPISPTE	rank_002	0.89	C-D	0.9395	C	B,3-10	PTRDVATS	92.484	1.744	3.02		postGMF-runs\1client\WT_analysis\LC8hub_peptides\PAK1_output	1client	WT	binder	VTPTRDVATSPISPTE	rank_001	0.88	B-C	0.979166667	B	A,3-10	PTRDVATS	80.494	4.271	6.17
postGMF-runs\2client\WT_analysis\LC8hub_peptides\RSP3-2_output	2client	WT	binder	VDGRRHIDIQTDVYLE	rank_006	0.9	C-D	0.910769231	C	A,4-11	RRHIDIQT	93.632	1.549	2.528		postGMF-runs\1client\WT_analysis\LC8hub_peptides\RSP3-2_output	1client	WT	binder	VDGRRHIDIQTDVYLE	rank_004	0.9	B-C	0.955384615	B	A,4-11	RRHIDIQT	89.115	2.162	3.348
postGMF-runs\2client\WT_analysis\LC8hub_peptides\ZMYND11_output	2client	WT	binder	SPRMLHRSTQTTNDGV	rank_004	0.88	C-D	0.944230769	C	B,5-12	LHRSTQTT	87.141	2.363	4.632		postGMF-runs\1client\WT_analysis\LC8hub_peptides\ZMYND11_output	1client	WT	binder	SPRMLHRSTQTTNDGV	rank_001	0.91	B-C	0.899615385	C	A,4-11	MLHRSTQT	96.749	1.331	2.047
postGMF-runs\2client\WT_analysis\LC8hub_peptides\pilA_output	2client	WT	binder	DGVWACKSTQDPMFTP	rank_001	0.87	C-D	1.003076923	D	B,3-10	VWACKSTQ	85.031	2.556	4.594		postGMF-runs\1client\WT_analysis\LC8hub_peptides\pilA_output	1client	WT	binder	DGVWACKSTQDPMFTP	rank_001	0.86	B-C	1.008333333	C	A,3-10	VWACKSTQ	70.301	5.534	8.478
postGMF-runs\2client\WT_analysis\gerdos_peptides\METT-10_output	2client	WT	binder	NNLNAWDNASQAYFPLPN	rank_004	0.89	C-D	0.904230769	D	B,6-13	WDNASQAY	95.227	1.719	2.257		postGMF-runs\1client\WT_analysis\gerdos_peptides\METT-10_output	1client	WT	binder	NNLNAWDNASQAYFPLPN	rank_001	0.88	B-C	0.970833333	C	A,6-13	WDNASQAY	83.22	4.48	5.515
postGMF-runs\2client\WT_analysis\nup159\nup159_891-1264_209-224_output	2client	WT	binder	REVSASADFDVQTSLE	rank_001	0.89	C-D	0.923846154	C	A,6-13	SADFDVQT	90.109	2.122	3.434		postGMF-runs\1client\WT_analysis\nup159\nup159_891-1264_209-224_output	1client	WT	binder	REVSASADFDVQTSLE	rank_001	0.83	B-C	0.979230769	C	A,6-13	SADFDVQT	47.057	8.491	12.039
postGMF-runs\2client\WT_analysis\nup159\nup159_891-1264_249-264_output	2client	WT	binder	AIPVKHNSTQTVKKEA	rank_002	0.9	C-D	0.903461538	D	A,4-11	VKHNSTQT	96.055	1.465	2.3		postGMF-runs\1client\WT_analysis\nup159\nup159_891-1264_249-264_output	1client	WT	binder	AIPVKHNSTQTVKKEA	rank_001	0.83	B-C	0.986923077	C	A,4-11	VKHNSTQT	47.566	9.94	11.569
postGMF-runs\2client\WT_analysis\nup159\nup159_891-1264_273-288_output	2client	WT	binder	PVETCNFSVQTFEGDE	rank_001	0.89	C-D	0.932692308	D	A,4-11	TCNFSVQT	91.183	1.98	3.017		postGMF-runs\1client\WT_analysis\nup159\nup159_891-1264_273-288_output	1client	WT	binder	PVETCNFSVQTFEGDE	rank_001	0.86	B-C	0.952727273	B	A,4-11	TCNFSVQT	50.774	6.449	8.905
