# Supplementary material for: Successful prediction of LC8 binding to intrinsically disordered proteins sheds light on AlphaFold’s black box
Source: Front Mol Biosci. 2025 Apr 23;12:1531793. doi: 10.3389/fmolb.2025.1531793 (PMC12057147; doi:10.3389/fmolb.2025.1531793)
Supplement: Supplementary file 11 [file DataSheet9.csv]

File Path	ClientType	WTorAAA	BindingStatus	Full Sequence	Rank	Conf. Score	LC8 dimer	Dimer PAE	Chain	Best Binding Region	Sequence	Average pLDDT	Average PAE (L->P)	Average PAE (P->L)	CheckedStatus	1client_File Path	1client_ClientType	1client_WTorAAA	1client_BindingStatus	1client_Full Sequence	1client_Rank	1client_Conf. Score	1client_LC8 dimer	1client_Dimer PAE	1client_Chain	1client_Best Binding Region	1client_Sequence	1client_Average pLDDT	1client_Average PAE (L->P)	1client_Average PAE (P->L)	1client_CheckedStatus
2client\fromGretchen\newthreshold\Nathpaperpeptidesnonbinders\NNB10\1LC8results	2client	WT	nonbinder	LPRKVDTAAQTNSR	rank_004	0.92	C-D	0.866153846	D	B,4-11	KVDTAAQT	98.094	1.071	1.509		1client\fromGretchen\newthreshold\Nathpaperpeptidesnonbinders\IRS1_output	1client	WT	nonbinder	LPRKVDTAAQTNSR	rank_002	0.92	B-C	0.9	B	A,4-11	KVDTAAQT	97.165	1.191	1.885
2client\fromGretchen\newthreshold\Nathpaperpeptidesnonbinders\NNB12\1LC8results	2client	WT	nonbinder	TEAKDQCSTQTDFN	rank_002	0.92	C-D	0.884615385	C	A,4-11	KDQCSTQT	96.586	1.339	2.004		1client\fromGretchen\newthreshold\Nathpaperpeptidesnonbinders\EPAS1_output	1client	WT	nonbinder	TEAKDQCSTQTDFN	rank_002	0.91	B-C	0.928846154	C	A,4-11	KDQCSTQT	93.329	1.825	2.892
2client\fromGretchen\newthreshold\Nathpaperpeptidesnonbinders\NNB20\1LC8results	2client	WT	nonbinder	AASLIQKMLQTDPTAR	rank_001	0.92	C-D	0.882272727	D	A,4-11	LIQKMLQT	97.345	1.185	1.777		1client\fromGretchen\newthreshold\Nathpaperpeptidesnonbinders\PLK1_output	1client	WT	nonbinder	AASLIQKMLQTDPTAR	rank_005	0.91	B-C	0.91375	B	A,4-11	LIQKMLQT	96.398	1.393	1.871
2client\fromGretchen\newthreshold\Nathpaperpeptidesnonbinders\NNB21\1LC8results	2client	WT	nonbinder	DDHSGNAQVTQTKFD	rank_004	0.9	C-D	0.887727273	D	A,6-13	NAQVTQTK	96.649	1.31	1.883		1client\fromGretchen\newthreshold\Nathpaperpeptidesnonbinders\DDX1_output	1client	WT	nonbinder	DDHSGNAQVTQTKFD	rank_001	0.9	B-C	0.932083333	C	A,7-14	AQVTQTKF	88.982	2.673	4.623
2client\fromGretchen\newthreshold\Nathpaperpeptidesnonbinders\NNB23\1LC8results	2client	WT	nonbinder	LQETLTTSSQANLS	rank_001	0.92	C-D	0.878076923	C	A,4-11	TLTTSSQA	97.411	1.232	1.78		1client\fromGretchen\newthreshold\Nathpaperpeptidesnonbinders\PPP2R3A_output	1client	WT	nonbinder	LQETLTTSSQANLS	rank_001	0.91	B-C	0.921818182	C	A,5-12	LTTSSQAN	94.031	1.942	2.92
2client\fromGretchen\newthreshold\Nathpaperpeptidesnonbinders\NNB6\1LC8results	2client	WT	nonbinder	TLVSTASGTQTVFP	rank_001	0.92	C-D	0.880454545	C	B,4-11	STASGTQT	96.694	1.259	1.888		1client\fromGretchen\newthreshold\Nathpaperpeptidesnonbinders\SH3RF2_output	1client	WT	nonbinder	TLVSTASGTQTVFP	rank_002	0.91	B-C	0.93	B	A,5-12	TASGTQTV	95.415	1.607	2.171
2client\fromGretchen\newthreshold\Nathpaperpeptidesnonbinders\NNB8\1LC8results	2client	WT	nonbinder	DDPMYSSQTQTYGD	rank_001	0.91	C-D	0.879230769	C	B,4-11	MYSSQTQT	95.571	1.344	2.433		1client\fromGretchen\newthreshold\Nathpaperpeptidesnonbinders\KCNQ2_output	1client	WT	nonbinder	DDPMYSSQTQTYGD	rank_001	0.91	B-C	0.907307692	B	A,4-11	MYSSQTQT	94.758	1.492	2.618
postGMF-runs\2client\AAA_analysis\LC8hub_peptides\KIBRA-1_output	2client	AAA	nonbinder	PKQYLDVSAAADISGS	rank_001	0.92	C-D	0.896923077	D	B,4-11	YLDVSAAA	96.295	1.284	2.117		postGMF-runs\1client\AAA_analysis\LC8hub_peptides\KIBRA-1_output	1client	AAA	nonbinder	PKQYLDVSAAADISGS	rank_001	0.91	B-C	0.936785714	C	A,6-13	DVSAAADI	92.867	1.913	3.052
postGMF-runs\2client\AAA_analysis\LC8hub_peptides\MCTL1_output	2client	AAA	nonbinder	TNGSRTMGAAAVQTIS	rank_001	0.9	C-D	0.891538462	C	B,7-14	MGAAAVQT	96.017	1.256	1.984		postGMF-runs\1client\AAA_analysis\LC8hub_peptides\MCTL1_output	1client	AAA	nonbinder	TNGSRTMGAAAVQTIS	rank_001	0.91	B-C	0.915769231	C	A,7-14	MGAAAVQT	96.415	1.229	1.789
postGMF-runs\2client\AAA_analysis\gerdos_peptides\BCAS1_output	2client	AAA	nonbinder	GPKRMLDAQAAADPVSIG	rank_004	0.9	C-D	0.904615385	C	A,5-12	MLDAQAAA	96.485	1.204	1.975		postGMF-runs\1client\AAA_analysis\gerdos_peptides\BCAS1_output	1client	AAA	nonbinder	GPKRMLDAQAAADPVSIG	rank_001	0.91	B-C	0.929166667	C	A,5-12	MLDAQAAA	95.46	1.823	2.391
postGMF-runs\2client\WT_analysis\53BP1\53BP1_113-128_output	2client	WT	nonbinder	RVITDVYYVDGTEVER	rank_001	0.92	C-D	0.883846154	D	B,1-8	RVITDVYY	97.415	1.089	1.705		postGMF-runs\1client\WT_analysis\53BP1\53BP1_113-128_output	1client	WT	nonbinder	RVITDVYYVDGTEVER	rank_003	0.91	B-C	0.908333333	B	A,1-8	RVITDVYY	95.992	1.22	1.935
postGMF-runs\2client\WT_analysis\53BP1\53BP1_33-48_output	2client	WT	nonbinder	QTIKNVCEQGTSTVDQ	rank_001	0.9	C-D	0.897727273	D	A,6-13	VCEQGTST	96.851	1.204	1.793		postGMF-runs\1client\WT_analysis\53BP1\53BP1_33-48_output	1client	WT	nonbinder	QTIKNVCEQGTSTVDQ	rank_002	0.9	B-C	0.934545455	B	A,6-13	VCEQGTST	94.969	1.477	2.517
postGMF-runs\2client\WT_analysis\Jespersens_peptides\non-binders\EIF2S2_output	2client	WT	nonbinder	KPFMLDEEGDTQTEET	rank_001	0.9	C-D	0.9	D	B,6-13	DEEGDTQT	96.524	1.203	2.039		postGMF-runs\1client\WT_analysis\Jespersens_peptides\non-binders\EIF2S2_output	1client	WT	nonbinder	KPFMLDEEGDTQTEET	rank_001	0.91	B-C	0.900769231	C	A,6-13	DEEGDTQT	97.118	1.166	1.884
postGMF-runs\2client\WT_analysis\Jespersens_peptides\non-binders\EIF4G3_output	2client	WT	nonbinder	DFTPAFADFGRQTPGG	rank_001	0.89	C-D	0.906153846	D	A,2-9	FTPAFADF	96.071	1.268	1.941		postGMF-runs\1client\WT_analysis\Jespersens_peptides\non-binders\EIF4G3_output	1client	WT	nonbinder	DFTPAFADFGRQTPGG	rank_001	0.9	B-C	0.920769231	C	A,2-9	FTPAFADF	92.228	1.581	2.676
postGMF-runs\2client\WT_analysis\Jespersens_peptides\non-binders\FMN2_output	2client	WT	nonbinder	YHHRILEAKSIQTSPT	rank_003	0.9	C-D	0.884615385	C	B,6-13	LEAKSIQT	97.726	1.13	1.508		postGMF-runs\1client\WT_analysis\Jespersens_peptides\non-binders\FMN2_output	1client	WT	nonbinder	YHHRILEAKSIQTSPT	rank_003	0.9	B-C	0.924230769	C	A,6-13	LEAKSIQT	96.617	1.316	1.774
postGMF-runs\2client\WT_analysis\Jespersens_peptides\non-binders\TMV_output	2client	WT	nonbinder	AQPKQKLDTSIQTEYP	rank_005	0.9	C-D	0.904230769	C	A,6-13	KLDTSIQT	97.141	1.232	1.774		postGMF-runs\1client\WT_analysis\Jespersens_peptides\non-binders\TMV_output	1client	WT	nonbinder	AQPKQKLDTSIQTEYP	rank_001	0.91	B-C	0.913076923	B	A,6-13	KLDTSIQT	96.891	1.261	1.927
postGMF-runs\2client\WT_analysis\nup159\nup159_891-1264_233-248_output	2client	WT	nonbinder	QTDLSESSKENEVQTD	rank_001	0.9	C-D	0.863076923	C	A,8-15	SKENEVQT	98.305	1.061	1.504		postGMF-runs\1client\WT_analysis\nup159\nup159_891-1264_233-248_output	1client	WT	nonbinder	QTDLSESSKENEVQTD	rank_002	0.9	B-C	0.920416667	C	A,8-15	SKENEVQT	97.014	1.211	1.908
