# Supplementary material for: Successful prediction of LC8 binding to intrinsically disordered proteins sheds light on AlphaFold’s black box
Source: Front Mol Biosci. 2025 Apr 23;12:1531793. doi: 10.3389/fmolb.2025.1531793 (PMC12057147; doi:10.3389/fmolb.2025.1531793)
Supplement: Supplementary file 13 [file DataSheet7.csv]

File Path	ClientType	WTorAAA	BindingStatus	Full Sequence	Rank	Conf. Score	LC8 dimer	Dimer PAE	Chain	Best Binding Region	Sequence	Average pLDDT	Average PAE (L->P)	Average PAE (P->L)	CheckedStatus	1client_File Path	1client_ClientType	1client_WTorAAA	1client_BindingStatus	1client_Full Sequence	1client_Rank	1client_Conf. Score	1client_LC8 dimer	1client_Dimer PAE	1client_Chain	1client_Best Binding Region	1client_Sequence	1client_Average pLDDT	1client_Average PAE (L->P)	1client_Average PAE (P->L)	1client_CheckedStatus	Protein	Start	End	PredictedBinder	Full Sequence Length	Anchor Motif	PredictedAffinity	Avg_1client_Average PAE (P->L)
2client\hASCIZ-parsed\hASCIZ_201-216_output	2client	WT	unknown	SRTALQSHIYRTGHEI	rank_001	0.89	C-D	0.959090909	D	A,5-12	LQSHIYRT	90.788	1.775	3.171		1client\hASCIZ-parsed\hASCIZ_201-216_output	1client	WT	unknown	SRTALQSHIYRTGHEI	rank_001	0.89	B-C	0.955833333	B	A,5-12	LQSHIYRT	84.798	2.703	4.568		hASCIZ-parsed	201.0	216.0	True	16	YRT	51.42353811991118	11.39672
2client\hASCIZ-parsed\hASCIZ_225-240_output	2client	WT	unknown	SKKRKMENCAQNQKLS	rank_001	0.89	C-D	0.961153846	D	B,5-12	KMENCAQN	89.875	1.768	3.185		1client\hASCIZ-parsed\hASCIZ_225-240_output	1client	WT	unknown	SKKRKMENCAQNQKLS	rank_001	0.87	B-C	0.998076923	B	A,5-12	KMENCAQN	73.874	4.786	7.216		hASCIZ-parsed	225.0	240.0	True	16	AQN	53.78741672834937	11.71608
2client\hASCIZ-parsed\hASCIZ_273-288_output	2client	WT	unknown	DSCGSNTDKQTLTTPP	rank_005	0.87	C-D	1.036363636	D	A,6-13	NTDKQTLT	91.219	1.653	3.065		1client\hASCIZ-parsed\hASCIZ_273-288_output	1client	WT	unknown	DSCGSNTDKQTLTTPP	rank_001	0.85	B-C	1.072272727	C	A,6-13	NTDKQTLT	69.358	5.187	7.253		hASCIZ-parsed	273.0	288.0	True	16	TLT	64.07479468471327	13.105904761904762
2client\hASCIZ-parsed\hASCIZ_377-392_output	2client	WT	unknown	GEPISTGVQVNFGKSP	rank_004	0.9	C-D	0.903181818	D	A,3-10	PISTGVQV	96.756	1.226	1.781		1client\hASCIZ-parsed\hASCIZ_377-392_output	1client	WT	unknown	GEPISTGVQVNFGKSP	rank_001	0.91	B-C	0.908181818	C	A,4-11	ISTGVQVN	96.009	1.333	2.174		hASCIZ-parsed	377.0	392.0	True	16	VQV	-11.700370096225019	2.86868
2client\hASCIZ-parsed\hASCIZ_401-416_output	2client	WT	unknown	NTCQKNSISSINVQTD	rank_016	0.87	C-D	0.963461538	D	B,8-15	ISSINVQT	92.156	1.595	2.591		1client\hASCIZ-parsed\hASCIZ_401-416_output	1client	WT	unknown	NTCQKNSISSINVQTD	rank_001	0.89	B-C	0.944166667	B	A,8-15	ISSINVQT	91.899	1.794	2.835		hASCIZ-parsed	401.0	416.0	True	16	VQT	20.925832716506296	7.27648
2client\hASCIZ-parsed\hASCIZ_465-480_output	2client	WT	unknown	SSKVTSSIAAQTDAFM	rank_001	0.9	C-D	0.911538462	D	B,5-12	TSSIAAQT	95.088	1.391	1.961		1client\hASCIZ-parsed\hASCIZ_465-480_output	1client	WT	unknown	SSKVTSSIAAQTDAFM	rank_001	0.89	B-C	0.970416667	C	A,5-12	TSSIAAQT	88.703	2.849	3.833		hASCIZ-parsed	465.0	480.0	True	16	AQT	54.59452257586973	11.82512
2client\hASCIZ-parsed\hASCIZ_481-496_output	2client	WT	unknown	DTCFQSGGVSRETQTS	rank_001	0.88	C-D	0.909615385	D	B,8-15	GVSRETQT	95.469	1.29	2.375		1client\hASCIZ-parsed\hASCIZ_481-496_output	1client	WT	unknown	DTCFQSGGVSRETQTS	rank_002	0.85	B-C	1.014230769	B	A,8-15	GVSRETQT	77.785	7.254	7.801		hASCIZ-parsed	481.0	496.0	True	16	TQT	35.49450542857145	14.11582608695652
2client\hASCIZ-parsed\hASCIZ_489-504_output	2client	WT	unknown	VSRETQTSGIESPTDD	rank_003	0.89	C-D	0.966363636	D	B,4-11	ETQTSGIE	92.08	1.511	3.067		1client\hASCIZ-parsed\hASCIZ_489-504_output	1client	WT	unknown	VSRETQTSGIESPTDD	rank_002	0.89	B-C	0.975	B	A,5-12	TQTSGIES	88.837	2.097	3.68		hASCIZ-parsed	489.0	504.0	True	16	IES	44.656698741672834	10.48252
2client\hASCIZ-parsed\hASCIZ_529-544_output	2client	WT	unknown	TGNIISNSLVAETVTH	rank_002	0.87	C-D	0.960909091	D	A,8-15	SLVAETVT	93.734	1.545	3.004		1client\hASCIZ-parsed\hASCIZ_529-544_output	1client	WT	unknown	TGNIISNSLVAETVTH	rank_001	0.87	B-C	1.1	C	A,5-12	ISNSLVAE	80.594	3.462	4.852		hASCIZ-parsed	529.0	544.0	True	16	TVT	61.60735152841866	12.77255319148936
2client\hASCIZ-parsed\hASCIZ_577-592_output	2client	WT	unknown	SQNMTDNQTQTIDLLS	rank_001	0.91	C-D	0.8925	C	B,4-11	MTDNQTQT	97.692	1.157	1.578		1client\hASCIZ-parsed\hASCIZ_577-592_output	1client	WT	unknown	SQNMTDNQTQTIDLLS	rank_002	0.91	B-C	0.929166667	C	A,4-11	MTDNQTQT	97.094	1.229	1.713		hASCIZ-parsed	577.0	592.0	True	16	TQT	11.190476285714267	5.708600000000001
2client\hASCIZ-parsed\hASCIZ_641-656_output	2client	WT	unknown	FFSASNIQTQTEESEL	rank_001	0.9	C-D	0.875769231	D	B,4-11	ASNIQTQT	96.68	1.24	1.908		1client\hASCIZ-parsed\hASCIZ_641-656_output	1client	WT	unknown	FFSASNIQTQTEESEL	rank_002	0.91	B-C	0.895	B	A,4-11	ASNIQTQT	96.78	1.234	1.771		hASCIZ-parsed	641.0	656.0	True	16	TQT	1.4285714285714297	3.8976170212765955
2client\hASCIZ-parsed\hASCIZ_665-680_output	2client	WT	unknown	LESLDIETQTDFLLAD	rank_008	0.9	C-D	0.874615385	D	A,3-10	SLDIETQT	97.687	1.134	1.6		1client\hASCIZ-parsed\hASCIZ_665-680_output	1client	WT	unknown	LESLDIETQTDFLLAD	rank_001	0.9	B-C	0.91875	B	A,3-10	SLDIETQT	93.672	1.77	2.471		hASCIZ-parsed	665.0	680.0	True	16	TQT	8.214285714285698	6.16244
2client\hASCIZ-parsed\hASCIZ_689-704_output	2client	WT	unknown	RGNSNFLGLEMFDTQT	rank_005	0.88	C-D	0.900769231	C	A,9-16	LEMFDTQT	94.454	1.42	2.18		1client\hASCIZ-parsed\hASCIZ_689-704_output	1client	WT	unknown	RGNSNFLGLEMFDTQT	rank_001	0.87	B-C	0.936666667	B	A,9-16	LEMFDTQT	82.551	4.749	6.727		hASCIZ-parsed	689.0	704.0	True	16	TQT	13.333333428571427	14.66432
2client\hASCIZ-parsed\hASCIZ_697-712_output	2client	WT	unknown	LEMFDTQTQTDLNFFL	rank_002	0.92	C-D	0.870384615	C	B,3-10	MFDTQTQT	98.256	1.116	1.336		1client\hASCIZ-parsed\hASCIZ_697-712_output	1client	WT	unknown	LEMFDTQTQTDLNFFL	rank_001	0.92	B-C	0.890833333	C	A,3-10	MFDTQTQT	98.133	1.19	1.379		hASCIZ-parsed	697.0	712.0	True	16	TQT	0.23809514285714048	2.5355600000000003
2client\hASCIZ-parsed\hASCIZ_729-744_output	2client	WT	unknown	FSVSTDSSDTETQTEG	rank_002	0.9	C-D	0.875	D	B,7-14	SSDTETQT	97.827	1.092	1.585		1client\hASCIZ-parsed\hASCIZ_729-744_output	1client	WT	unknown	FSVSTDSSDTETQTEG	rank_002	0.9	B-C	0.912692308	C	A,7-14	SSDTETQT	95.937	1.417	2.285		hASCIZ-parsed	729.0	744.0	True	16	TQT	6.48351657142857	7.62592
2client\hASCIZ-parsed\hASCIZ_73-88_output	2client	WT	unknown	VSELSRAVRTNILCTV	rank_001	0.87	C-D	1.001363636	D	A,8-15	VRTNILCT	90.445	1.936	3.225		1client\hASCIZ-parsed\hASCIZ_73-88_output	1client	WT	unknown	VSELSRAVRTNILCTV	rank_001	0.89	B-C	0.988636364	B	A,8-15	VRTNILCT	86.095	2.404	3.535		hASCIZ-parsed	73.0	88.0	True	16	LCT	59.51295336787567	12.489600000000001
2client\hASCIZ-parsed\hASCIZ_753-768_output	2client	WT	unknown	ALESKVQLNSTETQTM	rank_001	0.9	C-D	0.876153846	D	A,8-15	LNSTETQT	98.04	1.118	1.441		1client\hASCIZ-parsed\hASCIZ_753-768_output	1client	WT	unknown	ALESKVQLNSTETQTM	rank_001	0.91	B-C	0.890384615	C	A,8-15	LNSTETQT	97.844	1.115	1.456		hASCIZ-parsed	753.0	768.0	True	16	TQT	0.10988999999999344	11.15292
2client\hASCIZ-parsed\hASCIZ_777-792_output	2client	WT	unknown	SLFFTSNETQTAMDDF	rank_005	0.91	C-D	0.878076923	D	B,4-11	FTSNETQT	96.78	1.191	1.695		1client\hASCIZ-parsed\hASCIZ_777-792_output	1client	WT	unknown	SLFFTSNETQTAMDDF	rank_001	0.9	B-C	0.903076923	C	A,4-11	FTSNETQT	94.265	1.749	2.437		hASCIZ-parsed	777.0	792.0	True	16	TQT	3.7362637142857036	10.933208333333333
2client\hASCIZ-parsed\hASCIZ_785-800_output	2client	WT	unknown	TQTAMDDFLLADLAWN	rank_001	0.88	C-D	0.91	C	A,1-8	TQTAMDDF	92.391	1.794	3.2		1client\hASCIZ-parsed\hASCIZ_785-800_output	1client	WT	unknown	TQTAMDDFLLADLAWN	rank_002	0.86	B-C	0.973846154	C	A,3-10	TAMDDFLL	58.109	6.134	10.672		hASCIZ-parsed	785.0	800.0	True	16	DDF	79.91870219590427	15.246416666666667
2client\hASCIZ-parsed\hASCIZ_801-816_output	2client	WT	unknown	TMESQFSSVETQTSAE	rank_001	0.9	C-D	0.900769231	D	B,6-13	FSSVETQT	97.156	1.175	1.696		1client\hASCIZ-parsed\hASCIZ_801-816_output	1client	WT	unknown	TMESQFSSVETQTSAE	rank_001	0.9	B-C	0.936153846	B	A,6-13	FSSVETQT	95.625	1.453	2.219		hASCIZ-parsed	801.0	816.0	True	16	TQT	13.186813142857126	7.176208333333332
2client\hASCIZ-parsed\hASCIZ_808-823_output	2client	WT	unknown	SVETQTSAEPHTVSNF	rank_001	0.89	C-D	0.905909091	C	A,1-8	SVETQTSA	95.046	1.318	3.039		1client\hASCIZ-parsed\hASCIZ_808-823_output	1client	WT	unknown	SVETQTSAEPHTVSNF	rank_001	0.87	B-C	0.94375	C	A,2-9	VETQTSAE	81.656	4.892	7.609		hASCIZ-parsed	808.0	823.0	True	16	TSA	62.48192696767828	12.890708333333334
2client\hASCIZ-parsed\hASCIZ_81-96_output	2client	WT	unknown	RTNILCTVRGCGKILP	rank_002	0.87	C-D	0.963181818	C	B,1-8	RTNILCTV	89.618	1.723	3.269		1client\hASCIZ-parsed\hASCIZ_81-96_output	1client	WT	unknown	RTNILCTVRGCGKILP	rank_001	0.86	B-C	0.959230769	B	A,2-9	TNILCTVR	56.862	6.973	8.661		hASCIZ-parsed	81.0	96.0	True	16	CTV	67.78787318036025	13.607541666666668
postGMF-runs\2client\WT_analysis\53BP1\53BP1_1-16_output	2client	WT	unknown	SKALIERPSQNNIGIQ	rank_001	0.9	C-D	0.913846154	D	A,5-12	IERPSQNN	91.875	2.117	3.284		postGMF-runs\1client\WT_analysis\53BP1\53BP1_1-16_output	1client	WT	unknown	SKALIERPSQNNIGIQ	rank_001	0.87	B-C	0.941818182	C	A,9-16	SQNNIGIQ	79.766	2.837	5.548		53BP1	1.0	16.0	True	16	SQN	35.38718233407353	9.230208333333334
postGMF-runs\2client\WT_analysis\more_scans\AMBRA1\AMBRA1_1-16_output	2client	WT	unknown	MKVVPEKNAVRILWGR	rank_001	0.9	C-D	0.935909091	C	B,4-11	VPEKNAVR	95.321	1.513	2.06		postGMF-runs\1client\WT_analysis\more_scans\AMBRA1\AMBRA1_1-16_output	1client	WT	unknown	MKVVPEKNAVRILWGR	rank_001	0.83	B-C	0.998333333	C	A,6-13	EKNAVRIL	41.769	9.224	12.755		AMBRA1	1.0	16.0	True	16	NAV	74.98657998905803	14.580086956521738
postGMF-runs\2client\WT_analysis\more_scans\AMBRA1\AMBRA1_1001-1016_output	2client	WT	unknown	MPADQRRHVSINSARW	rank_016	0.91	C-D	0.906538462	D	B,6-13	RRHVSINS	97.969	1.136	1.516		postGMF-runs\1client\WT_analysis\more_scans\AMBRA1\AMBRA1_1001-1016_output	1client	WT	unknown	MPADQRRHVSINSARW	rank_001	0.92	B-C	0.920384615	B	A,6-13	RRHVSINS	97.181	1.274	1.664		AMBRA1	1001.0	1016.0	True	16	INS	-15.823834196891191	2.3116
postGMF-runs\2client\WT_analysis\more_scans\AMBRA1\AMBRA1_1097-1112_output	2client	WT	unknown	TSVTSQGTQTLALQLQ	rank_001	0.9	C-D	0.913461538	C	B,4-11	TSQGTQTL	94.009	1.428	2.394		postGMF-runs\1client\WT_analysis\more_scans\AMBRA1\AMBRA1_1097-1112_output	1client	WT	unknown	TSVTSQGTQTLALQLQ	rank_001	0.9	B-C	0.92125	C	A,3-10	VTSQGTQT	91.421	1.78	3.179		AMBRA1	1097.0	1112.0	True	16	TLA	41.81317542561066	10.09836
postGMF-runs\2client\WT_analysis\more_scans\AMBRA1\AMBRA1_1105-1120_output	2client	WT	unknown	QTLALQLQNAETQTER	rank_003	0.9	C-D	0.878461538	D	A,7-14	LQNAETQT	98.036	1.09	1.397		postGMF-runs\1client\WT_analysis\more_scans\AMBRA1\AMBRA1_1105-1120_output	1client	WT	unknown	QTLALQLQNAETQTER	rank_002	0.91	B-C	0.911153846	B	A,7-14	LQNAETQT	97.796	1.125	1.417		AMBRA1	1105.0	1120.0	True	16	TQT	6.0439560000000085	12.263599999999999
postGMF-runs\2client\WT_analysis\more_scans\AMBRA1\AMBRA1_1153-1168_output	2client	WT	unknown	RLMAEGGMTAVVQREQ	rank_001	0.91	C-D	0.918636364	C	B,3-10	MAEGGMTA	97.155	1.186	1.797		postGMF-runs\1client\WT_analysis\more_scans\AMBRA1\AMBRA1_1153-1168_output	1client	WT	unknown	RLMAEGGMTAVVQREQ	rank_001	0.92	B-C	0.924545455	C	A,3-10	MAEGGMTA	96.789	1.236	1.821		AMBRA1	1153.0	1168.0	True	16	MTA	6.458031088082905	5.32188
postGMF-runs\2client\WT_analysis\more_scans\AMBRA1\AMBRA1_1161-1176_output	2client	WT	unknown	TAVVQREQSTTMASMG	rank_001	0.92	C-D	0.888076923	D	A,6-13	REQSTTMA	97.475	1.257	1.883		postGMF-runs\1client\WT_analysis\more_scans\AMBRA1\AMBRA1_1161-1176_output	1client	WT	unknown	TAVVQREQSTTMASMG	rank_001	0.91	B-C	0.933076923	B	A,6-13	REQSTTMA	94.094	2.091	3.127		AMBRA1	1161.0	1176.0	True	16	TMA	64.89260773018376	13.216391304347825
postGMF-runs\2client\WT_analysis\more_scans\AMBRA1\AMBRA1_1185-1200_output	2client	WT	unknown	SHRIHRSSQTGTEPGA	rank_002	0.9	C-D	0.920909091	D	B,5-12	HRSSQTGT	93.289	1.667	3.067		postGMF-runs\1client\WT_analysis\more_scans\AMBRA1\AMBRA1_1185-1200_output	1client	WT	unknown	SHRIHRSSQTGTEPGA	rank_001	0.9	B-C	0.945384615	C	A,5-12	HRSSQTGT	88.805	2.867	4.737		AMBRA1	1185.0	1200.0	True	16	TGT	43.276091783863805	10.296
postGMF-runs\2client\WT_analysis\more_scans\AMBRA1\AMBRA1_1265-1280_output	2client	WT	unknown	GPTLHCELTNNNHLLD	rank_001	0.89	C-D	0.954230769	D	B,4-11	LHCELTNN	93.564	1.566	2.671		postGMF-runs\1client\WT_analysis\more_scans\AMBRA1\AMBRA1_1265-1280_output	1client	WT	unknown	GPTLHCELTNNNHLLD	rank_001	0.87	B-C	1.010416667	C	A,5-12	HCELTNNN	79.152	4.056	6.838		AMBRA1	1265.0	1280.0	True	16	TNN	69.56743153219837	13.84796
postGMF-runs\2client\WT_analysis\more_scans\AMBRA1\AMBRA1_17-32_output	2client	WT	unknown	ERGARAMGAQRLLQEL	rank_002	0.89	C-D	0.973846154	C	A,3-10	GARAMGAQ	92.976	1.403	2.716		postGMF-runs\1client\WT_analysis\more_scans\AMBRA1\AMBRA1_17-32_output	1client	WT	unknown	ERGARAMGAQRLLQEL	rank_001	0.89	B-C	0.990909091	B	A,4-11	ARAMGAQR	85.086	2.601	3.802		AMBRA1	17.0	32.0	True	16	AQR	46.99333826794967	10.7982
postGMF-runs\2client\WT_analysis\more_scans\AMBRA1\AMBRA1_177-192_output	2client	WT	unknown	ASEMERVRLVRFDPLG	rank_001	0.9	C-D	0.959545455	D	B,5-12	ERVRLVRF	91.586	1.69	2.975		postGMF-runs\1client\WT_analysis\more_scans\AMBRA1\AMBRA1_177-192_output	1client	WT	unknown	ASEMERVRLVRFDPLG	rank_001	0.87	B-C	1.011363636	B	A,6-13	RVRLVRFD	71.554	5.741	6.84		AMBRA1	177.0	192.0	True	16	VRF	56.536195410806805	12.087439999999999
postGMF-runs\2client\WT_analysis\more_scans\AMBRA1\AMBRA1_185-200_output	2client	WT	unknown	LVRFDPLGHYLLTAIV	rank_001	0.9	C-D	0.963636364	D	B,9-16	HYLLTAIV	90.899	1.793	2.866		postGMF-runs\1client\WT_analysis\more_scans\AMBRA1\AMBRA1_185-200_output	1client	WT	unknown	LVRFDPLGHYLLTAIV	rank_015	0.82	B-C	1.137272727	B	A,9-16	HYLLTAIV	42.53	10.866	12.474		AMBRA1	185.0	200.0	True	16	AIV	73.49973564555357	14.379214285714287
postGMF-runs\2client\WT_analysis\more_scans\AMBRA1\AMBRA1_217-232_output	2client	WT	unknown	GTELSHYRQRALLQSQ	rank_003	0.88	C-D	0.920909091	D	B,8-15	RQRALLQS	95.236	1.335	2.205		postGMF-runs\1client\WT_analysis\more_scans\AMBRA1\AMBRA1_217-232_output	1client	WT	unknown	GTELSHYRQRALLQSQ	rank_002	0.89	B-C	0.939545455	B	A,8-15	RQRALLQS	93.071	1.824	2.969		AMBRA1	217.0	232.0	True	16	LQS	58.990081421169506	12.41896
postGMF-runs\2client\WT_analysis\more_scans\AMBRA1\AMBRA1_233-248_output	2client	WT	unknown	PVRRTPLLHNFLHMLS	rank_001	0.9	C-D	0.9365	D	B,1-8	PVRRTPLL	91.639	1.804	3.107		postGMF-runs\1client\WT_analysis\more_scans\AMBRA1\AMBRA1_233-248_output	1client	WT	unknown	PVRRTPLLHNFLHMLS	rank_001	0.88	B-C	0.966923077	C	A,4-11	RTPLLHNF	69.539	4.994	8.411		AMBRA1	233.0	248.0	True	16	LLH	68.37098445595856	13.68632
postGMF-runs\2client\WT_analysis\more_scans\AMBRA1\AMBRA1_241-256_output	2client	WT	unknown	HNFLHMLSSRSSGIQV	rank_001	0.88	C-D	0.892272727	D	B,9-16	SRSSGIQV	96.735	1.188	1.837		postGMF-runs\1client\WT_analysis\more_scans\AMBRA1\AMBRA1_241-256_output	1client	WT	unknown	HNFLHMLSSRSSGIQV	rank_004	0.89	B-C	0.934090909	C	A,9-16	SRSSGIQV	96.259	1.26	1.9		AMBRA1	241.0	256.0	True	16	IQV	14.188897113249453	6.366320000000001
postGMF-runs\2client\WT_analysis\more_scans\AMBRA1\AMBRA1_249-264_output	2client	WT	unknown	SRSSGIQVGEQSTVQD	rank_002	0.89	C-D	0.915454545	C	A,5-12	GIQVGEQS	95.439	1.199	2.403		postGMF-runs\1client\WT_analysis\more_scans\AMBRA1\AMBRA1_249-264_output	1client	WT	unknown	SRSSGIQVGEQSTVQD	rank_001	0.89	B-C	0.935909091	B	A,2-9	RSSGIQVG	94.329	1.378	2.724		AMBRA1	249.0	264.0	True	16	EQS	24.757660991857882	7.79416
postGMF-runs\2client\WT_analysis\more_scans\AMBRA1\AMBRA1_353-368_output	2client	WT	unknown	EQASSTQQDQGLLNRP	rank_002	0.89	C-D	0.926538462	C	A,1-8	EQASSTQQ	93.71	1.47	3.093		postGMF-runs\1client\WT_analysis\more_scans\AMBRA1\AMBRA1_353-368_output	1client	WT	unknown	EQASSTQQDQGLLNRP	rank_001	0.89	B-C	0.945384615	C	A,1-8	EQASSTQQ	90.392	2.222	4.154		AMBRA1	353.0	368.0	True	16	TQQ	36.86294103133481	9.429583333333333
postGMF-runs\2client\WT_analysis\more_scans\AMBRA1\AMBRA1_369-384_output	2client	WT	unknown	SAFSTVQSSTAGNTLR	rank_001	0.9	C-D	0.920454545	D	B,3-10	FSTVQSST	96.381	1.232	1.873		postGMF-runs\1client\WT_analysis\more_scans\AMBRA1\AMBRA1_369-384_output	1client	WT	unknown	SAFSTVQSSTAGNTLR	rank_001	0.86	B-C	1.01875	C	A,2-9	AFSTVQSS	76.195	4.115	5.944		AMBRA1	369.0	384.0	True	16	SST	64.5119170984456	13.16496
postGMF-runs\2client\WT_analysis\more_scans\AMBRA1\AMBRA1_409-424_output	2client	WT	unknown	EIAPGLTGSEWTRTVL	rank_001	0.89	C-D	0.930454545	D	B,7-14	TGSEWTRT	94.766	1.488	2.292		postGMF-runs\1client\WT_analysis\more_scans\AMBRA1\AMBRA1_409-424_output	1client	WT	unknown	EIAPGLTGSEWTRTVL	rank_001	0.87	B-C	0.974090909	B	A,7-14	TGSEWTRT	74.235	5.278	7.803		AMBRA1	409.0	424.0	True	16	TRT	73.38319309959365	14.363469387755101
postGMF-runs\2client\WT_analysis\more_scans\AMBRA1\AMBRA1_457-472_output	2client	WT	unknown	GSQASVYTSATEGRGF	rank_003	0.9	C-D	0.918461538	D	B,3-10	QASVYTSA	94.938	1.358	2.325		postGMF-runs\1client\WT_analysis\more_scans\AMBRA1\AMBRA1_457-472_output	1client	WT	unknown	GSQASVYTSATEGRGF	rank_001	0.89	B-C	0.976363636	B	A,4-11	ASVYTSAT	90.298	1.809	3.032		AMBRA1	457.0	472.0	True	16	TSA	46.115766099185784	10.67964
postGMF-runs\2client\WT_analysis\more_scans\AMBRA1\AMBRA1_529-544_output	2client	WT	unknown	QAQEMLNNNIESERPG	rank_001	0.9	C-D	0.919615385	C	A,5-12	MLNNNIES	94.865	1.452	2.102		postGMF-runs\1client\WT_analysis\more_scans\AMBRA1\AMBRA1_529-544_output	1client	WT	unknown	QAQEMLNNNIESERPG	rank_001	0.88	B-C	0.955454545	C	A,1-8	QAQEMLNN	87.649	2.155	4.54		AMBRA1	529.0	544.0	True	16	IES	67.77923760177646	13.606375
postGMF-runs\2client\WT_analysis\more_scans\AMBRA1\AMBRA1_569-584_output	2client	WT	unknown	RACHNLLTFNNDTLRW	rank_001	0.9	C-D	0.919545455	C	A,3-10	CHNLLTFN	96.812	1.255	1.585		postGMF-runs\1client\WT_analysis\more_scans\AMBRA1\AMBRA1_569-584_output	1client	WT	unknown	RACHNLLTFNNDTLRW	rank_001	0.89	B-C	0.980454545	C	A,3-10	CHNLLTFN	85.304	2.718	4.244		AMBRA1	569.0	584.0	True	16	TFN	62.71324944485565	12.921959999999999
postGMF-runs\2client\WT_analysis\more_scans\AMBRA1\AMBRA1_641-656_output	2client	WT	unknown	QEERTVGVAFNQETGH	rank_001	0.9	C-D	0.922272727	D	B,3-10	ERTVGVAF	96.866	1.21	1.723		postGMF-runs\1client\WT_analysis\more_scans\AMBRA1\AMBRA1_641-656_output	1client	WT	unknown	QEERTVGVAFNQETGH	rank_001	0.9	B-C	0.975909091	B	A,3-10	ERTVGVAF	95.491	1.334	2.07		AMBRA1	641.0	656.0	True	16	VAF	12.127905255366398	6.08788
postGMF-runs\2client\WT_analysis\more_scans\AMBRA1\AMBRA1_65-80_output	2client	WT	unknown	RTLLASTHVNHNIYIT	rank_001	0.91	C-D	0.906153846	D	B,4-11	LASTHVNH	97.033	1.192	1.622		postGMF-runs\1client\WT_analysis\more_scans\AMBRA1\AMBRA1_65-80_output	1client	WT	unknown	RTLLASTHVNHNIYIT	rank_007	0.91	B-C	0.90375	C	A,2-9	TLLASTHV	96.85	1.333	1.827		AMBRA1	65.0	80.0	True	16	VNH	-7.6879348630643936	3.4107600000000002
postGMF-runs\2client\WT_analysis\more_scans\AMBRA1\AMBRA1_657-672_output	2client	WT	unknown	WERIYTQSSRSGTVSQ	rank_002	0.88	C-D	0.917692308	C	B,1-8	WERIYTQS	94.515	1.353	2.435		postGMF-runs\1client\WT_analysis\more_scans\AMBRA1\AMBRA1_657-672_output	1client	WT	unknown	WERIYTQSSRSGTVSQ	rank_001	0.83	B-C	0.96125	C	A,4-11	IYTQSSRS	44.081	9.652	11.711		AMBRA1	657.0	672.0	True	16	TQS	71.27161452221482	14.07819512195122
postGMF-runs\2client\WT_analysis\more_scans\AMBRA1\AMBRA1_681-696_output	2client	WT	unknown	EESSEEDSLRRRLLES	rank_002	0.89	C-D	0.924615385	C	B,1-8	EESSEEDS	93.406	1.477	2.841		postGMF-runs\1client\WT_analysis\more_scans\AMBRA1\AMBRA1_681-696_output	1client	WT	unknown	EESSEEDSLRRRLLES	rank_002	0.89	B-C	0.959166667	C	A,1-8	EESSEEDS	88.339	2.355	4.271		AMBRA1	681.0	696.0	True	16	EED	26.665004480112206	8.051842105263159
postGMF-runs\2client\WT_analysis\more_scans\AMBRA1\AMBRA1_713-728_output	2client	WT	unknown	PIYPDPARLSPAAYYA	rank_001	0.87	C-D	0.936153846	C	B,9-16	LSPAAYYA	89.915	1.676	3.178		postGMF-runs\1client\WT_analysis\more_scans\AMBRA1\AMBRA1_713-728_output	1client	WT	unknown	PIYPDPARLSPAAYYA	rank_001	0.83	B-C	0.978333333	C	A,9-16	LSPAAYYA	37.576	10.762	13.333		AMBRA1	713.0	728.0	True	16	YYA	83.8510412707304	15.777675675675676
postGMF-runs\2client\WT_analysis\more_scans\AMBRA1\AMBRA1_721-736_output	2client	WT	unknown	LSPAAYYAQRMIQYLS	rank_002	0.9	C-D	0.930769231	C	A,7-14	YAQRMIQY	94.9	1.468	2.141		postGMF-runs\1client\WT_analysis\more_scans\AMBRA1\AMBRA1_721-736_output	1client	WT	unknown	LSPAAYYAQRMIQYLS	rank_001	0.9	B-C	0.934615385	B	A,7-14	YAQRMIQY	92.22	1.637	2.791		AMBRA1	721.0	736.0	True	16	IQY	58.36823625424662	12.334948717948718
postGMF-runs\2client\WT_analysis\more_scans\AMBRA1\AMBRA1_73-88_output	2client	WT	unknown	VNHNIYITEVKTGKCV	rank_001	0.89	C-D	0.960454545	D	B,4-11	NIYITEVK	88.444	2.097	3.072		postGMF-runs\1client\WT_analysis\more_scans\AMBRA1\AMBRA1_73-88_output	1client	WT	unknown	VNHNIYITEVKTGKCV	rank_001	0.84	B-C	0.944166667	C	A,2-9	NHNIYITE	43.172	8.076	11.643		AMBRA1	73.0	88.0	True	16	TEV	66.44079215698123	13.425551020408163
postGMF-runs\2client\WT_analysis\more_scans\AMBRA1\AMBRA1_737-752_output	2client	WT	unknown	RRDSIRQRSMRYQQNR	rank_001	0.89	C-D	0.96375	C	A,5-12	IRQRSMRY	94.36	1.362	2.299		postGMF-runs\1client\WT_analysis\more_scans\AMBRA1\AMBRA1_737-752_output	1client	WT	unknown	RRDSIRQRSMRYQQNR	rank_001	0.89	B-C	0.956666667	B	A,4-11	SIRQRSMR	82.372	3.354	4.644		AMBRA1	737.0	752.0	True	16	MRY	62.21439835226724	12.854565217391302
postGMF-runs\2client\WT_analysis\more_scans\AMBRA1\AMBRA1_777-792_output	2client	WT	unknown	EDFEDNGDRSRHRAPR	rank_001	0.89	C-D	0.918636364	D	B,2-9	DFEDNGDR	95.774	1.349	2.572		postGMF-runs\1client\WT_analysis\more_scans\AMBRA1\AMBRA1_777-792_output	1client	WT	unknown	EDFEDNGDRSRHRAPR	rank_001	0.9	B-C	0.934545455	B	A,3-10	FEDNGDRS	95.494	1.42	2.386		AMBRA1	777.0	792.0	True	16	DRS	51.86008641316511	11.455697674418605
postGMF-runs\2client\WT_analysis\more_scans\AMBRA1\AMBRA1_793-808_output	2client	WT	unknown	NARMSAPSLGRFVPRR	rank_002	0.9	C-D	0.919615385	C	B,2-9	ARMSAPSL	95.685	1.45	2.476		postGMF-runs\1client\WT_analysis\more_scans\AMBRA1\AMBRA1_793-808_output	1client	WT	unknown	NARMSAPSLGRFVPRR	rank_001	0.9	B-C	0.921923077	C	A,3-10	RMSAPSLG	94.439	1.878	2.82		AMBRA1	793.0	808.0	True	16	SLG	58.72331606217616	12.382919999999999
postGMF-runs\2client\WT_analysis\more_scans\AMBRA1\AMBRA1_817-832_output	2client	WT	unknown	YAGIFHERGQPGLATH	rank_001	0.89	C-D	0.927272727	C	B,4-11	IFHERGQP	90.726	1.562	2.984		postGMF-runs\1client\WT_analysis\more_scans\AMBRA1\AMBRA1_817-832_output	1client	WT	unknown	YAGIFHERGQPGLATH	rank_001	0.89	B-C	0.932272727	B	A,4-11	IFHERGQP	83.436	2.797	4.641		AMBRA1	817.0	832.0	True	16	QPG	73.90245463820594	14.43362162162162
postGMF-runs\2client\WT_analysis\more_scans\AMBRA1\AMBRA1_825-840_output	2client	WT	unknown	GQPGLATHSSVNRVLA	rank_001	0.91	C-D	0.883076923	D	B,5-12	LATHSSVN	97.57	1.185	1.606		postGMF-runs\1client\WT_analysis\more_scans\AMBRA1\AMBRA1_825-840_output	1client	WT	unknown	GQPGLATHSSVNRVLA	rank_001	0.91	B-C	0.91	B	A,5-12	LATHSSVN	95.873	1.646	2.462		AMBRA1	825.0	840.0	True	16	SVN	42.893264248704654	10.244279999999998
postGMF-runs\2client\WT_analysis\more_scans\AMBRA1\AMBRA1_849-864_output	2client	WT	unknown	SAVASNIANTTYRLQW	rank_003	0.89	C-D	0.884090909	D	A,1-8	SAVASNIA	97.008	1.155	2.05		postGMF-runs\1client\WT_analysis\more_scans\AMBRA1\AMBRA1_849-864_output	1client	WT	unknown	SAVASNIANTTYRLQW	rank_001	0.89	B-C	0.932307692	C	A,2-9	AVASNIAN	87.744	2.875	4.972		AMBRA1	849.0	864.0	True	16	NIA	62.0183814458426	12.828083333333334
postGMF-runs\2client\WT_analysis\more_scans\AMBRA1\AMBRA1_873-888_output	2client	WT	unknown	PEISNASVNVLVQNCK	rank_001	0.91	C-D	0.898461538	D	A,3-10	ISNASVNV	97.935	1.163	1.564		postGMF-runs\1client\WT_analysis\more_scans\AMBRA1\AMBRA1_873-888_output	1client	WT	unknown	PEISNASVNVLVQNCK	rank_001	0.92	B-C	0.911666667	C	A,3-10	ISNASVNV	97.547	1.234	1.731		AMBRA1	873.0	888.0	True	16	VNV	45.20088823094006	10.556040000000001
postGMF-runs\2client\WT_analysis\more_scans\AMBRA1\AMBRA1_889-904_output	2client	WT	unknown	IYNDASCDISADGQLL	rank_002	0.9	C-D	0.906153846	C	B,2-9	YNDASCDI	96.062	1.198	1.728		postGMF-runs\1client\WT_analysis\more_scans\AMBRA1\AMBRA1_889-904_output	1client	WT	unknown	IYNDASCDISADGQLL	rank_001	0.9	B-C	0.946538462	C	A,1-8	IYNDASCD	94.413	1.594	2.886		AMBRA1	889.0	904.0	True	16	CDI	3.6376017764618793	4.94084
postGMF-runs\2client\WT_analysis\more_scans\AMBRA1\AMBRA1_913-928_output	2client	WT	unknown	RGFPDEGILAVYSLAP	rank_001	0.9	C-D	0.908636364	D	A,3-10	FPDEGILA	95.72	1.336	2.056		postGMF-runs\1client\WT_analysis\more_scans\AMBRA1\AMBRA1_913-928_output	1client	WT	unknown	RGFPDEGILAVYSLAP	rank_001	0.91	B-C	0.906818182	C	A,3-10	FPDEGILA	96.694	1.31	2.043		AMBRA1	913.0	928.0	True	16	ILA	62.13471502590674	12.843800000000002
postGMF-runs\2client\WT_analysis\more_scans\AMBRA1\AMBRA1_953-968_output	2client	WT	unknown	GRYVMVGLASRRILLH	rank_001	0.89	C-D	0.97	D	B,2-9	RYVMVGLA	94.196	1.477	2.65		postGMF-runs\1client\WT_analysis\more_scans\AMBRA1\AMBRA1_953-968_output	1client	WT	unknown	GRYVMVGLASRRILLH	rank_001	0.87	B-C	0.96	C	A,2-9	RYVMVGLA	71.913	4.992	6.981		AMBRA1	953.0	968.0	True	16	LAS	53.11176905995559	11.6248
postGMF-runs\2client\WT_analysis\more_scans\AMBRA1\AMBRA1_977-992_output	2client	WT	unknown	QVFRLQQAHGGETSMR	rank_001	0.9	C-D	0.895	D	B,6-13	QQAHGGET	93.914	1.411	2.617		postGMF-runs\1client\WT_analysis\more_scans\AMBRA1\AMBRA1_977-992_output	1client	WT	unknown	QVFRLQQAHGGETSMR	rank_001	0.87	B-C	0.929615385	C	A,6-13	QQAHGGET	61.362	7.248	8.753		AMBRA1	977.0	992.0	True	16	GET	71.24470762398225	14.074560000000002
postGMF-runs\2client\WT_analysis\more_scans\CITFA\CITFA_1-16_output	2client	WT	unknown	MPEVGTQVYWYDFEDA	rank_001	0.92	C-D	0.9	D	A,1-8	MPEVGTQV	97.696	1.159	1.749		postGMF-runs\1client\WT_analysis\more_scans\CITFA\CITFA_1-16_output	1client	WT	unknown	MPEVGTQVYWYDFEDA	rank_002	0.91	B-C	0.924583333	B	A,2-9	PEVGTQVY	96.281	1.432	2.084		CITFA	1.0	16.0	True	16	TQV	18.279496669133973	6.918959999999999
postGMF-runs\2client\WT_analysis\more_scans\CITFA\CITFA_169-184_output	2client	WT	unknown	NRDELRRRGRIAFTDL	rank_001	0.89	C-D	0.912272727	D	A,7-14	RRGRIAFT	94.172	1.408	2.365		postGMF-runs\1client\WT_analysis\more_scans\CITFA\CITFA_169-184_output	1client	WT	unknown	NRDELRRRGRIAFTDL	rank_001	0.84	B-C	0.957083333	C	A,9-16	GRIAFTDL	59.737	7.043	9.834		CITFA	169.0	184.0	True	16	IAF	58.63804589193192	12.371400000000001
postGMF-runs\2client\WT_analysis\more_scans\CITFA\CITFA_17-32_output	2client	WT	unknown	PPPWKNEEELAKMLEL	rank_001	0.9	C-D	0.933636364	D	B,4-11	WKNEEELA	93.539	1.641	2.819		postGMF-runs\1client\WT_analysis\more_scans\CITFA\CITFA_17-32_output	1client	WT	unknown	PPPWKNEEELAKMLEL	rank_001	0.83	B-C	0.988181818	B	A,5-12	KNEEELAK	37.355	8.762	13.213		CITFA	17.0	32.0	True	16	ELA	73.24715698808963	14.345090909090908
postGMF-runs\2client\WT_analysis\more_scans\CITFA\CITFA_233-248_output	2client	WT	unknown	PWRRLTKYALVSPRAR	rank_001	0.89	C-D	0.968181818	D	B,5-12	LTKYALVS	93.196	1.644	2.436		postGMF-runs\1client\WT_analysis\more_scans\CITFA\CITFA_233-248_output	1client	WT	unknown	PWRRLTKYALVSPRAR	rank_001	0.87	B-C	1.050454545	B	A,5-12	LTKYALVS	76.14	3.773	5.925		CITFA	233.0	248.0	True	16	ALV	61.23316062176166	12.722000000000001
postGMF-runs\2client\WT_analysis\more_scans\CITFA\CITFA_329-344_output	2client	WT	unknown	RARVADSVDNSETDSL	rank_002	0.9	C-D	0.903461538	C	A,3-10	RVADSVDN	96.446	1.224	1.816		postGMF-runs\1client\WT_analysis\more_scans\CITFA\CITFA_329-344_output	1client	WT	unknown	RARVADSVDNSETDSL	rank_001	0.9	B-C	0.960833333	C	A,3-10	RVADSVDN	92.727	1.584	2.737		CITFA	329.0	344.0	True	16	DNS	21.17749814951888	7.31048
postGMF-runs\2client\WT_analysis\more_scans\CITFA\CITFA_81-96_output	2client	WT	unknown	GPLLGMNMVMRELKVE	rank_001	0.89	C-D	1.014615385	D	B,7-14	NMVMRELK	93.414	1.452	2.578		postGMF-runs\1client\WT_analysis\more_scans\CITFA\CITFA_81-96_output	1client	WT	unknown	GPLLGMNMVMRELKVE	rank_002	0.85	B-C	1.002692308	C	A,7-14	NMVMRELK	59.87	6.588	9.517		CITFA	81.0	96.0	True	16	GMN	64.54027880582285	13.168791666666666
postGMF-runs\2client\WT_analysis\more_scans\CITFA\CITFA_89-104_output	2client	WT	unknown	VMRELKVEMVTRGEAE	rank_002	0.89	C-D	0.971153846	C	A,5-12	LKVEMVTR	93.625	1.367	2.525		postGMF-runs\1client\WT_analysis\more_scans\CITFA\CITFA_89-104_output	1client	WT	unknown	VMRELKVEMVTRGEAE	rank_001	0.9	B-C	0.9625	C	A,5-12	LKVEMVTR	91.393	1.636	2.953		CITFA	89.0	104.0	True	16	VTR	35.38440661238589	9.229833333333334
postGMF-runs\2client\WT_analysis\more_scans\CITFA\CITFA_97-112_output	2client	WT	unknown	MVTRGEAEEAVNGVVE	rank_001	0.9	C-D	0.959230769	D	A,6-13	EAEEAVNG	93.196	1.493	2.521		postGMF-runs\1client\WT_analysis\more_scans\CITFA\CITFA_97-112_output	1client	WT	unknown	MVTRGEAEEAVNGVVE	rank_003	0.89	B-C	1.043076923	B	A,6-13	EAEEAVNG	86.305	2.189	4.243		CITFA	97.0	112.0	True	16	VNG	39.15440414507772	9.73916
postGMF-runs\2client\WT_analysis\more_scans\CIZ1\CIZ1_1-16_output	2client	WT	unknown	MFSQQQQQQLQQQQQQ	rank_002	0.89	C-D	0.931923077	C	A,5-12	QQQQQLQQ	92.383	1.695	3.122		postGMF-runs\1client\WT_analysis\more_scans\CIZ1\CIZ1_1-16_output	1client	WT	unknown	MFSQQQQQQLQQQQQQ	rank_001	0.9	B-C	0.935384615	B	A,5-12	QQQQQLQQ	91.51	1.862	3.231		CIZ1	1.0	16.0	True	16	LQQ	41.672094744633604	10.0793
postGMF-runs\2client\WT_analysis\more_scans\CIZ1\CIZ1_17-32_output	2client	WT	unknown	LQQLQQQQLQQQQLQQ	rank_001	0.9	C-D	0.920769231	D	B,4-11	LQQQQLQQ	95.772	1.4	2.138		postGMF-runs\1client\WT_analysis\more_scans\CIZ1\CIZ1_17-32_output	1client	WT	unknown	LQQLQQQQLQQQQLQQ	rank_001	0.9	B-C	0.949583333	B	A,4-11	LQQQQLQQ	93.696	1.525	2.427		CIZ1	17.0	32.0	True	16	LQQ	15.44855662472243	6.5365
postGMF-runs\2client\WT_analysis\more_scans\CIZ1\CIZ1_193-208_output	2client	WT	unknown	PNRKDSSSQTMPVEDK	rank_001	0.91	C-D	0.873076923	C	A,3-10	RKDSSSQT	98.436	1.079	1.467		postGMF-runs\1client\WT_analysis\more_scans\CIZ1\CIZ1_193-208_output	1client	WT	unknown	PNRKDSSSQTMPVEDK	rank_002	0.92	B-C	0.915	B	A,3-10	RKDSSSQT	98.174	1.144	1.585		CIZ1	193.0	208.0	True	16	SQT	-19.463804589193188	1.8198400000000001
postGMF-runs\2client\WT_analysis\more_scans\CIZ1\CIZ1_25-40_output	2client	WT	unknown	LQQQQLQQQQLLQLQQ	rank_002	0.88	C-D	0.989545455	D	A,7-14	QQQQLLQL	93.156	1.581	2.625		postGMF-runs\1client\WT_analysis\more_scans\CIZ1\CIZ1_25-40_output	1client	WT	unknown	LQQQQLQQQQLLQLQQ	rank_001	0.89	B-C	0.99625	B	A,7-14	QQQQLLQL	92.954	1.655	2.57		CIZ1	25.0	40.0	True	16	LQL	48.790833950160376	11.041041666666667
postGMF-runs\2client\WT_analysis\more_scans\CIZ1\CIZ1_273-288_output	2client	WT	unknown	PPGQLQVKAQPQARMT	rank_001	0.9	C-D	0.896923077	D	A,6-13	QVKAQPQA	97.43	1.176	1.713		postGMF-runs\1client\WT_analysis\more_scans\CIZ1\CIZ1_273-288_output	1client	WT	unknown	PPGQLQVKAQPQARMT	rank_001	0.84	B-C	0.965454545	B	A,6-13	QVKAQPQA	36.446	9.157	12.834		CIZ1	273.0	288.0	True	16	PQA	71.16746854182088	14.064124999999999
postGMF-runs\2client\WT_analysis\more_scans\CIZ1\CIZ1_281-296_output	2client	WT	unknown	AQPQARMTVPKQTQTP	rank_001	0.9	C-D	0.885769231	D	B,8-15	TVPKQTQT	97.96	1.118	1.488		postGMF-runs\1client\WT_analysis\more_scans\CIZ1\CIZ1_281-296_output	1client	WT	unknown	AQPQARMTVPKQTQTP	rank_003	0.89	B-C	0.928076923	C	A,8-15	TVPKQTQT	96.126	1.373	1.857		CIZ1	281.0	296.0	True	16	TQT	10.879120857142853	11.146222222222223
postGMF-runs\2client\WT_analysis\more_scans\CIZ1\CIZ1_305-320_output	2client	WT	unknown	AQVLPRFQPRVLQVQA	rank_003	0.87	C-D	0.986363636	D	A,8-15	QPRVLQVQ	89.866	2.07	3.108		postGMF-runs\1client\WT_analysis\more_scans\CIZ1\CIZ1_305-320_output	1client	WT	unknown	AQVLPRFQPRVLQVQA	rank_001	0.86	B-C	1.041818182	C	A,8-15	QPRVLQVQ	80.031	4.62	5.383		CIZ1	305.0	320.0	True	16	LQV	59.29711324944486	12.46044
postGMF-runs\2client\WT_analysis\more_scans\CIZ1\CIZ1_313-328_output	2client	WT	unknown	PRVLQVQAQVQSQTQP	rank_001	0.9	C-D	0.917916667	C	A,5-12	QVQAQVQS	96.999	1.225	1.797		postGMF-runs\1client\WT_analysis\more_scans\CIZ1\CIZ1_313-328_output	1client	WT	unknown	PRVLQVQAQVQSQTQP	rank_002	0.9	B-C	0.943846154	C	A,5-12	QVQAQVQS	94.641	1.469	2.318		CIZ1	313.0	328.0	True	16	VQS	22.64574389341229	7.50884
postGMF-runs\2client\WT_analysis\more_scans\CIZ1\CIZ1_329-344_output	2client	WT	unknown	RIPSTDTQVQPKLQKQ	rank_002	0.89	C-D	1.010769231	D	A,4-11	STDTQVQP	93.759	1.473	2.496		postGMF-runs\1client\WT_analysis\more_scans\CIZ1\CIZ1_329-344_output	1client	WT	unknown	RIPSTDTQVQPKLQKQ	rank_002	0.85	B-C	1.195909091	C	A,5-12	TDTQVQPK	75.546	3.831	5.639		CIZ1	329.0	344.0	True	16	QVQ	52.722556560357866	11.572217391304347
postGMF-runs\2client\WT_analysis\more_scans\CIZ1\CIZ1_337-352_output	2client	WT	unknown	VQPKLQKQAQTQTSPE	rank_001	0.9	C-D	0.870909091	D	B,6-13	QKQAQTQT	97.921	1.086	1.5		postGMF-runs\1client\WT_analysis\more_scans\CIZ1\CIZ1_337-352_output	1client	WT	unknown	VQPKLQKQAQTQTSPE	rank_002	0.9	B-C	0.904166667	B	A,6-13	QKQAQTQT	97.305	1.171	1.718		CIZ1	337.0	352.0	True	16	TQT	4.047619142857149	3.65416
postGMF-runs\2client\WT_analysis\more_scans\CIZ1\CIZ1_353-368_output	2client	WT	unknown	HLVLQQKQVQPQLQQE	rank_005	0.9	C-D	0.928076923	C	A,4-11	LQQKQVQP	97.087	1.187	1.645		postGMF-runs\1client\WT_analysis\more_scans\CIZ1\CIZ1_353-368_output	1client	WT	unknown	HLVLQQKQVQPQLQQE	rank_002	0.89	B-C	0.97125	C	A,4-11	LQQKQVQP	94.314	1.557	2.26		CIZ1	353.0	368.0	True	16	QVQ	22.659363434492967	7.51068
postGMF-runs\2client\WT_analysis\more_scans\CIZ1\CIZ1_369-384_output	2client	WT	unknown	AEPQKQVQPQVQPQAH	rank_001	0.88	C-D	1.036538462	C	A,5-12	KQVQPQVQ	92.265	1.804	2.66		postGMF-runs\1client\WT_analysis\more_scans\CIZ1\CIZ1_369-384_output	1client	WT	unknown	AEPQKQVQPQVQPQAH	rank_001	0.89	B-C	0.994583333	B	A,3-10	PQKQVQPQ	89.174	2.16	3.39		CIZ1	369.0	384.0	True	16	PQV	61.41635825314583	12.74675
postGMF-runs\2client\WT_analysis\more_scans\CIZ1\CIZ1_385-400_output	2client	WT	unknown	SQGPRQVQLQQEAEPL	rank_001	0.9	C-D	0.918181818	D	B,4-11	PRQVQLQQ	96.907	1.18	1.841		postGMF-runs\1client\WT_analysis\more_scans\CIZ1\CIZ1_385-400_output	1client	WT	unknown	SQGPRQVQLQQEAEPL	rank_001	0.88	B-C	1.045454545	B	A,4-11	PRQVQLQQ	79.876	4.039	5.457		CIZ1	385.0	400.0	True	16	LQQ	51.73589933382681	11.438920000000001
postGMF-runs\2client\WT_analysis\more_scans\CIZ1\CIZ1_417-432_output	2client	WT	unknown	RQVQLQLQKQVQTQTY	rank_006	0.89	C-D	0.875	D	B,8-15	QKQVQTQT	98.18	1.099	1.369		postGMF-runs\1client\WT_analysis\more_scans\CIZ1\CIZ1_417-432_output	1client	WT	unknown	RQVQLQLQKQVQTQTY	rank_002	0.9	B-C	0.914583333	C	A,8-15	QKQVQTQT	96.834	1.213	1.745		CIZ1	417.0	432.0	True	16	TQT	7.02380942857144	6.50795652173913
postGMF-runs\2client\WT_analysis\more_scans\CIZ1\CIZ1_425-440_output	2client	WT	unknown	KQVQTQTYPQVHTQAQ	rank_001	0.89	C-D	0.9	D	A,1-8	KQVQTQTY	97.234	1.266	2.072		postGMF-runs\1client\WT_analysis\more_scans\CIZ1\CIZ1_425-440_output	1client	WT	unknown	KQVQTQTYPQVHTQAQ	rank_001	0.85	B-C	0.990833333	B	A,3-10	VQTQTYPQ	45.246	7.621	9.855		CIZ1	425.0	440.0	True	16	TQT	28.809523714285707	13.99713043478261
postGMF-runs\2client\WT_analysis\more_scans\CIZ1\CIZ1_473-488_output	2client	WT	unknown	LLAPEQTPVVVHVCGL	rank_001	0.9	C-D	0.948181818	C	A,6-13	QTPVVVHV	96.249	1.26	1.751		postGMF-runs\1client\WT_analysis\more_scans\CIZ1\CIZ1_473-488_output	1client	WT	unknown	LLAPEQTPVVVHVCGL	rank_004	0.82	B-C	1.064090909	B	A,6-13	QTPVVVHV	41.082	8.862	11.658		CIZ1	473.0	488.0	True	16	VHV	69.94848260547744	13.89944
postGMF-runs\2client\WT_analysis\more_scans\CIZ1\CIZ1_505-520_output	2client	WT	unknown	LPEPVGTQVSMEEIQN	rank_006	0.9	C-D	0.871818182	C	B,3-10	EPVGTQVS	96.265	1.288	2.04		postGMF-runs\1client\WT_analysis\more_scans\CIZ1\CIZ1_505-520_output	1client	WT	unknown	LPEPVGTQVSMEEIQN	rank_001	0.9	B-C	0.919545455	B	A,3-10	EPVGTQVS	92.408	1.772	3.162		CIZ1	505.0	520.0	True	16	TQV	29.06913397483346	8.37664
postGMF-runs\2client\WT_analysis\more_scans\CIZ1\CIZ1_617-632_output	2client	WT	unknown	HQQRLGEIQHMSQACL	rank_001	0.9	C-D	0.910909091	D	B,7-14	EIQHMSQA	96.812	1.24	1.689		postGMF-runs\1client\WT_analysis\more_scans\CIZ1\CIZ1_617-632_output	1client	WT	unknown	HQQRLGEIQHMSQACL	rank_001	0.89	B-C	0.960769231	B	A,3-10	QRLGEIQH	88.742	2.424	3.836		CIZ1	617.0	632.0	True	16	SQA	60.2220577350111	12.5854
postGMF-runs\2client\WT_analysis\more_scans\CIZ1\CIZ1_65-80_output	2client	WT	unknown	QQPLLNLQGTNSASLL	rank_001	0.9	C-D	0.901363636	C	A,5-12	LNLQGTNS	93.178	1.485	2.885		postGMF-runs\1client\WT_analysis\more_scans\CIZ1\CIZ1_65-80_output	1client	WT	unknown	QQPLLNLQGTNSASLL	rank_001	0.9	B-C	0.92	C	A,5-12	LNLQGTNS	91.728	1.883	3.405		CIZ1	65.0	80.0	True	16	TNS	72.55988156920799	14.252239999999999
postGMF-runs\2client\WT_analysis\more_scans\CIZ1\CIZ1_657-672_output	2client	WT	unknown	NTCQLYYMGDLIQHRR	rank_001	0.89	C-D	0.958461538	D	A,8-15	MGDLIQHR	91.328	2.09	3.065		postGMF-runs\1client\WT_analysis\more_scans\CIZ1\CIZ1_657-672_output	1client	WT	unknown	NTCQLYYMGDLIQHRR	rank_001	0.84	B-C	0.971153846	B	A,4-11	QLYYMGDL	42.847	7.576	11.44		CIZ1	657.0	672.0	True	16	IQH	71.69800148038489	14.1358
postGMF-runs\2client\WT_analysis\more_scans\CIZ1\CIZ1_673-688_output	2client	WT	unknown	TQDHKIAKQSLRPFCT	rank_001	0.9	C-D	0.891153846	C	A,6-13	IAKQSLRP	95.516	1.486	2.326		postGMF-runs\1client\WT_analysis\more_scans\CIZ1\CIZ1_673-688_output	1client	WT	unknown	TQDHKIAKQSLRPFCT	rank_002	0.86	B-C	0.936363636	C	A,9-16	QSLRPFCT	62.621	5.421	9.78		CIZ1	673.0	688.0	True	16	SLR	62.97166391466909	12.956871794871795
postGMF-runs\2client\WT_analysis\more_scans\CIZ1\CIZ1_689-704_output	2client	WT	unknown	VCNRYFKTPRKFVEHV	rank_001	0.92	C-D	0.869545455	D	A,6-13	FKTPRKFV	98.405	1.133	1.29		postGMF-runs\1client\WT_analysis\more_scans\CIZ1\CIZ1_689-704_output	1client	WT	unknown	VCNRYFKTPRKFVEHV	rank_001	0.9	B-C	0.919583333	B	A,2-9	CNRYFKTP	91.57	1.862	3.03		CIZ1	689.0	704.0	True	16	KFV	61.597667638483976	12.771244897959185
postGMF-runs\2client\WT_analysis\more_scans\CIZ1\CIZ1_73-88_output	2client	WT	unknown	GTNSASLLNGSMLQRA	rank_001	0.88	C-D	0.954090909	C	B,1-8	GTNSASLL	91.366	1.672	2.84		postGMF-runs\1client\WT_analysis\more_scans\CIZ1\CIZ1_73-88_output	1client	WT	unknown	GTNSASLLNGSMLQRA	rank_001	0.84	B-C	1.016666667	C	A,2-9	TNSASLLN	56.858	7.616	10.164		CIZ1	73.0	88.0	True	16	LLN	73.65695444451922	14.400454545454545
postGMF-runs\2client\WT_analysis\more_scans\CIZ1\CIZ1_745-760_output	2client	WT	unknown	EEEEDDEDEEEIEVEE	rank_001	0.88	C-D	0.952272727	D	A,7-14	EDEEEIEV	96.407	1.288	1.856		postGMF-runs\1client\WT_analysis\more_scans\CIZ1\CIZ1_745-760_output	1client	WT	unknown	EEEEDDEDEEEIEVEE	rank_002	0.88	B-C	0.995909091	B	A,7-14	EDEEEIEV	94.337	1.622	2.312		CIZ1	745.0	760.0	True	16	IEV	40.73502685166228	9.952702127659574
postGMF-runs\2client\WT_analysis\more_scans\CIZ1\CIZ1_825-840_output	2client	WT	unknown	FENLQKYKAAKNPSPT	rank_002	0.89	C-D	0.908076923	C	A,7-14	YKAAKNPS	93.265	1.643	2.979		postGMF-runs\1client\WT_analysis\more_scans\CIZ1\CIZ1_825-840_output	1client	WT	unknown	FENLQKYKAAKNPSPT	rank_001	0.9	B-C	0.919615385	B	A,7-14	YKAAKNPS	93.29	1.779	2.797		CIZ1	825.0	840.0	True	16	NPS	42.64415247964471	10.210625
postGMF-runs\2client\WT_analysis\more_scans\CIZ1\CIZ1_841-856_output	2client	WT	unknown	TRPVSRRCAINARNAL	rank_001	0.91	C-D	0.931538462	C	A,5-12	SRRCAINA	97.451	1.196	1.618		postGMF-runs\1client\WT_analysis\more_scans\CIZ1\CIZ1_841-856_output	1client	WT	unknown	TRPVSRRCAINARNAL	rank_002	0.9	B-C	0.949166667	C	A,6-13	RRCAINAR	93.796	1.512	2.584		CIZ1	841.0	856.0	True	16	INA	3.8347890451517417	4.96748
postGMF-runs\2client\WT_analysis\more_scans\CIZ1\CIZ1_9-24_output	2client	WT	unknown	QLQQQQQQLQQLQQQQ	rank_001	0.89	C-D	0.93	C	B,4-11	QQQQQLQQ	93.134	1.601	2.836		postGMF-runs\1client\WT_analysis\more_scans\CIZ1\CIZ1_9-24_output	1client	WT	unknown	QLQQQQQQLQQLQQQQ	rank_002	0.89	B-C	1.003333333	B	A,2-9	LQQQQQQL	89.81	1.811	3.253		CIZ1	9.0	24.0	True	16	LQQ	41.579763782061605	10.066826086956523
postGMF-runs\2client\WT_analysis\more_scans\ESR1\ESR1_113-128_output	2client	WT	unknown	PPPQLSPFLQPHGQQV	rank_003	0.87	C-D	0.927727273	C	B,9-16	LQPHGQQV	94.741	1.423	2.138		postGMF-runs\1client\WT_analysis\more_scans\ESR1\ESR1_113-128_output	1client	WT	unknown	PPPQLSPFLQPHGQQV	rank_001	0.87	B-C	0.950454545	C	A,9-16	LQPHGQQV	83.186	4.034	5.955		ESR1	113.0	128.0	True	16	QQV	77.21684196030502	14.88139534883721
postGMF-runs\2client\WT_analysis\more_scans\ESR1\ESR1_161-176_output	2client	WT	unknown	GRERLASTNDKGSMAM	rank_001	0.88	C-D	0.919090909	D	B,8-15	TNDKGSMA	93.328	1.586	2.828		postGMF-runs\1client\WT_analysis\more_scans\ESR1\ESR1_161-176_output	1client	WT	unknown	GRERLASTNDKGSMAM	rank_001	0.87	B-C	0.955909091	B	A,9-16	NDKGSMAM	83.954	3.652	5.944		ESR1	161.0	176.0	True	16	SMA	54.764187021959046	11.848041666666667
postGMF-runs\2client\WT_analysis\more_scans\ESR1\ESR1_177-192_output	2client	WT	unknown	ESAKETRYCAVCNDYA	rank_001	0.89	C-D	0.943636364	D	B,4-11	KETRYCAV	89.086	2.189	3.306		postGMF-runs\1client\WT_analysis\more_scans\ESR1\ESR1_177-192_output	1client	WT	unknown	ESAKETRYCAVCNDYA	rank_001	0.91	B-C	0.924583333	B	A,6-13	TRYCAVCN	94.774	1.508	2.146		ESR1	177.0	192.0	True	16	CAV	34.99363434492968	9.17704
postGMF-runs\2client\WT_analysis\more_scans\ESR1\ESR1_185-200_output	2client	WT	unknown	CAVCNDYASGYHYGVW	rank_001	0.9	C-D	0.906538462	D	B,6-13	DYASGYHY	96.007	1.183	1.838		postGMF-runs\1client\WT_analysis\more_scans\ESR1\ESR1_185-200_output	1client	WT	unknown	CAVCNDYASGYHYGVW	rank_001	0.89	B-C	0.92625	B	A,7-14	YASGYHYG	82.125	3.247	5.441		ESR1	185.0	200.0	True	16	YHY	57.97483345669875	12.2818
postGMF-runs\2client\WT_analysis\more_scans\ESR1\ESR1_209-224_output	2client	WT	unknown	FKRSIQGHNDYMCPAT	rank_006	0.9	C-D	0.905384615	D	B,7-14	GHNDYMCP	94.789	1.272	2.172		postGMF-runs\1client\WT_analysis\more_scans\ESR1\ESR1_209-224_output	1client	WT	unknown	FKRSIQGHNDYMCPAT	rank_002	0.91	B-C	0.909615385	C	A,7-14	GHNDYMCP	93.649	1.329	2.37		ESR1	209.0	224.0	True	16	CPA	9.509992598075497	5.7341999999999995
postGMF-runs\2client\WT_analysis\more_scans\ESR1\ESR1_217-232_output	2client	WT	unknown	NDYMCPATNQCTIDKN	rank_001	0.9	C-D	0.895	C	B,3-10	YMCPATNQ	93.101	1.579	2.92		postGMF-runs\1client\WT_analysis\more_scans\ESR1\ESR1_217-232_output	1client	WT	unknown	NDYMCPATNQCTIDKN	rank_004	0.84	B-C	0.939166667	B	A,4-11	MCPATNQC	35.913	9.489	12.269		ESR1	217.0	232.0	True	16	NQC	73.6283000246731	14.396583333333334
postGMF-runs\2client\WT_analysis\more_scans\ESR1\ESR1_225-240_output	2client	WT	unknown	NQCTIDKNRRKSCQAC	rank_003	0.93	C-D	0.914615385	C	B,9-16	RRKSCQAC	96.329	1.215	1.912		postGMF-runs\1client\WT_analysis\more_scans\ESR1\ESR1_225-240_output	1client	WT	unknown	NQCTIDKNRRKSCQAC	rank_018	0.92	B-C	0.905384615	B	A,9-16	RRKSCQAC	95.6	1.256	2.142		ESR1	225.0	240.0	True	16	QAC	-13.664544781643226	2.60332
postGMF-runs\2client\WT_analysis\more_scans\ESR1\ESR1_233-248_output	2client	WT	unknown	RRKSCQACRLRKCYEV	rank_015	0.89	C-D	0.915	D	B,1-8	RRKSCQAC	93.812	1.389	2.426		postGMF-runs\1client\WT_analysis\more_scans\ESR1\ESR1_233-248_output	1client	WT	unknown	RRKSCQACRLRKCYEV	rank_005	0.91	B-C	0.894230769	C	A,2-9	RKSCQACR	95.945	1.19	1.806		ESR1	233.0	248.0	True	16	ACR	13.12322595179095	6.222347826086957
postGMF-runs\2client\WT_analysis\more_scans\ESR1\ESR1_241-256_output	2client	WT	unknown	RLRKCYEVGMMKGGIR	rank_001	0.91	C-D	0.867727273	C	B,5-12	CYEVGMMK	96.843	1.17	1.636		postGMF-runs\1client\WT_analysis\more_scans\ESR1\ESR1_241-256_output	1client	WT	unknown	RLRKCYEVGMMKGGIR	rank_001	0.9	B-C	0.911363636	C	A,5-12	CYEVGMMK	86.896	2.489	3.905		ESR1	241.0	256.0	True	16	MMK	39.99082161361954	9.85216
postGMF-runs\2client\WT_analysis\more_scans\ESR1\ESR1_305-320_output	2client	WT	unknown	SLALSLTADQMVSALL	rank_002	0.89	C-D	0.97	C	B,7-14	TADQMVSA	92.045	1.607	2.788		postGMF-runs\1client\WT_analysis\more_scans\ESR1\ESR1_305-320_output	1client	WT	unknown	SLALSLTADQMVSALL	rank_002	0.83	B-C	1.01875	C	A,7-14	TADQMVSA	41.666	9.059	11.038		ESR1	305.0	320.0	True	16	VSA	69.08290155440413	13.782499999999999
postGMF-runs\2client\WT_analysis\more_scans\ESR1\ESR1_353-368_output	2client	WT	unknown	ELVHMINWAKRVPGFV	rank_001	0.9	C-D	0.887272727	D	B,1-8	ELVHMINW	96.368	1.326	2.029		postGMF-runs\1client\WT_analysis\more_scans\ESR1\ESR1_353-368_output	1client	WT	unknown	ELVHMINWAKRVPGFV	rank_001	0.89	B-C	0.923181818	C	A,3-10	VHMINWAK	85.759	3.539	5.492		ESR1	353.0	368.0	True	16	NWA	62.81269688258483	12.93539534883721
postGMF-runs\2client\WT_analysis\more_scans\ESR1\ESR1_449-464_output	2client	WT	unknown	KSIILLNSGVYTFLSS	rank_003	0.9	C-D	0.924090909	C	A,5-12	LLNSGVYT	96.461	1.274	2.015		postGMF-runs\1client\WT_analysis\more_scans\ESR1\ESR1_449-464_output	1client	WT	unknown	KSIILLNSGVYTFLSS	rank_001	0.91	B-C	0.941666667	C	A,5-12	LLNSGVYT	95.546	1.551	2.264		ESR1	449.0	464.0	True	16	VYT	62.651755543397826	12.913652173913045
postGMF-runs\2client\WT_analysis\more_scans\ESR1\ESR1_473-488_output	2client	WT	unknown	DHIHRVLDKITDTLIH	rank_001	0.9	C-D	0.897272727	D	B,6-13	VLDKITDT	96.594	1.195	1.975		postGMF-runs\1client\WT_analysis\more_scans\ESR1\ESR1_473-488_output	1client	WT	unknown	DHIHRVLDKITDTLIH	rank_001	0.9	B-C	0.930454545	C	A,6-13	VLDKITDT	94.26	1.518	2.534		ESR1	473.0	488.0	True	16	TDT	47.101702442635094	10.812840000000001
postGMF-runs\2client\WT_analysis\more_scans\ESR1\ESR1_513-528_output	2client	WT	unknown	HIRHMSNKGMEHLYSM	rank_001	0.91	C-D	0.885	C	A,4-11	HMSNKGME	97.93	1.123	1.567		postGMF-runs\1client\WT_analysis\more_scans\ESR1\ESR1_513-528_output	1client	WT	unknown	HIRHMSNKGMEHLYSM	rank_001	0.92	B-C	0.890454545	C	A,4-11	HMSNKGME	97.796	1.127	1.56		ESR1	513.0	528.0	True	16	MEH	-8.129385640266465	3.3511200000000003
postGMF-runs\2client\WT_analysis\more_scans\ESR1\ESR1_521-536_output	2client	WT	unknown	GMEHLYSMKCKNVVPL	rank_003	0.88	C-D	0.966153846	D	B,8-15	MKCKNVVP	93.905	1.595	2.678		postGMF-runs\1client\WT_analysis\more_scans\ESR1\ESR1_521-536_output	1client	WT	unknown	GMEHLYSMKCKNVVPL	rank_001	0.86	B-C	0.964615385	C	A,8-15	MKCKNVVP	60.893	6.547	9.455		ESR1	521.0	536.0	True	16	NVV	70.53914208170318	13.979238095238097
postGMF-runs\2client\WT_analysis\more_scans\GCOM1\GCOM1_1-16_output	2client	WT	unknown	MLRSTSTVTLLSGGAA	rank_001	0.89	C-D	0.960416667	D	A,2-9	LRSTSTVT	95.787	1.326	2.043		postGMF-runs\1client\WT_analysis\more_scans\GCOM1\GCOM1_1-16_output	1client	WT	unknown	MLRSTSTVTLLSGGAA	rank_001	0.88	B-C	1.107272727	B	A,3-10	RSTSTVTL	81.367	2.403	3.792		GCOM1	1.0	16.0	True	16	TVT	55.49311621021465	11.94652
postGMF-runs\2client\WT_analysis\more_scans\GCOM1\GCOM1_121-136_output	2client	WT	unknown	DYDEMRQKIRQLTQEL	rank_001	0.9	C-D	0.929090909	D	A,6-13	RQKIRQLT	91.257	1.958	3.288		postGMF-runs\1client\WT_analysis\more_scans\GCOM1\GCOM1_121-136_output	1client	WT	unknown	DYDEMRQKIRQLTQEL	rank_001	0.83	B-C	0.975909091	C	A,7-14	QKIRQLTQ	41.969	9.52	12.245		GCOM1	121.0	136.0	True	16	QLT	68.5193957836445	13.70637037037037
postGMF-runs\2client\WT_analysis\more_scans\GCOM1\GCOM1_129-144_output	2client	WT	unknown	IRQLTQELSVSHAQQE	rank_001	0.89	C-D	0.969230769	C	B,4-11	LTQELSVS	90.375	1.898	3.257		postGMF-runs\1client\WT_analysis\more_scans\GCOM1\GCOM1_129-144_output	1client	WT	unknown	IRQLTQELSVSHAQQE	rank_001	0.89	B-C	0.982272727	C	A,4-11	LTQELSVS	87.789	2.248	3.513		GCOM1	129.0	144.0	True	16	VSH	57.350999259807544	12.197519999999999
postGMF-runs\2client\WT_analysis\more_scans\GCOM1\GCOM1_137-152_output	2client	WT	unknown	SVSHAQQEYLENHIQT	rank_003	0.87	C-D	0.925769231	C	B,9-16	YLENHIQT	95.001	1.598	2.411		postGMF-runs\1client\WT_analysis\more_scans\GCOM1\GCOM1_137-152_output	1client	WT	unknown	SVSHAQQEYLENHIQT	rank_001	0.89	B-C	0.949230769	B	A,9-16	YLENHIQT	94.594	1.64	2.833		GCOM1	137.0	152.0	True	16	IQT	33.04971625956082	8.914416666666666
postGMF-runs\2client\WT_analysis\more_scans\GCOM1\GCOM1_153-168_output	2client	WT	unknown	QSSALDRFNAMNSALA	rank_001	0.89	C-D	0.921363636	D	B,6-13	DRFNAMNS	92.711	1.672	2.994		postGMF-runs\1client\WT_analysis\more_scans\GCOM1\GCOM1_153-168_output	1client	WT	unknown	QSSALDRFNAMNSALA	rank_001	0.85	B-C	0.998846154	C	A,8-15	FNAMNSAL	60.696	6.521	9.771		GCOM1	153.0	168.0	True	16	NSA	71.26928201332346	14.07788
postGMF-runs\2client\WT_analysis\more_scans\GCOM1\GCOM1_169-184_output	2client	WT	unknown	SDSIGLQKTLVDVTLE	rank_001	0.89	C-D	0.974545455	D	B,6-13	LQKTLVDV	95.866	1.3	1.887		postGMF-runs\1client\WT_analysis\more_scans\GCOM1\GCOM1_169-184_output	1client	WT	unknown	SDSIGLQKTLVDVTLE	rank_001	0.9	B-C	0.955416667	C	A,6-13	LQKTLVDV	96.001	1.333	1.858		GCOM1	169.0	184.0	True	16	VDV	36.225906735751295	9.34352
postGMF-runs\2client\WT_analysis\more_scans\GCOM1\GCOM1_185-200_output	2client	WT	unknown	NSNIKDQIRNLQQTYE	rank_002	0.89	C-D	0.886363636	C	B,7-14	QIRNLQQT	93.72	1.45	2.426		postGMF-runs\1client\WT_analysis\more_scans\GCOM1\GCOM1_185-200_output	1client	WT	unknown	NSNIKDQIRNLQQTYE	rank_001	0.9	B-C	0.925	B	A,7-14	QIRNLQQT	90.055	1.963	3.328		GCOM1	185.0	200.0	True	16	QQT	58.98205033308661	12.417875
postGMF-runs\2client\WT_analysis\more_scans\GCOM1\GCOM1_209-224_output	2client	WT	unknown	KQRQLEVAQVENQLLK	rank_001	0.9	C-D	0.940769231	C	B,5-12	LEVAQVEN	93.908	1.442	2.487		postGMF-runs\1client\WT_analysis\more_scans\GCOM1\GCOM1_209-224_output	1client	WT	unknown	KQRQLEVAQVENQLLK	rank_004	0.9	B-C	0.979230769	B	A,5-12	LEVAQVEN	92.049	1.697	2.756		GCOM1	209.0	224.0	True	16	VEN	28.7920059215396	8.3392
postGMF-runs\2client\WT_analysis\more_scans\GCOM1\GCOM1_225-240_output	2client	WT	unknown	MKVESSQEANAEVMRE	rank_004	0.9	C-D	0.891153846	D	B,2-9	KVESSQEA	97.36	1.185	1.709		postGMF-runs\1client\WT_analysis\more_scans\GCOM1\GCOM1_225-240_output	1client	WT	unknown	MKVESSQEANAEVMRE	rank_003	0.9	B-C	0.928846154	C	A,2-9	KVESSQEA	94.405	1.639	2.524		GCOM1	225.0	240.0	True	16	QEA	21.191117690599555	7.31232
postGMF-runs\2client\WT_analysis\more_scans\GCOM1\GCOM1_233-248_output	2client	WT	unknown	ANAEVMREMTKKLYSQ	rank_003	0.9	C-D	0.911923077	D	B,2-9	NAEVMREM	95.874	1.356	2.184		postGMF-runs\1client\WT_analysis\more_scans\GCOM1\GCOM1_233-248_output	1client	WT	unknown	ANAEVMREMTKKLYSQ	rank_001	0.9	B-C	0.938461538	B	A,3-10	AEVMREMT	91.157	1.822	3.419		GCOM1	233.0	248.0	True	16	ANA	40.545891931902304	9.927150000000001
postGMF-runs\2client\WT_analysis\more_scans\GCOM1\GCOM1_241-256_output	2client	WT	unknown	MTKKLYSQYEEKLQEE	rank_002	0.87	C-D	0.922272727	D	B,8-15	QYEEKLQE	91.759	1.642	3.012		postGMF-runs\1client\WT_analysis\more_scans\GCOM1\GCOM1_241-256_output	1client	WT	unknown	MTKKLYSQYEEKLQEE	rank_001	0.86	B-C	0.975769231	B	A,8-15	QYEEKLQE	65.741	6.888	8.95		GCOM1	241.0	256.0	True	16	LQE	68.09377916519165	13.64886956521739
postGMF-runs\2client\WT_analysis\more_scans\GCOM1\GCOM1_273-288_output	2client	WT	unknown	SFLKAIEEANKKMQAA	rank_001	0.9	C-D	0.885384615	C	B,8-15	EANKKMQA	96.753	1.273	1.872		postGMF-runs\1client\WT_analysis\more_scans\GCOM1\GCOM1_273-288_output	1client	WT	unknown	SFLKAIEEANKKMQAA	rank_001	0.9	B-C	0.916666667	B	A,8-15	EANKKMQA	95.883	1.451	2.223		GCOM1	273.0	288.0	True	16	MQA	29.160621761658028	8.389
postGMF-runs\2client\WT_analysis\more_scans\GCOM1\GCOM1_297-312_output	2client	WT	unknown	QRIGELDRLIERMEKE	rank_001	0.9	C-D	0.983461538	C	B,4-11	GELDRLIE	93.688	1.491	2.35		postGMF-runs\1client\WT_analysis\more_scans\GCOM1\GCOM1_297-312_output	1client	WT	unknown	QRIGELDRLIERMEKE	rank_001	0.88	B-C	0.96375	B	A,5-12	ELDRLIER	75.555	5.275	7.215		GCOM1	297.0	312.0	True	16	IER	72.00111028867506	14.176750000000002
postGMF-runs\2client\WT_analysis\more_scans\GCOM1\GCOM1_305-320_output	2client	WT	unknown	LIERMEKERHQLQLQL	rank_002	0.85	C-D	1.003181818	D	A,9-16	RHQLQLQL	90.368	1.967	3.105		postGMF-runs\1client\WT_analysis\more_scans\GCOM1\GCOM1_305-320_output	1client	WT	unknown	LIERMEKERHQLQLQL	rank_001	0.84	B-C	1.029090909	C	A,7-14	KERHQLQL	48.729	8.351	10.854		GCOM1	305.0	320.0	True	16	LQL	71.28127313101409	14.079500000000001
postGMF-runs\2client\WT_analysis\more_scans\GCOM1\GCOM1_377-392_output	2client	WT	unknown	LKKKLQQKQLLILQLL	rank_001	0.9	C-D	0.981363636	D	A,5-12	LQQKQLLI	95.351	1.416	2.012		postGMF-runs\1client\WT_analysis\more_scans\GCOM1\GCOM1_377-392_output	1client	WT	unknown	LKKKLQQKQLLILQLL	rank_002	0.89	B-C	1.017727273	B	A,5-12	LQQKQLLI	85.04	3.089	4.287		GCOM1	377.0	392.0	True	16	LLI	54.19485566247224	11.771125
postGMF-runs\2client\WT_analysis\more_scans\GCOM1\GCOM1_401-416_output	2client	WT	unknown	ENNELQSRLDYLTETQ	rank_002	0.89	C-D	0.895454545	C	A,8-15	RLDYLTET	96.164	1.236	2.027		postGMF-runs\1client\WT_analysis\more_scans\GCOM1\GCOM1_401-416_output	1client	WT	unknown	ENNELQSRLDYLTETQ	rank_001	0.9	B-C	0.921818182	B	A,8-15	RLDYLTET	93.077	1.647	2.848		GCOM1	401.0	416.0	True	16	TET	57.577794226498895	12.22816
postGMF-runs\2client\WT_analysis\more_scans\GCOM1\GCOM1_417-432_output	2client	WT	unknown	AKTEVETREIGVGCDL	rank_002	0.9	C-D	0.907272727	D	A,7-14	TREIGVGC	97.424	1.195	1.621		postGMF-runs\1client\WT_analysis\more_scans\GCOM1\GCOM1_417-432_output	1client	WT	unknown	AKTEVETREIGVGCDL	rank_001	0.91	B-C	0.916923077	B	A,6-13	ETREIGVG	97.539	1.151	1.601		GCOM1	417.0	432.0	True	16	GVG	17.003997039230203	6.74664
postGMF-runs\2client\WT_analysis\more_scans\GCOM1\GCOM1_481-496_output	2client	WT	unknown	LRQKAIAEVDVGTDKA	rank_002	0.9	C-D	0.969615385	C	B,6-13	IAEVDVGT	95.995	1.255	1.902		postGMF-runs\1client\WT_analysis\more_scans\GCOM1\GCOM1_481-496_output	1client	WT	unknown	LRQKAIAEVDVGTDKA	rank_001	0.9	B-C	0.99	C	A,6-13	IAEVDVGT	89.852	2.066	3.521		GCOM1	481.0	496.0	True	16	DVG	50.047668393782395	11.210840000000001
postGMF-runs\2client\WT_analysis\more_scans\GCOM1\GCOM1_49-64_output	2client	WT	unknown	IERKEQLLDLSNGEPT	rank_006	0.87	C-D	1.090454545	C	A,2-9	ERKEQLLD	90.484	1.844	3.276		postGMF-runs\1client\WT_analysis\more_scans\GCOM1\GCOM1_49-64_output	1client	WT	unknown	IERKEQLLDLSNGEPT	rank_002	0.89	B-C	1.07	B	A,2-9	ERKEQLLD	90.28	2.095	3.335		GCOM1	49.0	64.0	True	16	LDL	34.855662472242784	9.1584
postGMF-runs\2client\WT_analysis\more_scans\GCOM1\GCOM1_569-584_output	2client	WT	unknown	HPRHRVSSQAEDTSSS	rank_002	0.89	C-D	0.932692308	C	B,6-13	VSSQAEDT	94.71	1.327	2.438		postGMF-runs\1client\WT_analysis\more_scans\GCOM1\GCOM1_569-584_output	1client	WT	unknown	HPRHRVSSQAEDTSSS	rank_001	0.86	B-C	0.9925	B	A,5-12	RVSSQAED	60.602	5.592	7.761		GCOM1	569.0	584.0	True	16	EDT	58.88201332346409	12.404359999999999
postGMF-runs\2client\WT_analysis\more_scans\GCOM1\GCOM1_585-600_output	2client	WT	unknown	FDNLFIDRLQRITIAD	rank_001	0.89	C-D	0.998636364	C	B,5-12	FIDRLQRI	93.055	1.577	2.241		postGMF-runs\1client\WT_analysis\more_scans\GCOM1\GCOM1_585-600_output	1client	WT	unknown	FDNLFIDRLQRITIAD	rank_002	0.88	B-C	0.998636364	C	A,5-12	FIDRLQRI	80.844	3.646	5.642		GCOM1	585.0	600.0	True	16	QRI	66.79586779519198	13.473521739130435
postGMF-runs\2client\WT_analysis\more_scans\GCOM1\GCOM1_593-608_output	2client	WT	unknown	LQRITIADQGEQQSEE	rank_001	0.89	C-D	0.923636364	C	A,3-10	RITIADQG	93.079	1.462	2.574		postGMF-runs\1client\WT_analysis\more_scans\GCOM1\GCOM1_593-608_output	1client	WT	unknown	LQRITIADQGEQQSEE	rank_001	0.89	B-C	0.963181818	B	A,3-10	RITIADQG	88.814	2.171	3.492		GCOM1	593.0	608.0	True	16	DQG	45.952035529237605	10.65752
postGMF-runs\2client\WT_analysis\more_scans\GCOM1\GCOM1_601-616_output	2client	WT	unknown	QGEQQSEENASTKNLT	rank_001	0.9	C-D	0.887727273	C	A,3-10	EQQSEENA	96.768	1.225	1.833		postGMF-runs\1client\WT_analysis\more_scans\GCOM1\GCOM1_601-616_output	1client	WT	unknown	QGEQQSEENASTKNLT	rank_001	0.84	B-C	0.9725	B	A,6-13	SEENASTK	46.461	8.86	12.536		GCOM1	601.0	616.0	True	16	ENA	70.20078694144689	13.933526315789475
postGMF-runs\2client\WT_analysis\more_scans\GCOM1\GCOM1_641-656_output	2client	WT	unknown	PQLRKFKTNVLPFRQN	rank_001	0.91	C-D	0.927727273	D	B,3-10	LRKFKTNV	96.893	1.243	1.651		postGMF-runs\1client\WT_analysis\more_scans\GCOM1\GCOM1_641-656_output	1client	WT	unknown	PQLRKFKTNVLPFRQN	rank_001	0.9	B-C	0.958333333	B	A,3-10	LRKFKTNV	93.602	1.751	2.464		GCOM1	641.0	656.0	True	16	TNV	47.981347150259055	10.931679999999998
postGMF-runs\2client\WT_analysis\more_scans\GCOM1\GCOM1_681-696_output	2client	WT	unknown	HLDDITAARLLPLHHM	rank_001	0.9	C-D	0.897727273	D	A,1-8	HLDDITAA	96.186	1.317	2.241		postGMF-runs\1client\WT_analysis\more_scans\GCOM1\GCOM1_681-696_output	1client	WT	unknown	HLDDITAARLLPLHHM	rank_001	0.89	B-C	0.952272727	C	A,2-9	LDDITAAR	89.658	2.73	4.702		GCOM1	681.0	696.0	True	16	TAA	48.496169934415505	11.001232558139534
postGMF-runs\2client\WT_analysis\more_scans\GCOM1\GCOM1_705-720_output	2client	WT	unknown	ESLALQKQQKQNYEEM	rank_001	0.9	C-D	0.898461538	D	A,6-13	QKQQKQNY	96.578	1.261	1.954		postGMF-runs\1client\WT_analysis\more_scans\GCOM1\GCOM1_705-720_output	1client	WT	unknown	ESLALQKQQKQNYEEM	rank_001	0.87	B-C	0.999090909	C	A,9-16	QKQNYEEM	76.969	4.467	6.808		GCOM1	705.0	720.0	True	16	QNY	63.016716012829995	12.962958333333333
postGMF-runs\2client\WT_analysis\more_scans\GCOM1\GCOM1_73-88_output	2client	WT	unknown	YGVVRRSDQNQQKEMV	rank_001	0.91	C-D	0.885	C	A,4-11	VRRSDQNQ	96.015	1.283	1.938		postGMF-runs\1client\WT_analysis\more_scans\GCOM1\GCOM1_73-88_output	1client	WT	unknown	YGVVRRSDQNQQKEMV	rank_001	0.9	B-C	0.926666667	C	A,5-12	RRSDQNQQ	88.921	2.134	3.801		GCOM1	73.0	88.0	True	16	NQQ	51.32510031555574	11.38342105263158
postGMF-runs\2client\WT_analysis\more_scans\GCOM1\GCOM1_750-765_output	2client	WT	unknown	YREVRDEDDDWSSDEF	rank_001	0.9	C-D	0.923461538	C	B,4-11	VRDEDDDW	92.901	1.725	3.005		postGMF-runs\1client\WT_analysis\more_scans\GCOM1\GCOM1_750-765_output	1client	WT	unknown	YREVRDEDDDWSSDEF	rank_001	0.9	B-C	0.94625	B	A,5-12	RDEDDDWS	86.564	3.406	5.256		GCOM1	750.0	765.0	True	16	DDW	50.108773042895926	11.219095238095239
postGMF-runs\2client\WT_analysis\more_scans\GCOM1\GCOM1_89-104_output	2client	WT	unknown	VYGWSTSQLKEEMNYI	rank_005	0.88	C-D	0.886923077	D	B,9-16	LKEEMNYI	96.891	1.209	1.83		postGMF-runs\1client\WT_analysis\more_scans\GCOM1\GCOM1_89-104_output	1client	WT	unknown	VYGWSTSQLKEEMNYI	rank_001	0.9	B-C	0.907916667	C	A,9-16	LKEEMNYI	94.953	1.549	2.611		GCOM1	89.0	104.0	True	16	NYI	66.30977054034048	13.40785
postGMF-runs\2client\WT_analysis\more_scans\GCOM1\GCOM1_97-112_output	2client	WT	unknown	LKEEMNYIKDVRATLE	rank_002	0.9	C-D	0.894545455	C	A,1-8	LKEEMNYI	96.022	1.265	2.122		postGMF-runs\1client\WT_analysis\more_scans\GCOM1\GCOM1_97-112_output	1client	WT	unknown	LKEEMNYIKDVRATLE	rank_001	0.9	B-C	0.929166667	B	A,3-10	EEMNYIKD	87.03	2.754	5.118		GCOM1	97.0	112.0	True	16	NYI	56.43036903880725	12.073142857142859
postGMF-runs\2client\WT_analysis\more_scans\Gphn\Gphn_137-152_output	2client	WT	unknown	PLGMLSRPVCGIRGKT	rank_001	0.89	C-D	1.0	D	A,3-10	GMLSRPVC	90.283	1.673	3.138		postGMF-runs\1client\WT_analysis\more_scans\Gphn\Gphn_137-152_output	1client	WT	unknown	PLGMLSRPVCGIRGKT	rank_003	0.84	B-C	0.981538462	C	A,5-12	LSRPVCGI	46.398	7.505	11.423		Gphn	137.0	152.0	True	16	VCG	62.0781643227239	12.83616
postGMF-runs\2client\WT_analysis\more_scans\Gphn\Gphn_209-224_output	2client	WT	unknown	PPTTSPHKQTEDKGVQ	rank_001	0.88	C-D	0.899615385	D	A,9-16	QTEDKGVQ	96.634	1.187	2.263		postGMF-runs\1client\WT_analysis\more_scans\Gphn\Gphn_209-224_output	1client	WT	unknown	PPTTSPHKQTEDKGVQ	rank_002	0.89	B-C	0.925454545	C	A,9-16	QTEDKGVQ	95.446	1.343	2.52		Gphn	209.0	224.0	True	16	GVQ	-1.9692981044636806	4.1833478260869565
postGMF-runs\2client\WT_analysis\more_scans\Gphn\Gphn_217-232_output	2client	WT	unknown	QTEDKGVQCEEEEEEK	rank_003	0.89	C-D	0.905384615	C	B,2-9	TEDKGVQC	97.749	1.194	1.514		postGMF-runs\1client\WT_analysis\more_scans\Gphn\Gphn_217-232_output	1client	WT	unknown	QTEDKGVQCEEEEEEK	rank_001	0.9	B-C	0.971818182	B	A,2-9	TEDKGVQC	97.109	1.199	1.77		Gphn	217.0	232.0	True	16	VQC	-16.0020725388601	2.28752
postGMF-runs\2client\WT_analysis\more_scans\Gphn\Gphn_225-240_output	2client	WT	unknown	CEEEEEEKKDSGVAST	rank_001	0.89	C-D	0.934	D	A,7-14	EKKDSGVA	95.564	1.315	2.357		postGMF-runs\1client\WT_analysis\more_scans\Gphn\Gphn_225-240_output	1client	WT	unknown	CEEEEEEKKDSGVAST	rank_001	0.9	B-C	0.951	B	A,8-15	KKDSGVAS	95.515	1.307	2.156		Gphn	225.0	240.0	True	16	VAS	-7.461732050333084	3.44132
postGMF-runs\2client\WT_analysis\more_scans\Gphn\Gphn_257-272_output	2client	WT	unknown	IPDSIISRGVQVLPRD	rank_001	0.91	C-D	0.88	C	B,5-12	IISRGVQV	97.72	1.118	1.592		postGMF-runs\1client\WT_analysis\more_scans\Gphn\Gphn_257-272_output	1client	WT	unknown	IPDSIISRGVQVLPRD	rank_003	0.92	B-C	0.895	B	A,5-12	IISRGVQV	97.491	1.162	1.545		Gphn	257.0	272.0	True	16	VQV	10.671539600296077	5.891125
postGMF-runs\2client\WT_analysis\more_scans\Gphn\Gphn_321-336_output	2client	WT	unknown	VQSRCSSKENILRASH	rank_001	0.89	C-D	0.931363636	C	B,7-14	SKENILRA	94.174	1.542	2.434		postGMF-runs\1client\WT_analysis\more_scans\Gphn\Gphn_321-336_output	1client	WT	unknown	VQSRCSSKENILRASH	rank_001	0.87	B-C	1.065	C	A,7-14	SKENILRA	80.321	3.683	5.239		Gphn	321.0	336.0	True	16	LRA	67.37849032237743	13.552234042553192
postGMF-runs\2client\WT_analysis\more_scans\Gphn\Gphn_361-376_output	2client	WT	unknown	AFITVLEMTPVLGTEI	rank_002	0.88	C-D	0.949090909	C	B,2-9	FITVLEMT	93.446	1.605	2.918		postGMF-runs\1client\WT_analysis\more_scans\Gphn\Gphn_361-376_output	1client	WT	unknown	AFITVLEMTPVLGTEI	rank_001	0.84	B-C	0.98375	B	A,4-11	TVLEMTPV	40.794	8.615	12.274		Gphn	361.0	376.0	True	16	EMT	76.95741627517032	14.846346938775511
postGMF-runs\2client\WT_analysis\more_scans\Gphn\Gphn_369-384_output	2client	WT	unknown	TPVLGTEIINYRDGMG	rank_001	0.9	C-D	0.943181818	C	A,5-12	GTEIINYR	93.438	1.533	2.38		postGMF-runs\1client\WT_analysis\more_scans\Gphn\Gphn_369-384_output	1client	WT	unknown	TPVLGTEIINYRDGMG	rank_001	0.88	B-C	0.969090909	C	A,6-13	TEIINYRD	77.96	4.394	7.048		Gphn	369.0	384.0	True	16	INY	64.62264988897113	13.17992
postGMF-runs\2client\WT_analysis\more_scans\Gphn\Gphn_377-392_output	2client	WT	unknown	INYRDGMGRVLAQDVY	rank_001	0.92	C-D	0.916923077	D	B,3-10	YRDGMGRV	96.445	1.257	1.781		postGMF-runs\1client\WT_analysis\more_scans\Gphn\Gphn_377-392_output	1client	WT	unknown	INYRDGMGRVLAQDVY	rank_001	0.9	B-C	0.954090909	C	A,3-10	YRDGMGRV	87.596	2.317	3.485		Gphn	377.0	392.0	True	16	GRV	46.604589193190236	10.74568
postGMF-runs\2client\WT_analysis\more_scans\Gphn\Gphn_385-400_output	2client	WT	unknown	RVLAQDVYAKDNLPPF	rank_005	0.9	C-D	0.926923077	C	B,2-9	VLAQDVYA	97.125	1.197	1.639		postGMF-runs\1client\WT_analysis\more_scans\Gphn\Gphn_385-400_output	1client	WT	unknown	RVLAQDVYAKDNLPPF	rank_001	0.9	B-C	0.957307692	B	A,3-10	LAQDVYAK	93.938	1.944	3.218		Gphn	385.0	400.0	True	16	VYA	37.98963730569948	9.5818
postGMF-runs\2client\WT_analysis\more_scans\Gphn\Gphn_417-432_output	2client	WT	unknown	GDRFIIGESQAGEQPT	rank_001	0.89	C-D	0.908076923	D	B,4-11	FIIGESQA	92.524	1.653	2.757		postGMF-runs\1client\WT_analysis\more_scans\Gphn\Gphn_417-432_output	1client	WT	unknown	GDRFIIGESQAGEQPT	rank_001	0.9	B-C	0.918461538	B	A,5-12	IIGESQAG	89.235	2.214	4.0		Gphn	417.0	432.0	True	16	SQA	53.786207747347646	11.715916666666667
postGMF-runs\2client\WT_analysis\more_scans\Gphn\Gphn_433-448_output	2client	WT	unknown	QTVMPGQVMRVTTGAP	rank_001	0.88	C-D	0.935	D	A,8-15	VMRVTTGA	92.398	1.511	3.211		postGMF-runs\1client\WT_analysis\more_scans\Gphn\Gphn_433-448_output	1client	WT	unknown	QTVMPGQVMRVTTGAP	rank_001	0.88	B-C	0.942272727	B	A,8-15	VMRVTTGA	85.884	2.745	4.56		Gphn	433.0	448.0	True	16	GAP	65.19380705650136	13.257083333333334
postGMF-runs\2client\WT_analysis\more_scans\Gphn\Gphn_449-464_output	2client	WT	unknown	IPCGADAVVQVEDTEL	rank_003	0.9	C-D	0.909090909	D	A,4-11	GADAVVQV	94.821	1.272	2.712		postGMF-runs\1client\WT_analysis\more_scans\Gphn\Gphn_449-464_output	1client	WT	unknown	IPCGADAVVQVEDTEL	rank_001	0.9	B-C	0.927727273	C	A,4-11	GADAVVQV	94.554	1.361	2.828		Gphn	449.0	464.0	True	16	VQV	30.161658031088077	8.524239999999999
postGMF-runs\2client\WT_analysis\more_scans\Gphn\Gphn_473-488_output	2client	WT	unknown	EELEVRILVQARPGQD	rank_001	0.9	C-D	0.908461538	D	A,5-12	VRILVQAR	96.867	1.251	1.789		postGMF-runs\1client\WT_analysis\more_scans\Gphn\Gphn_473-488_output	1client	WT	unknown	EELEVRILVQARPGQD	rank_001	0.9	B-C	0.949615385	C	A,5-12	VRILVQAR	92.439	1.755	2.636		Gphn	473.0	488.0	True	16	LEV	56.95396002960769	12.14388
postGMF-runs\2client\WT_analysis\more_scans\Gphn\Gphn_505-520_output	2client	WT	unknown	KGTHMGPSEIGLLATV	rank_001	0.89	C-D	0.925909091	D	B,8-15	SEIGLLAT	94.735	1.428	2.581		postGMF-runs\1client\WT_analysis\more_scans\Gphn\Gphn_505-520_output	1client	WT	unknown	KGTHMGPSEIGLLATV	rank_001	0.89	B-C	0.955	B	A,8-15	SEIGLLAT	91.242	1.899	2.683		Gphn	505.0	520.0	True	16	LLA	68.53311983564706	13.708224489795917
postGMF-runs\2client\WT_analysis\more_scans\Gphn\Gphn_529-544_output	2client	WT	unknown	KFPVVAVMSTGNELLN	rank_002	0.9	C-D	0.926363636	D	A,2-9	FPVVAVMS	95.991	1.232	2.4		postGMF-runs\1client\WT_analysis\more_scans\Gphn\Gphn_529-544_output	1client	WT	unknown	KFPVVAVMSTGNELLN	rank_001	0.9	B-C	0.932692308	C	A,2-9	FPVVAVMS	93.539	1.702	3.113		Gphn	529.0	544.0	True	16	VMS	39.44692820133236	9.778680000000001
postGMF-runs\2client\WT_analysis\more_scans\Gphn\Gphn_553-568_output	2client	WT	unknown	KIRDSNRSTLLATIQE	rank_001	0.89	C-D	0.896923077	C	B,2-9	IRDSNRST	96.117	1.283	2.115		postGMF-runs\1client\WT_analysis\more_scans\Gphn\Gphn_553-568_output	1client	WT	unknown	KIRDSNRSTLLATIQE	rank_001	0.89	B-C	0.92625	B	A,2-9	IRDSNRST	87.798	2.504	4.421		Gphn	553.0	568.0	True	16	RST	66.63101406365656	13.45125
postGMF-runs\2client\WT_analysis\more_scans\Gphn\Gphn_561-576_output	2client	WT	unknown	TLLATIQEHGYPTINL	rank_002	0.88	C-D	0.9325	C	A,2-9	LLATIQEH	89.649	1.938	3.201		postGMF-runs\1client\WT_analysis\more_scans\Gphn\Gphn_561-576_output	1client	WT	unknown	TLLATIQEHGYPTINL	rank_006	0.82	B-C	0.995	B	A,2-9	LLATIQEH	41.0	10.653	12.409		Gphn	561.0	576.0	True	16	QEH	74.37928694793979	14.498041666666666
postGMF-runs\2client\WT_analysis\more_scans\Gphn\Gphn_593-608_output	2client	WT	unknown	GISRADVIITSGGVSM	rank_001	0.88	C-D	1.059	C	B,4-11	RADVIITS	88.188	1.845	3.133		postGMF-runs\1client\WT_analysis\more_scans\Gphn\Gphn_593-608_output	1client	WT	unknown	GISRADVIITSGGVSM	rank_001	0.86	B-C	1.0215	B	A,5-12	ADVIITSG	62.801	5.665	8.142		Gphn	593.0	608.0	True	16	ITS	56.69824821120159	12.109333333333334
postGMF-runs\2client\WT_analysis\more_scans\Gphn\Gphn_601-616_output	2client	WT	unknown	ITSGGVSMGEKDYLKQ	rank_002	0.9	C-D	0.920384615	D	A,1-8	ITSGGVSM	94.765	1.351	2.481		postGMF-runs\1client\WT_analysis\more_scans\Gphn\Gphn_601-616_output	1client	WT	unknown	ITSGGVSMGEKDYLKQ	rank_001	0.9	B-C	0.899545455	B	A,1-8	ITSGGVSM	94.701	1.272	2.592		Gphn	601.0	616.0	True	16	VSM	-3.7335307179866764	3.945
postGMF-runs\2client\WT_analysis\more_scans\Gphn\Gphn_65-80_output	2client	WT	unknown	EIKETLIDWCDEKELN	rank_002	0.9	C-D	1.026538462	D	A,1-8	EIKETLID	92.93	1.816	3.272		postGMF-runs\1client\WT_analysis\more_scans\Gphn\Gphn_65-80_output	1client	WT	unknown	EIKETLIDWCDEKELN	rank_001	0.9	B-C	0.978333333	B	A,1-8	EIKETLID	86.353	3.134	5.225		Gphn	65.0	80.0	True	16	IDW	59.33737971872688	12.46588
postGMF-runs\2client\WT_analysis\more_scans\Gphn\Gphn_721-736_output	2client	WT	unknown	AQSTGNQMSSRLMSMR	rank_001	0.89	C-D	0.907727273	C	B,1-8	AQSTGNQM	94.352	1.395	2.767		postGMF-runs\1client\WT_analysis\more_scans\Gphn\Gphn_721-736_output	1client	WT	unknown	AQSTGNQMSSRLMSMR	rank_002	0.89	B-C	0.947727273	C	A,1-8	AQSTGNQM	89.173	1.916	4.0		Gphn	721.0	736.0	True	16	NQM	36.25817912657291	9.34788
postGMF-runs\2client\WT_analysis\more_scans\Gphn\Gphn_753-768_output	2client	WT	unknown	ELHKGEVVDVMVIGRL	rank_001	0.89	C-D	0.99	C	B,6-13	EVVDVMVI	92.36	1.545	2.87		postGMF-runs\1client\WT_analysis\more_scans\Gphn\Gphn_753-768_output	1client	WT	unknown	ELHKGEVVDVMVIGRL	rank_001	0.85	B-C	1.048181818	B	A,8-15	VDVMVIGR	66.386	6.043	7.215		Gphn	753.0	768.0	True	16	VIG	59.94892672094745	12.548499999999999
postGMF-runs\2client\WT_analysis\more_scans\Gphn\Gphn_81-96_output	2client	WT	unknown	LILTTGGTGFAPRDVT	rank_001	0.89	C-D	0.894090909	C	B,2-9	ILTTGGTG	93.453	1.251	2.626		postGMF-runs\1client\WT_analysis\more_scans\Gphn\Gphn_81-96_output	1client	WT	unknown	LILTTGGTGFAPRDVT	rank_001	0.9	B-C	0.91	C	A,2-9	ILTTGGTG	89.359	1.659	3.354		Gphn	81.0	96.0	True	16	GTG	24.14478164322724	7.71136
postGMF-runs\2client\WT_analysis\more_scans\Gphn\Gphn_9-24_output	2client	WT	unknown	TNHDHQIRVGVLTVSD	rank_001	0.9	C-D	0.927727273	C	B,6-13	QIRVGVLT	93.461	1.524	2.666		postGMF-runs\1client\WT_analysis\more_scans\Gphn\Gphn_9-24_output	1client	WT	unknown	TNHDHQIRVGVLTVSD	rank_002	0.83	B-C	0.984090909	C	A,8-15	RVGVLTVS	50.294	8.488	10.794		Gphn	9.0	24.0	True	16	VLT	66.00462620281272	13.366624999999999
postGMF-runs\2client\WT_analysis\more_scans\HTATSF1\HTATSF1_129-144_output	2client	WT	unknown	EDRNTNVYVSGLPPDI	rank_002	0.9	C-D	0.876538462	C	A,2-9	DRNTNVYV	97.826	1.126	1.497		postGMF-runs\1client\WT_analysis\more_scans\HTATSF1\HTATSF1_129-144_output	1client	WT	unknown	EDRNTNVYVSGLPPDI	rank_001	0.89	B-C	0.946363636	B	A,2-9	DRNTNVYV	72.333	4.088	7.097		HTATSF1	129.0	144.0	True	16	VYV	53.01584011843079	11.611839999999999
postGMF-runs\2client\WT_analysis\more_scans\HTATSF1\HTATSF1_153-168_output	2client	WT	unknown	MSKFGIIMRDPQTEEF	rank_001	0.89	C-D	0.920909091	D	B,1-8	MSKFGIIM	93.359	1.402	2.464		postGMF-runs\1client\WT_analysis\more_scans\HTATSF1\HTATSF1_153-168_output	1client	WT	unknown	MSKFGIIMRDPQTEEF	rank_001	0.9	B-C	0.927727273	B	A,1-8	MSKFGIIM	90.165	2.024	3.305		HTATSF1	153.0	168.0	True	16	IIM	51.05018504811251	11.34628
postGMF-runs\2client\WT_analysis\more_scans\HTATSF1\HTATSF1_17-32_output	2client	WT	unknown	RMQELYGDGKDGDTQT	rank_001	0.86	C-D	0.921923077	C	B,9-16	GKDGDTQT	92.378	1.44	3.199		postGMF-runs\1client\WT_analysis\more_scans\HTATSF1\HTATSF1_17-32_output	1client	WT	unknown	RMQELYGDGKDGDTQT	rank_001	0.86	B-C	0.981153846	B	A,9-16	GKDGDTQT	81.08	4.051	6.313		HTATSF1	17.0	32.0	True	16	TQT	26.043955999999994	12.032816326530611
postGMF-runs\2client\WT_analysis\more_scans\HTATSF1\HTATSF1_185-200_output	2client	WT	unknown	LCCYLKRESVELALKL	rank_001	0.89	C-D	0.918181818	D	B,6-13	KRESVELA	93.555	1.687	2.711		postGMF-runs\1client\WT_analysis\more_scans\HTATSF1\HTATSF1_185-200_output	1client	WT	unknown	LCCYLKRESVELALKL	rank_008	0.84	B-C	0.969615385	C	A,5-12	LKRESVEL	45.47	8.597	11.817		HTATSF1	185.0	200.0	True	16	ELA	69.47890451517395	13.836
postGMF-runs\2client\WT_analysis\more_scans\HTATSF1\HTATSF1_233-248_output	2client	WT	unknown	CKDYKKKLSMQQKQLD	rank_001	0.9	C-D	0.888636364	D	B,6-13	KKLSMQQK	94.187	1.535	2.36		postGMF-runs\1client\WT_analysis\more_scans\HTATSF1\HTATSF1_233-248_output	1client	WT	unknown	CKDYKKKLSMQQKQLD	rank_001	0.9	B-C	0.910454545	B	A,6-13	KKLSMQQK	90.336	2.056	3.239		HTATSF1	233.0	248.0	True	16	QQK	37.84246237355046	9.561916666666667
postGMF-runs\2client\WT_analysis\more_scans\HTATSF1\HTATSF1_257-272_output	2client	WT	unknown	PSRMRHERVVIIKNMF	rank_002	0.89	C-D	1.076818182	D	A,4-11	MRHERVVI	88.975	1.936	3.125		postGMF-runs\1client\WT_analysis\more_scans\HTATSF1\HTATSF1_257-272_output	1client	WT	unknown	PSRMRHERVVIIKNMF	rank_003	0.86	B-C	1.0025	B	A,5-12	RHERVVII	61.917	5.968	9.109		HTATSF1	257.0	272.0	True	16	VII	59.8279792746114	12.53216
postGMF-runs\2client\WT_analysis\more_scans\HTATSF1\HTATSF1_305-320_output	2client	WT	unknown	LLFDRHPDGVASVSFR	rank_016	0.88	C-D	0.93	C	A,9-16	GVASVSFR	93.374	1.465	2.953		postGMF-runs\1client\WT_analysis\more_scans\HTATSF1\HTATSF1_305-320_output	1client	WT	unknown	LLFDRHPDGVASVSFR	rank_001	0.9	B-C	0.927083333	C	A,7-14	PDGVASVS	94.18	1.931	2.502		HTATSF1	305.0	320.0	True	16	VSF	56.87620281273132	12.133375000000001
postGMF-runs\2client\WT_analysis\more_scans\HTATSF1\HTATSF1_313-328_output	2client	WT	unknown	GVASVSFRDPEEADYC	rank_006	0.88	C-D	0.953076923	C	A,1-8	GVASVSFR	93.594	1.441	2.827		postGMF-runs\1client\WT_analysis\more_scans\HTATSF1\HTATSF1_313-328_output	1client	WT	unknown	GVASVSFRDPEEADYC	rank_004	0.88	B-C	0.952083333	C	A,1-8	GVASVSFR	85.821	3.778	5.346		HTATSF1	313.0	328.0	True	16	VSF	27.222999798129337	8.127227272727273
postGMF-runs\2client\WT_analysis\more_scans\HTATSF1\HTATSF1_321-336_output	2client	WT	unknown	DPEEADYCIQTLDGRW	rank_001	0.91	C-D	0.924230769	D	B,4-11	EADYCIQT	93.437	1.527	2.351		postGMF-runs\1client\WT_analysis\more_scans\HTATSF1\HTATSF1_321-336_output	1client	WT	unknown	DPEEADYCIQTLDGRW	rank_001	0.89	B-C	0.936818182	C	A,6-13	DYCIQTLD	80.356	3.39	6.173		HTATSF1	321.0	336.0	True	16	IQT	62.487046632124354	12.8914
postGMF-runs\2client\WT_analysis\more_scans\HTATSF1\HTATSF1_345-360_output	2client	WT	unknown	QAWDGTTDYQVEETSR	rank_001	0.89	C-D	0.913846154	D	A,7-14	TDYQVEET	91.507	1.979	3.314		postGMF-runs\1client\WT_analysis\more_scans\HTATSF1\HTATSF1_345-360_output	1client	WT	unknown	QAWDGTTDYQVEETSR	rank_001	0.84	B-C	0.960384615	B	A,6-13	TTDYQVEE	41.825	8.977	12.124		HTATSF1	345.0	360.0	True	16	GTT	73.57062669627439	14.388791666666668
postGMF-runs\2client\WT_analysis\more_scans\HTATSF1\HTATSF1_377-392_output	2client	WT	unknown	EANRGLRRSDSVSASE	rank_003	0.9	C-D	0.910384615	D	B,7-14	RRSDSVSA	97.094	1.169	1.787		postGMF-runs\1client\WT_analysis\more_scans\HTATSF1\HTATSF1_377-392_output	1client	WT	unknown	EANRGLRRSDSVSASE	rank_004	0.9	B-C	0.95625	B	A,7-14	RRSDSVSA	95.132	1.309	2.125		HTATSF1	377.0	392.0	True	16	VSA	3.217172464840858	4.88404
postGMF-runs\2client\WT_analysis\more_scans\HTATSF1\HTATSF1_473-488_output	2client	WT	unknown	KRGFEGSCSQKESEEG	rank_002	0.87	C-D	0.963076923	C	A,1-8	KRGFEGSC	92.558	1.516	3.035		postGMF-runs\1client\WT_analysis\more_scans\HTATSF1\HTATSF1_473-488_output	1client	WT	unknown	KRGFEGSCSQKESEEG	rank_001	0.85	B-C	0.951818182	C	A,3-10	GFEGSCSQ	52.604	6.264	9.919		HTATSF1	473.0	488.0	True	16	GSC	62.01685826069882	12.827877551020409
postGMF-runs\2client\WT_analysis\more_scans\HTATSF1\HTATSF1_481-496_output	2client	WT	unknown	SQKESEEGNPVRGSEE	rank_001	0.89	C-D	0.930454545	C	B,1-8	SQKESEEG	95.492	1.307	2.528		postGMF-runs\1client\WT_analysis\more_scans\HTATSF1\HTATSF1_481-496_output	1client	WT	unknown	SQKESEEGNPVRGSEE	rank_001	0.88	B-C	0.964166667	B	A,2-9	QKESEEGN	84.869	3.412	5.56		HTATSF1	481.0	496.0	True	16	EEG	60.05872193436959	12.563333333333333
postGMF-runs\2client\WT_analysis\more_scans\HTATSF1\HTATSF1_521-536_output	2client	WT	unknown	SEDDLNKESEEEVGPT	rank_001	0.89	C-D	0.935	C	A,6-13	NKESEEEV	92.741	1.705	2.904		postGMF-runs\1client\WT_analysis\more_scans\HTATSF1\HTATSF1_521-536_output	1client	WT	unknown	SEDDLNKESEEEVGPT	rank_001	0.89	B-C	0.965	C	A,7-14	KESEEEVG	90.844	1.99	3.425		HTATSF1	521.0	536.0	True	16	EEV	40.604922279792746	9.935125
postGMF-runs\2client\WT_analysis\more_scans\HTATSF1\HTATSF1_529-544_output	2client	WT	unknown	SEEEVGPTKESEEDDS	rank_001	0.87	C-D	0.948846154	C	B,1-8	SEEEVGPT	91.633	1.489	3.299		postGMF-runs\1client\WT_analysis\more_scans\HTATSF1\HTATSF1_529-544_output	1client	WT	unknown	SEEEVGPTKESEEDDS	rank_003	0.82	B-C	1.060909091	C	A,3-10	EEVGPTKE	35.625	9.132	11.945		HTATSF1	529.0	544.0	True	16	GPT	70.08308660251666	13.917625000000001
postGMF-runs\2client\WT_analysis\more_scans\HTATSF1\HTATSF1_545-560_output	2client	WT	unknown	EKESDEDCSEKQSEDG	rank_003	0.87	C-D	0.922307692	D	B,1-8	EKESDEDC	94.46	1.367	2.774		postGMF-runs\1client\WT_analysis\more_scans\HTATSF1\HTATSF1_545-560_output	1client	WT	unknown	EKESDEDCSEKQSEDG	rank_001	0.89	B-C	0.927083333	B	A,1-8	EKESDEDC	93.397	1.632	3.234		HTATSF1	545.0	560.0	True	16	EDC	35.379597879122045	9.229183673469388
postGMF-runs\2client\WT_analysis\more_scans\HTATSF1\HTATSF1_57-72_output	2client	WT	unknown	KAWFPKITEDFIATYQ	rank_001	0.91	C-D	0.902692308	D	A,3-10	WFPKITED	94.477	1.434	2.155		postGMF-runs\1client\WT_analysis\more_scans\HTATSF1\HTATSF1_57-72_output	1client	WT	unknown	KAWFPKITEDFIATYQ	rank_001	0.89	B-C	0.929230769	C	A,2-9	AWFPKITE	82.625	3.397	5.7		HTATSF1	57.0	72.0	True	16	TED	68.76646928201332	13.73975
postGMF-runs\2client\WT_analysis\more_scans\HTATSF1\HTATSF1_593-608_output	2client	WT	unknown	EENDSENSEFEDDGSE	rank_001	0.88	C-D	0.93875	C	A,1-8	EENDSENS	93.759	1.419	2.893		postGMF-runs\1client\WT_analysis\more_scans\HTATSF1\HTATSF1_593-608_output	1client	WT	unknown	EENDSENSEFEDDGSE	rank_001	0.87	B-C	1.018333333	B	A,3-10	NDSENSEF	72.971	3.552	6.938		HTATSF1	593.0	608.0	True	16	NSE	57.254478164322734	12.18448
postGMF-runs\2client\WT_analysis\more_scans\HTATSF1\HTATSF1_601-616_output	2client	WT	unknown	EFEDDGSEKVLDEEGS	rank_001	0.89	C-D	0.903181818	D	B,1-8	EFEDDGSE	94.492	1.572	2.88		postGMF-runs\1client\WT_analysis\more_scans\HTATSF1\HTATSF1_601-616_output	1client	WT	unknown	EFEDDGSEKVLDEEGS	rank_001	0.88	B-C	0.942727273	B	A,2-9	FEDDGSEK	85.359	4.356	6.003		HTATSF1	601.0	616.0	True	16	SEK	59.70928941524798	12.516125
postGMF-runs\2client\WT_analysis\more_scans\HTATSF1\HTATSF1_625-640_output	2client	WT	unknown	DEKEEEEDTYEKVFDD	rank_004	0.89	C-D	0.92125	C	A,2-9	EKEEEEDT	96.22	1.24	1.967		postGMF-runs\1client\WT_analysis\more_scans\HTATSF1\HTATSF1_625-640_output	1client	WT	unknown	DEKEEEEDTYEKVFDD	rank_001	0.89	B-C	0.965833333	C	A,1-8	DEKEEEED	89.961	2.556	4.404		HTATSF1	625.0	640.0	True	16	EDT	61.85395681137966	12.805869565217392
postGMF-runs\2client\WT_analysis\more_scans\HTATSF1\HTATSF1_641-656_output	2client	WT	unknown	ESDEKEDEEYADEKGL	rank_001	0.89	C-D	0.953181818	D	B,3-10	DEKEDEEY	92.945	1.543	3.15		postGMF-runs\1client\WT_analysis\more_scans\HTATSF1\HTATSF1_641-656_output	1client	WT	unknown	ESDEKEDEEYADEKGL	rank_001	0.9	B-C	0.968636364	B	A,3-10	DEKEDEEY	89.06	2.207	4.332		HTATSF1	641.0	656.0	True	16	EYA	56.439970392301994	12.07444
postGMF-runs\2client\WT_analysis\more_scans\HTATSF1\HTATSF1_705-720_output	2client	WT	unknown	KLFDEEEDSSEKLFDD	rank_002	0.89	C-D	0.916538462	C	B,2-9	LFDEEEDS	95.009	1.336	2.023		postGMF-runs\1client\WT_analysis\more_scans\HTATSF1\HTATSF1_705-720_output	1client	WT	unknown	KLFDEEEDSSEKLFDD	rank_001	0.89	B-C	0.943333333	C	A,3-10	FDEEEDSS	85.455	2.816	4.929		HTATSF1	705.0	720.0	True	16	EDS	33.112494146437264	8.922897959183674
postGMF-runs\2client\WT_analysis\more_scans\KIBRA\KIBRA_1001-1016_output	2client	WT	unknown	WHSQLTQEISVLKELK	rank_001	0.89	C-D	0.944615385	D	B,6-13	TQEISVLK	92.789	1.861	2.79		postGMF-runs\1client\WT_analysis\more_scans\KIBRA\KIBRA_1001-1016_output	1client	WT	unknown	WHSQLTQEISVLKELK	rank_001	0.84	B-C	0.958333333	C	A,5-12	LTQEISVL	41.011	6.675	10.565		KIBRA	1001.0	1016.0	True	16	VLK	72.05091236765035	14.183478260869563
postGMF-runs\2client\WT_analysis\more_scans\KIBRA\KIBRA_1009-1024_output	2client	WT	unknown	ISVLKELKEQLEQAKS	rank_001	0.9	C-D	0.893636364	C	A,7-14	LKEQLEQA	97.25	1.244	1.833		postGMF-runs\1client\WT_analysis\more_scans\KIBRA\KIBRA_1009-1024_output	1client	WT	unknown	ISVLKELKEQLEQAKS	rank_001	0.9	B-C	0.939583333	C	A,7-14	LKEQLEQA	93.421	2.184	3.1		KIBRA	1009.0	1024.0	True	16	EQA	47.50893518028974	10.867857142857144
postGMF-runs\2client\WT_analysis\more_scans\KIBRA\KIBRA_1049-1064_output	2client	WT	unknown	KRQMDRAEHKGELQTD	rank_001	0.9	C-D	0.926538462	D	B,3-10	QMDRAEHK	95.873	1.306	2.082		postGMF-runs\1client\WT_analysis\more_scans\KIBRA\KIBRA_1049-1064_output	1client	WT	unknown	KRQMDRAEHKGELQTD	rank_001	0.9	B-C	0.93	B	A,4-11	MDRAEHKG	91.819	1.892	3.228		KIBRA	1049.0	1064.0	True	16	EHK	61.7957068837898	12.798
postGMF-runs\2client\WT_analysis\more_scans\KIBRA\KIBRA_105-120_output	2client	WT	unknown	EALSAQKEIYQVKQQR	rank_001	0.88	C-D	0.943181818	D	B,6-13	QKEIYQVK	90.46	1.908	3.108		postGMF-runs\1client\WT_analysis\more_scans\KIBRA\KIBRA_105-120_output	1client	WT	unknown	EALSAQKEIYQVKQQR	rank_001	0.83	B-C	0.978846154	B	A,5-12	AQKEIYQV	44.22	8.059	11.602		KIBRA	105.0	120.0	True	16	YQV	66.29350239757989	13.405652173913042
postGMF-runs\2client\WT_analysis\more_scans\KIBRA\KIBRA_1057-1072_output	2client	WT	unknown	HKGELQTDKMMRAAAK	rank_001	0.89	C-D	0.959545455	D	B,7-14	TDKMMRAA	92.445	1.737	2.899		postGMF-runs\1client\WT_analysis\more_scans\KIBRA\KIBRA_1057-1072_output	1client	WT	unknown	HKGELQTDKMMRAAAK	rank_001	0.88	B-C	0.98375	C	A,7-14	TDKMMRAA	83.397	3.634	5.306		KIBRA	1057.0	1072.0	True	16	MRA	62.78904515173946	12.9322
postGMF-runs\2client\WT_analysis\more_scans\KIBRA\KIBRA_1065-1080_output	2client	WT	unknown	KMMRAAAKDVHRLRGQ	rank_002	0.9	C-D	0.891923077	D	B,3-10	MRAAAKDV	97.632	1.136	1.582		postGMF-runs\1client\WT_analysis\more_scans\KIBRA\KIBRA_1065-1080_output	1client	WT	unknown	KMMRAAAKDVHRLRGQ	rank_001	0.89	B-C	0.966153846	C	A,3-10	MRAAAKDV	84.266	2.802	3.894		KIBRA	1065.0	1080.0	True	16	KDV	55.09449790278805	11.892666666666665
postGMF-runs\2client\WT_analysis\more_scans\KIBRA\KIBRA_1089-1104_output	2client	WT	unknown	QSFREKMAFFTRPRMN	rank_001	0.91	C-D	0.918076923	D	A,2-9	SFREKMAF	96.648	1.278	1.892		postGMF-runs\1client\WT_analysis\more_scans\KIBRA\KIBRA_1089-1104_output	1client	WT	unknown	QSFREKMAFFTRPRMN	rank_002	0.87	B-C	0.980769231	B	A,2-9	SFREKMAF	73.219	5.559	8.229		KIBRA	1089.0	1104.0	True	16	AFF	60.243967431532205	12.58836
postGMF-runs\2client\WT_analysis\more_scans\KIBRA\KIBRA_169-184_output	2client	WT	unknown	SRVNKLKREMVHLQHE	rank_001	0.88	C-D	0.967727273	D	B,8-15	REMVHLQH	92.68	1.56	2.935		postGMF-runs\1client\WT_analysis\more_scans\KIBRA\KIBRA_169-184_output	1client	WT	unknown	SRVNKLKREMVHLQHE	rank_002	0.88	B-C	0.991538462	C	A,8-15	REMVHLQH	85.374	2.934	4.077		KIBRA	169.0	184.0	True	16	LQH	35.47535159141377	9.24212
postGMF-runs\2client\WT_analysis\more_scans\KIBRA\KIBRA_185-200_output	2client	WT	unknown	LQFKERGFQTLKKIDK	rank_001	0.89	C-D	0.907272727	C	A,3-10	FKERGFQT	95.156	1.332	2.098		postGMF-runs\1client\WT_analysis\more_scans\KIBRA\KIBRA_185-200_output	1client	WT	unknown	LQFKERGFQTLKKIDK	rank_001	0.9	B-C	0.947727273	B	A,3-10	FKERGFQT	92.39	1.835	2.756		KIBRA	185.0	200.0	True	16	FQT	18.44944485566247	6.94192
postGMF-runs\2client\WT_analysis\more_scans\KIBRA\KIBRA_193-208_output	2client	WT	unknown	QTLKKIDKKMSDAQGS	rank_001	0.88	C-D	0.948846154	D	B,7-14	DKKMSDAQ	91.022	1.657	3.033		postGMF-runs\1client\WT_analysis\more_scans\KIBRA\KIBRA_193-208_output	1client	WT	unknown	QTLKKIDKKMSDAQGS	rank_001	0.88	B-C	1.013846154	C	A,7-14	DKKMSDAQ	84.734	3.226	5.21		KIBRA	193.0	208.0	True	16	AQG	44.6182087342709	10.477319999999999
postGMF-runs\2client\WT_analysis\more_scans\KIBRA\KIBRA_209-224_output	2client	WT	unknown	YKLDEAQAVLRETKAI	rank_005	0.87	C-D	0.931818182	C	A,9-16	VLRETKAI	93.899	1.394	2.861		postGMF-runs\1client\WT_analysis\more_scans\KIBRA\KIBRA_209-224_output	1client	WT	unknown	YKLDEAQAVLRETKAI	rank_001	0.89	B-C	0.956153846	C	A,9-16	VLRETKAI	89.876	2.108	3.873		KIBRA	209.0	224.0	True	16	KAI	52.86158401184309	11.591000000000001
postGMF-runs\2client\WT_analysis\more_scans\KIBRA\KIBRA_25-40_output	2client	WT	unknown	IDHTNRTTSWIDPRDR	rank_001	0.91	C-D	0.920769231	C	A,3-10	HTNRTTSW	93.789	2.096	2.858		postGMF-runs\1client\WT_analysis\more_scans\KIBRA\KIBRA_25-40_output	1client	WT	unknown	IDHTNRTTSWIDPRDR	rank_001	0.89	B-C	0.950833333	C	A,5-12	NRTTSWID	84.101	2.903	4.888		KIBRA	25.0	40.0	True	16	TSW	56.283493708364176	12.0533
postGMF-runs\2client\WT_analysis\more_scans\KIBRA\KIBRA_273-288_output	2client	WT	unknown	LPKQYLDVSSQTDISG	rank_001	0.92	C-D	0.871923077	C	A,5-12	YLDVSSQT	98.007	1.092	1.427		postGMF-runs\1client\WT_analysis\more_scans\KIBRA\KIBRA_273-288_output	1client	WT	unknown	LPKQYLDVSSQTDISG	rank_001	0.92	B-C	0.898461538	C	A,5-12	YLDVSSQT	97.126	1.22	1.779		KIBRA	273.0	288.0	True	16	SQT	14.920799407846037	6.465199999999999
postGMF-runs\2client\WT_analysis\more_scans\KIBRA\KIBRA_289-304_output	2client	WT	unknown	SFGINSNNQLAEKVRL	rank_001	0.89	C-D	0.932272727	C	B,4-11	INSNNQLA	93.406	1.505	2.604		postGMF-runs\1client\WT_analysis\more_scans\KIBRA\KIBRA_289-304_output	1client	WT	unknown	SFGINSNNQLAEKVRL	rank_001	0.84	B-C	0.977307692	B	A,8-15	NQLAEKVR	39.847	6.736	11.717		KIBRA	289.0	304.0	True	16	QLA	72.9159720657806	14.300347826086957
postGMF-runs\2client\WT_analysis\more_scans\KIBRA\KIBRA_313-328_output	2client	WT	unknown	RRIANLKIQLAKLDSE	rank_001	0.89	C-D	0.936538462	C	A,2-9	RIANLKIQ	95.858	1.331	2.042		postGMF-runs\1client\WT_analysis\more_scans\KIBRA\KIBRA_313-328_output	1client	WT	unknown	RRIANLKIQLAKLDSE	rank_001	0.89	B-C	0.974615385	B	A,3-10	IANLKIQL	79.158	3.565	5.73		KIBRA	313.0	328.0	True	16	IQL	56.64041450777203	12.10152
postGMF-runs\2client\WT_analysis\more_scans\KIBRA\KIBRA_369-384_output	2client	WT	unknown	QLEMARKRLEKDLQAA	rank_001	0.89	C-D	0.945	C	A,8-15	RLEKDLQA	94.704	1.464	2.352		postGMF-runs\1client\WT_analysis\more_scans\KIBRA\KIBRA_369-384_output	1client	WT	unknown	QLEMARKRLEKDLQAA	rank_001	0.89	B-C	0.992083333	B	A,8-15	RLEKDLQA	86.617	2.448	4.075		KIBRA	369.0	384.0	True	16	LQA	45.006957809030354	10.52984
postGMF-runs\2client\WT_analysis\more_scans\KIBRA\KIBRA_377-392_output	2client	WT	unknown	LEKDLQAARDTQSKAL	rank_001	0.89	C-D	0.928076923	C	A,6-13	QAARDTQS	93.687	1.505	2.545		postGMF-runs\1client\WT_analysis\more_scans\KIBRA\KIBRA_377-392_output	1client	WT	unknown	LEKDLQAARDTQSKAL	rank_001	0.84	B-C	0.985769231	B	A,5-12	LQAARDTQ	46.36	8.183	11.911		KIBRA	377.0	392.0	True	16	TQS	73.44603392800497	14.37195918367347
postGMF-runs\2client\WT_analysis\more_scans\KIBRA\KIBRA_385-400_output	2client	WT	unknown	RDTQSKALTERLKLNS	rank_002	0.9	C-D	0.979090909	D	A,2-9	DTQSKALT	94.361	1.5	2.573		postGMF-runs\1client\WT_analysis\more_scans\KIBRA\KIBRA_385-400_output	1client	WT	unknown	RDTQSKALTERLKLNS	rank_001	0.89	B-C	0.9705	C	A,2-9	DTQSKALT	86.469	2.825	4.488		KIBRA	385.0	400.0	True	16	LTE	24.10925240562547	7.7065600000000005
postGMF-runs\2client\WT_analysis\more_scans\KIBRA\KIBRA_393-408_output	2client	WT	unknown	TERLKLNSKRNQLVRE	rank_003	0.87	C-D	0.967692308	D	B,8-15	SKRNQLVR	91.211	1.564	2.931		postGMF-runs\1client\WT_analysis\more_scans\KIBRA\KIBRA_393-408_output	1client	WT	unknown	TERLKLNSKRNQLVRE	rank_003	0.87	B-C	1.032727273	B	A,8-15	SKRNQLVR	81.015	2.948	5.215		KIBRA	393.0	408.0	True	16	VRE	48.88597140519693	11.053894736842105
postGMF-runs\2client\WT_analysis\more_scans\KIBRA\KIBRA_401-416_output	2client	WT	unknown	KRNQLVRELEEATRQV	rank_001	0.86	C-D	0.935909091	C	B,9-16	LEEATRQV	90.016	1.97	3.022		postGMF-runs\1client\WT_analysis\more_scans\KIBRA\KIBRA_401-416_output	1client	WT	unknown	KRNQLVRELEEATRQV	rank_001	0.83	B-C	0.971153846	C	A,6-13	VRELEEAT	38.61	8.024	12.497		KIBRA	401.0	416.0	True	16	RQV	65.41278065630395	13.286666666666665
postGMF-runs\2client\WT_analysis\more_scans\KIBRA\KIBRA_409-424_output	2client	WT	unknown	LEEATRQVATLHSQLK	rank_002	0.9	C-D	0.920454545	C	A,3-10	EATRQVAT	96.142	1.246	1.969		postGMF-runs\1client\WT_analysis\more_scans\KIBRA\KIBRA_409-424_output	1client	WT	unknown	LEEATRQVATLHSQLK	rank_001	0.9	B-C	0.955	C	A,3-10	EATRQVAT	95.021	1.434	2.14		KIBRA	409.0	424.0	True	16	VAT	38.851813471502595	9.69828
postGMF-runs\2client\WT_analysis\more_scans\KIBRA\KIBRA_41-56_output	2client	WT	unknown	YTKPLTFADCISDELP	rank_001	0.89	C-D	0.914615385	C	B,6-13	TFADCISD	90.866	1.71	2.783		postGMF-runs\1client\WT_analysis\more_scans\KIBRA\KIBRA_41-56_output	1client	WT	unknown	YTKPLTFADCISDELP	rank_001	0.9	B-C	0.920384615	C	A,8-15	ADCISDEL	88.944	1.72	3.748		KIBRA	41.0	56.0	True	16	SDE	62.838368885000996	12.938863636363635
postGMF-runs\2client\WT_analysis\more_scans\KIBRA\KIBRA_449-464_output	2client	WT	unknown	LVASSLDSSTSASFTD	rank_012	0.89	C-D	0.961538462	D	B,6-13	LDSSTSAS	93.546	1.645	3.0		postGMF-runs\1client\WT_analysis\more_scans\KIBRA\KIBRA_449-464_output	1client	WT	unknown	LVASSLDSSTSASFTD	rank_001	0.9	B-C	0.954166667	C	A,6-13	LDSSTSAS	92.741	2.024	3.394		KIBRA	449.0	464.0	True	16	TSA	60.41954108068099	12.61208
postGMF-runs\2client\WT_analysis\more_scans\KIBRA\KIBRA_505-520_output	2client	WT	unknown	EVAKTQKAEGGGRLQA	rank_001	0.86	C-D	0.941818182	D	A,1-8	EVAKTQKA	93.5	1.581	2.72		postGMF-runs\1client\WT_analysis\more_scans\KIBRA\KIBRA_505-520_output	1client	WT	unknown	EVAKTQKAEGGGRLQA	rank_002	0.83	B-C	0.987083333	C	A,4-11	KTQKAEGG	45.48	10.106	11.895		KIBRA	505.0	520.0	True	16	TQK	64.41658031088083	13.152080000000002
postGMF-runs\2client\WT_analysis\more_scans\KIBRA\KIBRA_593-608_output	2client	WT	unknown	EPGTEGKQLGQAVNTA	rank_001	0.87	C-D	0.960769231	C	B,8-15	QLGQAVNT	90.546	1.723	3.238		postGMF-runs\1client\WT_analysis\more_scans\KIBRA\KIBRA_593-608_output	1client	WT	unknown	EPGTEGKQLGQAVNTA	rank_002	0.88	B-C	0.963461538	B	A,8-15	QLGQAVNT	86.711	2.065	4.089		KIBRA	593.0	608.0	True	16	VNT	57.10967184801383	12.164916666666668
postGMF-runs\2client\WT_analysis\more_scans\KIBRA\KIBRA_609-624_output	2client	WT	unknown	QGCGLKVACVSAAVSD	rank_002	0.85	C-D	1.239615385	C	B,5-12	LKVACVSA	88.061	1.746	2.971		postGMF-runs\1client\WT_analysis\more_scans\KIBRA\KIBRA_609-624_output	1client	WT	unknown	QGCGLKVACVSAAVSD	rank_001	0.89	B-C	1.063181818	C	A,5-12	LKVACVSA	89.579	1.863	2.996		KIBRA	609.0	624.0	True	16	VSA	33.78652849740932	9.013959999999999
postGMF-runs\2client\WT_analysis\more_scans\KIBRA\KIBRA_625-640_output	2client	WT	unknown	ESVAGDSGVYEASVQR	rank_001	0.88	C-D	0.931923077	D	B,8-15	GVYEASVQ	91.117	1.788	3.176		postGMF-runs\1client\WT_analysis\more_scans\KIBRA\KIBRA_625-640_output	1client	WT	unknown	ESVAGDSGVYEASVQR	rank_001	0.84	B-C	0.97625	B	A,7-14	SGVYEASV	42.507	10.031	11.453		KIBRA	625.0	640.0	True	16	GDS	68.47471009129039	13.700333333333333
postGMF-runs\2client\WT_analysis\more_scans\KIBRA\KIBRA_633-648_output	2client	WT	unknown	VYEASVQRLGASEAAA	rank_001	0.89	C-D	0.924230769	D	B,1-8	VYEASVQR	94.835	1.455	2.828		postGMF-runs\1client\WT_analysis\more_scans\KIBRA\KIBRA_633-648_output	1client	WT	unknown	VYEASVQRLGASEAAA	rank_001	0.89	B-C	0.988846154	C	A,2-9	YEASVQRL	83.781	3.04	4.778		KIBRA	633.0	648.0	True	16	VQR	53.33974833456699	11.6556
postGMF-runs\2client\WT_analysis\more_scans\KIBRA\KIBRA_649-664_output	2client	WT	unknown	FDSDESEAVGATRIQI	rank_001	0.89	C-D	0.972307692	D	B,4-11	DESEAVGA	92.764	1.518	3.021		postGMF-runs\1client\WT_analysis\more_scans\KIBRA\KIBRA_649-664_output	1client	WT	unknown	FDSDESEAVGATRIQI	rank_001	0.88	B-C	1.009166667	C	A,8-15	AVGATRIQ	80.852	2.608	4.184		KIBRA	649.0	664.0	True	16	VGA	53.41820873427093	11.666200000000002
postGMF-runs\2client\WT_analysis\more_scans\KIBRA\KIBRA_657-672_output	2client	WT	unknown	VGATRIQIALKYDEKN	rank_001	0.89	C-D	1.018181818	D	A,5-12	RIQIALKY	88.757	2.116	3.246		postGMF-runs\1client\WT_analysis\more_scans\KIBRA\KIBRA_657-672_output	1client	WT	unknown	VGATRIQIALKYDEKN	rank_001	0.87	B-C	1.023181818	B	A,5-12	RIQIALKY	74.165	5.593	6.458		KIBRA	657.0	672.0	True	16	LKY	64.39929445485613	13.149744680851065
postGMF-runs\2client\WT_analysis\more_scans\KIBRA\KIBRA_673-688_output	2client	WT	unknown	KQFAILIIQLSNLSAL	rank_001	0.88	C-D	1.055909091	C	B,3-10	FAILIIQL	90.641	1.821	2.724		postGMF-runs\1client\WT_analysis\more_scans\KIBRA\KIBRA_673-688_output	1client	WT	unknown	KQFAILIIQLSNLSAL	rank_001	0.86	B-C	1.091818182	B	A,4-11	AILIIQLS	70.278	5.298	7.062		KIBRA	673.0	688.0	True	16	IQL	53.011472982975576	11.61125
postGMF-runs\2client\WT_analysis\more_scans\KIBRA\KIBRA_689-704_output	2client	WT	unknown	LQQQDQKVNIRVAVLP	rank_001	0.88	C-D	1.006363636	D	A,3-10	QQDQKVNI	92.906	1.645	2.469		postGMF-runs\1client\WT_analysis\more_scans\KIBRA\KIBRA_689-704_output	1client	WT	unknown	LQQQDQKVNIRVAVLP	rank_001	0.89	B-C	1.023333333	C	A,4-11	QDQKVNIR	89.234	2.5	3.032		KIBRA	689.0	704.0	True	16	VNI	49.66720947446336	11.15944
postGMF-runs\2client\WT_analysis\more_scans\KIBRA\KIBRA_737-752_output	2client	WT	unknown	PALHQKTLRVDVCTTD	rank_001	0.88	C-D	0.999090909	D	A,3-10	LHQKTLRV	89.338	2.286	3.337		postGMF-runs\1client\WT_analysis\more_scans\KIBRA\KIBRA_737-752_output	1client	WT	unknown	PALHQKTLRVDVCTTD	rank_001	0.89	B-C	1.025909091	C	A,4-11	HQKTLRVD	81.404	3.522	4.474		KIBRA	737.0	752.0	True	16	LRV	53.65921539600296	11.69876
postGMF-runs\2client\WT_analysis\more_scans\KIBRA\KIBRA_793-808_output	2client	WT	unknown	SRELKPVGVMAPASGP	rank_001	0.9	C-D	0.949615385	D	A,4-11	LKPVGVMA	94.718	1.513	2.373		postGMF-runs\1client\WT_analysis\more_scans\KIBRA\KIBRA_793-808_output	1client	WT	unknown	SRELKPVGVMAPASGP	rank_001	0.9	B-C	0.954090909	C	A,4-11	LKPVGVMA	94.796	1.463	2.483		KIBRA	793.0	808.0	True	16	VMA	15.523316062176166	6.5466
postGMF-runs\2client\WT_analysis\more_scans\KIBRA\KIBRA_817-832_output	2client	WT	unknown	LLEQTAVELEKRQEGR	rank_001	0.88	C-D	0.956153846	D	A,1-8	LLEQTAVE	91.758	1.636	3.145		postGMF-runs\1client\WT_analysis\more_scans\KIBRA\KIBRA_817-832_output	1client	WT	unknown	LLEQTAVELEKRQEGR	rank_001	0.89	B-C	0.973076923	B	A,2-9	LEQTAVEL	92.484	1.648	2.819		KIBRA	817.0	832.0	True	16	VEL	46.74433752775722	10.76456
postGMF-runs\2client\WT_analysis\more_scans\KIBRA\KIBRA_825-840_output	2client	WT	unknown	LEKRQEGRSSTQTLED	rank_001	0.9	C-D	0.893076923	C	A,6-13	EGRSSTQT	95.587	1.344	2.127		postGMF-runs\1client\WT_analysis\more_scans\KIBRA\KIBRA_825-840_output	1client	WT	unknown	LEKRQEGRSSTQTLED	rank_001	0.9	B-C	0.936923077	C	A,6-13	EGRSSTQT	92.812	1.723	2.723		KIBRA	825.0	840.0	True	16	TQT	13.406593428571423	10.43192
postGMF-runs\2client\WT_analysis\more_scans\KIBRA\KIBRA_841-856_output	2client	WT	unknown	SWRYEETSENEAVAEE	rank_002	0.9	C-D	0.935909091	D	B,5-12	EETSENEA	95.186	1.392	2.158		postGMF-runs\1client\WT_analysis\more_scans\KIBRA\KIBRA_841-856_output	1client	WT	unknown	SWRYEETSENEAVAEE	rank_001	0.9	B-C	0.949545455	B	A,6-13	ETSENEAV	88.399	2.385	3.66		KIBRA	841.0	856.0	True	16	NEA	62.4956328645448	12.892560000000001
postGMF-runs\2client\WT_analysis\more_scans\KIBRA\KIBRA_881-896_output	2client	WT	unknown	GYPALKVDKETNTETP	rank_001	0.91	C-D	0.860769231	C	B,6-13	KVDKETNT	97.732	1.093	1.636		postGMF-runs\1client\WT_analysis\more_scans\KIBRA\KIBRA_881-896_output	1client	WT	unknown	GYPALKVDKETNTETP	rank_002	0.91	B-C	0.900833333	C	A,6-13	KVDKETNT	96.634	1.276	1.91		KIBRA	881.0	896.0	True	16	TNT	22.384603997039232	7.47356
postGMF-runs\2client\WT_analysis\more_scans\KIBRA\KIBRA_89-104_output	2client	WT	unknown	RREQEHMLKDYLVVAQ	rank_001	0.87	C-D	1.044090909	D	A,8-15	LKDYLVVA	93.195	1.66	2.409		postGMF-runs\1client\WT_analysis\more_scans\KIBRA\KIBRA_89-104_output	1client	WT	unknown	RREQEHMLKDYLVVAQ	rank_001	0.88	B-C	1.012727273	C	A,8-15	LKDYLVVA	90.25	2.089	2.77		KIBRA	89.0	104.0	True	16	VVA	49.91739452257588	11.193240000000001
postGMF-runs\2client\WT_analysis\more_scans\KIBRA\KIBRA_905-920_output	2client	WT	unknown	PKDRRVGTPSQGPFLR	rank_001	0.89	C-D	0.9425	C	B,1-8	PKDRRVGT	93.806	1.438	2.862		postGMF-runs\1client\WT_analysis\more_scans\KIBRA\KIBRA_905-920_output	1client	WT	unknown	PKDRRVGTPSQGPFLR	rank_001	0.87	B-C	0.975416667	C	A,1-8	PKDRRVGT	77.826	3.789	7.042		KIBRA	905.0	920.0	True	16	RVG	54.97390821613621	11.876375000000001
postGMF-runs\2client\WT_analysis\more_scans\KIBRA\KIBRA_937-952_output	2client	WT	unknown	QYVCRLNRSDSDSSTL	rank_003	0.9	C-D	0.890769231	C	A,8-15	RSDSDSST	98.141	1.093	1.475		postGMF-runs\1client\WT_analysis\more_scans\KIBRA\KIBRA_937-952_output	1client	WT	unknown	QYVCRLNRSDSDSSTL	rank_002	0.91	B-C	0.896923077	C	A,8-15	RSDSDSST	97.984	1.103	1.471		KIBRA	937.0	952.0	True	16	SST	2.036121391561806	4.72448
postGMF-runs\2client\WT_analysis\more_scans\KIBRA\KIBRA_961-976_output	2client	WT	unknown	NSLERRSVRMKRPSSV	rank_001	0.89	C-D	0.935384615	D	B,4-11	ERRSVRMK	92.039	1.806	3.317		postGMF-runs\1client\WT_analysis\more_scans\KIBRA\KIBRA_961-976_output	1client	WT	unknown	NSLERRSVRMKRPSSV	rank_001	0.88	B-C	0.9725	C	A,4-11	ERRSVRMK	76.303	4.235	6.292		KIBRA	961.0	976.0	True	16	MKR	59.574793082565115	12.497954545454546
postGMF-runs\2client\WT_analysis\more_scans\KIBRA\KIBRA_969-984_output	2client	WT	unknown	RMKRPSSVKSLRSERL	rank_004	0.89	C-D	0.944230769	D	B,3-10	KRPSSVKS	93.827	1.487	2.775		postGMF-runs\1client\WT_analysis\more_scans\KIBRA\KIBRA_969-984_output	1client	WT	unknown	RMKRPSSVKSLRSERL	rank_001	0.88	B-C	0.976666667	B	A,4-11	RPSSVKSL	78.621	4.045	5.921		KIBRA	969.0	984.0	True	16	VKS	52.33782383419689	11.52024
postGMF-runs\2client\WT_analysis\more_scans\KIBRA\KIBRA_97-112_output	2client	WT	unknown	KDYLVVAQEALSAQKE	rank_001	0.89	C-D	0.922727273	C	A,3-10	YLVVAQEA	91.898	1.61	2.826		postGMF-runs\1client\WT_analysis\more_scans\KIBRA\KIBRA_97-112_output	1client	WT	unknown	KDYLVVAQEALSAQKE	rank_001	0.89	B-C	0.954090909	C	A,4-11	LVVAQEAL	83.381	3.977	6.16		KIBRA	97.0	112.0	True	16	QEA	56.74759437453738	12.116
postGMF-runs\2client\WT_analysis\more_scans\KIBRA\KIBRA_977-992_output	2client	WT	unknown	KSLRSERLIRTSLDLE	rank_001	0.9	C-D	0.917727273	C	A,4-11	RSERLIRT	97.164	1.153	1.74		postGMF-runs\1client\WT_analysis\more_scans\KIBRA\KIBRA_977-992_output	1client	WT	unknown	KSLRSERLIRTSLDLE	rank_001	0.9	B-C	0.973636364	C	A,4-11	RSERLIRT	91.562	1.895	2.947		KIBRA	977.0	992.0	True	16	IRT	36.971428571428575	9.44424
postGMF-runs\2client\WT_analysis\more_scans\KIBRA\KIBRA_993-1008_output	2client	WT	unknown	LDLQATRTWHSQLTQE	rank_001	0.88	C-D	0.933076923	C	A,8-15	TWHSQLTQ	94.679	1.552	2.36		postGMF-runs\1client\WT_analysis\more_scans\KIBRA\KIBRA_993-1008_output	1client	WT	unknown	LDLQATRTWHSQLTQE	rank_001	0.9	B-C	0.933333333	C	A,8-15	TWHSQLTQ	95.048	1.766	2.55		KIBRA	993.0	1008.0	True	16	TQE	48.095669874167285	10.947125
postGMF-runs\2client\WT_analysis\more_scans\LCA5\LCA5_113-128_output	2client	WT	unknown	NELQNEVSELQVKLAE	rank_002	0.9	C-D	0.896818182	D	B,6-13	EVSELQVK	96.07	1.268	1.972		postGMF-runs\1client\WT_analysis\more_scans\LCA5\LCA5_113-128_output	1client	WT	unknown	NELQNEVSELQVKLAE	rank_002	0.82	B-C	0.991153846	B	A,4-11	QNEVSELQ	43.223	9.788	12.719		LCA5	113.0	128.0	True	16	LQV	71.56554227908782	14.117904761904763
postGMF-runs\2client\WT_analysis\more_scans\LCA5\LCA5_137-152_output	2client	WT	unknown	KRLQYRQEKALNKFED	rank_002	0.9	C-D	0.950769231	C	A,5-12	YRQEKALN	90.921	1.686	3.33		postGMF-runs\1client\WT_analysis\more_scans\LCA5\LCA5_137-152_output	1client	WT	unknown	KRLQYRQEKALNKFED	rank_002	0.9	B-C	0.93	C	A,5-12	YRQEKALN	90.634	1.842	3.614		LCA5	137.0	152.0	True	16	LNK	24.701702442635085	7.7866
postGMF-runs\2client\WT_analysis\more_scans\LCA5\LCA5_161-176_output	2client	WT	unknown	IFRHNNEITALKERLR	rank_001	0.89	C-D	0.992307692	D	B,2-9	FRHNNEIT	93.533	1.487	2.669		postGMF-runs\1client\WT_analysis\more_scans\LCA5\LCA5_161-176_output	1client	WT	unknown	IFRHNNEITALKERLR	rank_001	0.89	B-C	0.975454545	B	A,2-9	FRHNNEIT	92.007	1.794	2.817		LCA5	161.0	176.0	True	16	ITA	20.469578090303486	7.214840000000001
postGMF-runs\2client\WT_analysis\more_scans\LCA5\LCA5_177-192_output	2client	WT	unknown	KSQEKERATEKRVKDT	rank_003	0.89	C-D	0.950769231	D	A,4-11	EKERATEK	94.986	1.331	2.345		postGMF-runs\1client\WT_analysis\more_scans\LCA5\LCA5_177-192_output	1client	WT	unknown	KSQEKERATEKRVKDT	rank_001	0.9	B-C	0.945	C	A,4-11	EKERATEK	93.844	1.778	2.831		LCA5	177.0	192.0	True	16	TEK	9.505255366395263	5.73356
postGMF-runs\2client\WT_analysis\more_scans\LCA5\LCA5_185-200_output	2client	WT	unknown	TEKRVKDTESELFRTK	rank_001	0.89	C-D	0.980384615	C	A,4-11	RVKDTESE	91.634	1.552	3.253		postGMF-runs\1client\WT_analysis\more_scans\LCA5\LCA5_185-200_output	1client	WT	unknown	TEKRVKDTESELFRTK	rank_001	0.89	B-C	0.945909091	C	A,3-10	KRVKDTES	87.789	2.498	4.062		LCA5	185.0	200.0	True	16	SEL	49.60236861584011	11.15068
postGMF-runs\2client\WT_analysis\more_scans\LCA5\LCA5_217-232_output	2client	WT	unknown	ERDDLAKKLVSAELKL	rank_001	0.89	C-D	0.965	C	B,5-12	LAKKLVSA	93.626	1.476	2.444		postGMF-runs\1client\WT_analysis\more_scans\LCA5\LCA5_217-232_output	1client	WT	unknown	ERDDLAKKLVSAELKL	rank_002	0.88	B-C	1.014583333	B	A,4-11	DLAKKLVS	83.196	2.822	4.957		LCA5	217.0	232.0	True	16	VSA	48.99130273871207	11.068125
postGMF-runs\2client\WT_analysis\more_scans\LCA5\LCA5_241-256_output	2client	WT	unknown	ELSKNLELSTNSFQRQ	rank_001	0.89	C-D	0.961363636	C	B,3-10	SKNLELST	93.657	1.391	2.272		postGMF-runs\1client\WT_analysis\more_scans\LCA5\LCA5_241-256_output	1client	WT	unknown	ELSKNLELSTNSFQRQ	rank_001	0.84	B-C	1.025909091	C	A,4-11	KNLELSTN	51.388	9.164	11.259		LCA5	241.0	256.0	True	16	LST	69.17542561065878	13.795
postGMF-runs\2client\WT_analysis\more_scans\LCA5\LCA5_265-280_output	2client	WT	unknown	YEAHDENKVLQKEVQR	rank_001	0.88	C-D	0.908076923	D	A,9-16	VLQKEVQR	96.672	1.223	2.025		postGMF-runs\1client\WT_analysis\more_scans\LCA5\LCA5_265-280_output	1client	WT	unknown	YEAHDENKVLQKEVQR	rank_002	0.89	B-C	0.949615385	C	A,9-16	VLQKEVQR	93.133	1.738	3.136		LCA5	265.0	280.0	True	16	VQR	48.52863839836453	11.005619047619048
postGMF-runs\2client\WT_analysis\more_scans\LCA5\LCA5_273-288_output	2client	WT	unknown	VLQKEVQRLYHKLKEK	rank_001	0.89	C-D	0.916923077	C	B,1-8	VLQKEVQR	95.82	1.365	2.289		postGMF-runs\1client\WT_analysis\more_scans\LCA5\LCA5_273-288_output	1client	WT	unknown	VLQKEVQRLYHKLKEK	rank_001	0.89	B-C	0.970384615	B	A,2-9	LQKEVQRL	85.474	2.974	4.8		LCA5	273.0	288.0	True	16	VQR	26.499345214371118	8.029461538461538
postGMF-runs\2client\WT_analysis\more_scans\LCA5\LCA5_289-304_output	2client	WT	unknown	ERELDIKNIYSNRLPK	rank_001	0.89	C-D	0.995909091	D	A,4-11	LDIKNIYS	90.961	1.718	2.987		postGMF-runs\1client\WT_analysis\more_scans\LCA5\LCA5_289-304_output	1client	WT	unknown	ERELDIKNIYSNRLPK	rank_001	0.86	B-C	0.987727273	C	A,5-12	DIKNIYSN	70.418	5.398	7.697		LCA5	289.0	304.0	True	16	IYS	60.50647668393782	12.623825
postGMF-runs\2client\WT_analysis\more_scans\LCA5\LCA5_313-328_output	2client	WT	unknown	LALRKNAACQSDFADL	rank_002	0.9	C-D	0.918076923	C	A,4-11	RKNAACQS	96.749	1.173	1.843		postGMF-runs\1client\WT_analysis\more_scans\LCA5\LCA5_313-328_output	1client	WT	unknown	LALRKNAACQSDFADL	rank_002	0.91	B-C	0.966818182	B	A,4-11	RKNAACQS	96.533	1.325	1.872		LCA5	313.0	328.0	True	16	CQS	-14.405329385640266	2.50324
postGMF-runs\2client\WT_analysis\more_scans\LCA5\LCA5_321-336_output	2client	WT	unknown	CQSDFADLCTKGVQTM	rank_002	0.89	C-D	0.893076923	D	B,8-15	LCTKGVQT	96.4	1.242	1.672		postGMF-runs\1client\WT_analysis\more_scans\LCA5\LCA5_321-336_output	1client	WT	unknown	CQSDFADLCTKGVQTM	rank_001	0.9	B-C	0.933636364	B	A,8-15	LCTKGVQT	94.141	1.508	2.341		LCA5	321.0	336.0	True	16	VQT	50.689824116174975	11.297595238095239
postGMF-runs\2client\WT_analysis\more_scans\LCA5\LCA5_329-344_output	2client	WT	unknown	CTKGVQTMEDFKPEEY	rank_001	0.89	C-D	0.885909091	D	A,1-8	CTKGVQTM	96.783	1.268	1.961		postGMF-runs\1client\WT_analysis\more_scans\LCA5\LCA5_329-344_output	1client	WT	unknown	CTKGVQTMEDFKPEEY	rank_002	0.9	B-C	0.910909091	C	A,1-8	CTKGVQTM	96.329	1.353	2.144		LCA5	329.0	344.0	True	16	VQT	41.36047372316803	10.0372
postGMF-runs\2client\WT_analysis\more_scans\LCA5\LCA5_385-400_output	2client	WT	unknown	IMEREEKFVTDEELHV	rank_001	0.89	C-D	1.048846154	C	B,3-10	EREEKFVT	91.889	1.723	3.147		postGMF-runs\1client\WT_analysis\more_scans\LCA5\LCA5_385-400_output	1client	WT	unknown	IMEREEKFVTDEELHV	rank_001	0.86	B-C	1.099	C	A,4-11	REEKFVTD	71.994	5.16	6.918		LCA5	385.0	400.0	True	16	VTD	53.335924006908456	11.655083333333332
postGMF-runs\2client\WT_analysis\more_scans\LCA5\LCA5_417-432_output	2client	WT	unknown	LDKKQKEKASLLEREE	rank_001	0.88	C-D	0.97	D	B,4-11	KQKEKASL	88.149	1.655	3.307		postGMF-runs\1client\WT_analysis\more_scans\LCA5\LCA5_417-432_output	1client	WT	unknown	LDKKQKEKASLLEREE	rank_001	0.87	B-C	0.975769231	B	A,4-11	KQKEKASL	76.265	5.294	8.006		LCA5	417.0	432.0	True	16	SLL	55.87904940390885	11.998659574468086
postGMF-runs\2client\WT_analysis\more_scans\LCA5\LCA5_457-472_output	2client	WT	unknown	EEEERLKREMLLAKLN	rank_001	0.9	C-D	0.909090909	C	B,6-13	LKREMLLA	97.009	1.172	1.597		postGMF-runs\1client\WT_analysis\more_scans\LCA5\LCA5_457-472_output	1client	WT	unknown	EEEERLKREMLLAKLN	rank_001	0.9	B-C	0.965833333	B	A,6-13	LKREMLLA	92.571	1.852	2.694		LCA5	457.0	472.0	True	16	LLA	38.58186176024814	9.661809523809524
postGMF-runs\2client\WT_analysis\more_scans\LCA5\LCA5_473-488_output	2client	WT	unknown	EIDRELQDSRNLKYPV	rank_002	0.9	C-D	0.980909091	D	A,1-8	EIDRELQD	93.126	1.504	3.125		postGMF-runs\1client\WT_analysis\more_scans\LCA5\LCA5_473-488_output	1client	WT	unknown	EIDRELQDSRNLKYPV	rank_001	0.84	B-C	1.028333333	C	A,2-9	IDRELQDS	57.019	7.468	9.678		LCA5	473.0	488.0	True	16	LQD	70.96052306933136	14.036166666666666
postGMF-runs\2client\WT_analysis\more_scans\LCA5\LCA5_49-64_output	2client	WT	unknown	KNPKRQTSDGQVHHQA	rank_001	0.89	C-D	0.924545455	D	A,5-12	RQTSDGQV	94.836	1.378	2.185		postGMF-runs\1client\WT_analysis\more_scans\LCA5\LCA5_49-64_output	1client	WT	unknown	KNPKRQTSDGQVHHQA	rank_005	0.85	B-C	1.021818182	B	A,7-14	TSDGQVHH	70.603	5.577	7.126		LCA5	49.0	64.0	True	16	GQV	54.286010362694306	11.78344
postGMF-runs\2client\WT_analysis\more_scans\LCA5\LCA5_553-568_output	2client	WT	unknown	FGSYVPSFAKTSERSN	rank_001	0.89	C-D	0.961153846	C	B,4-11	YVPSFAKT	90.914	1.785	2.896		postGMF-runs\1client\WT_analysis\more_scans\LCA5\LCA5_553-568_output	1client	WT	unknown	FGSYVPSFAKTSERSN	rank_001	0.87	B-C	0.979090909	B	A,4-11	YVPSFAKT	74.571	5.62	6.897		LCA5	553.0	568.0	True	16	AKT	66.58660251665434	13.44525
postGMF-runs\2client\WT_analysis\more_scans\LCA5\LCA5_593-608_output	2client	WT	unknown	DLITRKEKKANLMEQL	rank_001	0.89	C-D	0.951538462	D	A,6-13	KEKKANLM	91.866	1.738	3.186		postGMF-runs\1client\WT_analysis\more_scans\LCA5\LCA5_593-608_output	1client	WT	unknown	DLITRKEKKANLMEQL	rank_001	0.85	B-C	1.013846154	B	A,5-12	RKEKKANL	63.758	6.325	9.603		LCA5	593.0	608.0	True	16	LME	60.34315321983714	12.601759999999999
postGMF-runs\2client\WT_analysis\more_scans\LCA5\LCA5_73-88_output	2client	WT	unknown	LPNRKGVRVGFRSQSL	rank_002	0.9	C-D	0.947692308	C	B,4-11	RKGVRVGF	94.336	1.341	2.291		postGMF-runs\1client\WT_analysis\more_scans\LCA5\LCA5_73-88_output	1client	WT	unknown	LPNRKGVRVGFRSQSL	rank_001	0.9	B-C	0.962692308	B	A,4-11	RKGVRVGF	91.172	1.817	2.8		LCA5	73.0	88.0	True	16	VGF	42.47786824574389	10.18816
postGMF-runs\2client\WT_analysis\more_scans\LCA5\LCA5_89-104_output	2client	WT	unknown	NREPLRKDTDLVTKRI	rank_002	0.9	C-D	0.91	C	B,6-13	RKDTDLVT	97.759	1.174	1.577		postGMF-runs\1client\WT_analysis\more_scans\LCA5\LCA5_89-104_output	1client	WT	unknown	NREPLRKDTDLVTKRI	rank_001	0.91	B-C	0.935416667	C	A,6-13	RKDTDLVT	96.006	1.475	2.104		LCA5	89.0	104.0	True	16	LVT	49.51413767579571	11.13876
postGMF-runs\2client\WT_analysis\more_scans\LCA5\LCA5_97-112_output	2client	WT	unknown	TDLVTKRILSARLLKI	rank_001	0.89	C-D	0.998636364	D	A,3-10	LVTKRILS	94.344	1.489	2.336		postGMF-runs\1client\WT_analysis\more_scans\LCA5\LCA5_97-112_output	1client	WT	unknown	TDLVTKRILSARLLKI	rank_001	0.88	B-C	1.072272727	C	A,4-11	VTKRILSA	76.738	4.04	5.585		LCA5	97.0	112.0	True	16	ILS	55.61355785837651	11.962791666666666
postGMF-runs\2client\WT_analysis\more_scans\MARK3\MARK3_153-168_output	2client	WT	unknown	KEARSKFRQIVSAVQY	rank_006	0.88	C-D	0.903333333	C	B,9-16	QIVSAVQY	96.155	1.329	1.942		postGMF-runs\1client\WT_analysis\more_scans\MARK3\MARK3_153-168_output	1client	WT	unknown	KEARSKFRQIVSAVQY	rank_001	0.89	B-C	0.917083333	B	A,9-16	QIVSAVQY	95.68	1.378	2.197		MARK3	153.0	168.0	True	16	VQY	37.18934122871947	9.47368
postGMF-runs\2client\WT_analysis\more_scans\MARK3\MARK3_161-176_output	2client	WT	unknown	QIVSAVQYCHQKRIVH	rank_001	0.9	C-D	0.887272727	D	A,2-9	IVSAVQYC	96.273	1.31	2.06		postGMF-runs\1client\WT_analysis\more_scans\MARK3\MARK3_161-176_output	1client	WT	unknown	QIVSAVQYCHQKRIVH	rank_001	0.9	B-C	0.902272727	B	A,2-9	IVSAVQYC	90.585	2.299	3.94		MARK3	161.0	176.0	True	16	VQY	42.891561806069575	10.24405
postGMF-runs\2client\WT_analysis\more_scans\MARK3\MARK3_169-184_output	2client	WT	unknown	CHQKRIVHRDLKAENL	rank_001	0.89	C-D	0.936923077	D	B,5-12	RIVHRDLK	91.829	1.584	2.866		postGMF-runs\1client\WT_analysis\more_scans\MARK3\MARK3_169-184_output	1client	WT	unknown	CHQKRIVHRDLKAENL	rank_001	0.89	B-C	0.965454545	C	A,6-13	IVHRDLKA	81.758	2.45	4.157		MARK3	169.0	184.0	True	16	LKA	43.81110288675056	10.36828
postGMF-runs\2client\WT_analysis\more_scans\MARK3\MARK3_177-192_output	2client	WT	unknown	RDLKAENLLLDADMNI	rank_001	0.9	C-D	0.984	C	B,2-9	DLKAENLL	89.986	1.819	3.139		postGMF-runs\1client\WT_analysis\more_scans\MARK3\MARK3_177-192_output	1client	WT	unknown	RDLKAENLLLDADMNI	rank_002	0.9	B-C	0.960416667	B	A,2-9	DLKAENLL	91.515	1.964	3.342		MARK3	177.0	192.0	True	16	LLL	45.27579570688379	10.56616
postGMF-runs\2client\WT_analysis\more_scans\MARK3\MARK3_185-200_output	2client	WT	unknown	LLDADMNIKIADFGFS	rank_001	0.88	C-D	0.945	D	A,2-9	LDADMNIK	89.029	1.939	3.12		postGMF-runs\1client\WT_analysis\more_scans\MARK3\MARK3_185-200_output	1client	WT	unknown	LLDADMNIKIADFGFS	rank_001	0.84	B-C	1.069545455	C	A,6-13	MNIKIADF	55.765	7.292	10.508		MARK3	185.0	200.0	True	16	MNI	70.31851826929547	13.949431818181818
postGMF-runs\2client\WT_analysis\more_scans\MARK3\MARK3_193-208_output	2client	WT	unknown	KIADFGFSNEFTVGGK	rank_005	0.9	C-D	0.914545455	D	A,2-9	IADFGFSN	96.25	1.322	1.75		postGMF-runs\1client\WT_analysis\more_scans\MARK3\MARK3_193-208_output	1client	WT	unknown	KIADFGFSNEFTVGGK	rank_001	0.89	B-C	0.9575	B	A,3-10	ADFGFSNE	86.93	3.152	4.533		MARK3	193.0	208.0	True	16	FSN	53.63227239082161	11.69512
postGMF-runs\2client\WT_analysis\more_scans\MARK3\MARK3_225-240_output	2client	WT	unknown	QGKKYDGPEVDVWSLG	rank_001	0.9	C-D	0.904615385	C	B,7-14	GPEVDVWS	95.492	1.261	1.951		postGMF-runs\1client\WT_analysis\more_scans\MARK3\MARK3_225-240_output	1client	WT	unknown	QGKKYDGPEVDVWSLG	rank_001	0.9	B-C	0.952916667	C	A,8-15	PEVDVWSL	93.461	1.759	2.819		MARK3	225.0	240.0	True	16	VWS	47.2260547742413	10.82964
postGMF-runs\2client\WT_analysis\more_scans\MARK3\MARK3_297-312_output	2client	WT	unknown	TLEQIMKDRWINAGHE	rank_005	0.91	C-D	0.915	C	B,6-13	MKDRWINA	97.39	1.18	1.539		postGMF-runs\1client\WT_analysis\more_scans\MARK3\MARK3_297-312_output	1client	WT	unknown	TLEQIMKDRWINAGHE	rank_004	0.91	B-C	0.931153846	C	A,6-13	MKDRWINA	97.062	1.273	1.789		MARK3	297.0	312.0	True	16	INA	-11.024111375340565	2.9600425531914896
postGMF-runs\2client\WT_analysis\more_scans\MARK3\MARK3_305-320_output	2client	WT	unknown	RWINAGHEEDELKPFV	rank_002	0.89	C-D	0.881538462	C	A,1-8	RWINAGHE	94.117	1.466	2.816		postGMF-runs\1client\WT_analysis\more_scans\MARK3\MARK3_305-320_output	1client	WT	unknown	RWINAGHEEDELKPFV	rank_004	0.9	B-C	0.905454545	C	A,1-8	RWINAGHE	91.594	2.091	3.49		MARK3	305.0	320.0	True	16	GHE	14.718079200592154	6.4378125
postGMF-runs\2client\WT_analysis\more_scans\MARK3\MARK3_329-344_output	2client	WT	unknown	QKRIDIMVGMGYSQEE	rank_003	0.9	C-D	0.919583333	D	B,3-10	RIDIMVGM	97.275	1.16	1.693		postGMF-runs\1client\WT_analysis\more_scans\MARK3\MARK3_329-344_output	1client	WT	unknown	QKRIDIMVGMGYSQEE	rank_001	0.89	B-C	0.948333333	B	A,2-9	KRIDIMVG	94.846	1.352	2.572		MARK3	329.0	344.0	True	16	MVG	19.93367875647669	7.142440000000001
postGMF-runs\2client\WT_analysis\more_scans\MARK3\MARK3_337-352_output	2client	WT	unknown	GMGYSQEEIQESLSKM	rank_002	0.89	C-D	0.931818182	D	B,3-10	GYSQEEIQ	92.399	1.719	2.917		postGMF-runs\1client\WT_analysis\more_scans\MARK3\MARK3_337-352_output	1client	WT	unknown	GMGYSQEEIQESLSKM	rank_001	0.89	B-C	0.940454545	C	A,3-10	GYSQEEIQ	85.805	3.138	4.753		MARK3	337.0	352.0	True	16	IQE	34.49288592811909	9.109388888888889
postGMF-runs\2client\WT_analysis\more_scans\MARK3\MARK3_401-416_output	2client	WT	unknown	PHHKVQRSVSSSQKQR	rank_001	0.89	C-D	0.931153846	D	B,4-11	KVQRSVSS	92.415	1.465	3.153		postGMF-runs\1client\WT_analysis\more_scans\MARK3\MARK3_401-416_output	1client	WT	unknown	PHHKVQRSVSSSQKQR	rank_002	0.89	B-C	1.008333333	B	A,4-11	KVQRSVSS	92.39	1.563	2.717		MARK3	401.0	416.0	True	16	VSS	46.175963932440624	10.687772727272728
postGMF-runs\2client\WT_analysis\more_scans\MARK3\MARK3_473-488_output	2client	WT	unknown	GNASNPNKADIPERKK	rank_001	0.89	C-D	0.953461538	D	A,2-9	NASNPNKA	88.649	1.619	3.231		postGMF-runs\1client\WT_analysis\more_scans\MARK3\MARK3_473-488_output	1client	WT	unknown	GNASNPNKADIPERKK	rank_017	0.82	B-C	1.051363636	B	A,5-12	NPNKADIP	35.582	8.98	12.559		MARK3	473.0	488.0	True	16	NKA	70.48881587261468	13.972439024390244
postGMF-runs\2client\WT_analysis\more_scans\MARK3\MARK3_497-512_output	2client	WT	unknown	TASGGMTRRNTYVCSE	rank_006	0.86	C-D	1.125384615	D	B,8-15	RRNTYVCS	92.006	1.55	2.64		postGMF-runs\1client\WT_analysis\more_scans\MARK3\MARK3_497-512_output	1client	WT	unknown	TASGGMTRRNTYVCSE	rank_001	0.89	B-C	0.97875	C	A,7-14	TRRNTYVC	89.094	1.982	3.764		MARK3	497.0	512.0	True	16	VCS	46.98507278559092	10.797083333333333
postGMF-runs\2client\WT_analysis\more_scans\MARK3\MARK3_553-568_output	2client	WT	unknown	IRFPRGTASRSTFHGQ	rank_004	0.9	C-D	0.871538462	C	A,7-14	TASRSTFH	98.143	1.078	1.487		postGMF-runs\1client\WT_analysis\more_scans\MARK3\MARK3_553-568_output	1client	WT	unknown	IRFPRGTASRSTFHGQ	rank_002	0.91	B-C	0.898461538	B	A,7-14	TASRSTFH	97.125	1.24	1.812		MARK3	553.0	568.0	True	16	TFH	12.906883789785349	6.19312
postGMF-runs\2client\WT_analysis\more_scans\MARK3\MARK3_561-576_output	2client	WT	unknown	SRSTFHGQPRERRTAT	rank_003	0.87	C-D	0.995	C	A,1-8	SRSTFHGQ	92.929	1.633	2.992		postGMF-runs\1client\WT_analysis\more_scans\MARK3\MARK3_561-576_output	1client	WT	unknown	SRSTFHGQPRERRTAT	rank_001	0.86	B-C	1.066818182	B	A,2-9	RSTFHGQP	74.153	4.556	6.822		MARK3	561.0	576.0	True	16	HGQ	62.719938092995086	12.922863636363637
postGMF-runs\2client\WT_analysis\more_scans\MARK3\MARK3_57-72_output	2client	WT	unknown	RLLKTIGKGNFAKVKL	rank_001	0.89	C-D	0.932727273	D	A,2-9	LLKTIGKG	95.071	1.246	2.444		postGMF-runs\1client\WT_analysis\more_scans\MARK3\MARK3_57-72_output	1client	WT	unknown	RLLKTIGKGNFAKVKL	rank_001	0.89	B-C	0.944090909	B	A,2-9	LLKTIGKG	89.28	1.789	3.665		MARK3	57.0	72.0	True	16	GKG	27.154404145077724	8.11796
postGMF-runs\2client\WT_analysis\more_scans\MARK3\MARK3_641-656_output	2client	WT	unknown	NVSAEQKDENKEAKPR	rank_002	0.9	C-D	0.895	C	B,6-13	QKDENKEA	97.243	1.211	1.842		postGMF-runs\1client\WT_analysis\more_scans\MARK3\MARK3_641-656_output	1client	WT	unknown	NVSAEQKDENKEAKPR	rank_001	0.9	B-C	0.933461538	C	A,7-14	KDENKEAK	93.15	1.937	3.569		MARK3	641.0	656.0	True	16	KEA	63.557686737682246	13.03604347826087
postGMF-runs\2client\WT_analysis\more_scans\MARK3\MARK3_657-672_output	2client	WT	unknown	SLRFTWSMKTTSSMDP	rank_001	0.9	C-D	0.927307692	C	A,4-11	FTWSMKTT	92.024	2.008	3.226		postGMF-runs\1client\WT_analysis\more_scans\MARK3\MARK3_657-672_output	1client	WT	unknown	SLRFTWSMKTTSSMDP	rank_001	0.86	B-C	0.950454545	B	A,3-10	RFTWSMKT	60.884	7.42	9.584		MARK3	657.0	672.0	True	16	TTS	69.48026405232707	13.836183673469387
postGMF-runs\2client\WT_analysis\more_scans\MARK3\MARK3_673-688_output	2client	WT	unknown	GDMMREIRKVLDANNC	rank_001	0.88	C-D	0.901153846	D	B,9-16	KVLDANNC	95.5	1.457	2.347		postGMF-runs\1client\WT_analysis\more_scans\MARK3\MARK3_673-688_output	1client	WT	unknown	GDMMREIRKVLDANNC	rank_001	0.85	B-C	0.957916667	B	A,7-14	IRKVLDAN	61.252	7.432	10.415		MARK3	673.0	688.0	True	16	NNC	76.57920059215398	14.795250000000001
postGMF-runs\2client\WT_analysis\more_scans\MARK3\MARK3_681-696_output	2client	WT	unknown	KVLDANNCDYEQRERF	rank_001	0.91	C-D	0.902307692	D	B,7-14	NCDYEQRE	94.485	1.335	2.219		postGMF-runs\1client\WT_analysis\more_scans\MARK3\MARK3_681-696_output	1client	WT	unknown	KVLDANNCDYEQRERF	rank_001	0.89	B-C	0.929545455	C	A,6-13	NNCDYEQR	83.375	2.873	5.339		MARK3	681.0	696.0	True	16	DAN	50.9877128053294	11.337840000000002
postGMF-runs\2client\WT_analysis\more_scans\MARK3\MARK3_721-736_output	2client	WT	unknown	PRLSLNGVRFKRISGT	rank_003	0.9	C-D	0.925384615	D	A,3-10	LSLNGVRF	96.274	1.283	1.858		postGMF-runs\1client\WT_analysis\more_scans\MARK3\MARK3_721-736_output	1client	WT	unknown	PRLSLNGVRFKRISGT	rank_001	0.91	B-C	0.888846154	C	A,3-10	LSLNGVRF	96.158	1.273	1.872		MARK3	721.0	736.0	True	16	VRF	-4.960832795250167	3.7791914893617022
postGMF-runs\2client\WT_analysis\more_scans\MARK3\MARK3_89-104_output	2client	WT	unknown	KTQLNPTSLQKLFREV	rank_001	0.91	C-D	0.906923077	D	A,5-12	NPTSLQKL	93.079	1.879	2.989		postGMF-runs\1client\WT_analysis\more_scans\MARK3\MARK3_89-104_output	1client	WT	unknown	KTQLNPTSLQKLFREV	rank_001	0.89	B-C	0.935	B	A,5-12	NPTSLQKL	86.07	3.158	5.183		MARK3	89.0	104.0	True	16	LQK	72.99564108890533	14.31111111111111
postGMF-runs\2client\WT_analysis\more_scans\MTCL1\MTCL1_1009-1024_output	2client	WT	unknown	ALQNTLHERTWSDEKN	rank_001	0.9	C-D	0.937272727	C	A,2-9	LQNTLHER	90.235	1.945	3.343		postGMF-runs\1client\WT_analysis\more_scans\MTCL1\MTCL1_1009-1024_output	1client	WT	unknown	ALQNTLHERTWSDEKN	rank_001	0.86	B-C	0.989583333	C	A,3-10	QNTLHERT	63.119	5.843	8.979		MTCL1	1009.0	1024.0	True	16	HER	65.89578090303479	13.35192
postGMF-runs\2client\WT_analysis\more_scans\MTCL1\MTCL1_1017-1032_output	2client	WT	unknown	RTWSDEKNLMQQELRS	rank_001	0.88	C-D	0.958461538	C	B,2-9	TWSDEKNL	90.804	2.075	3.319		postGMF-runs\1client\WT_analysis\more_scans\MTCL1\MTCL1_1017-1032_output	1client	WT	unknown	RTWSDEKNLMQQELRS	rank_002	0.86	B-C	0.985833333	C	A,4-11	SDEKNLMQ	58.525	6.722	10.516		MTCL1	1017.0	1032.0	True	16	NLM	64.8945225758697	13.216649999999998
postGMF-runs\2client\WT_analysis\more_scans\MTCL1\MTCL1_1049-1064_output	2client	WT	unknown	KHWRQGKQMEEEGEEF	rank_004	0.87	C-D	0.948636364	D	A,9-16	MEEEGEEF	91.391	1.789	3.121		postGMF-runs\1client\WT_analysis\more_scans\MTCL1\MTCL1_1049-1064_output	1client	WT	unknown	KHWRQGKQMEEEGEEF	rank_001	0.89	B-C	0.937272727	B	A,9-16	MEEEGEEF	91.709	1.868	3.297		MTCL1	1049.0	1064.0	True	16	EEF	53.345077720207264	11.656320000000001
postGMF-runs\2client\WT_analysis\more_scans\MTCL1\MTCL1_1073-1088_output	2client	WT	unknown	LSRLGELGVQGGHQAD	rank_001	0.89	C-D	0.942727273	C	A,4-11	LGELGVQG	92.266	1.512	2.664		postGMF-runs\1client\WT_analysis\more_scans\MTCL1\MTCL1_1073-1088_output	1client	WT	unknown	LSRLGELGVQGGHQAD	rank_001	0.89	B-C	0.9915	C	A,4-11	LGELGVQG	87.149	1.878	3.628		MTCL1	1073.0	1088.0	True	16	VQG	36.71917098445596	9.41016
postGMF-runs\2client\WT_analysis\more_scans\MTCL1\MTCL1_1081-1096_output	2client	WT	unknown	VQGGHQADGPDHDSDR	rank_001	0.86	C-D	1.003636364	D	B,1-8	VQGGHQAD	91.056	1.577	3.326		postGMF-runs\1client\WT_analysis\more_scans\MTCL1\MTCL1_1081-1096_output	1client	WT	unknown	VQGGHQADGPDHDSDR	rank_001	0.87	B-C	1.045909091	B	A,1-8	VQGGHQAD	90.18	1.682	3.311		MTCL1	1081.0	1096.0	True	16	HQA	41.91430216300683	10.112022222222222
postGMF-runs\2client\WT_analysis\more_scans\MTCL1\MTCL1_1121-1136_output	2client	WT	unknown	QTADRGQPHKQVVENQ	rank_001	0.88	C-D	0.9415	C	A,8-15	PHKQVVEN	90.977	1.754	3.345		postGMF-runs\1client\WT_analysis\more_scans\MTCL1\MTCL1_1121-1136_output	1client	WT	unknown	QTADRGQPHKQVVENQ	rank_001	0.84	B-C	0.958181818	C	A,3-10	ADRGQPHK	46.866	10.546	12.793		MTCL1	1121.0	1136.0	True	16	VEN	65.09953979338977	13.244347826086956
postGMF-runs\2client\WT_analysis\more_scans\MTCL1\MTCL1_1185-1200_output	2client	WT	unknown	LEQLEEKTENKLGELG	rank_003	0.9	C-D	0.897692308	C	A,3-10	QLEEKTEN	96.378	1.295	2.016		postGMF-runs\1client\WT_analysis\more_scans\MTCL1\MTCL1_1185-1200_output	1client	WT	unknown	LEQLEEKTENKLGELG	rank_001	0.88	B-C	0.963076923	B	A,4-11	LEEKTENK	83.155	4.278	6.474		MTCL1	1185.0	1200.0	True	16	TEN	53.496574641321644	11.676787234042553
postGMF-runs\2client\WT_analysis\more_scans\MTCL1\MTCL1_1217-1232_output	2client	WT	unknown	QKLLADSHSLVMDLRW	rank_002	0.9	C-D	0.909230769	C	B,3-10	LLADSHSL	95.336	1.497	2.314		postGMF-runs\1client\WT_analysis\more_scans\MTCL1\MTCL1_1217-1232_output	1client	WT	unknown	QKLLADSHSLVMDLRW	rank_001	0.85	B-C	1.004615385	C	A,5-12	ADSHSLVM	55.568	7.605	10.879		MTCL1	1217.0	1232.0	True	16	SLV	76.68916641731106	14.810106382978724
postGMF-runs\2client\WT_analysis\more_scans\MTCL1\MTCL1_1265-1280_output	2client	WT	unknown	EFLWRIEQLQKENSPR	rank_002	0.9	C-D	0.905909091	C	A,4-11	WRIEQLQK	96.765	1.249	1.83		postGMF-runs\1client\WT_analysis\more_scans\MTCL1\MTCL1_1265-1280_output	1client	WT	unknown	EFLWRIEQLQKENSPR	rank_001	0.89	B-C	0.956363636	B	A,4-11	WRIEQLQK	92.36	1.92	2.817		MTCL1	1265.0	1280.0	True	16	LQK	50.86370804235189	11.32108695652174
postGMF-runs\2client\WT_analysis\more_scans\MTCL1\MTCL1_1321-1336_output	2client	WT	unknown	PFEDRPLSKLKESDRC	rank_001	0.9	C-D	0.932083333	C	B,7-14	LSKLKESD	93.773	1.486	2.347		postGMF-runs\1client\WT_analysis\more_scans\MTCL1\MTCL1_1321-1336_output	1client	WT	unknown	PFEDRPLSKLKESDRC	rank_001	0.86	B-C	0.996363636	C	A,8-15	SKLKESDR	62.139	4.247	8.204		MTCL1	1321.0	1336.0	True	16	KES	76.30866025166544	14.7587
postGMF-runs\2client\WT_analysis\more_scans\MTCL1\MTCL1_1377-1392_output	2client	WT	unknown	KGNLQRAVSVSSMSEF	rank_004	0.89	C-D	0.9425	D	B,4-11	LQRAVSVS	93.156	1.56	2.439		postGMF-runs\1client\WT_analysis\more_scans\MTCL1\MTCL1_1377-1392_output	1client	WT	unknown	KGNLQRAVSVSSMSEF	rank_001	0.89	B-C	0.972692308	B	A,5-12	QRAVSVSS	90.579	1.894	2.823		MTCL1	1377.0	1392.0	True	16	VSV	36.07342709104367	9.32292
postGMF-runs\2client\WT_analysis\more_scans\MTCL1\MTCL1_1425-1440_output	2client	WT	unknown	LKYIEEFNKSWDYTPN	rank_001	0.91	C-D	0.929090909	C	B,4-11	IEEFNKSW	95.423	1.582	2.301		postGMF-runs\1client\WT_analysis\more_scans\MTCL1\MTCL1_1425-1440_output	1client	WT	unknown	LKYIEEFNKSWDYTPN	rank_001	0.88	B-C	0.982916667	C	A,6-13	EFNKSWDY	79.283	4.362	6.164		MTCL1	1425.0	1440.0	True	16	KSW	69.5638786084382	13.847480000000001
postGMF-runs\2client\WT_analysis\more_scans\MTCL1\MTCL1_1481-1496_output	2client	WT	unknown	TMTTDTMTSPEHCQKQ	rank_001	0.89	C-D	0.931153846	D	B,1-8	TMTTDTMT	94.85	1.41	2.669		postGMF-runs\1client\WT_analysis\more_scans\MTCL1\MTCL1_1481-1496_output	1client	WT	unknown	TMTTDTMTSPEHCQKQ	rank_001	0.9	B-C	0.93875	B	A,1-8	TMTTDTMT	95.68	1.38	2.253		MTCL1	1481.0	1496.0	True	16	TMT	36.23834196891192	9.3452
postGMF-runs\2client\WT_analysis\more_scans\MTCL1\MTCL1_1617-1632_output	2client	WT	unknown	GPGELQVKDMACQTNG	rank_001	0.9	C-D	0.881538462	D	A,7-14	VKDMACQT	98.171	1.077	1.395		postGMF-runs\1client\WT_analysis\more_scans\MTCL1\MTCL1_1617-1632_output	1client	WT	unknown	GPGELQVKDMACQTNG	rank_001	0.91	B-C	0.89875	B	A,7-14	VKDMACQT	97.946	1.112	1.483		MTCL1	1617.0	1632.0	True	16	CQT	2.4985936343449286	4.78696
postGMF-runs\2client\WT_analysis\more_scans\MTCL1\MTCL1_1625-1640_output	2client	WT	unknown	DMACQTNGSRTMGTQT	rank_002	0.88	C-D	0.905	C	B,9-16	SRTMGTQT	95.078	1.297	1.995		postGMF-runs\1client\WT_analysis\more_scans\MTCL1\MTCL1_1625-1640_output	1client	WT	unknown	DMACQTNGSRTMGTQT	rank_001	0.85	B-C	1.135	B	A,1-8	DMACQTNG	71.991	4.867	8.139		MTCL1	1625.0	1640.0	True	16	TQT	70.0	13.761954545454545
postGMF-runs\2client\WT_analysis\more_scans\MTCL1\MTCL1_1633-1648_output	2client	WT	unknown	SRTMGTQTVQTISVGL	rank_004	0.89	C-D	0.95	C	A,5-12	GTQTVQTI	94.96	1.299	2.281		postGMF-runs\1client\WT_analysis\more_scans\MTCL1\MTCL1_1633-1648_output	1client	WT	unknown	SRTMGTQTVQTISVGL	rank_001	0.9	B-C	0.934166667	C	A,4-11	MGTQTVQT	95.048	1.393	2.088		MTCL1	1633.0	1648.0	True	16	TIS	28.718578830495936	8.32928
postGMF-runs\2client\WT_analysis\more_scans\MTCL1\MTCL1_1641-1656_output	2client	WT	unknown	VQTISVGLQTEALRGS	rank_001	0.91	C-D	0.880909091	D	A,3-10	TISVGLQT	98.359	1.084	1.364		postGMF-runs\1client\WT_analysis\more_scans\MTCL1\MTCL1_1641-1656_output	1client	WT	unknown	VQTISVGLQTEALRGS	rank_001	0.91	B-C	0.926363636	C	A,3-10	TISVGLQT	97.561	1.193	1.552		MTCL1	1641.0	1656.0	True	16	LQT	-2.0941524796447064	4.16648
postGMF-runs\2client\WT_analysis\more_scans\MTCL1\MTCL1_1649-1664_output	2client	WT	unknown	QTEALRGSGVTSSPHK	rank_001	0.89	C-D	0.953181818	D	A,5-12	LRGSGVTS	91.929	1.659	3.22		postGMF-runs\1client\WT_analysis\more_scans\MTCL1\MTCL1_1649-1664_output	1client	WT	unknown	QTEALRGSGVTSSPHK	rank_001	0.89	B-C	0.945416667	C	A,5-12	LRGSGVTS	88.547	2.352	4.121		MTCL1	1649.0	1664.0	True	16	VTS	61.96683937823834	12.82112
postGMF-runs\2client\WT_analysis\more_scans\MTCL1\MTCL1_1697-1712_output	2client	WT	unknown	QAKFERTCCSPKYGSP	rank_003	0.9	C-D	0.918461538	D	A,2-9	AKFERTCC	95.461	1.32	2.222		postGMF-runs\1client\WT_analysis\more_scans\MTCL1\MTCL1_1697-1712_output	1client	WT	unknown	QAKFERTCCSPKYGSP	rank_001	0.9	B-C	0.916153846	B	A,3-10	KFERTCCS	92.617	1.553	2.64		MTCL1	1697.0	1712.0	True	16	CCS	33.769861830742656	9.011708333333333
postGMF-runs\2client\WT_analysis\more_scans\MTCL1\MTCL1_1745-1760_output	2client	WT	unknown	RSTTTRESPVHTTIND	rank_001	0.9	C-D	0.946923077	D	A,5-12	TRESPVHT	94.61	1.531	2.49		postGMF-runs\1client\WT_analysis\more_scans\MTCL1\MTCL1_1745-1760_output	1client	WT	unknown	RSTTTRESPVHTTIND	rank_001	0.89	B-C	1.003181818	B	A,5-12	TRESPVHT	89.545	2.304	3.349		MTCL1	1745.0	1760.0	True	16	VHT	45.38238341968912	10.58056
postGMF-runs\2client\WT_analysis\more_scans\MTCL1\MTCL1_1753-1768_output	2client	WT	unknown	PVHTTINDGLSSLFNI	rank_002	0.88	C-D	0.913461538	C	B,1-8	PVHTTIND	93.686	1.311	2.957		postGMF-runs\1client\WT_analysis\more_scans\MTCL1\MTCL1_1753-1768_output	1client	WT	unknown	PVHTTINDGLSSLFNI	rank_001	0.9	B-C	0.935384615	B	A,1-8	PVHTTIND	89.464	1.826	3.899		MTCL1	1753.0	1768.0	True	16	IND	57.31339748334567	12.19244
postGMF-runs\2client\WT_analysis\more_scans\MTCL1\MTCL1_1801-1816_output	2client	WT	unknown	GQETGTNSRGRSPSPI	rank_002	0.88	C-D	0.946363636	C	B,1-8	GQETGTNS	94.555	1.309	2.761		postGMF-runs\1client\WT_analysis\more_scans\MTCL1\MTCL1_1801-1816_output	1client	WT	unknown	GQETGTNSRGRSPSPI	rank_002	0.89	B-C	0.964090909	C	A,1-8	GQETGTNS	91.657	1.663	3.583		MTCL1	1801.0	1816.0	True	16	TNS	-0.8643382163083335	4.332627906976744
postGMF-runs\2client\WT_analysis\more_scans\MTCL1\MTCL1_1833-1848_output	2client	WT	unknown	VKQDLSAPPGYTLTEN	rank_002	0.89	C-D	0.920384615	D	B,1-8	VKQDLSAP	90.9	1.616	3.227		postGMF-runs\1client\WT_analysis\more_scans\MTCL1\MTCL1_1833-1848_output	1client	WT	unknown	VKQDLSAPPGYTLTEN	rank_001	0.88	B-C	0.935416667	C	A,1-8	VKQDLSAP	78.031	4.519	6.635		MTCL1	1833.0	1848.0	True	16	APP	61.44103133481374	12.750083333333334
postGMF-runs\2client\WT_analysis\more_scans\MTCL1\MTCL1_1841-1856_output	2client	WT	unknown	PGYTLTENVARILNKK	rank_002	0.9	C-D	0.937692308	D	A,3-10	YTLTENVA	92.555	1.677	2.978		postGMF-runs\1client\WT_analysis\more_scans\MTCL1\MTCL1_1841-1856_output	1client	WT	unknown	PGYTLTENVARILNKK	rank_001	0.87	B-C	0.975909091	C	A,4-11	TLTENVAR	66.363	6.126	7.722		MTCL1	1841.0	1856.0	True	16	NVA	70.4769955978028	13.97084210526316
postGMF-runs\2client\WT_analysis\more_scans\MTCL1\MTCL1_1857-1872_output	2client	WT	unknown	LLEHALKEERRQAAHG	rank_001	0.9	C-D	0.904230769	C	B,6-13	LKEERRQA	95.967	1.28	1.983		postGMF-runs\1client\WT_analysis\more_scans\MTCL1\MTCL1_1857-1872_output	1client	WT	unknown	LLEHALKEERRQAAHG	rank_001	0.9	B-C	0.938333333	C	A,6-13	LKEERRQA	93.828	1.556	2.504		MTCL1	1857.0	1872.0	True	16	RQA	44.62044576034213	10.477622222222221
postGMF-runs\2client\WT_analysis\more_scans\MTCL1\MTCL1_345-360_output	2client	WT	unknown	SENDYLKDELDELRAE	rank_003	0.89	C-D	1.003181818	C	B,5-12	YLKDELDE	91.343	1.686	3.164		postGMF-runs\1client\WT_analysis\more_scans\MTCL1\MTCL1_345-360_output	1client	WT	unknown	SENDYLKDELDELRAE	rank_001	0.84	B-C	0.998846154	B	A,6-13	LKDELDEL	50.12	8.217	11.583		MTCL1	345.0	360.0	True	16	DEL	71.42288363395535	14.09863157894737
postGMF-runs\2client\WT_analysis\more_scans\MTCL1\MTCL1_353-368_output	2client	WT	unknown	ELDELRAEMEEMRDSY	rank_001	0.9	C-D	0.904615385	D	B,5-12	LRAEMEEM	94.851	1.375	2.339		postGMF-runs\1client\WT_analysis\more_scans\MTCL1\MTCL1_353-368_output	1client	WT	unknown	ELDELRAEMEEMRDSY	rank_001	0.83	B-C	0.979166667	C	A,5-12	LRAEMEEM	46.415	9.073	12.101		MTCL1	353.0	368.0	True	16	EEM	71.44952456869554	14.102230769230768
postGMF-runs\2client\WT_analysis\more_scans\MTCL1\MTCL1_369-384_output	2client	WT	unknown	LEEDVYQLQELRRELD	rank_001	0.89	C-D	0.970454545	D	B,3-10	EDVYQLQE	92.369	1.595	2.479		postGMF-runs\1client\WT_analysis\more_scans\MTCL1\MTCL1_369-384_output	1client	WT	unknown	LEEDVYQLQELRRELD	rank_001	0.88	B-C	0.988181818	C	A,1-8	LEEDVYQL	80.656	3.687	5.539		MTCL1	369.0	384.0	True	16	LQE	54.54440294011327	11.818348837209303
postGMF-runs\2client\WT_analysis\more_scans\MTCL1\MTCL1_377-392_output	2client	WT	unknown	QELRRELDRANKNCRI	rank_007	0.89	C-D	0.898461538	D	A,9-16	RANKNCRI	97.656	1.16	1.648		postGMF-runs\1client\WT_analysis\more_scans\MTCL1\MTCL1_377-392_output	1client	WT	unknown	QELRRELDRANKNCRI	rank_002	0.9	B-C	0.91875	C	A,8-15	DRANKNCR	92.14	1.683	3.216		MTCL1	377.0	392.0	True	16	CRI	46.694393042190974	10.7578125
postGMF-runs\2client\WT_analysis\more_scans\MTCL1\MTCL1_385-400_output	2client	WT	unknown	RANKNCRILQYRLRKA	rank_002	0.91	C-D	0.868636364	D	A,4-11	KNCRILQY	97.953	1.101	1.433		postGMF-runs\1client\WT_analysis\more_scans\MTCL1\MTCL1_385-400_output	1client	WT	unknown	RANKNCRILQYRLRKA	rank_001	0.92	B-C	0.885416667	B	A,4-11	KNCRILQY	97.563	1.15	1.408		MTCL1	385.0	400.0	True	16	LQY	7.309668173299527	5.436936170212766
postGMF-runs\2client\WT_analysis\more_scans\MTCL1\MTCL1_425-440_output	2client	WT	unknown	LKVAKDVSVRLHHELK	rank_001	0.89	C-D	0.955384615	D	B,2-9	KVAKDVSV	93.055	1.592	2.745		postGMF-runs\1client\WT_analysis\more_scans\MTCL1\MTCL1_425-440_output	1client	WT	unknown	LKVAKDVSVRLHHELK	rank_002	0.88	B-C	1.059583333	B	A,4-11	AKDVSVRL	84.953	2.302	4.397		MTCL1	425.0	440.0	True	16	VSV	38.261732050333094	9.61856
postGMF-runs\2client\WT_analysis\more_scans\MTCL1\MTCL1_441-456_output	2client	WT	unknown	TVEEKRAKAEDENETL	rank_001	0.88	C-D	0.972692308	D	A,8-15	KAEDENET	93.039	1.534	2.652		postGMF-runs\1client\WT_analysis\more_scans\MTCL1\MTCL1_441-456_output	1client	WT	unknown	TVEEKRAKAEDENETL	rank_001	0.89	B-C	0.965	C	A,8-15	KAEDENET	91.219	2.065	3.029		MTCL1	441.0	456.0	True	16	NET	54.04737231680237	11.751199999999999
postGMF-runs\2client\WT_analysis\more_scans\MTCL1\MTCL1_449-464_output	2client	WT	unknown	AEDENETLRQQMIEVE	rank_010	0.88	C-D	0.912272727	C	B,8-15	LRQQMIEV	97.079	1.185	1.75		postGMF-runs\1client\WT_analysis\more_scans\MTCL1\MTCL1_449-464_output	1client	WT	unknown	AEDENETLRQQMIEVE	rank_007	0.89	B-C	0.939545455	C	A,8-15	LRQQMIEV	95.399	1.386	1.873		MTCL1	449.0	464.0	True	16	IEV	4.751233654083397	5.091291666666667
postGMF-runs\2client\WT_analysis\more_scans\MTCL1\MTCL1_457-472_output	2client	WT	unknown	RQQMIEVEISKQALQN	rank_001	0.89	C-D	0.973461538	D	B,4-11	MIEVEISK	91.523	1.756	2.868		postGMF-runs\1client\WT_analysis\more_scans\MTCL1\MTCL1_457-472_output	1client	WT	unknown	RQQMIEVEISKQALQN	rank_001	0.88	B-C	1.00625	B	A,4-11	MIEVEISK	83.201	4.158	5.536		MTCL1	457.0	472.0	True	16	ISK	54.763878608438205	11.848
postGMF-runs\2client\WT_analysis\more_scans\MTCL1\MTCL1_481-496_output	2client	WT	unknown	SLKRRSTREMYKEKKT	rank_001	0.9	C-D	0.945909091	C	B,4-11	RRSTREMY	93.43	1.594	2.612		postGMF-runs\1client\WT_analysis\more_scans\MTCL1\MTCL1_481-496_output	1client	WT	unknown	SLKRRSTREMYKEKKT	rank_001	0.85	B-C	0.986153846	B	A,1-8	SLKRRSTR	68.3	6.105	8.423		MTCL1	481.0	496.0	True	16	EMY	65.76533898813692	13.334297297297297
postGMF-runs\2client\WT_analysis\more_scans\MTCL1\MTCL1_521-536_output	2client	WT	unknown	KKMAKLGREKDELEQE	rank_002	0.87	C-D	0.915769231	C	A,9-16	EKDELEQE	94.625	1.606	2.759		postGMF-runs\1client\WT_analysis\more_scans\MTCL1\MTCL1_521-536_output	1client	WT	unknown	KKMAKLGREKDELEQE	rank_001	0.89	B-C	0.936666667	C	A,9-16	EKDELEQE	91.225	2.031	3.68		MTCL1	521.0	536.0	True	16	EQE	47.78682457438934	10.9054
postGMF-runs\2client\WT_analysis\more_scans\MTCL1\MTCL1_569-584_output	2client	WT	unknown	LRLKLVEEEANILGRK	rank_001	0.9	C-D	0.937727273	D	A,3-10	LKLVEEEA	94.999	1.366	2.105		postGMF-runs\1client\WT_analysis\more_scans\MTCL1\MTCL1_569-584_output	1client	WT	unknown	LRLKLVEEEANILGRK	rank_001	0.88	B-C	1.005	B	A,5-12	LVEEEANI	80.709	4.085	5.817		MTCL1	569.0	584.0	True	16	EEA	60.78430792005923	12.66136
postGMF-runs\2client\WT_analysis\more_scans\MTCL1\MTCL1_577-592_output	2client	WT	unknown	EANILGRKIVELEVEN	rank_001	0.91	C-D	0.894090909	D	B,7-14	RKIVELEV	97.101	1.097	1.515		postGMF-runs\1client\WT_analysis\more_scans\MTCL1\MTCL1_577-592_output	1client	WT	unknown	EANILGRKIVELEVEN	rank_001	0.91	B-C	0.93	B	A,7-14	RKIVELEV	95.89	1.196	1.802		MTCL1	577.0	592.0	True	16	LEV	38.2339008142117	9.6148
postGMF-runs\2client\WT_analysis\more_scans\MTCL1\MTCL1_593-608_output	2client	WT	unknown	RGLKAEMEDMRGQQER	rank_004	0.9	C-D	0.91	C	A,3-10	LKAEMEDM	96.507	1.213	1.913		postGMF-runs\1client\WT_analysis\more_scans\MTCL1\MTCL1_593-608_output	1client	WT	unknown	RGLKAEMEDMRGQQER	rank_001	0.9	B-C	0.974545455	B	A,3-10	LKAEMEDM	94.578	1.436	2.386		MTCL1	593.0	608.0	True	16	EDM	38.65225758697261	9.67132
postGMF-runs\2client\WT_analysis\more_scans\MTCL1\MTCL1_697-712_output	2client	WT	unknown	ELKSARLQISELSGKV	rank_005	0.88	C-D	0.9445	D	B,2-9	LKSARLQI	93.961	1.447	2.418		postGMF-runs\1client\WT_analysis\more_scans\MTCL1\MTCL1_697-712_output	1client	WT	unknown	ELKSARLQISELSGKV	rank_002	0.89	B-C	1.004545455	B	A,2-9	LKSARLQI	92.154	1.916	2.711		MTCL1	697.0	712.0	True	16	LQI	43.417616580310884	10.31512
postGMF-runs\2client\WT_analysis\more_scans\MTCL1\MTCL1_753-768_output	2client	WT	unknown	KKESDGEESRLPQPKR	rank_001	0.88	C-D	0.93	D	B,1-8	KKESDGEE	92.819	1.753	3.277		postGMF-runs\1client\WT_analysis\more_scans\MTCL1\MTCL1_753-768_output	1client	WT	unknown	KKESDGEESRLPQPKR	rank_001	0.87	B-C	1.007727273	C	A,3-10	ESDGEESR	79.78	3.298	5.573		MTCL1	753.0	768.0	True	16	EES	56.56432272390823	12.09124
postGMF-runs\2client\WT_analysis\more_scans\MTCL1\MTCL1_809-824_output	2client	WT	unknown	EDSEYLVTLKHEAQRL	rank_001	0.9	C-D	0.929090909	C	B,6-13	LVTLKHEA	94.299	1.487	2.408		postGMF-runs\1client\WT_analysis\more_scans\MTCL1\MTCL1_809-824_output	1client	WT	unknown	EDSEYLVTLKHEAQRL	rank_001	0.84	B-C	1.052	B	A,2-9	DSEYLVTL	58.117	6.922	9.209		MTCL1	809.0	824.0	True	16	HEA	65.92897677205598	13.356404761904761
postGMF-runs\2client\WT_analysis\more_scans\MTCL1\MTCL1_857-872_output	2client	WT	unknown	GEEEQGEGDQQEPQLL	rank_002	0.88	C-D	0.911818182	C	B,1-8	GEEEQGEG	94.101	1.248	2.775		postGMF-runs\1client\WT_analysis\more_scans\MTCL1\MTCL1_857-872_output	1client	WT	unknown	GEEEQGEGDQQEPQLL	rank_001	0.88	B-C	0.964615385	C	A,2-9	EEEQGEGD	84.485	2.702	5.27		MTCL1	857.0	872.0	True	16	GEG	57.06834443622008	12.159333333333333
postGMF-runs\2client\WT_analysis\more_scans\MTCL1\MTCL1_881-896_output	2client	WT	unknown	AFKKELQAFLEQVNRI	rank_001	0.9	C-D	0.922272727	D	B,7-14	QAFLEQVN	95.498	1.612	2.234		postGMF-runs\1client\WT_analysis\more_scans\MTCL1\MTCL1_881-896_output	1client	WT	unknown	AFKKELQAFLEQVNRI	rank_001	0.84	B-C	0.994090909	C	A,4-11	KELQAFLE	45.079	7.729	11.004		MTCL1	881.0	896.0	True	16	EQV	69.38579609645878	13.823421052631579
postGMF-runs\2client\WT_analysis\more_scans\NRF1\NRF1_113-128_output	2client	WT	unknown	RKLRATLDEYTTRVGQ	rank_004	0.89	C-D	0.943636364	C	A,7-14	LDEYTTRV	93.961	1.6	2.373		postGMF-runs\1client\WT_analysis\more_scans\NRF1\NRF1_113-128_output	1client	WT	unknown	RKLRATLDEYTTRVGQ	rank_001	0.89	B-C	0.946363636	C	A,8-15	DEYTTRVG	87.477	2.503	4.01		NRF1	113.0	128.0	True	16	TRV	71.6499342890376	14.12930612244898
postGMF-runs\2client\WT_analysis\more_scans\NRF1\NRF1_121-136_output	2client	WT	unknown	EYTTRVGQQAIVLCIS	rank_001	0.9	C-D	0.920384615	C	A,4-11	TRVGQQAI	94.314	1.605	2.48		postGMF-runs\1client\WT_analysis\more_scans\NRF1\NRF1_121-136_output	1client	WT	unknown	EYTTRVGQQAIVLCIS	rank_001	0.9	B-C	0.929090909	C	A,4-11	TRVGQQAI	90.844	2.094	3.27		NRF1	121.0	136.0	True	16	YTT	67.09957536327866	13.514552631578947
postGMF-runs\2client\WT_analysis\more_scans\NRF1\NRF1_17-32_output	2client	WT	unknown	AHAVAQQVQQVHVATY	rank_002	0.89	C-D	0.947727273	D	A,8-15	VQQVHVAT	95.132	1.422	2.208		postGMF-runs\1client\WT_analysis\more_scans\NRF1\NRF1_17-32_output	1client	WT	unknown	AHAVAQQVQQVHVATY	rank_001	0.86	B-C	1.002727273	B	A,2-9	HAVAQQVQ	77.28	3.965	5.504		NRF1	17.0	32.0	True	16	VAT	71.57216876387861	14.1188
postGMF-runs\2client\WT_analysis\more_scans\NRF1\NRF1_193-208_output	2client	WT	unknown	IPVSVDKMTQAQLRAF	rank_005	0.91	C-D	0.946153846	D	B,3-10	VSVDKMTQ	91.774	1.642	2.68		postGMF-runs\1client\WT_analysis\more_scans\NRF1\NRF1_193-208_output	1client	WT	unknown	IPVSVDKMTQAQLRAF	rank_002	0.91	B-C	0.905769231	C	A,4-11	SVDKMTQA	96.085	1.363	2.202		NRF1	193.0	208.0	True	16	IPV	22.59596066405837	7.502114285714286
postGMF-runs\2client\WT_analysis\more_scans\NRF1\NRF1_241-256_output	2client	WT	unknown	ANVRSDVRTEEQKQRV	rank_005	0.89	C-D	0.926153846	D	B,2-9	NVRSDVRT	95.009	1.379	2.296		postGMF-runs\1client\WT_analysis\more_scans\NRF1\NRF1_241-256_output	1client	WT	unknown	ANVRSDVRTEEQKQRV	rank_001	0.89	B-C	0.99625	B	A,2-9	NVRSDVRT	87.539	2.503	3.881		NRF1	241.0	256.0	True	16	VRT	49.22273356290027	11.099391304347826
postGMF-runs\2client\WT_analysis\more_scans\NRF1\NRF1_249-264_output	2client	WT	unknown	TEEQKQRVSWTQALRT	rank_004	0.9	C-D	0.899090909	C	A,6-13	QRVSWTQA	96.219	1.236	2.018		postGMF-runs\1client\WT_analysis\more_scans\NRF1\NRF1_249-264_output	1client	WT	unknown	TEEQKQRVSWTQALRT	rank_001	0.91	B-C	0.915833333	C	A,6-13	QRVSWTQA	96.031	1.318	2.001		NRF1	249.0	264.0	True	16	TQA	11.711917098445596	6.03168
postGMF-runs\2client\WT_analysis\more_scans\NRF1\NRF1_25-40_output	2client	WT	unknown	QQVHVATYTEHSMLSA	rank_001	0.89	C-D	0.915384615	C	B,3-10	VHVATYTE	94.352	1.622	2.39		postGMF-runs\1client\WT_analysis\more_scans\NRF1\NRF1_25-40_output	1client	WT	unknown	QQVHVATYTEHSMLSA	rank_002	0.89	B-C	0.978076923	C	A,2-9	QVHVATYT	88.281	2.557	3.864		NRF1	25.0	40.0	True	16	TYT	50.08527017024427	11.21592
postGMF-runs\2client\WT_analysis\more_scans\NRF1\NRF1_281-296_output	2client	WT	unknown	AFEDQQTQTQATATHS	rank_002	0.89	C-D	0.895909091	C	A,2-9	FEDQQTQT	97.756	1.177	1.628		postGMF-runs\1client\WT_analysis\more_scans\NRF1\NRF1_281-296_output	1client	WT	unknown	AFEDQQTQTQATATHS	rank_001	0.9	B-C	0.92375	B	A,2-9	FEDQQTQT	96.985	1.302	1.906		NRF1	281.0	296.0	True	16	TQT	9.642857142857128	4.23532
postGMF-runs\2client\WT_analysis\more_scans\NRF1\NRF1_313-328_output	2client	WT	unknown	PDGTVSLIQVGTGATV	rank_004	0.88	C-D	0.932272727	C	A,4-11	TVSLIQVG	93.431	1.358	2.628		postGMF-runs\1client\WT_analysis\more_scans\NRF1\NRF1_313-328_output	1client	WT	unknown	PDGTVSLIQVGTGATV	rank_001	0.89	B-C	0.962727273	C	A,3-10	GTVSLIQV	91.586	1.606	3.103		NRF1	313.0	328.0	True	16	IQV	45.6639526276832	10.6186
postGMF-runs\2client\WT_analysis\more_scans\NRF1\NRF1_321-336_output	2client	WT	unknown	QVGTGATVATLADASE	rank_001	0.91	C-D	0.929090909	D	B,2-9	VGTGATVA	95.641	1.32	2.25		postGMF-runs\1client\WT_analysis\more_scans\NRF1\NRF1_321-336_output	1client	WT	unknown	QVGTGATVATLADASE	rank_001	0.9	B-C	0.99	C	A,2-9	VGTGATVA	89.986	2.118	3.472		NRF1	321.0	336.0	True	16	TVA	53.69533678756477	11.70364
postGMF-runs\2client\WT_analysis\more_scans\NRF1\NRF1_337-352_output	2client	WT	unknown	LPTTVTVAQVNYSAVA	rank_001	0.9	C-D	0.922307692	C	A,5-12	VTVAQVNY	95.641	1.406	2.096		postGMF-runs\1client\WT_analysis\more_scans\NRF1\NRF1_337-352_output	1client	WT	unknown	LPTTVTVAQVNYSAVA	rank_001	0.88	B-C	1.036363636	B	A,4-11	TVTVAQVN	81.018	2.803	4.182		NRF1	337.0	352.0	True	16	VNY	62.594226498889704	12.90588
postGMF-runs\2client\WT_analysis\more_scans\NRF1\NRF1_369-384_output	2client	WT	unknown	TIQTTQASEATQAVAS	rank_002	0.89	C-D	0.923076923	C	B,7-14	ASEATQAV	94.104	1.667	2.851		postGMF-runs\1client\WT_analysis\more_scans\NRF1\NRF1_369-384_output	1client	WT	unknown	TIQTTQASEATQAVAS	rank_001	0.89	B-C	0.950833333	B	A,7-14	ASEATQAV	89.346	3.186	4.915		NRF1	369.0	384.0	True	16	TQA	62.34789045151741	12.8726
postGMF-runs\2client\WT_analysis\more_scans\NRF1\NRF1_377-392_output	2client	WT	unknown	EATQAVASLAEAAVAA	rank_001	0.88	C-D	0.989615385	C	A,9-16	LAEAAVAA	93.555	1.512	2.83		postGMF-runs\1client\WT_analysis\more_scans\NRF1\NRF1_377-392_output	1client	WT	unknown	EATQAVASLAEAAVAA	rank_001	0.88	B-C	1.005384615	B	A,9-16	LAEAAVAA	86.869	3.431	5.308		NRF1	377.0	392.0	True	16	VAA	71.22131754256107	14.0714
postGMF-runs\2client\WT_analysis\more_scans\NRF1\NRF1_385-400_output	2client	WT	unknown	LAEAAVAASQEMQQGA	rank_001	0.88	C-D	0.966363636	C	A,1-8	LAEAAVAA	94.327	1.343	2.745		postGMF-runs\1client\WT_analysis\more_scans\NRF1\NRF1_385-400_output	1client	WT	unknown	LAEAAVAASQEMQQGA	rank_001	0.89	B-C	1.019583333	B	A,1-8	LAEAAVAA	90.939	1.841	3.669		NRF1	385.0	400.0	True	16	VAA	38.51339748334567	9.65256
postGMF-runs\2client\WT_analysis\more_scans\NRF1\NRF1_409-424_output	2client	WT	unknown	EAAAHAVATLAEATLQ	rank_001	0.9	C-D	0.912692308	C	B,5-12	HAVATLAE	93.5	1.474	2.964		postGMF-runs\1client\WT_analysis\more_scans\NRF1\NRF1_409-424_output	1client	WT	unknown	EAAAHAVATLAEATLQ	rank_001	0.88	B-C	0.972916667	B	A,5-12	HAVATLAE	82.225	4.343	7.133		NRF1	409.0	424.0	True	16	TLA	57.98312361213915	12.282919999999999
postGMF-runs\2client\WT_analysis\more_scans\NRF1\NRF1_473-488_output	2client	WT	unknown	VQVAMAPVTTRISDSA	rank_001	0.89	C-D	1.032692308	D	A,3-10	VAMAPVTT	91.195	1.941	3.184		postGMF-runs\1client\WT_analysis\more_scans\NRF1\NRF1_473-488_output	1client	WT	unknown	VQVAMAPVTTRISDSA	rank_002	0.86	B-C	1.185909091	B	A,4-11	AMAPVTTR	80.648	3.449	4.162		NRF1	473.0	488.0	True	16	VTT	59.1850802947897	12.445304347826088
postGMF-runs\2client\WT_analysis\more_scans\NRF1\NRF1_481-496_output	2client	WT	unknown	TTRISDSAVTMDGQAV	rank_001	0.91	C-D	0.992307692	C	B,4-11	ISDSAVTM	95.274	1.329	2.221		postGMF-runs\1client\WT_analysis\more_scans\NRF1\NRF1_481-496_output	1client	WT	unknown	TTRISDSAVTMDGQAV	rank_001	0.9	B-C	0.976538462	B	A,4-11	ISDSAVTM	93.39	1.503	2.691		NRF1	481.0	496.0	True	16	VTM	21.66128793486306	7.375839999999999
postGMF-runs\2client\WT_analysis\more_scans\NRF1\NRF1_89-104_output	2client	WT	unknown	KKRKRPHVFESNPSIR	rank_002	0.88	C-D	0.975	C	A,8-15	VFESNPSI	91.335	2.06	3.34		postGMF-runs\1client\WT_analysis\more_scans\NRF1\NRF1_89-104_output	1client	WT	unknown	KKRKRPHVFESNPSIR	rank_003	0.83	B-C	0.974166667	B	A,4-11	KRPHVFES	44.252	9.267	11.599		NRF1	89.0	104.0	True	16	PSI	60.045299777942276	12.56152
postGMF-runs\2client\WT_analysis\more_scans\OFD1\OFD1_129-144_output	2client	WT	unknown	SGSDKENQKGFLMHFL	rank_001	0.89	C-D	0.932727273	C	A,3-10	SDKENQKG	92.15	1.594	3.042		postGMF-runs\1client\WT_analysis\more_scans\OFD1\OFD1_129-144_output	1client	WT	unknown	SGSDKENQKGFLMHFL	rank_001	0.85	B-C	0.978333333	B	A,5-12	KENQKGFL	56.899	6.228	10.344		OFD1	129.0	144.0	True	16	NQK	59.98371576609919	12.553199999999999
postGMF-runs\2client\WT_analysis\more_scans\OFD1\OFD1_153-168_output	2client	WT	unknown	AKESCNMETQTSSTFN	rank_002	0.9	C-D	0.891923077	D	A,4-11	SCNMETQT	96.032	1.35	2.017		postGMF-runs\1client\WT_analysis\more_scans\OFD1\OFD1_153-168_output	1client	WT	unknown	AKESCNMETQTSSTFN	rank_001	0.89	B-C	0.928076923	C	A,4-11	SCNMETQT	88.749	3.155	4.81		OFD1	153.0	168.0	True	16	TQT	10.879120857142853	12.24156
postGMF-runs\2client\WT_analysis\more_scans\OFD1\OFD1_161-176_output	2client	WT	unknown	TQTSSTFNRDSLAEKL	rank_005	0.88	C-D	0.956363636	D	A,1-8	TQTSSTFN	93.461	1.552	3.179		postGMF-runs\1client\WT_analysis\more_scans\OFD1\OFD1_161-176_output	1client	WT	unknown	TQTSSTFNRDSLAEKL	rank_001	0.89	B-C	0.964583333	C	A,1-8	TQTSSTFN	88.906	2.466	4.502		OFD1	161.0	176.0	True	16	TFN	57.35662472242784	12.19828
postGMF-runs\2client\WT_analysis\more_scans\OFD1\OFD1_17-32_output	2client	WT	unknown	DELRKKLYQTFKDRGI	rank_009	0.88	C-D	0.916923077	D	B,9-16	QTFKDRGI	92.071	1.53	2.877		postGMF-runs\1client\WT_analysis\more_scans\OFD1\OFD1_17-32_output	1client	WT	unknown	DELRKKLYQTFKDRGI	rank_002	0.9	B-C	0.925454545	C	A,9-16	QTFKDRGI	94.338	1.378	2.6		OFD1	17.0	32.0	True	16	RGI	-5.577667336364594	3.695857142857143
postGMF-runs\2client\WT_analysis\more_scans\OFD1\OFD1_201-216_output	2client	WT	unknown	NEYKREIEEQLRAEMC	rank_001	0.9	C-D	0.931818182	D	A,6-13	EIEEQLRA	94.243	1.436	2.508		postGMF-runs\1client\WT_analysis\more_scans\OFD1\OFD1_201-216_output	1client	WT	unknown	NEYKREIEEQLRAEMC	rank_002	0.86	B-C	1.013	B	A,5-12	REIEEQLR	65.553	6.125	9.183		OFD1	201.0	216.0	True	16	LRA	66.65059020608516	13.453894736842106
postGMF-runs\2client\WT_analysis\more_scans\OFD1\OFD1_209-224_output	2client	WT	unknown	EQLRAEMCQKLKFFKD	rank_002	0.9	C-D	0.914615385	D	A,3-10	LRAEMCQK	94.939	1.484	2.23		postGMF-runs\1client\WT_analysis\more_scans\OFD1\OFD1_209-224_output	1client	WT	unknown	EQLRAEMCQKLKFFKD	rank_001	0.86	B-C	0.989615385	C	A,5-12	AEMCQKLK	70.004	5.513	9.363		OFD1	209.0	224.0	True	16	CQK	65.9857883049593	13.36408
postGMF-runs\2client\WT_analysis\more_scans\OFD1\OFD1_249-264_output	2client	WT	unknown	FEKACQAKSEALVLRE	rank_001	0.87	C-D	0.925	C	A,1-8	FEKACQAK	93.283	1.649	3.043		postGMF-runs\1client\WT_analysis\more_scans\OFD1\OFD1_249-264_output	1client	WT	unknown	FEKACQAKSEALVLRE	rank_001	0.88	B-C	0.937916667	B	A,1-8	FEKACQAK	91.595	2.105	3.74		OFD1	249.0	264.0	True	16	CQA	43.294045387971096	10.298425531914894
postGMF-runs\2client\WT_analysis\more_scans\OFD1\OFD1_25-40_output	2client	WT	unknown	QTFKDRGILDTLKTQL	rank_001	0.9	C-D	0.943181818	C	A,2-9	TFKDRGIL	94.665	1.382	2.424		postGMF-runs\1client\WT_analysis\more_scans\OFD1\OFD1_25-40_output	1client	WT	unknown	QTFKDRGILDTLKTQL	rank_001	0.91	B-C	0.925	C	A,3-10	FKDRGILD	94.796	1.421	2.428		OFD1	25.0	40.0	True	16	ILD	-5.073279052553664	3.764
postGMF-runs\2client\WT_analysis\more_scans\OFD1\OFD1_257-272_output	2client	WT	unknown	SEALVLREKSTLERIH	rank_002	0.9	C-D	0.942727273	C	B,5-12	VLREKSTL	94.062	1.593	2.475		postGMF-runs\1client\WT_analysis\more_scans\OFD1\OFD1_257-272_output	1client	WT	unknown	SEALVLREKSTLERIH	rank_002	0.9	B-C	0.952692308	C	A,6-13	LREKSTLE	92.275	2.089	3.447		OFD1	257.0	272.0	True	16	TLE	49.7808728228523	11.174795918367346
postGMF-runs\2client\WT_analysis\more_scans\OFD1\OFD1_273-288_output	2client	WT	unknown	KHQEIETKEIYAQRQL	rank_001	0.9	C-D	0.952727273	C	B,5-12	IETKEIYA	96.437	1.288	1.843		postGMF-runs\1client\WT_analysis\more_scans\OFD1\OFD1_273-288_output	1client	WT	unknown	KHQEIETKEIYAQRQL	rank_001	0.9	B-C	0.954090909	C	A,5-12	IETKEIYA	96.539	1.294	1.804		OFD1	273.0	288.0	True	16	IYA	14.605477424130276	6.4226
postGMF-runs\2client\WT_analysis\more_scans\OFD1\OFD1_313-328_output	2client	WT	unknown	NQKLQEEKHKSITEAL	rank_001	0.88	C-D	0.926363636	D	B,7-14	EKHKSITE	92.841	1.711	3.234		postGMF-runs\1client\WT_analysis\more_scans\OFD1\OFD1_313-328_output	1client	WT	unknown	NQKLQEEKHKSITEAL	rank_001	0.89	B-C	0.936818182	B	A,8-15	KHKSITEA	91.828	2.169	4.001		OFD1	313.0	328.0	True	16	TEA	54.242487046632135	11.777560000000001
postGMF-runs\2client\WT_analysis\more_scans\OFD1\OFD1_329-344_output	2client	WT	unknown	RRQEQNIKSFEETYDR	rank_002	0.88	C-D	0.984090909	C	B,2-9	RQEQNIKS	92.766	1.56	2.823		postGMF-runs\1client\WT_analysis\more_scans\OFD1\OFD1_329-344_output	1client	WT	unknown	RRQEQNIKSFEETYDR	rank_001	0.89	B-C	0.962727273	B	A,2-9	RQEQNIKS	92.984	1.64	2.529		OFD1	329.0	344.0	True	16	IKS	55.314877868245745	11.92244
postGMF-runs\2client\WT_analysis\more_scans\OFD1\OFD1_33-48_output	2client	WT	unknown	LDTLKTQLRNQLIHEL	rank_001	0.89	C-D	0.995384615	D	A,7-14	QLRNQLIH	93.641	1.508	2.573		postGMF-runs\1client\WT_analysis\more_scans\OFD1\OFD1_33-48_output	1client	WT	unknown	LDTLKTQLRNQLIHEL	rank_001	0.9	B-C	0.97875	C	A,7-14	QLRNQLIH	92.008	1.716	2.925		OFD1	33.0	48.0	True	16	IHE	32.650629163582536	8.8605
postGMF-runs\2client\WT_analysis\more_scans\OFD1\OFD1_353-368_output	2client	WT	unknown	YQLELKDDYIIRTNRL	rank_002	0.91	C-D	0.89	D	B,5-12	LKDDYIIR	96.751	1.18	1.764		postGMF-runs\1client\WT_analysis\more_scans\OFD1\OFD1_353-368_output	1client	WT	unknown	YQLELKDDYIIRTNRL	rank_002	0.9	B-C	0.947272727	C	A,4-11	ELKDDYII	91.654	1.798	3.09		OFD1	353.0	368.0	True	16	IIR	22.647937554673305	7.5091363636363635
postGMF-runs\2client\WT_analysis\more_scans\OFD1\OFD1_369-384_output	2client	WT	unknown	IEDERKNKEKAVHLQE	rank_006	0.88	C-D	0.961923077	C	A,7-14	NKEKAVHL	92.649	1.473	2.946		postGMF-runs\1client\WT_analysis\more_scans\OFD1\OFD1_369-384_output	1client	WT	unknown	IEDERKNKEKAVHLQE	rank_001	0.89	B-C	0.9775	B	A,7-14	NKEKAVHL	89.861	1.758	3.48		OFD1	369.0	384.0	True	16	VHL	34.04529977794226	9.048919999999999
postGMF-runs\2client\WT_analysis\more_scans\OFD1\OFD1_449-464_output	2client	WT	unknown	AQNKLLKQQLEESRNE	rank_001	0.9	C-D	0.949230769	C	A,6-13	LKQQLEES	94.61	1.607	2.555		postGMF-runs\1client\WT_analysis\more_scans\OFD1\OFD1_449-464_output	1client	WT	unknown	AQNKLLKQQLEESRNE	rank_001	0.9	B-C	0.955909091	B	A,6-13	LKQQLEES	90.336	2.114	3.228		OFD1	449.0	464.0	True	16	EES	48.69341228719467	11.02788
postGMF-runs\2client\WT_analysis\more_scans\OFD1\OFD1_457-472_output	2client	WT	unknown	QLEESRNENLRLLNRL	rank_001	0.89	C-D	0.945	C	A,1-8	QLEESRNE	92.486	1.502	2.953		postGMF-runs\1client\WT_analysis\more_scans\OFD1\OFD1_457-472_output	1client	WT	unknown	QLEESRNENLRLLNRL	rank_001	0.89	B-C	0.975	B	A,2-9	LEESRNEN	91.244	1.688	3.072		OFD1	457.0	472.0	True	16	NEN	45.137231680236866	10.54744
postGMF-runs\2client\WT_analysis\more_scans\OFD1\OFD1_481-496_output	2client	WT	unknown	VFQKELRKAEKAIVVE	rank_002	0.9	C-D	0.905	D	A,8-15	KAEKAIVV	97.985	1.106	1.642		postGMF-runs\1client\WT_analysis\more_scans\OFD1\OFD1_481-496_output	1client	WT	unknown	VFQKELRKAEKAIVVE	rank_006	0.89	B-C	0.962916667	B	A,8-15	KAEKAIVV	95.65	1.441	2.073		OFD1	481.0	496.0	True	16	IVV	19.296521095484827	7.05636
postGMF-runs\2client\WT_analysis\more_scans\OFD1\OFD1_497-512_output	2client	WT	unknown	HEEFESCRQALHKQLQ	rank_001	0.89	C-D	0.916818182	C	A,3-10	EFESCRQA	92.212	1.741	2.952		postGMF-runs\1client\WT_analysis\more_scans\OFD1\OFD1_497-512_output	1client	WT	unknown	HEEFESCRQALHKQLQ	rank_008	0.82	B-C	1.002692308	B	A,2-9	EEFESCRQ	36.963	9.005	12.966		OFD1	497.0	512.0	True	16	RQA	71.02146558105106	14.0444
postGMF-runs\2client\WT_analysis\more_scans\OFD1\OFD1_513-528_output	2client	WT	unknown	DEIEHSAQLKAQILGY	rank_002	0.89	C-D	0.967083333	C	A,3-10	IEHSAQLK	89.851	1.74	3.112		postGMF-runs\1client\WT_analysis\more_scans\OFD1\OFD1_513-528_output	1client	WT	unknown	DEIEHSAQLKAQILGY	rank_001	0.88	B-C	0.975	C	A,3-10	IEHSAQLK	79.155	3.98	6.138		OFD1	513.0	528.0	True	16	AQL	64.86691339748334	13.212919999999999
postGMF-runs\2client\WT_analysis\more_scans\OFD1\OFD1_537-552_output	2client	WT	unknown	TQVADLKLQLKQTQTA	rank_001	0.88	C-D	0.982272727	C	A,2-9	QVADLKLQ	93.524	1.587	2.468		postGMF-runs\1client\WT_analysis\more_scans\OFD1\OFD1_537-552_output	1client	WT	unknown	TQVADLKLQLKQTQTA	rank_001	0.89	B-C	0.95625	B	A,8-15	LQLKQTQT	94.493	1.673	2.434		OFD1	537.0	552.0	True	16	LQL	54.96036605881166	11.874545454545455
postGMF-runs\2client\WT_analysis\more_scans\OFD1\OFD1_561-576_output	2client	WT	unknown	PKQSVIDRSVNGLING	rank_001	0.9	C-D	0.925	C	A,4-11	SVIDRSVN	95.595	1.286	2.562		postGMF-runs\1client\WT_analysis\more_scans\OFD1\OFD1_561-576_output	1client	WT	unknown	PKQSVIDRSVNGLING	rank_001	0.9	B-C	0.93	B	A,5-12	VIDRSVNG	87.734	2.005	4.022		OFD1	561.0	576.0	True	16	VNG	61.041302738712076	12.69608
postGMF-runs\2client\WT_analysis\more_scans\OFD1\OFD1_593-608_output	2client	WT	unknown	PFKQENVLARMVASRI	rank_010	0.89	C-D	0.918636364	C	A,2-9	FKQENVLA	97.0	1.245	1.777		postGMF-runs\1client\WT_analysis\more_scans\OFD1\OFD1_593-608_output	1client	WT	unknown	PFKQENVLARMVASRI	rank_001	0.9	B-C	0.943636364	C	A,2-9	FKQENVLA	95.366	1.561	2.317		OFD1	593.0	608.0	True	16	VLA	5.860251665433011	5.24112
postGMF-runs\2client\WT_analysis\more_scans\OFD1\OFD1_689-704_output	2client	WT	unknown	RHIFGEDRVVSEQPQV	rank_002	0.86	C-D	0.928461538	D	A,9-16	VVSEQPQV	93.646	1.671	2.843		postGMF-runs\1client\WT_analysis\more_scans\OFD1\OFD1_689-704_output	1client	WT	unknown	RHIFGEDRVVSEQPQV	rank_001	0.83	B-C	0.977307692	C	A,6-13	EDRVVSEQ	46.563	8.155	11.265		OFD1	689.0	704.0	True	16	PQV	65.88666831153878	13.350688888888888
postGMF-runs\2client\WT_analysis\more_scans\OFD1\OFD1_705-720_output	2client	WT	unknown	GTLEERNDVVEALTGS	rank_002	0.89	C-D	0.9465	C	B,5-12	ERNDVVEA	91.265	1.676	2.864		postGMF-runs\1client\WT_analysis\more_scans\OFD1\OFD1_705-720_output	1client	WT	unknown	GTLEERNDVVEALTGS	rank_001	0.88	B-C	1.009545455	B	A,6-13	RNDVVEAL	81.93	3.161	5.422		OFD1	705.0	720.0	True	16	VEA	54.89711324944486	11.866
postGMF-runs\2client\WT_analysis\more_scans\OFD1\OFD1_793-808_output	2client	WT	unknown	QKVGLYRRQTELQDKS	rank_002	0.89	C-D	1.001818182	C	A,6-13	YRRQTELQ	90.415	1.735	2.938		postGMF-runs\1client\WT_analysis\more_scans\OFD1\OFD1_793-808_output	1client	WT	unknown	QKVGLYRRQTELQDKS	rank_001	0.89	B-C	0.970454545	B	A,7-14	RRQTELQD	89.171	2.204	3.377		OFD1	793.0	808.0	True	16	LQD	52.328053293856414	11.518920000000001
postGMF-runs\2client\WT_analysis\more_scans\OFD1\OFD1_801-816_output	2client	WT	unknown	QTELQDKSEFSDVDKL	rank_001	0.9	C-D	0.948846154	D	B,3-10	ELQDKSEF	93.641	1.812	3.316		postGMF-runs\1client\WT_analysis\more_scans\OFD1\OFD1_801-816_output	1client	WT	unknown	QTELQDKSEFSDVDKL	rank_001	0.9	B-C	0.943846154	B	A,4-11	LQDKSEFS	92.032	2.427	3.982		OFD1	801.0	816.0	True	16	EFS	35.718418455465084	9.274958333333332
postGMF-runs\2client\WT_analysis\more_scans\OFD1\OFD1_81-96_output	2client	WT	unknown	HLQRCGYEYSLSVFFP	rank_001	0.89	C-D	0.967272727	C	A,7-14	YEYSLSVF	92.993	1.662	2.546		postGMF-runs\1client\WT_analysis\more_scans\OFD1\OFD1_81-96_output	1client	WT	unknown	HLQRCGYEYSLSVFFP	rank_001	0.9	B-C	0.957727273	B	A,7-14	YEYSLSVF	89.101	2.175	3.409		OFD1	81.0	96.0	True	16	LSV	56.169278795095416	12.03786956521739
postGMF-runs\2client\WT_analysis\more_scans\OFD1\OFD1_873-888_output	2client	WT	unknown	IEEQKEEEKIREQQVK	rank_001	0.88	C-D	0.919090909	C	B,8-15	EKIREQQV	93.494	1.601	2.659		postGMF-runs\1client\WT_analysis\more_scans\OFD1\OFD1_873-888_output	1client	WT	unknown	IEEQKEEEKIREQQVK	rank_001	0.89	B-C	0.938636364	C	A,9-16	KIREQQVK	92.49	2.01	3.193		OFD1	873.0	888.0	True	16	QQV	51.01943005181348	11.342125000000001
postGMF-runs\2client\WT_analysis\more_scans\OFD1\OFD1_881-896_output	2client	WT	unknown	KIREQQVKERRQREER	rank_001	0.87	C-D	0.980769231	D	B,1-8	KIREQQVK	91.929	1.462	3.295		postGMF-runs\1client\WT_analysis\more_scans\OFD1\OFD1_881-896_output	1client	WT	unknown	KIREQQVKERRQREER	rank_001	0.88	B-C	1.005416667	C	A,1-8	KIREQQVK	86.149	2.308	4.072		OFD1	881.0	896.0	True	16	VKE	42.33515914137676	10.16888
postGMF-runs\2client\WT_analysis\more_scans\OFD1\OFD1_889-904_output	2client	WT	unknown	ERRQREERRQSNLQEV	rank_001	0.89	C-D	0.919	C	B,8-15	RRQSNLQE	94.436	1.332	2.303		postGMF-runs\1client\WT_analysis\more_scans\OFD1\OFD1_889-904_output	1client	WT	unknown	ERRQREERRQSNLQEV	rank_001	0.9	B-C	0.957272727	B	A,4-11	QREERRQS	90.866	1.797	2.866		OFD1	889.0	904.0	True	16	LQE	29.07031828275351	8.3768
postGMF-runs\2client\WT_analysis\more_scans\OFD1\OFD1_905-920_output	2client	WT	unknown	LERERRELEKLYQERK	rank_001	0.89	C-D	0.987272727	D	A,7-14	ELEKLYQE	90.811	1.631	2.859		postGMF-runs\1client\WT_analysis\more_scans\OFD1\OFD1_905-920_output	1client	WT	unknown	LERERRELEKLYQERK	rank_002	0.86	B-C	1.055909091	B	A,7-14	ELEKLYQE	76.477	3.85	5.782		OFD1	905.0	920.0	True	16	YQE	51.649518874907486	11.42725
postGMF-runs\2client\WT_analysis\more_scans\OFD1\OFD1_945-960_output	2client	WT	unknown	QEIKDKSAHSENPLEK	rank_002	0.89	C-D	0.966923077	D	A,2-9	EIKDKSAH	91.664	1.665	3.209		postGMF-runs\1client\WT_analysis\more_scans\OFD1\OFD1_945-960_output	1client	WT	unknown	QEIKDKSAHSENPLEK	rank_001	0.9	B-C	0.97125	B	A,4-11	KDKSAHSE	90.015	2.428	3.942		OFD1	945.0	960.0	True	16	AHS	40.16106587712805	9.87516
postGMF-runs\2client\WT_analysis\more_scans\OFD1\OFD1_953-968_output	2client	WT	unknown	HSENPLEKYMKIIQQE	rank_001	0.88	C-D	0.957727273	C	A,8-15	KYMKIIQQ	94.555	1.413	2.393		postGMF-runs\1client\WT_analysis\more_scans\OFD1\OFD1_953-968_output	1client	WT	unknown	HSENPLEKYMKIIQQE	rank_001	0.89	B-C	0.973181818	B	A,8-15	KYMKIIQQ	89.024	2.13	3.255		OFD1	953.0	968.0	True	16	IQQ	0.17653589933382954	4.47325
postGMF-runs\2client\WT_analysis\more_scans\OFD1\OFD1_961-976_output	2client	WT	unknown	YMKIIQQEQDQESADK	rank_001	0.88	C-D	0.95	C	B,3-10	KIIQQEQD	89.329	2.046	3.32		postGMF-runs\1client\WT_analysis\more_scans\OFD1\OFD1_961-976_output	1client	WT	unknown	YMKIIQQEQDQESADK	rank_005	0.84	B-C	1.030454545	B	A,2-9	MKIIQQEQ	47.424	7.803	9.458		OFD1	961.0	976.0	True	16	EQD	54.07950067017425	11.75554054054054
postGMF-runs\2client\WT_analysis\more_scans\OFD1\OFD1_969-984_output	2client	WT	unknown	QDQESADKSSKKMVQE	rank_003	0.87	C-D	0.895384615	D	A,9-16	SSKKMVQE	96.352	1.25	2.173		postGMF-runs\1client\WT_analysis\more_scans\OFD1\OFD1_969-984_output	1client	WT	unknown	QDQESADKSSKKMVQE	rank_002	0.88	B-C	0.928846154	B	A,9-16	SSKKMVQE	90.922	2.23	3.873		OFD1	969.0	984.0	True	16	VQE	40.16698741672835	9.87596
postGMF-runs\2client\WT_analysis\more_scans\PAC11\PAC11_145-160_output	2client	WT	unknown	FARLETEVSASGQQAP	rank_001	0.89	C-D	0.941153846	D	A,3-10	RLETEVSA	94.861	1.385	2.355		postGMF-runs\1client\WT_analysis\more_scans\PAC11\PAC11_145-160_output	1client	WT	unknown	FARLETEVSASGQQAP	rank_001	0.9	B-C	0.965	B	A,3-10	RLETEVSA	90.374	2.166	3.694		PAC11	145.0	160.0	True	16	VSA	46.90806809770541	10.78668
postGMF-runs\2client\WT_analysis\more_scans\PAC11\PAC11_161-176_output	2client	WT	unknown	SNMQQDKDNLMQWNMV	rank_003	0.9	C-D	0.899615385	D	A,4-11	QQDKDNLM	95.296	1.409	2.281		postGMF-runs\1client\WT_analysis\more_scans\PAC11\PAC11_161-176_output	1client	WT	unknown	SNMQQDKDNLMQWNMV	rank_001	0.86	B-C	1.09	C	A,7-14	KDNLMQWN	75.791	4.541	5.942		PAC11	161.0	176.0	True	16	NLM	52.76210214655811	11.57756
postGMF-runs\2client\WT_analysis\more_scans\PAC11\PAC11_169-184_output	2client	WT	unknown	NLMQWNMVSENLQSET	rank_001	0.89	C-D	0.930384615	C	A,7-14	MVSENLQS	95.29	1.493	2.265		postGMF-runs\1client\WT_analysis\more_scans\PAC11\PAC11_169-184_output	1client	WT	unknown	NLMQWNMVSENLQSET	rank_001	0.89	B-C	0.947692308	B	A,8-15	VSENLQSE	91.906	2.286	3.666		PAC11	169.0	184.0	True	16	LQS	62.01569207994078	12.82772
postGMF-runs\2client\WT_analysis\more_scans\PAC11\PAC11_273-288_output	2client	WT	unknown	LTGKIILYELRLKQKK	rank_001	0.88	C-D	0.960454545	D	A,1-8	LTGKIILY	91.884	1.732	3.23		postGMF-runs\1client\WT_analysis\more_scans\PAC11\PAC11_273-288_output	1client	WT	unknown	LTGKIILYELRLKQKK	rank_003	0.82	B-C	1.008333333	B	A,2-9	TGKIILYE	36.0	9.03	12.551		PAC11	273.0	288.0	True	16	ILY	66.00308413520848	13.366416666666666
postGMF-runs\2client\WT_analysis\more_scans\PAC11\PAC11_313-328_output	2client	WT	unknown	AVIETSSVQDQERVLV	rank_001	0.89	C-D	0.948076923	C	B,3-10	IETSSVQD	93.186	1.542	2.638		postGMF-runs\1client\WT_analysis\more_scans\PAC11\PAC11_313-328_output	1client	WT	unknown	AVIETSSVQDQERVLV	rank_002	0.87	B-C	1.007916667	C	A,3-10	IETSSVQD	78.181	5.324	6.614		PAC11	313.0	328.0	True	16	VQD	58.542869479397986	12.358541666666667
postGMF-runs\2client\WT_analysis\more_scans\PAC11\PAC11_33-48_output	2client	WT	unknown	MGHHPTEVHAKATMVS	rank_009	0.87	C-D	1.104545455	C	B,3-10	HHPTEVHA	89.375	1.824	3.047		postGMF-runs\1client\WT_analysis\more_scans\PAC11\PAC11_33-48_output	1client	WT	unknown	MGHHPTEVHAKATMVS	rank_003	0.84	B-C	0.966363636	B	A,8-15	VHAKATMV	53.187	8.5	11.08		PAC11	33.0	48.0	True	16	VHA	68.0920799407846	13.64864
postGMF-runs\2client\WT_analysis\more_scans\PAC11\PAC11_361-376_output	2client	WT	unknown	LSLENDTCTYTERLQR	rank_001	0.89	C-D	0.977727273	C	A,4-11	ENDTCTYT	94.596	1.358	2.592		postGMF-runs\1client\WT_analysis\more_scans\PAC11\PAC11_361-376_output	1client	WT	unknown	LSLENDTCTYTERLQR	rank_001	0.86	B-C	1.049545455	B	A,4-11	ENDTCTYT	77.545	4.498	7.284		PAC11	361.0	376.0	True	16	TYT	63.36627441502137	13.010183673469388
postGMF-runs\2client\WT_analysis\more_scans\PAC11\PAC11_377-392_output	2client	WT	unknown	LAKFDEVGIACMAYTS	rank_001	0.88	C-D	1.044545455	D	B,4-11	FDEVGIAC	93.367	1.462	2.372		postGMF-runs\1client\WT_analysis\more_scans\PAC11\PAC11_377-392_output	1client	WT	unknown	LAKFDEVGIACMAYTS	rank_001	0.88	B-C	1.11	C	A,5-12	DEVGIACM	84.264	2.806	4.254		PAC11	377.0	392.0	True	16	IAC	52.23686158401185	11.5066
postGMF-runs\2client\WT_analysis\more_scans\PAC11\PAC11_41-56_output	2client	WT	unknown	HAKATMVSVSVQTDME	rank_001	0.9	C-D	0.902307692	D	A,6-13	MVSVSVQT	97.626	1.178	1.538		postGMF-runs\1client\WT_analysis\more_scans\PAC11\PAC11_41-56_output	1client	WT	unknown	HAKATMVSVSVQTDME	rank_001	0.91	B-C	0.924615385	C	A,6-13	MVSVSVQT	97.359	1.204	1.597		PAC11	41.0	56.0	True	16	VQT	27.094004441154702	8.1098
postGMF-runs\2client\WT_analysis\more_scans\PAC11\PAC11_425-440_output	2client	WT	unknown	NGFQPAENHSTRVTGL	rank_001	0.89	C-D	0.929615385	D	A,7-14	ENHSTRVT	92.446	1.72	2.866		postGMF-runs\1client\WT_analysis\more_scans\PAC11\PAC11_425-440_output	1client	WT	unknown	NGFQPAENHSTRVTGL	rank_001	0.86	B-C	0.959090909	C	A,7-14	ENHSTRVT	67.725	6.061	9.07		PAC11	425.0	440.0	True	16	TRV	70.78750308413522	14.012791666666667
postGMF-runs\2client\WT_analysis\more_scans\PAC11\PAC11_449-464_output	2client	WT	unknown	RLMLLLSCSTDWTVRL	rank_001	0.9	C-D	0.951538462	C	B,5-12	LLSCSTDW	94.623	1.448	2.349		postGMF-runs\1client\WT_analysis\more_scans\PAC11\PAC11_449-464_output	1client	WT	unknown	RLMLLLSCSTDWTVRL	rank_001	0.87	B-C	0.987307692	C	A,7-14	SCSTDWTV	74.301	4.732	8.176		PAC11	449.0	464.0	True	16	TDW	69.04278312361215	13.777080000000002
postGMF-runs\2client\WT_analysis\more_scans\PAC11\PAC11_518-533_output	2client	WT	unknown	WAFDAKTSLYTATVIS	rank_001	0.89	C-D	0.958846154	D	A,9-16	LYTATVIS	93.79	1.435	2.397		postGMF-runs\1client\WT_analysis\more_scans\PAC11\PAC11_518-533_output	1client	WT	unknown	WAFDAKTSLYTATVIS	rank_001	0.84	B-C	1.035909091	B	A,5-12	AKTSLYTA	54.196	8.574	10.353		PAC11	518.0	533.0	True	16	VIS	69.24559585492229	13.804480000000002
postGMF-runs\2client\WT_analysis\more_scans\PAC11\PAC11_65-80_output	2client	WT	unknown	QSAYLRRKEVITYDKG	rank_002	0.9	C-D	0.93	D	B,7-14	RKEVITYD	96.898	1.212	1.763		postGMF-runs\1client\WT_analysis\more_scans\PAC11\PAC11_65-80_output	1client	WT	unknown	QSAYLRRKEVITYDKG	rank_001	0.9	B-C	0.9555	B	A,6-13	RRKEVITY	91.146	2.013	3.442		PAC11	65.0	80.0	True	16	TYD	46.6217616580311	10.748000000000001
postGMF-runs\2client\WT_analysis\more_scans\PAC11\PAC11_73-88_output	2client	WT	unknown	EVITYDKGIQTDQIEE	rank_005	0.91	C-D	0.877727273	D	B,4-11	TYDKGIQT	98.399	1.052	1.264		postGMF-runs\1client\WT_analysis\more_scans\PAC11\PAC11_73-88_output	1client	WT	unknown	EVITYDKGIQTDQIEE	rank_004	0.92	B-C	0.927272727	B	A,4-11	TYDKGIQT	97.554	1.191	1.542		PAC11	73.0	88.0	True	16	IQT	-17.909992598075497	2.02976
postGMF-runs\2client\WT_analysis\more_scans\PAC11\PAC11_81-96_output	2client	WT	unknown	IQTDQIEEEQLQENEN	rank_001	0.89	C-D	0.927272727	C	B,6-13	IEEEQLQE	94.695	1.405	2.346		postGMF-runs\1client\WT_analysis\more_scans\PAC11\PAC11_81-96_output	1client	WT	unknown	IQTDQIEEEQLQENEN	rank_001	0.89	B-C	0.954583333	B	A,6-13	IEEEQLQE	87.734	2.259	4.195		PAC11	81.0	96.0	True	16	LQE	55.9058475203553	12.00228
postGMF-runs\2client\WT_analysis\more_scans\PAC11\PAC11_9-24_output	2client	WT	unknown	EKRRQLKELRERRKQA	rank_001	0.89	C-D	0.87625	D	B,9-16	LRERRKQA	97.969	1.092	1.452		postGMF-runs\1client\WT_analysis\more_scans\PAC11\PAC11_9-24_output	1client	WT	unknown	EKRRQLKELRERRKQA	rank_001	0.9	B-C	0.91875	C	A,9-16	LRERRKQA	96.415	1.375	2.052		PAC11	9.0	24.0	True	16	KQA	54.726196083709034	11.84290909090909
postGMF-runs\2client\WT_analysis\more_scans\PAK1\PAK1_105-120_output	2client	WT	unknown	RLLQTSNITKSEQKKN	rank_002	0.88	C-D	0.925384615	C	A,2-9	LLQTSNIT	94.967	1.439	2.186		postGMF-runs\1client\WT_analysis\more_scans\PAK1\PAK1_105-120_output	1client	WT	unknown	RLLQTSNITKSEQKKN	rank_001	0.89	B-C	0.950416667	B	A,2-9	LLQTSNIT	91.589	2.05	3.118		PAK1	105.0	120.0	True	16	NIT	52.81259032110253	11.584380952380952
postGMF-runs\2client\WT_analysis\more_scans\PAK1\PAK1_129-144_output	2client	WT	unknown	EFYNSKKTSNSQKYMS	rank_001	0.89	C-D	0.929230769	C	B,3-10	YNSKKTSN	91.142	1.677	3.021		postGMF-runs\1client\WT_analysis\more_scans\PAK1\PAK1_129-144_output	1client	WT	unknown	EFYNSKKTSNSQKYMS	rank_001	0.89	B-C	0.952307692	C	A,2-9	FYNSKKTS	85.702	2.786	4.984		PAK1	129.0	144.0	True	16	TSN	57.11496357473995	12.165631578947368
postGMF-runs\2client\WT_analysis\more_scans\PAK1\PAK1_17-32_output	2client	WT	unknown	MRNTSTMIGAGSKDAG	rank_002	0.89	C-D	0.972692308	D	A,3-10	NTSTMIGA	91.32	1.59	2.952		postGMF-runs\1client\WT_analysis\more_scans\PAK1\PAK1_17-32_output	1client	WT	unknown	MRNTSTMIGAGSKDAG	rank_001	0.89	B-C	1.026818182	B	A,4-11	TSTMIGAG	85.515	1.991	3.731		PAK1	17.0	32.0	True	16	IGA	36.46099185788305	9.37528
postGMF-runs\2client\WT_analysis\more_scans\PAK1\PAK1_193-208_output	2client	WT	unknown	RPEHTKSVYTRSVIEP	rank_001	0.91	C-D	0.945454545	C	A,5-12	TKSVYTRS	97.268	1.17	1.7		postGMF-runs\1client\WT_analysis\more_scans\PAK1\PAK1_193-208_output	1client	WT	unknown	RPEHTKSVYTRSVIEP	rank_001	0.91	B-C	0.950909091	B	A,5-12	TKSVYTRS	92.921	2.424	3.309		PAK1	193.0	208.0	True	16	TRS	24.311472982975577	7.73388
postGMF-runs\2client\WT_analysis\more_scans\PAK1\PAK1_209-224_output	2client	WT	unknown	LPVTPTRDVATSPISP	rank_001	0.89	C-D	0.948636364	D	B,5-12	PTRDVATS	92.75	1.566	3.107		postGMF-runs\1client\WT_analysis\more_scans\PAK1\PAK1_209-224_output	1client	WT	unknown	LPVTPTRDVATSPISP	rank_001	0.89	B-C	0.983636364	B	A,5-12	PTRDVATS	88.249	2.778	4.616		PAK1	209.0	224.0	True	16	TSP	48.178238341968914	10.95828
postGMF-runs\2client\WT_analysis\more_scans\PAK1\PAK1_241-256_output	2client	WT	unknown	KQKKKPKMSDEEILEK	rank_008	0.83	C-D	1.258461538	D	B,8-15	MSDEEILE	87.336	1.956	3.13		postGMF-runs\1client\WT_analysis\more_scans\PAK1\PAK1_241-256_output	1client	WT	unknown	KQKKKPKMSDEEILEK	rank_001	0.88	B-C	1.067727273	C	A,8-15	MSDEEILE	89.508	2.162	2.97		PAK1	241.0	256.0	True	16	ILE	41.12151492721441	10.004916666666666
postGMF-runs\2client\WT_analysis\more_scans\PAK1\PAK1_249-264_output	2client	WT	unknown	SDEEILEKLRSIVSVG	rank_001	0.9	C-D	0.948846154	D	B,9-16	LRSIVSVG	92.953	1.42	2.981		postGMF-runs\1client\WT_analysis\more_scans\PAK1\PAK1_249-264_output	1client	WT	unknown	SDEEILEKLRSIVSVG	rank_002	0.87	B-C	0.987272727	B	A,9-16	LRSIVSVG	82.781	4.226	5.987		PAK1	249.0	264.0	True	16	SVG	44.92639912464198	10.518956521739131
postGMF-runs\2client\WT_analysis\more_scans\PAK1\PAK1_25-40_output	2client	WT	unknown	GAGSKDAGTLNHGSKP	rank_001	0.89	C-D	0.925454545	D	A,4-11	SKDAGTLN	92.789	1.564	2.923		postGMF-runs\1client\WT_analysis\more_scans\PAK1\PAK1_25-40_output	1client	WT	unknown	GAGSKDAGTLNHGSKP	rank_004	0.88	B-C	1.037727273	C	A,4-11	SKDAGTLN	88.055	1.879	3.74		PAK1	25.0	40.0	True	16	TLN	32.52316802368616	8.84328
postGMF-runs\2client\WT_analysis\more_scans\PAK1\PAK1_257-272_output	2client	WT	unknown	LRSIVSVGDPKKKYTR	rank_001	0.88	C-D	0.945384615	D	A,1-8	LRSIVSVG	92.594	1.481	3.291		postGMF-runs\1client\WT_analysis\more_scans\PAK1\PAK1_257-272_output	1client	WT	unknown	LRSIVSVGDPKKKYTR	rank_001	0.89	B-C	0.95625	B	A,1-8	LRSIVSVG	91.249	1.6	3.506		PAK1	257.0	272.0	True	16	SVG	37.11887490747594	9.46416
postGMF-runs\2client\WT_analysis\more_scans\PAK1\PAK1_265-280_output	2client	WT	unknown	DPKKKYTRFEKIGQGA	rank_004	0.89	C-D	0.885384615	C	B,9-16	FEKIGQGA	95.764	1.266	2.368		postGMF-runs\1client\WT_analysis\more_scans\PAK1\PAK1_265-280_output	1client	WT	unknown	DPKKKYTRFEKIGQGA	rank_002	0.9	B-C	0.898333333	C	A,8-15	RFEKIGQG	93.196	1.464	2.778		PAK1	265.0	280.0	True	16	QGA	53.49962990377499	11.677200000000001
postGMF-runs\2client\WT_analysis\more_scans\PAK1\PAK1_289-304_output	2client	WT	unknown	DVATGQEVAIKQMNLQ	rank_001	0.9	C-D	0.894090909	C	B,1-8	DVATGQEV	95.932	1.262	2.549		postGMF-runs\1client\WT_analysis\more_scans\PAK1\PAK1_289-304_output	1client	WT	unknown	DVATGQEVAIKQMNLQ	rank_001	0.84	B-C	0.933333333	C	A,3-10	ATGQEVAI	49.017	8.411	11.128		PAK1	289.0	304.0	True	16	QEV	68.28798210939101	13.675106382978724
postGMF-runs\2client\WT_analysis\more_scans\PAK1\PAK1_305-320_output	2client	WT	unknown	QQPKKELIINEILVMR	rank_002	0.91	C-D	0.872272727	C	B,7-14	LIINEILV	98.384	1.074	1.241		postGMF-runs\1client\WT_analysis\more_scans\PAK1\PAK1_305-320_output	1client	WT	unknown	QQPKKELIINEILVMR	rank_002	0.91	B-C	0.887727273	C	A,7-14	LIINEILV	98.116	1.113	1.276		PAK1	305.0	320.0	True	16	ILV	35.998489403163184	9.312795918367346
postGMF-runs\2client\WT_analysis\more_scans\PAK1\PAK1_313-328_output	2client	WT	unknown	INEILVMRENKNPNIV	rank_003	0.88	C-D	0.947692308	C	A,1-8	INEILVMR	90.719	1.747	3.1		postGMF-runs\1client\WT_analysis\more_scans\PAK1\PAK1_313-328_output	1client	WT	unknown	INEILVMRENKNPNIV	rank_001	0.86	B-C	0.949583333	C	A,4-11	ILVMRENK	56.165	6.992	9.981		PAK1	313.0	328.0	True	16	VMR	67.94701455711818	13.629041666666666
postGMF-runs\2client\WT_analysis\more_scans\PAK1\PAK1_345-360_output	2client	WT	unknown	EYLAGGSLTDVVTETC	rank_001	0.9	C-D	0.895	D	A,9-16	TDVVTETC	97.42	1.129	1.743		postGMF-runs\1client\WT_analysis\more_scans\PAK1\PAK1_345-360_output	1client	WT	unknown	EYLAGGSLTDVVTETC	rank_003	0.91	B-C	0.893333333	B	A,8-15	LTDVVTET	97.999	1.104	1.385		PAK1	345.0	360.0	True	16	SLT	38.32657290895632	9.62732
postGMF-runs\2client\WT_analysis\more_scans\PAK1\PAK1_353-368_output	2client	WT	unknown	TDVVTETCMDEGQIAA	rank_003	0.9	C-D	0.899090909	C	A,2-9	DVVTETCM	96.22	1.201	2.009		postGMF-runs\1client\WT_analysis\more_scans\PAK1\PAK1_353-368_output	1client	WT	unknown	TDVVTETCMDEGQIAA	rank_006	0.9	B-C	0.885454545	C	A,1-8	TDVVTETC	96.844	1.282	1.725		PAK1	353.0	368.0	True	16	TCM	24.314613973546173	7.734304347826088
postGMF-runs\2client\WT_analysis\more_scans\PAK1\PAK1_361-376_output	2client	WT	unknown	MDEGQIAAVCRECLQA	rank_006	0.89	C-D	0.878076923	D	B,9-16	VCRECLQA	97.93	1.146	1.569		postGMF-runs\1client\WT_analysis\more_scans\PAK1\PAK1_361-376_output	1client	WT	unknown	MDEGQIAAVCRECLQA	rank_001	0.89	B-C	0.96125	B	A,5-12	QIAAVCRE	77.679	4.419	6.275		PAK1	361.0	376.0	True	16	LQA	72.71650629163581	14.273399999999999
postGMF-runs\2client\WT_analysis\more_scans\PAK1\PAK1_369-384_output	2client	WT	unknown	VCRECLQALEFLHSNQ	rank_001	0.88	C-D	0.902727273	D	A,1-8	VCRECLQA	94.274	1.443	2.411		postGMF-runs\1client\WT_analysis\more_scans\PAK1\PAK1_369-384_output	1client	WT	unknown	VCRECLQALEFLHSNQ	rank_002	0.85	B-C	0.927307692	C	A,1-8	VCRECLQA	49.758	6.788	11.526		PAK1	369.0	384.0	True	16	LQA	65.01839093548938	13.233384615384615
postGMF-runs\2client\WT_analysis\more_scans\PAK1\PAK1_377-392_output	2client	WT	unknown	LEFLHSNQVIHRDIKS	rank_001	0.9	C-D	0.897307692	D	B,8-15	QVIHRDIK	96.601	1.188	1.99		postGMF-runs\1client\WT_analysis\more_scans\PAK1\PAK1_377-392_output	1client	WT	unknown	LEFLHSNQVIHRDIKS	rank_001	0.9	B-C	0.926153846	C	A,9-16	VIHRDIKS	94.931	1.486	2.205		PAK1	377.0	392.0	True	16	SNQ	7.140569275284302	5.414090909090909
postGMF-runs\2client\WT_analysis\more_scans\PAK1\PAK1_393-408_output	2client	WT	unknown	DNILLGMDGSVKLTDF	rank_005	0.92	C-D	0.937307692	C	A,1-8	DNILLGMD	95.295	1.355	1.916		postGMF-runs\1client\WT_analysis\more_scans\PAK1\PAK1_393-408_output	1client	WT	unknown	DNILLGMDGSVKLTDF	rank_001	0.9	B-C	0.930454545	B	A,1-8	DNILLGMD	79.095	3.289	5.348		PAK1	393.0	408.0	True	16		53.48622419606876	11.67538888888889
postGMF-runs\2client\WT_analysis\more_scans\PAK1\PAK1_401-416_output	2client	WT	unknown	GSVKLTDFGFCAQITP	rank_001	0.9	C-D	0.94	C	B,5-12	LTDFGFCA	91.728	1.658	2.56		postGMF-runs\1client\WT_analysis\more_scans\PAK1\PAK1_401-416_output	1client	WT	unknown	GSVKLTDFGFCAQITP	rank_001	0.87	B-C	0.935454545	C	A,6-13	TDFGFCAQ	67.414	5.493	8.265		PAK1	401.0	416.0	True	16	FCA	62.53205033308661	12.89748
postGMF-runs\2client\WT_analysis\more_scans\PAK1\PAK1_433-448_output	2client	WT	unknown	PEVVTRKAYGPKVDIW	rank_001	0.88	C-D	0.882272727	D	A,1-8	PEVVTRKA	95.445	1.258	2.471		postGMF-runs\1client\WT_analysis\more_scans\PAK1\PAK1_433-448_output	1client	WT	unknown	PEVVTRKAYGPKVDIW	rank_001	0.86	B-C	0.924090909	C	A,9-16	YGPKVDIW	66.569	4.777	7.574		PAK1	433.0	448.0	True	16		68.34576642100859	13.68291304347826
postGMF-runs\2client\WT_analysis\more_scans\PAK1\PAK1_441-456_output	2client	WT	unknown	YGPKVDIWSLGIMAIE	rank_002	0.92	C-D	0.858076923	C	A,4-11	KVDIWSLG	98.494	1.029	1.288		postGMF-runs\1client\WT_analysis\more_scans\PAK1\PAK1_441-456_output	1client	WT	unknown	YGPKVDIWSLGIMAIE	rank_001	0.92	B-C	0.893076923	B	A,4-11	KVDIWSLG	97.994	1.123	1.463		PAK1	441.0	456.0	True	16	SLG	20.004145077720207	7.15196
postGMF-runs\2client\WT_analysis\more_scans\PAK1\PAK1_449-464_output	2client	WT	unknown	SLGIMAIEMIEGEPPY	rank_001	0.9	C-D	0.90375	D	B,2-9	LGIMAIEM	95.89	1.281	1.828		postGMF-runs\1client\WT_analysis\more_scans\PAK1\PAK1_449-464_output	1client	WT	unknown	SLGIMAIEMIEGEPPY	rank_001	0.89	B-C	0.976818182	B	A,2-9	LGIMAIEM	87.516	2.193	2.948		PAK1	449.0	464.0	True	16	IEM	35.30392301998519	9.21896
postGMF-runs\2client\WT_analysis\more_scans\PAK1\PAK1_465-480_output	2client	WT	unknown	LNENPLRALYLIATNG	rank_002	0.89	C-D	0.896153846	C	B,9-16	LYLIATNG	97.358	1.178	1.695		postGMF-runs\1client\WT_analysis\more_scans\PAK1\PAK1_465-480_output	1client	WT	unknown	LNENPLRALYLIATNG	rank_001	0.9	B-C	0.936538462	B	A,2-9	NENPLRAL	89.616	1.934	3.479		PAK1	465.0	480.0	True	16	TNG	51.277276091783854	11.376959999999999
postGMF-runs\2client\WT_analysis\more_scans\PAK1\PAK1_473-488_output	2client	WT	unknown	LYLIATNGTPELQNPE	rank_001	0.9	C-D	0.896538462	D	B,2-9	YLIATNGT	96.656	1.211	2.034		postGMF-runs\1client\WT_analysis\more_scans\PAK1\PAK1_473-488_output	1client	WT	unknown	LYLIATNGTPELQNPE	rank_003	0.88	B-C	0.917272727	B	A,1-8	LYLIATNG	77.524	3.788	6.521		PAK1	473.0	488.0	True	16	NGT	47.582695945390256	10.877822222222223
postGMF-runs\2client\WT_analysis\more_scans\PAK1\PAK1_505-520_output	2client	WT	unknown	DVEKRGSAKELLQHQF	rank_009	0.88	C-D	0.969545455	C	B,7-14	SAKELLQH	93.071	1.592	2.459		postGMF-runs\1client\WT_analysis\more_scans\PAK1\PAK1_505-520_output	1client	WT	unknown	DVEKRGSAKELLQHQF	rank_001	0.89	B-C	0.932727273	B	A,7-14	SAKELLQH	86.906	2.581	4.167		PAK1	505.0	520.0	True	16	LQH	60.60162842339009	12.636680000000002
postGMF-runs\2client\WT_analysis\more_scans\PAK1\PAK1_81-96_output	2client	WT	unknown	FEHTIHVGFDAVTGEF	rank_001	0.92	C-D	0.915909091	D	A,3-10	HTIHVGFD	95.219	1.38	2.518		postGMF-runs\1client\WT_analysis\more_scans\PAK1\PAK1_81-96_output	1client	WT	unknown	FEHTIHVGFDAVTGEF	rank_001	0.89	B-C	0.916363636	C	A,4-11	TIHVGFDA	76.243	4.703	6.672		PAK1	81.0	96.0	True	16	FDA	65.60059215396002	13.31204
postGMF-runs\2client\WT_analysis\more_scans\PAK1\PAK1_89-104_output	2client	WT	unknown	FDAVTGEFTGMPEQWA	rank_001	0.89	C-D	0.925454545	D	B,2-9	DAVTGEFT	88.51	1.911	3.116		postGMF-runs\1client\WT_analysis\more_scans\PAK1\PAK1_89-104_output	1client	WT	unknown	FDAVTGEFTGMPEQWA	rank_001	0.85	B-C	0.924545455	C	A,5-12	TGEFTGMP	43.45	9.21	12.24		PAK1	89.0	104.0	True	16	FTG	78.67793836923916	15.07878947368421
postGMF-runs\2client\WT_analysis\more_scans\RAVP\RAVP_121-136_output	2client	WT	unknown	TVEEIVSYVTVNFPNP	rank_002	0.9	C-D	0.97	D	A,5-12	IVSYVTVN	93.298	1.812	2.765		postGMF-runs\1client\WT_analysis\more_scans\RAVP\RAVP_121-136_output	1client	WT	unknown	TVEEIVSYVTVNFPNP	rank_001	0.89	B-C	0.974545455	C	A,5-12	IVSYVTVN	86.18	3.064	4.431		RAVP	121.0	136.0	True	16	VTV	56.33989637305701	12.060920000000001
postGMF-runs\2client\WT_analysis\more_scans\RAVP\RAVP_137-152_output	2client	WT	unknown	PRRSSEDKSTQTTGRE	rank_001	0.9	C-D	0.888076923	D	B,5-12	SEDKSTQT	97.547	1.125	1.699		postGMF-runs\1client\WT_analysis\more_scans\RAVP\RAVP_137-152_output	1client	WT	unknown	PRRSSEDKSTQTTGRE	rank_001	0.91	B-C	0.912916667	B	A,5-12	SEDKSTQT	96.999	1.2	1.859		RAVP	137.0	152.0	True	16	TQT	6.547619142857127	6.249708333333333
postGMF-runs\2client\WT_analysis\more_scans\RAVP\RAVP_217-232_output	2client	WT	unknown	SRSSGIFLYNFEQLKM	rank_001	0.9	C-D	0.942272727	D	A,2-9	RSSGIFLY	95.031	1.376	1.864		postGMF-runs\1client\WT_analysis\more_scans\RAVP\RAVP_217-232_output	1client	WT	unknown	SRSSGIFLYNFEQLKM	rank_001	0.88	B-C	0.989545455	C	A,2-9	RSSGIFLY	69.971	4.217	7.837		RAVP	217.0	232.0	True	16	FLY	57.71576609918579	12.2468
postGMF-runs\2client\WT_analysis\more_scans\RAVP\RAVP_265-280_output	2client	WT	unknown	WVALANSKKFQLLVEA	rank_001	0.89	C-D	0.922727273	D	A,7-14	SKKFQLLV	95.038	1.49	2.365		postGMF-runs\1client\WT_analysis\more_scans\RAVP\RAVP_265-280_output	1client	WT	unknown	WVALANSKKFQLLVEA	rank_001	0.89	B-C	0.988636364	C	A,8-15	KKFQLLVE	85.913	3.15	3.917		RAVP	265.0	280.0	True	16	LLV	66.76733283987171	13.469666666666667
postGMF-runs\2client\WT_analysis\more_scans\RAVP\RAVP_281-296_output	2client	WT	unknown	DKLSKIMQDDLNRYTS	rank_002	0.89	C-D	0.943846154	C	A,1-8	DKLSKIMQ	92.783	1.611	3.112		postGMF-runs\1client\WT_analysis\more_scans\RAVP\RAVP_281-296_output	1client	WT	unknown	DKLSKIMQDDLNRYTS	rank_001	0.89	B-C	0.939	C	A,2-9	KLSKIMQD	88.805	2.3	4.011		RAVP	281.0	296.0	True	16	MQD	15.833985407634561	6.588571428571429
postGMF-runs\2client\WT_analysis\more_scans\RAVP\RAVP_282-297_output	2client	WT	unknown	KLSKIMQDDLNRYTSC	rank_001	0.89	C-D	0.963181818	C	B,6-13	MQDDLNRY	90.695	1.931	2.841		postGMF-runs\1client\WT_analysis\more_scans\RAVP\RAVP_282-297_output	1client	WT	unknown	KLSKIMQDDLNRYTSC	rank_001	0.86	B-C	1.025454545	C	A,2-9	LSKIMQDD	72.67	4.559	7.168		RAVP	282.0	297.0	True	16	NRY	57.82087342709105	12.261000000000001
postGMF-runs\2client\WT_analysis\more_scans\RAVP\RAVP_65-80_output	2client	WT	unknown	NLGEMVRVGEGKYRED	rank_003	0.87	C-D	0.955416667	C	A,2-9	LGEMVRVG	91.22	1.642	3.253		postGMF-runs\1client\WT_analysis\more_scans\RAVP\RAVP_65-80_output	1client	WT	unknown	NLGEMVRVGEGKYRED	rank_001	0.83	B-C	0.968076923	C	A,4-11	EMVRVGEG	48.54	9.538	11.151		RAVP	65.0	80.0	True	16	VRV	71.57470656656446	14.119142857142858
postGMF-runs\2client\WT_analysis\more_scans\RAVP\RAVP_73-88_output	2client	WT	unknown	GEGKYREDFQMDEGED	rank_002	0.87	C-D	1.037272727	D	A,6-13	REDFQMDE	88.578	1.852	3.217		postGMF-runs\1client\WT_analysis\more_scans\RAVP\RAVP_73-88_output	1client	WT	unknown	GEGKYREDFQMDEGED	rank_001	0.85	B-C	1.006	B	A,6-13	REDFQMDE	60.665	6.448	9.545		RAVP	73.0	88.0	True	16	MDE	62.29933382679498	12.86604
postGMF-runs\2client\WT_analysis\more_scans\RAVP\RAVP_89-104_output	2client	WT	unknown	PNLLFQSYLDNVGVQI	rank_001	0.88	C-D	0.913181818	C	A,9-16	LDNVGVQI	96.234	1.279	2.179		postGMF-runs\1client\WT_analysis\more_scans\RAVP\RAVP_89-104_output	1client	WT	unknown	PNLLFQSYLDNVGVQI	rank_001	0.89	B-C	0.942272727	C	A,9-16	LDNVGVQI	92.966	2.0	3.272		RAVP	89.0	104.0	True	16	VQI	48.59333826794967	11.01436
postGMF-runs\2client\WT_analysis\more_scans\RAVP\RAVP_97-112_output	2client	WT	unknown	LDNVGVQIVRQMRSGE	rank_001	0.89	C-D	0.930909091	C	A,1-8	LDNVGVQI	95.625	1.357	2.397		postGMF-runs\1client\WT_analysis\more_scans\RAVP\RAVP_97-112_output	1client	WT	unknown	LDNVGVQIVRQMRSGE	rank_001	0.89	B-C	0.934545455	C	A,1-8	LDNVGVQI	93.671	1.616	2.711		RAVP	97.0	112.0	True	16	VQI	22.034923625597198	7.426318181818181
postGMF-runs\2client\WT_analysis\more_scans\RavL\RavL_1073-1088_output	2client	WT	unknown	EIHGISRMTQTPQRVG	rank_002	0.9	C-D	0.878461538	D	A,4-11	GISRMTQT	96.4	1.177	2.25		postGMF-runs\1client\WT_analysis\more_scans\RavL\RavL_1073-1088_output	1client	WT	unknown	EIHGISRMTQTPQRVG	rank_001	0.9	B-C	0.905384615	B	A,4-11	GISRMTQT	95.846	1.223	2.382		RavL	1073.0	1088.0	True	16	TQT	4.395604285714283	9.37925
postGMF-runs\2client\WT_analysis\more_scans\RavL\RavL_1209-1224_output	2client	WT	unknown	LAQALIRNIMSLTGPD	rank_001	0.89	C-D	0.915	D	A,6-13	IRNIMSLT	94.819	1.459	2.316		postGMF-runs\1client\WT_analysis\more_scans\RavL\RavL_1209-1224_output	1client	WT	unknown	LAQALIRNIMSLTGPD	rank_005	0.83	B-C	0.989166667	C	A,6-13	IRNIMSLT	43.783	8.269	11.785		RavL	1209.0	1224.0	True	16	SLT	65.71250925240561	13.32716
postGMF-runs\2client\WT_analysis\more_scans\RavL\RavL_1233-1248_output	2client	WT	unknown	FKRTGSALHRFKSARY	rank_001	0.89	C-D	0.947692308	D	B,1-8	FKRTGSAL	94.228	1.489	2.685		postGMF-runs\1client\WT_analysis\more_scans\RavL\RavL_1233-1248_output	1client	WT	unknown	FKRTGSALHRFKSARY	rank_001	0.89	B-C	0.953333333	C	A,2-9	KRTGSALH	89.772	2.467	3.74		RavL	1233.0	1248.0	True	16	ALH	37.87731310140637	9.566625
postGMF-runs\2client\WT_analysis\more_scans\RavL\RavL_1241-1256_output	2client	WT	unknown	HRFKSARYSEGGYSSV	rank_003	0.88	C-D	0.957272727	C	A,8-15	YSEGGYSS	90.367	1.59	3.076		postGMF-runs\1client\WT_analysis\more_scans\RavL\RavL_1241-1256_output	1client	WT	unknown	HRFKSARYSEGGYSSV	rank_001	0.89	B-C	0.957727273	B	A,8-15	YSEGGYSS	82.354	2.619	4.255		RavL	1241.0	1256.0	True	16	YSS	53.35484826054775	11.65764
postGMF-runs\2client\WT_analysis\more_scans\RavL\RavL_1257-1272_output	2client	WT	unknown	CPNLLSHISVSTDTMS	rank_002	0.89	C-D	0.932307692	D	A,7-14	HISVSTDT	93.984	1.377	2.824		postGMF-runs\1client\WT_analysis\more_scans\RavL\RavL_1257-1272_output	1client	WT	unknown	CPNLLSHISVSTDTMS	rank_001	0.87	B-C	0.975909091	B	A,7-14	HISVSTDT	79.249	4.615	6.894		RavL	1257.0	1272.0	True	16	TDT	58.320355292376014	12.328479999999999
postGMF-runs\2client\WT_analysis\more_scans\RavL\RavL_1281-1296_output	2client	WT	unknown	YDFMFQPLMLYAQTWT	rank_001	0.89	C-D	0.934545455	C	A,9-16	MLYAQTWT	95.814	1.442	2.386		postGMF-runs\1client\WT_analysis\more_scans\RavL\RavL_1281-1296_output	1client	WT	unknown	YDFMFQPLMLYAQTWT	rank_001	0.83	B-C	0.990909091	B	A,7-14	PLMLYAQT	43.765	9.293	12.215		RavL	1281.0	1296.0	True	16	TWT	76.64561230364342	14.804222222222224
postGMF-runs\2client\WT_analysis\more_scans\RavL\RavL_1305-1320_output	2client	WT	unknown	RLRDSTFHWHLRCNRC	rank_001	0.88	C-D	1.012307692	D	A,2-9	LRDSTFHW	90.939	1.767	3.011		postGMF-runs\1client\WT_analysis\more_scans\RavL\RavL_1305-1320_output	1client	WT	unknown	RLRDSTFHWHLRCNRC	rank_001	0.86	B-C	0.983181818	B	A,4-11	DSTFHWHL	70.499	5.785	8.526		RavL	1305.0	1320.0	True	16	FHW	53.760609425117195	11.712458333333332
postGMF-runs\2client\WT_analysis\more_scans\RavL\RavL_1345-1360_output	2client	WT	unknown	SRMVSGAVPHFQRLPD	rank_002	0.89	C-D	0.960769231	D	B,2-9	RMVSGAVP	91.06	1.683	3.146		postGMF-runs\1client\WT_analysis\more_scans\RavL\RavL_1345-1360_output	1client	WT	unknown	SRMVSGAVPHFQRLPD	rank_001	0.89	B-C	1.01	B	A,2-9	RMVSGAVP	88.765	1.882	3.519		RavL	1345.0	1360.0	True	16	VPH	28.769207994078457	8.33612
postGMF-runs\2client\WT_analysis\more_scans\RavL\RavL_1433-1448_output	2client	WT	unknown	CFLTRMTNININRPLE	rank_001	0.91	C-D	0.926363636	C	A,4-11	TRMTNINI	97.024	1.188	1.632		postGMF-runs\1client\WT_analysis\more_scans\RavL\RavL_1433-1448_output	1client	WT	unknown	CFLTRMTNININRPLE	rank_001	0.9	B-C	1.004090909	B	A,4-11	TRMTNINI	88.961	2.358	3.448		RavL	1433.0	1448.0	True	16	INI	50.262324204293115	11.23984
postGMF-runs\2client\WT_analysis\more_scans\RavL\RavL_1441-1456_output	2client	WT	unknown	ININRPLELVSGVISY	rank_001	0.89	C-D	0.915454545	C	B,8-15	ELVSGVIS	95.236	1.334	2.473		postGMF-runs\1client\WT_analysis\more_scans\RavL\RavL_1441-1456_output	1client	WT	unknown	ININRPLELVSGVISY	rank_003	0.82	B-C	0.979090909	C	A,8-15	ELVSGVIS	37.015	9.256	12.291		RavL	1441.0	1456.0	True	16	VIS	71.67357512953367	14.1325
postGMF-runs\2client\WT_analysis\more_scans\RavL\RavL_1505-1520_output	2client	WT	unknown	YLQHVLRYEREIITAS	rank_001	0.9	C-D	0.966818182	D	A,7-14	RYEREIIT	95.376	1.348	2.111		postGMF-runs\1client\WT_analysis\more_scans\RavL\RavL_1505-1520_output	1client	WT	unknown	YLQHVLRYEREIITAS	rank_002	0.83	B-C	1.026818182	B	A,7-14	RYEREIIT	49.165	9.963	10.499		RavL	1505.0	1520.0	True	16	IIT	68.8344839045907	13.748938775510204
postGMF-runs\2client\WT_analysis\more_scans\RavL\RavL_1553-1568_output	2client	WT	unknown	RVERNLSKSMRDNLRQ	rank_008	0.88	C-D	0.945769231	D	B,1-8	RVERNLSK	91.604	1.52	3.167		postGMF-runs\1client\WT_analysis\more_scans\RavL\RavL_1553-1568_output	1client	WT	unknown	RVERNLSKSMRDNLRQ	rank_002	0.89	B-C	0.979166667	C	A,1-8	RVERNLSK	86.969	2.267	4.385		RavL	1553.0	1568.0	True	16	LSK	41.61822160718309	10.072021739130435
postGMF-runs\2client\WT_analysis\more_scans\RavL\RavL_1593-1608_output	2client	WT	unknown	RLLKDSLRRTRWVDQE	rank_001	0.9	C-D	0.940454545	C	B,3-10	LKDSLRRT	95.626	1.438	2.186		postGMF-runs\1client\WT_analysis\more_scans\RavL\RavL_1593-1608_output	1client	WT	unknown	RLLKDSLRRTRWVDQE	rank_001	0.89	B-C	0.983333333	C	A,7-14	LRRTRWVD	89.633	2.006	4.002		RavL	1593.0	1608.0	True	16	RRT	35.60769800148039	9.26
postGMF-runs\2client\WT_analysis\more_scans\RavL\RavL_1601-1616_output	2client	WT	unknown	RTRWVDQEVRHAARTM	rank_001	0.9	C-D	0.972692308	C	A,4-11	WVDQEVRH	95.476	1.318	2.104		postGMF-runs\1client\WT_analysis\more_scans\RavL\RavL_1601-1616_output	1client	WT	unknown	RTRWVDQEVRHAARTM	rank_001	0.89	B-C	0.980384615	B	A,3-10	RWVDQEVR	89.43	2.174	3.294		RavL	1601.0	1616.0	True	16	VRH	35.36846780162842	9.22768
postGMF-runs\2client\WT_analysis\more_scans\RavL\RavL_1617-1632_output	2client	WT	unknown	TGDYSPNKKVSRKVGC	rank_001	0.87	C-D	0.973461538	C	A,9-16	KVSRKVGC	95.265	1.288	2.374		postGMF-runs\1client\WT_analysis\more_scans\RavL\RavL_1617-1632_output	1client	WT	unknown	TGDYSPNKKVSRKVGC	rank_001	0.89	B-C	0.936923077	B	A,9-16	KVSRKVGC	93.141	1.45	3.14		RavL	1617.0	1632.0	True	16	KVG	30.17968671854683	8.526675675675676
postGMF-runs\2client\WT_analysis\more_scans\RavL\RavL_1633-1648_output	2client	WT	unknown	SEWVCSAQQVAVSTSA	rank_002	0.87	C-D	1.075769231	C	A,3-10	WVCSAQQV	88.266	2.107	3.14		postGMF-runs\1client\WT_analysis\more_scans\RavL\RavL_1633-1648_output	1client	WT	unknown	SEWVCSAQQVAVSTSA	rank_003	0.83	B-C	1.075909091	B	A,7-14	AQQVAVST	56.28	7.368	9.923		RavL	1633.0	1648.0	True	16	QQV	68.27208240809277	13.672958333333334
postGMF-runs\2client\WT_analysis\more_scans\RavL\RavL_1641-1656_output	2client	WT	unknown	QVAVSTSANPAPVSEL	rank_005	0.87	C-D	0.943181818	C	A,1-8	QVAVSTSA	92.86	1.55	3.085		postGMF-runs\1client\WT_analysis\more_scans\RavL\RavL_1641-1656_output	1client	WT	unknown	QVAVSTSANPAPVSEL	rank_001	0.88	B-C	0.975454545	C	A,2-9	VAVSTSAN	84.821	3.612	5.015		RavL	1641.0	1656.0	True	16	TSA	56.40296076980015	12.06944
postGMF-runs\2client\WT_analysis\more_scans\RavL\RavL_1673-1688_output	2client	WT	unknown	LRVVQWATGAHYKLKP	rank_001	0.87	C-D	0.967272727	D	A,2-9	RVVQWATG	90.166	1.72	2.993		postGMF-runs\1client\WT_analysis\more_scans\RavL\RavL_1673-1688_output	1client	WT	unknown	LRVVQWATGAHYKLKP	rank_003	0.84	B-C	1.124545455	B	A,2-9	RVVQWATG	59.614	6.46	8.588		RavL	1673.0	1688.0	True	16	ATG	54.62492429849944	11.829227272727273
postGMF-runs\2client\WT_analysis\more_scans\RavL\RavL_1705-1720_output	2client	WT	unknown	DGSGGISRAVLNMFPD	rank_005	0.88	C-D	1.011818182	C	A,6-13	ISRAVLNM	91.625	1.603	2.739		postGMF-runs\1client\WT_analysis\more_scans\RavL\RavL_1705-1720_output	1client	WT	unknown	DGSGGISRAVLNMFPD	rank_001	0.89	B-C	1.030833333	C	A,6-13	ISRAVLNM	88.344	2.058	3.428		RavL	1705.0	1720.0	True	16	VLN	53.947002220577346	11.737639999999999
postGMF-runs\2client\WT_analysis\more_scans\RavL\RavL_1721-1736_output	2client	WT	unknown	AKLVFNSLLEVNDLMA	rank_001	0.89	C-D	0.937727273	D	B,4-11	VFNSLLEV	92.102	1.874	2.78		postGMF-runs\1client\WT_analysis\more_scans\RavL\RavL_1721-1736_output	1client	WT	unknown	AKLVFNSLLEVNDLMA	rank_001	0.84	B-C	1.030454545	B	A,5-12	FNSLLEVN	50.095	8.402	10.678		RavL	1721.0	1736.0	True	16	LEV	70.64811250925241	13.99396
postGMF-runs\2client\WT_analysis\more_scans\RavL\RavL_1777-1792_output	2client	WT	unknown	WKYFQSVQKQVNMSYD	rank_001	0.91	C-D	0.885454545	D	A,4-11	FQSVQKQV	97.578	1.177	1.457		postGMF-runs\1client\WT_analysis\more_scans\RavL\RavL_1777-1792_output	1client	WT	unknown	WKYFQSVQKQVNMSYD	rank_001	0.9	B-C	0.946538462	C	A,6-13	SVQKQVNM	92.555	1.978	2.893		RavL	1777.0	1792.0	True	16	KQV	45.345669874167285	10.5756
postGMF-runs\2client\WT_analysis\more_scans\RavL\RavL_1793-1808_output	2client	WT	unknown	LIICDAEVTDIASINR	rank_001	0.9	C-D	0.972307692	C	A,2-9	IICDAEVT	91.478	2.049	3.218		postGMF-runs\1client\WT_analysis\more_scans\RavL\RavL_1793-1808_output	1client	WT	unknown	LIICDAEVTDIASINR	rank_005	0.82	B-C	1.018461538	C	A,2-9	IICDAEVT	39.52	10.292	12.349		RavL	1793.0	1808.0	True	16	EVT	65.51176905995558	13.30004
postGMF-runs\2client\WT_analysis\more_scans\RavL\RavL_1809-1824_output	2client	WT	unknown	ITLLMSDFALSIDGPL	rank_002	0.89	C-D	1.036818182	D	A,5-12	MSDFALSI	92.046	1.747	2.817		postGMF-runs\1client\WT_analysis\more_scans\RavL\RavL_1809-1824_output	1client	WT	unknown	ITLLMSDFALSIDGPL	rank_004	0.82	B-C	1.084545455	B	A,5-12	MSDFALSI	42.07	9.373	11.532		RavL	1809.0	1824.0	True	16	LSI	69.34537379718729	13.817960000000001
postGMF-runs\2client\WT_analysis\more_scans\RavL\RavL_1849-1864_output	2client	WT	unknown	AFPSVTGFITQVTSSF	rank_001	0.89	C-D	0.933636364	D	A,6-13	TGFITQVT	93.061	1.932	2.905		postGMF-runs\1client\WT_analysis\more_scans\RavL\RavL_1849-1864_output	1client	WT	unknown	AFPSVTGFITQVTSSF	rank_003	0.82	B-C	1.055909091	B	A,5-12	VTGFITQV	43.634	9.006	11.486		RavL	1849.0	1864.0	True	16	TQV	68.57823834196891	13.71432
postGMF-runs\2client\WT_analysis\more_scans\RavL\RavL_1881-1896_output	2client	WT	unknown	DAEYLTSSTLREMSLV	rank_001	0.9	C-D	0.927272727	D	A,3-10	EYLTSSTL	94.064	1.612	2.8		postGMF-runs\1client\WT_analysis\more_scans\RavL\RavL_1881-1896_output	1client	WT	unknown	DAEYLTSSTLREMSLV	rank_001	0.86	B-C	0.976818182	B	A,4-11	YLTSSTLR	69.185	5.712	8.675		RavL	1881.0	1896.0	True	16	TLR	70.48774328384204	13.972294117647058
postGMF-runs\2client\WT_analysis\more_scans\RavL\RavL_1905-1920_output	2client	WT	unknown	SEMQRARSLNYQDLVR	rank_001	0.9	C-D	0.943076923	C	B,4-11	QRARSLNY	91.396	1.801	2.894		postGMF-runs\1client\WT_analysis\more_scans\RavL\RavL_1905-1920_output	1client	WT	unknown	SEMQRARSLNYQDLVR	rank_001	0.86	B-C	0.954230769	B	A,5-12	RARSLNYQ	61.668	5.63	9.447		RavL	1905.0	1920.0	True	16	LNY	67.3179036305537	13.544048780487806
postGMF-runs\2client\WT_analysis\more_scans\RavL\RavL_193-208_output	2client	WT	unknown	KTILALWKDLTSVDIG	rank_001	0.89	C-D	0.942272727	C	A,7-14	WKDLTSVD	91.843	1.928	2.93		postGMF-runs\1client\WT_analysis\more_scans\RavL\RavL_193-208_output	1client	WT	unknown	KTILALWKDLTSVDIG	rank_001	0.89	B-C	0.955833333	B	A,8-15	KDLTSVDI	90.195	2.553	3.917		RavL	193.0	208.0	True	16	TSV	63.063222644784204	12.969241379310345
postGMF-runs\2client\WT_analysis\more_scans\RavL\RavL_1937-1952_output	2client	WT	unknown	TLIDSDVESFLVHKMV	rank_001	0.88	C-D	0.951153846	D	B,1-8	TLIDSDVE	93.781	1.518	3.105		postGMF-runs\1client\WT_analysis\more_scans\RavL\RavL_1937-1952_output	1client	WT	unknown	TLIDSDVESFLVHKMV	rank_001	0.87	B-C	0.995	B	A,4-11	DSDVESFL	76.36	4.681	6.713		RavL	1937.0	1952.0	True	16	VES	68.10777202072539	13.65076
postGMF-runs\2client\WT_analysis\more_scans\RavL\RavL_2049-2064_output	2client	WT	unknown	LSWSWSNDTSVFKRVA	rank_001	0.89	C-D	0.954230769	D	A,6-13	SNDTSVFK	92.282	1.687	2.784		postGMF-runs\1client\WT_analysis\more_scans\RavL\RavL_2049-2064_output	1client	WT	unknown	LSWSWSNDTSVFKRVA	rank_004	0.82	B-C	1.018846154	B	A,7-14	NDTSVFKR	41.738	8.549	12.182		RavL	2049.0	2064.0	True	16	VFK	69.52966056889076	13.842857142857142
postGMF-runs\2client\WT_analysis\more_scans\RavL\RavL_2057-2072_output	2client	WT	unknown	TSVFKRVACNSSLSLS	rank_001	0.89	C-D	0.975769231	D	A,4-11	FKRVACNS	92.704	1.564	2.73		postGMF-runs\1client\WT_analysis\more_scans\RavL\RavL_2057-2072_output	1client	WT	unknown	TSVFKRVACNSSLSLS	rank_002	0.89	B-C	1.01875	B	A,4-11	FKRVACNS	87.845	2.138	3.589		RavL	2057.0	2072.0	True	16	CNS	47.656254626202816	10.88776
postGMF-runs\2client\WT_analysis\more_scans\RavL\RavL_2073-2088_output	2client	WT	unknown	SHWIRLIYKIVKTTRL	rank_001	0.9	C-D	0.951363636	D	A,6-13	LIYKIVKT	93.384	1.67	2.504		postGMF-runs\1client\WT_analysis\more_scans\RavL\RavL_2073-2088_output	1client	WT	unknown	SHWIRLIYKIVKTTRL	rank_001	0.9	B-C	0.998333333	B	A,6-13	LIYKIVKT	87.366	2.4	3.62		RavL	2073.0	2088.0	True	16	VKT	46.26770293609672	10.700166666666666
postGMF-runs\2client\WT_analysis\more_scans\RavL\RavL_329-344_output	2client	WT	unknown	FIKDKVSQLEETFGPC	rank_001	0.89	C-D	0.939545455	C	A,5-12	KVSQLEET	92.486	1.592	3.057		postGMF-runs\1client\WT_analysis\more_scans\RavL\RavL_329-344_output	1client	WT	unknown	FIKDKVSQLEETFGPC	rank_002	0.83	B-C	0.975	C	A,4-11	DKVSQLEE	45.161	9.896	12.074		RavL	329.0	344.0	True	16	EET	67.62279792746115	13.58524
postGMF-runs\2client\WT_analysis\more_scans\RavL\RavL_385-400_output	2client	WT	unknown	LYDQVHLKKMIDKSYQ	rank_001	0.88	C-D	0.92	C	B,2-9	YDQVHLKK	92.335	1.888	3.054		postGMF-runs\1client\WT_analysis\more_scans\RavL\RavL_385-400_output	1client	WT	unknown	LYDQVHLKKMIDKSYQ	rank_001	0.86	B-C	0.992083333	C	A,9-16	KMIDKSYQ	74.814	5.016	6.627		RavL	385.0	400.0	True	16	HLK	51.32152109548483	11.3829375
postGMF-runs\2client\WT_analysis\more_scans\RavL\RavL_481-496_output	2client	WT	unknown	KSHSFTRTRLASWLSE	rank_002	0.89	C-D	0.940833333	D	B,1-8	KSHSFTRT	94.117	1.556	3.182		postGMF-runs\1client\WT_analysis\more_scans\RavL\RavL_481-496_output	1client	WT	unknown	KSHSFTRTRLASWLSE	rank_002	0.88	B-C	0.975769231	B	A,1-8	KSHSFTRT	85.884	3.205	5.701		RavL	481.0	496.0	True	16	TRT	68.92553663952629	13.76124
postGMF-runs\2client\WT_analysis\more_scans\RavL\RavL_577-592_output	2client	WT	unknown	LPLFDALTMTDNLNKV	rank_002	0.89	C-D	0.907272727	D	B,3-10	LFDALTMT	96.415	1.263	2.032		postGMF-runs\1client\WT_analysis\more_scans\RavL\RavL_577-592_output	1client	WT	unknown	LPLFDALTMTDNLNKV	rank_001	0.89	B-C	0.949545455	B	A,3-10	LFDALTMT	89.101	3.013	4.889		RavL	577.0	592.0	True	16	TMT	56.81835677276092	12.12556
postGMF-runs\2client\WT_analysis\more_scans\RavL\RavL_593-608_output	2client	WT	unknown	FKKLIDRVTGQGLLDY	rank_001	0.89	C-D	0.940909091	D	B,3-10	KLIDRVTG	93.553	1.418	2.888		postGMF-runs\1client\WT_analysis\more_scans\RavL\RavL_593-608_output	1client	WT	unknown	FKKLIDRVTGQGLLDY	rank_001	0.88	B-C	0.974090909	B	A,3-10	KLIDRVTG	79.445	3.542	5.907		RavL	593.0	608.0	True	16	VTG	56.50066617320503	12.08264
postGMF-runs\2client\WT_analysis\more_scans\RavL\RavL_665-680_output	2client	WT	unknown	RSDLIGLREDQIYCLD	rank_001	0.89	C-D	0.984545455	C	B,6-13	GLREDQIY	91.79	1.486	2.758		postGMF-runs\1client\WT_analysis\more_scans\RavL\RavL_665-680_output	1client	WT	unknown	RSDLIGLREDQIYCLD	rank_001	0.89	B-C	0.994090909	B	A,7-14	LREDQIYC	82.729	2.926	5.018		RavL	665.0	680.0	True	16	IYC	70.6150176823752	13.98948888888889
postGMF-runs\2client\WT_analysis\more_scans\RavL\RavL_737-752_output	2client	WT	unknown	YMLSPGLSQEGLLYEL	rank_001	0.9	C-D	0.965909091	D	A,6-13	GLSQEGLL	92.985	1.585	2.405		postGMF-runs\1client\WT_analysis\more_scans\RavL\RavL_737-752_output	1client	WT	unknown	YMLSPGLSQEGLLYEL	rank_001	0.87	B-C	1.049090909	B	A,8-15	SQEGLLYE	75.833	4.686	6.884		RavL	737.0	752.0	True	16	LLY	82.45414918990049	15.588955555555556
postGMF-runs\2client\WT_analysis\more_scans\RavL\RavL_753-768_output	2client	WT	unknown	ERISRNALSIYRAVEE	rank_002	0.87	C-D	0.940384615	D	A,9-16	SIYRAVEE	90.315	1.658	3.301		postGMF-runs\1client\WT_analysis\more_scans\RavL\RavL_753-768_output	1client	WT	unknown	ERISRNALSIYRAVEE	rank_001	0.87	B-C	0.993461538	C	A,2-9	RISRNALS	79.275	4.566	7.207		RavL	753.0	768.0	True	16	VEE	67.92627683197632	13.626240000000001
postGMF-runs\2client\WT_analysis\more_scans\RavL\RavL_761-776_output	2client	WT	unknown	SIYRAVEEGASKLGLI	rank_001	0.89	C-D	0.9575	D	A,2-9	IYRAVEEG	93.383	1.455	3.012		postGMF-runs\1client\WT_analysis\more_scans\RavL\RavL_761-776_output	1client	WT	unknown	SIYRAVEEGASKLGLI	rank_001	0.86	B-C	0.9775	B	A,4-11	RAVEEGAS	65.208	6.224	8.723		RavL	761.0	776.0	True	16	EGA	65.07949666913397	13.24164
postGMF-runs\2client\WT_analysis\more_scans\RavL\RavL_777-792_output	2client	WT	unknown	IKKEETMCSYDFLIYG	rank_004	0.9	C-D	0.918461538	C	A,3-10	KEETMCSY	94.259	1.671	2.736		postGMF-runs\1client\WT_analysis\more_scans\RavL\RavL_777-792_output	1client	WT	unknown	IKKEETMCSYDFLIYG	rank_001	0.87	B-C	1.014545455	B	A,3-10	KEETMCSY	78.063	6.038	6.781		RavL	777.0	792.0	True	16	CSY	62.474019245003696	12.88964
postGMF-runs\2client\WT_analysis\more_scans\RavL\RavL_81-96_output	2client	WT	unknown	KKVDLGSLKVGGMAAQ	rank_001	0.89	C-D	0.880909091	C	B,2-9	KVDLGSLK	95.008	1.642	2.419		postGMF-runs\1client\WT_analysis\more_scans\RavL\RavL_81-96_output	1client	WT	unknown	KKVDLGSLKVGGMAAQ	rank_001	0.85	B-C	1.010454545	C	A,8-15	LKVGGMAA	68.282	5.38	7.464		RavL	81.0	96.0	True	16	SLK	63.147174932149035	12.980583333333334
postGMF-runs\2client\WT_analysis\more_scans\RavL\RavL_817-832_output	2client	WT	unknown	NDQIVNLANIMSTVST	rank_001	0.87	C-D	0.948461538	C	B,9-16	NIMSTVST	93.046	1.461	2.782		postGMF-runs\1client\WT_analysis\more_scans\RavL\RavL_817-832_output	1client	WT	unknown	NDQIVNLANIMSTVST	rank_001	0.86	B-C	0.996923077	C	A,9-16	NIMSTVST	82.32	4.631	6.014		RavL	817.0	832.0	True	16	VST	66.73186528497408	13.464875
postGMF-runs\2client\WT_analysis\more_scans\RavL\RavL_825-840_output	2client	WT	unknown	NIMSTVSTNALTVAQH	rank_001	0.9	C-D	0.940909091	D	B,3-10	MSTVSTNA	96.064	1.298	2.075		postGMF-runs\1client\WT_analysis\more_scans\RavL\RavL_825-840_output	1client	WT	unknown	NIMSTVSTNALTVAQH	rank_001	0.89	B-C	0.967272727	C	A,3-10	MSTVSTNA	93.813	1.601	2.486		RavL	825.0	840.0	True	16	TNA	21.07179866765359	7.2962
postGMF-runs\2client\WT_analysis\more_scans\RavL\RavL_849-864_output	2client	WT	unknown	RDFLLMSVQAVFHYLL	rank_001	0.9	C-D	0.947692308	C	B,3-10	FLLMSVQA	94.929	1.48	2.221		postGMF-runs\1client\WT_analysis\more_scans\RavL\RavL_849-864_output	1client	WT	unknown	RDFLLMSVQAVFHYLL	rank_001	0.87	B-C	0.992727273	B	A,4-11	LLMSVQAV	80.016	4.87	5.864		RavL	849.0	864.0	True	16	VQA	69.8161361954108	13.88156
postGMF-runs\2client\WT_analysis\more_scans\TPR\TPR_1-16_output	2client	WT	unknown	MAAVLQQVLERTELNK	rank_001	0.89	C-D	0.936818182	C	A,3-10	AVLQQVLE	93.564	1.513	2.26		postGMF-runs\1client\WT_analysis\more_scans\TPR\TPR_1-16_output	1client	WT	unknown	MAAVLQQVLERTELNK	rank_001	0.89	B-C	0.972916667	B	A,1-8	MAAVLQQV	91.586	1.781	2.952		TPR	1.0	16.0	True	16	VLE	63.397090590492304	13.01434693877551
postGMF-runs\2client\WT_analysis\more_scans\TPR\TPR_1001-1016_output	2client	WT	unknown	QTQLEKKLMEVEKEKQ	rank_001	0.91	C-D	0.890909091	C	B,4-11	LEKKLMEV	97.102	1.233	1.715		postGMF-runs\1client\WT_analysis\more_scans\TPR\TPR_1001-1016_output	1client	WT	unknown	QTQLEKKLMEVEKEKQ	rank_001	0.83	B-C	0.995	C	A,5-12	EKKLMEVE	42.294	9.524	12.326		TPR	1001.0	1016.0	True	16	MEV	66.51846368944814	13.436044444444443
postGMF-runs\2client\WT_analysis\more_scans\TPR\TPR_1017-1032_output	2client	WT	unknown	ELQDDKRRAIESMEQQ	rank_008	0.87	C-D	0.907727273	D	B,9-16	AIESMEQQ	94.647	1.361	2.716		postGMF-runs\1client\WT_analysis\more_scans\TPR\TPR_1017-1032_output	1client	WT	unknown	ELQDDKRRAIESMEQQ	rank_001	0.89	B-C	0.932272727	B	A,9-16	AIESMEQQ	91.552	1.984	3.724		TPR	1017.0	1032.0	True	16	EQQ	54.33841598815692	11.790519999999999
postGMF-runs\2client\WT_analysis\more_scans\TPR\TPR_1033-1048_output	2client	WT	unknown	LSELKKTLSSVQNEVQ	rank_001	0.9	C-D	0.906923077	D	A,6-13	KTLSSVQN	94.704	1.406	2.49		postGMF-runs\1client\WT_analysis\more_scans\TPR\TPR_1033-1048_output	1client	WT	unknown	LSELKKTLSSVQNEVQ	rank_001	0.89	B-C	0.954166667	C	A,8-15	LSSVQNEV	92.039	1.885	3.18		TPR	1033.0	1048.0	True	16	VQN	32.07224278312362	8.78236
postGMF-runs\2client\WT_analysis\more_scans\TPR\TPR_1041-1056_output	2client	WT	unknown	SSVQNEVQEALQRAST	rank_001	0.89	C-D	0.943636364	C	A,3-10	VQNEVQEA	91.556	1.685	3.084		postGMF-runs\1client\WT_analysis\more_scans\TPR\TPR_1041-1056_output	1client	WT	unknown	SSVQNEVQEALQRAST	rank_001	0.87	B-C	0.975833333	B	A,3-10	VQNEVQEA	78.223	3.712	6.335		TPR	1041.0	1056.0	True	16	QEA	57.52657290895633	12.22124
postGMF-runs\2client\WT_analysis\more_scans\TPR\TPR_105-120_output	2client	WT	unknown	RNIAIQSQFTRTKEEL	rank_005	0.87	C-D	0.911538462	C	B,1-8	RNIAIQSQ	93.659	1.376	2.664		postGMF-runs\1client\WT_analysis\more_scans\TPR\TPR_105-120_output	1client	WT	unknown	RNIAIQSQFTRTKEEL	rank_003	0.88	B-C	0.968076923	C	A,1-8	RNIAIQSQ	89.586	2.008	3.481		TPR	105.0	120.0	True	16	IQS	32.57290895632865	8.85
postGMF-runs\2client\WT_analysis\more_scans\TPR\TPR_1057-1072_output	2client	WT	unknown	ALSNEQQARRDCQEQA	rank_001	0.89	C-D	0.894090909	C	A,9-16	RRDCQEQA	97.062	1.197	1.849		postGMF-runs\1client\WT_analysis\more_scans\TPR\TPR_1057-1072_output	1client	WT	unknown	ALSNEQQARRDCQEQA	rank_003	0.9	B-C	0.929545455	C	A,9-16	RRDCQEQA	96.93	1.229	1.952		TPR	1057.0	1072.0	True	16	EQA	-9.6503119382468	3.145642857142857
postGMF-runs\2client\WT_analysis\more_scans\TPR\TPR_1065-1080_output	2client	WT	unknown	RRDCQEQAKIAVEAQN	rank_001	0.89	C-D	0.986923077	C	B,7-14	QAKIAVEA	94.695	1.402	2.075		postGMF-runs\1client\WT_analysis\more_scans\TPR\TPR_1065-1080_output	1client	WT	unknown	RRDCQEQAKIAVEAQN	rank_001	0.9	B-C	0.913846154	B	A,1-8	RRDCQEQA	95.992	1.434	2.484		TPR	1065.0	1080.0	True	16	VEA	43.70954848260548	10.35456
postGMF-runs\2client\WT_analysis\more_scans\TPR\TPR_1073-1088_output	2client	WT	unknown	KIAVEAQNKYERELML	rank_004	0.87	C-D	0.954230769	D	B,1-8	KIAVEAQN	92.134	1.525	3.269		postGMF-runs\1client\WT_analysis\more_scans\TPR\TPR_1073-1088_output	1client	WT	unknown	KIAVEAQNKYERELML	rank_001	0.88	B-C	0.992083333	C	A,3-10	AVEAQNKY	80.719	3.827	5.32		TPR	1073.0	1088.0	True	16	AQN	69.26263959064138	13.806782608695652
postGMF-runs\2client\WT_analysis\more_scans\TPR\TPR_1089-1104_output	2client	WT	unknown	HAADVEALQAAKEQVS	rank_001	0.89	C-D	0.897307692	D	B,8-15	LQAAKEQV	95.218	1.422	2.549		postGMF-runs\1client\WT_analysis\more_scans\TPR\TPR_1089-1104_output	1client	WT	unknown	HAADVEALQAAKEQVS	rank_001	0.85	B-C	1.015454545	B	A,4-11	DVEALQAA	62.605	6.552	8.594		TPR	1089.0	1104.0	True	16	EQV	69.96891191709845	13.9022
postGMF-runs\2client\WT_analysis\more_scans\TPR\TPR_1097-1112_output	2client	WT	unknown	QAAKEQVSKMASVRQH	rank_001	0.9	C-D	0.922692308	D	B,6-13	QVSKMASV	95.265	1.351	2.085		postGMF-runs\1client\WT_analysis\more_scans\TPR\TPR_1097-1112_output	1client	WT	unknown	QAAKEQVSKMASVRQH	rank_001	0.89	B-C	0.970384615	C	A,7-14	VSKMASVR	84.634	3.707	5.336		TPR	1097.0	1112.0	True	16	ASV	56.08424095026612	12.026380952380952
postGMF-runs\2client\WT_analysis\more_scans\TPR\TPR_1137-1152_output	2client	WT	unknown	MLKDEVSKCVCRCEDL	rank_003	0.88	C-D	1.01	D	B,5-12	EVSKCVCR	90.811	1.578	3.095		postGMF-runs\1client\WT_analysis\more_scans\TPR\TPR_1137-1152_output	1client	WT	unknown	MLKDEVSKCVCRCEDL	rank_001	0.86	B-C	1.022083333	B	A,5-12	EVSKCVCR	69.829	5.221	7.714		TPR	1137.0	1152.0	True	16	VCR	64.23271650629164	13.127239999999999
postGMF-runs\2client\WT_analysis\more_scans\TPR\TPR_1169-1184_output	2client	WT	unknown	KVVASVKEGVQGPLNV	rank_001	0.88	C-D	1.022272727	C	B,3-10	VASVKEGV	91.28	1.799	2.794		postGMF-runs\1client\WT_analysis\more_scans\TPR\TPR_1169-1184_output	1client	WT	unknown	KVVASVKEGVQGPLNV	rank_001	0.84	B-C	0.98875	C	A,5-12	SVKEGVQG	57.337	7.987	10.457		TPR	1169.0	1184.0	True	16	EGV	66.67179866765358	13.45676
postGMF-runs\2client\WT_analysis\more_scans\TPR\TPR_1209-1224_output	2client	WT	unknown	IAETRFEVAQVESLRY	rank_001	0.9	C-D	0.93125	C	B,6-13	FEVAQVES	94.241	1.5	2.364		postGMF-runs\1client\WT_analysis\more_scans\TPR\TPR_1209-1224_output	1client	WT	unknown	IAETRFEVAQVESLRY	rank_001	0.9	B-C	0.9525	B	A,6-13	FEVAQVES	89.164	2.355	3.312		TPR	1209.0	1224.0	True	16	VES	63.086010362694296	12.97232
postGMF-runs\2client\WT_analysis\more_scans\TPR\TPR_1225-1240_output	2client	WT	unknown	RQRVELLERELQELQD	rank_001	0.89	C-D	0.954090909	D	B,6-13	LLERELQE	91.164	1.861	2.847		postGMF-runs\1client\WT_analysis\more_scans\TPR\TPR_1225-1240_output	1client	WT	unknown	RQRVELLERELQELQD	rank_001	0.9	B-C	0.968333333	C	A,6-13	LLERELQE	92.375	1.869	2.895		TPR	1225.0	1240.0	True	16	LQE	55.35695780903035	11.928125
postGMF-runs\2client\WT_analysis\more_scans\TPR\TPR_1241-1256_output	2client	WT	unknown	SLNAEREKVQVTAKTM	rank_001	0.9	C-D	0.926153846	C	B,6-13	REKVQVTA	97.079	1.147	1.896		postGMF-runs\1client\WT_analysis\more_scans\TPR\TPR_1241-1256_output	1client	WT	unknown	SLNAEREKVQVTAKTM	rank_001	0.89	B-C	0.97375	B	A,8-15	KVQVTAKT	87.344	2.326	3.715		TPR	1241.0	1256.0	True	16	VTA	60.27800394769308	12.592958333333334
postGMF-runs\2client\WT_analysis\more_scans\TPR\TPR_1249-1264_output	2client	WT	unknown	VQVTAKTMAQHEELMK	rank_012	0.87	C-D	0.950909091	C	A,1-8	VQVTAKTM	92.836	1.536	2.738		postGMF-runs\1client\WT_analysis\more_scans\TPR\TPR_1249-1264_output	1client	WT	unknown	VQVTAKTMAQHEELMK	rank_001	0.91	B-C	0.96	C	A,1-8	VQVTAKTM	94.866	1.493	2.081		TPR	1249.0	1264.0	True	16		40.03878608438195	9.858640000000001
postGMF-runs\2client\WT_analysis\more_scans\TPR\TPR_1257-1272_output	2client	WT	unknown	AQHEELMKKTETMNVV	rank_002	0.88	C-D	0.908636364	C	A,9-16	KTETMNVV	96.101	1.282	2.122		postGMF-runs\1client\WT_analysis\more_scans\TPR\TPR_1257-1272_output	1client	WT	unknown	AQHEELMKKTETMNVV	rank_001	0.87	B-C	0.992727273	C	A,9-16	KTETMNVV	78.61	3.094	5.026		TPR	1257.0	1272.0	True	16	NVV	56.34499404627813	12.061608695652176
postGMF-runs\2client\WT_analysis\more_scans\TPR\TPR_1265-1280_output	2client	WT	unknown	KTETMNVVMETNKMLR	rank_001	0.9	C-D	0.909090909	C	B,4-11	TMNVVMET	96.5	1.246	1.711		postGMF-runs\1client\WT_analysis\more_scans\TPR\TPR_1265-1280_output	1client	WT	unknown	KTETMNVVMETNKMLR	rank_001	0.87	B-C	1.050454545	C	A,2-9	TETMNVVM	79.914	3.297	4.497		TPR	1265.0	1280.0	True	16	MET	64.96106587712806	13.22564
postGMF-runs\2client\WT_analysis\more_scans\TPR\TPR_1281-1296_output	2client	WT	unknown	EEKERLEQDLQQMQAK	rank_002	0.88	C-D	0.931818182	D	B,2-9	EKERLEQD	94.001	1.442	2.52		postGMF-runs\1client\WT_analysis\more_scans\TPR\TPR_1281-1296_output	1client	WT	unknown	EEKERLEQDLQQMQAK	rank_001	0.89	B-C	0.969583333	B	A,2-9	EKERLEQD	88.93	2.447	4.29		TPR	1281.0	1296.0	True	16	EQD	54.91561806069578	11.8685
postGMF-runs\2client\WT_analysis\more_scans\TPR\TPR_1313-1328_output	2client	WT	unknown	ELSEKSGMLQAEKKLL	rank_001	0.9	C-D	0.957272727	D	B,4-11	EKSGMLQA	94.085	1.433	2.414		postGMF-runs\1client\WT_analysis\more_scans\TPR\TPR_1313-1328_output	1client	WT	unknown	ELSEKSGMLQAEKKLL	rank_001	0.87	B-C	1.020416667	C	A,4-11	EKSGMLQA	73.351	4.793	6.732		TPR	1313.0	1328.0	True	16	LQA	67.59052553663953	13.58088
postGMF-runs\2client\WT_analysis\more_scans\TPR\TPR_1353-1368_output	2client	WT	unknown	EYRKLLSEKEVHTKRI	rank_001	0.9	C-D	0.926538462	D	B,6-13	LSEKEVHT	96.454	1.227	1.97		postGMF-runs\1client\WT_analysis\more_scans\TPR\TPR_1353-1368_output	1client	WT	unknown	EYRKLLSEKEVHTKRI	rank_001	0.9	B-C	0.955384615	B	A,6-13	LSEKEVHT	95.72	1.395	2.155		TPR	1353.0	1368.0	True	16	VHT	3.0495928941524792	4.8614
postGMF-runs\2client\WT_analysis\more_scans\TPR\TPR_1361-1376_output	2client	WT	unknown	KEVHTKRIQQLTEEIG	rank_002	0.9	C-D	0.918636364	D	B,2-9	EVHTKRIQ	96.945	1.2	1.827		postGMF-runs\1client\WT_analysis\more_scans\TPR\TPR_1361-1376_output	1client	WT	unknown	KEVHTKRIQQLTEEIG	rank_001	0.9	B-C	0.951363636	B	A,3-10	VHTKRIQQ	94.695	1.46	2.207		TPR	1361.0	1376.0	True	16	IQQ	34.760029607697994	9.14548
postGMF-runs\2client\WT_analysis\more_scans\TPR\TPR_1385-1400_output	2client	WT	unknown	SNASLTNNQNLIQSLK	rank_001	0.89	C-D	0.902307692	C	A,1-8	SNASLTNN	94.149	1.41	2.836		postGMF-runs\1client\WT_analysis\more_scans\TPR\TPR_1385-1400_output	1client	WT	unknown	SNASLTNNQNLIQSLK	rank_001	0.88	B-C	0.950384615	C	A,2-9	NASLTNNQ	86.007	2.859	5.286		TPR	1385.0	1400.0	True	16	TNN	68.47353007434107	13.700173913043477
postGMF-runs\2client\WT_analysis\more_scans\TPR\TPR_1401-1416_output	2client	WT	unknown	EDLNKVRTEKETIQKD	rank_001	0.89	C-D	0.922692308	D	A,8-15	TEKETIQK	93.055	1.675	2.657		postGMF-runs\1client\WT_analysis\more_scans\TPR\TPR_1401-1416_output	1client	WT	unknown	EDLNKVRTEKETIQKD	rank_001	0.83	B-C	0.987692308	B	A,6-13	VRTEKETI	44.184	9.714	11.512		TPR	1401.0	1416.0	True	16	IQK	68.35348301669545	13.683955555555556
postGMF-runs\2client\WT_analysis\more_scans\TPR\TPR_1425-1440_output	2client	WT	unknown	QEKVKTITQVKKIGRR	rank_001	0.9	C-D	0.873636364	C	A,3-10	KVKTITQV	97.694	1.136	1.665		postGMF-runs\1client\WT_analysis\more_scans\TPR\TPR_1425-1440_output	1client	WT	unknown	QEKVKTITQVKKIGRR	rank_001	0.9	B-C	0.920833333	C	A,3-10	KVKTITQV	96.211	1.363	2.008		TPR	1425.0	1440.0	True	16	TQV	45.49821120157908	10.596208333333333
postGMF-runs\2client\WT_analysis\more_scans\TPR\TPR_1433-1448_output	2client	WT	unknown	QVKKIGRRYKTQYEEL	rank_002	0.93	C-D	0.881	D	A,2-9	VKKIGRRY	98.375	1.046	1.227		postGMF-runs\1client\WT_analysis\more_scans\TPR\TPR_1433-1448_output	1client	WT	unknown	QVKKIGRRYKTQYEEL	rank_001	0.92	B-C	0.90375	C	A,2-9	VKKIGRRY	98.094	1.102	1.345		TPR	1433.0	1448.0	True	16	RRY	-6.814141200521656	3.528809523809524
postGMF-runs\2client\WT_analysis\more_scans\TPR\TPR_1465-1480_output	2client	WT	unknown	DHQEQHVSVQEMQELK	rank_004	0.89	C-D	0.948461538	C	B,2-9	HQEQHVSV	93.545	1.523	2.548		postGMF-runs\1client\WT_analysis\more_scans\TPR\TPR_1465-1480_output	1client	WT	unknown	DHQEQHVSVQEMQELK	rank_001	0.89	B-C	1.015454545	B	A,3-10	QEQHVSVQ	89.375	2.087	2.959		TPR	1465.0	1480.0	True	16	VSV	47.021465581051075	10.802
postGMF-runs\2client\WT_analysis\more_scans\TPR\TPR_1473-1488_output	2client	WT	unknown	VQEMQELKETLNQAET	rank_001	0.9	C-D	0.895454545	C	B,7-14	LKETLNQA	96.666	1.243	1.943		postGMF-runs\1client\WT_analysis\more_scans\TPR\TPR_1473-1488_output	1client	WT	unknown	VQEMQELKETLNQAET	rank_001	0.9	B-C	0.950454545	B	A,7-14	LKETLNQA	95.951	1.366	2.119		TPR	1473.0	1488.0	True	16	NQA	-0.467388497753597	4.386255813953489
postGMF-runs\2client\WT_analysis\more_scans\TPR\TPR_1497-1512_output	2client	WT	unknown	VENLQKTLSEKETEAR	rank_002	0.9	C-D	0.888846154	C	B,8-15	LSEKETEA	97.796	1.116	1.566		postGMF-runs\1client\WT_analysis\more_scans\TPR\TPR_1497-1512_output	1client	WT	unknown	VENLQKTLSEKETEAR	rank_002	0.91	B-C	0.92375	C	A,8-15	LSEKETEA	96.696	1.249	1.847		TPR	1497.0	1512.0	True	16	TEA	0.1430303793880013	4.468723404255319
postGMF-runs\2client\WT_analysis\more_scans\TPR\TPR_1505-1520_output	2client	WT	unknown	SEKETEARNLQEQTVQ	rank_004	0.88	C-D	0.922727273	D	B,1-8	SEKETEAR	94.431	1.444	2.642		postGMF-runs\1client\WT_analysis\more_scans\TPR\TPR_1505-1520_output	1client	WT	unknown	SEKETEARNLQEQTVQ	rank_001	0.87	B-C	0.964090909	C	A,2-9	EKETEARN	79.978	4.624	7.081		TPR	1505.0	1520.0	True	16	TEA	66.83079200592155	13.478240000000001
postGMF-runs\2client\WT_analysis\more_scans\TPR\TPR_1513-1528_output	2client	WT	unknown	NLQEQTVQLQSELSRL	rank_003	0.9	C-D	0.924545455	D	A,4-11	EQTVQLQS	96.916	1.174	1.702		postGMF-runs\1client\WT_analysis\more_scans\TPR\TPR_1513-1528_output	1client	WT	unknown	NLQEQTVQLQSELSRL	rank_002	0.88	B-C	1.066666667	C	A,2-9	LQEQTVQL	82.259	3.083	4.666		TPR	1513.0	1528.0	True	16	LQS	50.060103626943004	11.21252
postGMF-runs\2client\WT_analysis\more_scans\TPR\TPR_1529-1544_output	2client	WT	unknown	RQDLQDRTTQEEQLRQ	rank_001	0.9	C-D	0.938076923	D	A,4-11	LQDRTTQE	94.19	1.417	2.344		postGMF-runs\1client\WT_analysis\more_scans\TPR\TPR_1529-1544_output	1client	WT	unknown	RQDLQDRTTQEEQLRQ	rank_001	0.9	B-C	0.946153846	C	A,4-11	LQDRTTQE	95.024	1.377	2.275		TPR	1529.0	1544.0	True	16	TQE	12.306439674315325	6.112
postGMF-runs\2client\WT_analysis\more_scans\TPR\TPR_1545-1560_output	2client	WT	unknown	QITEKEEKTRKAIVAA	rank_001	0.89	C-D	0.9545	D	B,8-15	KTRKAIVA	91.749	1.766	2.955		postGMF-runs\1client\WT_analysis\more_scans\TPR\TPR_1545-1560_output	1client	WT	unknown	QITEKEEKTRKAIVAA	rank_001	0.87	B-C	0.981363636	C	A,8-15	KTRKAIVA	85.259	2.834	4.27		TPR	1545.0	1560.0	True	16	VAA	63.32938564026648	13.0052
postGMF-runs\2client\WT_analysis\more_scans\TPR\TPR_1577-1592_output	2client	WT	unknown	ENEELKQRNGALDQQK	rank_001	0.89	C-D	0.895	D	A,2-9	NEELKQRN	95.49	1.29	2.176		postGMF-runs\1client\WT_analysis\more_scans\TPR\TPR_1577-1592_output	1client	WT	unknown	ENEELKQRNGALDQQK	rank_001	0.84	B-C	0.982307692	B	A,5-12	LKQRNGAL	50.025	7.72	10.805		TPR	1577.0	1592.0	True	16	KQR	68.92803684513528	13.761577777777777
postGMF-runs\2client\WT_analysis\more_scans\TPR\TPR_1585-1600_output	2client	WT	unknown	NGALDQQKDELDVRIT	rank_001	0.88	C-D	0.984615385	C	B,8-15	KDELDVRI	93.592	1.569	2.327		postGMF-runs\1client\WT_analysis\more_scans\TPR\TPR_1585-1600_output	1client	WT	unknown	NGALDQQKDELDVRIT	rank_002	0.82	B-C	1.005416667	B	A,7-14	QKDELDVR	35.982	9.194	13.232		TPR	1585.0	1600.0	True	16	VRI	70.52181669798249	13.976897435897435
postGMF-runs\2client\WT_analysis\more_scans\TPR\TPR_161-176_output	2client	WT	unknown	ELQLKLDELQASDVSV	rank_002	0.87	C-D	0.943076923	C	A,9-16	LQASDVSV	92.88	1.548	2.72		postGMF-runs\1client\WT_analysis\more_scans\TPR\TPR_161-176_output	1client	WT	unknown	ELQLKLDELQASDVSV	rank_003	0.87	B-C	0.990833333	B	A,9-16	LQASDVSV	81.375	3.861	5.146		TPR	161.0	176.0	True	16	VSV	57.17999013076733	12.174416666666666
postGMF-runs\2client\WT_analysis\more_scans\TPR\TPR_169-184_output	2client	WT	unknown	LQASDVSVKYREKRLE	rank_010	0.88	C-D	0.950384615	C	A,1-8	LQASDVSV	92.25	1.63	3.038		postGMF-runs\1client\WT_analysis\more_scans\TPR\TPR_169-184_output	1client	WT	unknown	LQASDVSVKYREKRLE	rank_001	0.87	B-C	0.965416667	C	A,2-9	QASDVSVK	77.952	4.687	6.551		TPR	169.0	184.0	True	16	VSV	56.12347755871072	12.031681818181818
postGMF-runs\2client\WT_analysis\more_scans\TPR\TPR_1721-1736_output	2client	WT	unknown	TQVESQEAMQSEGPVE	rank_001	0.89	C-D	0.947916667	D	A,4-11	ESQEAMQS	93.836	1.537	2.727		postGMF-runs\1client\WT_analysis\more_scans\TPR\TPR_1721-1736_output	1client	WT	unknown	TQVESQEAMQSEGPVE	rank_001	0.89	B-C	0.96625	B	A,5-12	SQEAMQSE	85.268	3.196	4.66		TPR	1721.0	1736.0	True	16	MQS	44.83849000740193	10.50708
postGMF-runs\2client\WT_analysis\more_scans\TPR\TPR_1761-1776_output	2client	WT	unknown	QPILTVQQQTQATAFV	rank_001	0.91	C-D	0.873636364	C	A,5-12	TVQQQTQA	97.805	1.09	1.457		postGMF-runs\1client\WT_analysis\more_scans\TPR\TPR_1761-1776_output	1client	WT	unknown	QPILTVQQQTQATAFV	rank_001	0.91	B-C	0.905416667	B	A,5-12	TVQQQTQA	96.834	1.28	1.779		TPR	1761.0	1776.0	True	16	TQA	29.76609918578831	8.4708
postGMF-runs\2client\WT_analysis\more_scans\TPR\TPR_177-192_output	2client	WT	unknown	KYREKRLEQEKELLHS	rank_001	0.89	C-D	0.945384615	D	A,2-9	YREKRLEQ	94.257	1.415	2.659		postGMF-runs\1client\WT_analysis\more_scans\TPR\TPR_177-192_output	1client	WT	unknown	KYREKRLEQEKELLHS	rank_001	0.88	B-C	1.00125	C	A,2-9	YREKRLEQ	83.625	3.018	4.856		TPR	177.0	192.0	True	16	LEQ	52.90155440414509	11.596400000000001
postGMF-runs\2client\WT_analysis\more_scans\TPR\TPR_1785-1800_output	2client	WT	unknown	QIEPANQELSSNIVEV	rank_002	0.87	C-D	0.949545455	C	B,9-16	LSSNIVEV	93.499	1.499	2.668		postGMF-runs\1client\WT_analysis\more_scans\TPR\TPR_1785-1800_output	1client	WT	unknown	QIEPANQELSSNIVEV	rank_002	0.88	B-C	0.990454545	C	A,9-16	LSSNIVEV	87.681	2.477	3.776		TPR	1785.0	1800.0	True	16	VEV	57.543376788169006	12.223510204081633
postGMF-runs\2client\WT_analysis\more_scans\TPR\TPR_1793-1808_output	2client	WT	unknown	LSSNIVEVVQSSPVER	rank_001	0.89	C-D	0.936538462	C	A,5-12	IVEVVQSS	93.155	1.471	2.911		postGMF-runs\1client\WT_analysis\more_scans\TPR\TPR_1793-1808_output	1client	WT	unknown	LSSNIVEVVQSSPVER	rank_002	0.89	B-C	0.974090909	B	A,5-12	IVEVVQSS	88.679	2.059	3.478		TPR	1793.0	1808.0	True	16	VQS	45.41613619541081	10.58512
postGMF-runs\2client\WT_analysis\more_scans\TPR\TPR_1825-1840_output	2client	WT	unknown	SSLPKRTREEEEDSTI	rank_001	0.9	C-D	0.925384615	D	B,7-14	TREEEEDS	96.891	1.19	1.861		postGMF-runs\1client\WT_analysis\more_scans\TPR\TPR_1825-1840_output	1client	WT	unknown	SSLPKRTREEEEDSTI	rank_001	0.9	B-C	0.942727273	C	A,7-14	TREEEEDS	94.719	1.447	2.669		TPR	1825.0	1840.0	True	16	EDS	16.40181875859152	6.665285714285714
postGMF-runs\2client\WT_analysis\more_scans\TPR\TPR_1833-1848_output	2client	WT	unknown	EEEEDSTIEASDQVSD	rank_001	0.88	C-D	1.000909091	D	B,3-10	EEDSTIEA	90.149	1.788	2.969		postGMF-runs\1client\WT_analysis\more_scans\TPR\TPR_1833-1848_output	1client	WT	unknown	EEEEDSTIEASDQVSD	rank_001	0.89	B-C	0.983181818	B	A,3-10	EEDSTIEA	90.499	1.963	2.951		TPR	1833.0	1848.0	True	16	IEA	43.40346656797435	10.313208333333334
postGMF-runs\2client\WT_analysis\more_scans\TPR\TPR_1865-1880_output	2client	WT	unknown	VGTEEEVMAEESTDGE	rank_008	0.87	C-D	1.057307692	D	B,2-9	GTEEEVMA	92.476	1.56	2.983		postGMF-runs\1client\WT_analysis\more_scans\TPR\TPR_1865-1880_output	1client	WT	unknown	VGTEEEVMAEESTDGE	rank_001	0.88	B-C	1.033636364	C	A,2-9	GTEEEVMA	92.15	1.633	3.184		TPR	1865.0	1880.0	True	16	VMA	42.914581791265725	10.24716
postGMF-runs\2client\WT_analysis\more_scans\TPR\TPR_1873-1888_output	2client	WT	unknown	AEESTDGEVETQVYNQ	rank_008	0.88	C-D	0.944090909	C	A,7-14	GEVETQVY	95.649	1.371	2.057		postGMF-runs\1client\WT_analysis\more_scans\TPR\TPR_1873-1888_output	1client	WT	unknown	AEESTDGEVETQVYNQ	rank_004	0.89	B-C	0.953181818	B	A,7-14	GEVETQVY	92.735	1.618	2.768		TPR	1873.0	1888.0	True	16	TQV	53.41317542561065	11.665519999999999
postGMF-runs\2client\WT_analysis\more_scans\TPR\TPR_1905-1920_output	2client	WT	unknown	PMEDSEETSQSLQIDL	rank_005	0.88	C-D	0.958181818	D	B,8-15	TSQSLQID	93.701	1.546	2.202		postGMF-runs\1client\WT_analysis\more_scans\TPR\TPR_1905-1920_output	1client	WT	unknown	PMEDSEETSQSLQIDL	rank_001	0.88	B-C	0.984166667	B	A,2-9	MEDSEETS	85.655	3.529	5.782		TPR	1905.0	1920.0	True	16	LQI	45.936935603256856	10.65548
postGMF-runs\2client\WT_analysis\more_scans\TPR\TPR_1921-1936_output	2client	WT	unknown	GPLQSDQQTTTSSQDG	rank_001	0.89	C-D	0.916363636	C	B,4-11	QSDQQTTT	93.384	1.543	2.838		postGMF-runs\1client\WT_analysis\more_scans\TPR\TPR_1921-1936_output	1client	WT	unknown	GPLQSDQQTTTSSQDG	rank_001	0.89	B-C	0.955454545	C	A,4-11	QSDQQTTT	87.079	2.327	3.936		TPR	1921.0	1936.0	True	16	TTT	56.47758504167606	12.079521739130435
postGMF-runs\2client\WT_analysis\more_scans\TPR\TPR_201-216_output	2client	WT	unknown	LKTKTDELLALGREKG	rank_001	0.89	C-D	0.966818182	D	A,3-10	TKTDELLA	92.553	1.742	2.873		postGMF-runs\1client\WT_analysis\more_scans\TPR\TPR_201-216_output	1client	WT	unknown	LKTKTDELLALGREKG	rank_001	0.9	B-C	0.950454545	B	A,3-10	TKTDELLA	94.134	1.545	2.136		TPR	201.0	216.0	True	16	LLA	53.46765358993338	11.67288
postGMF-runs\2client\WT_analysis\more_scans\TPR\TPR_2137-2152_output	2client	WT	unknown	TPTLVVPHRTDGFAEA	rank_001	0.9	C-D	0.897272727	C	A,9-16	RTDGFAEA	98.21	1.13	1.617		postGMF-runs\1client\WT_analysis\more_scans\TPR\TPR_2137-2152_output	1client	WT	unknown	TPTLVVPHRTDGFAEA	rank_001	0.91	B-C	0.9	C	A,9-16	RTDGFAEA	98.103	1.151	1.606		TPR	2137.0	2152.0	True	16	AEA	28.505633686980843	8.300511111111112
postGMF-runs\2client\WT_analysis\more_scans\TPR\TPR_2145-2160_output	2client	WT	unknown	RTDGFAEAIHSPQVAG	rank_003	0.89	C-D	0.885	D	B,1-8	RTDGFAEA	96.969	1.166	2.231		postGMF-runs\1client\WT_analysis\more_scans\TPR\TPR_2145-2160_output	1client	WT	unknown	RTDGFAEAIHSPQVAG	rank_003	0.9	B-C	0.899090909	C	A,1-8	RTDGFAEA	96.589	1.22	2.258		TPR	2145.0	2160.0	True	16	AEA	-3.9594374537379724	3.9144799999999997
postGMF-runs\2client\WT_analysis\more_scans\TPR\TPR_2209-2224_output	2client	WT	unknown	RSVPTTPLQVAAPVTV	rank_001	0.9	C-D	0.886818182	C	A,3-10	VPTTPLQV	96.672	1.292	2.033		postGMF-runs\1client\WT_analysis\more_scans\TPR\TPR_2209-2224_output	1client	WT	unknown	RSVPTTPLQVAAPVTV	rank_001	0.9	B-C	0.915416667	C	A,4-11	PTTPLQVA	92.576	1.934	2.932		TPR	2209.0	2224.0	True	16	LQV	62.61115223291389	12.908166666666666
postGMF-runs\2client\WT_analysis\more_scans\TPR\TPR_2225-2240_output	2client	WT	unknown	FTESTTSDASEHASQS	rank_001	0.89	C-D	0.916153846	C	B,2-9	TESTTSDA	94.585	1.35	2.362		postGMF-runs\1client\WT_analysis\more_scans\TPR\TPR_2225-2240_output	1client	WT	unknown	FTESTTSDASEHASQS	rank_001	0.88	B-C	0.945	C	A,1-8	FTESTTSD	80.38	3.269	6.235		TPR	2225.0	2240.0	True	16	SDA	61.08097705403406	12.70144
postGMF-runs\2client\WT_analysis\more_scans\TPR\TPR_2241-2256_output	2client	WT	unknown	VPMVTTSTGTLSTTNE	rank_001	0.9	C-D	0.903181818	D	B,3-10	MVTTSTGT	97.57	1.141	1.682		postGMF-runs\1client\WT_analysis\more_scans\TPR\TPR_2241-2256_output	1client	WT	unknown	VPMVTTSTGTLSTTNE	rank_001	0.9	B-C	0.942272727	C	A,3-10	MVTTSTGT	95.954	1.387	2.083		TPR	2241.0	2256.0	True	16	TGT	19.314877868245745	7.05884
postGMF-runs\2client\WT_analysis\more_scans\TPR\TPR_225-240_output	2client	WT	unknown	NLENKKEEVSRLEEQM	rank_001	0.89	C-D	0.894615385	C	B,2-9	LENKKEEV	94.923	1.449	2.589		postGMF-runs\1client\WT_analysis\more_scans\TPR\TPR_225-240_output	1client	WT	unknown	NLENKKEEVSRLEEQM	rank_001	0.88	B-C	0.99	B	A,5-12	KKEEVSRL	74.706	3.767	6.507		TPR	225.0	240.0	True	16	EEV	55.23375277572168	11.91148
postGMF-runs\2client\WT_analysis\more_scans\TPR\TPR_2265-2280_output	2client	WT	unknown	EVFVEAESEGISSEAG	rank_001	0.89	C-D	0.954230769	D	B,2-9	VFVEAESE	92.36	1.707	3.132		postGMF-runs\1client\WT_analysis\more_scans\TPR\TPR_2265-2280_output	1client	WT	unknown	EVFVEAESEGISSEAG	rank_001	0.85	B-C	0.944545455	C	A,3-10	FVEAESEG	63.295	7.246	8.849		TPR	2265.0	2280.0	True	16	SEG	68.81302738712066	13.74604
postGMF-runs\2client\WT_analysis\more_scans\TPR\TPR_2273-2288_output	2client	WT	unknown	EGISSEAGLEIDSQQE	rank_001	0.88	C-D	0.985909091	C	A,5-12	SEAGLEID	90.634	1.685	3.049		postGMF-runs\1client\WT_analysis\more_scans\TPR\TPR_2273-2288_output	1client	WT	unknown	EGISSEAGLEIDSQQE	rank_001	0.86	B-C	0.970909091	B	A,5-12	SEAGLEID	60.259	6.861	9.137		TPR	2273.0	2288.0	True	16	LEI	68.61998519615099	13.71996
postGMF-runs\2client\WT_analysis\more_scans\TPR\TPR_2281-2296_output	2client	WT	unknown	LEIDSQQEEEPVQASD	rank_001	0.88	C-D	0.985	D	B,7-14	QEEEPVQA	94.313	1.416	2.365		postGMF-runs\1client\WT_analysis\more_scans\TPR\TPR_2281-2296_output	1client	WT	unknown	LEIDSQQEEEPVQASD	rank_001	0.88	B-C	1.0125	C	A,8-15	EEEPVQAS	86.882	2.378	4.545		TPR	2281.0	2296.0	True	16	VQA	36.297853441894894	9.35324
postGMF-runs\2client\WT_analysis\more_scans\TPR\TPR_2321-2336_output	2client	WT	unknown	KPFRRVRLQTTLRQGV	rank_001	0.9	C-D	0.900384615	D	A,3-10	FRRVRLQT	96.454	1.31	2.05		postGMF-runs\1client\WT_analysis\more_scans\TPR\TPR_2321-2336_output	1client	WT	unknown	KPFRRVRLQTTLRQGV	rank_001	0.9	B-C	0.91875	B	A,3-10	FRRVRLQT	95.11	1.534	2.383		TPR	2321.0	2336.0	True	16	LQT	55.49349688061753	11.946571428571428
postGMF-runs\2client\WT_analysis\more_scans\TPR\TPR_2329-2344_output	2client	WT	unknown	QTTLRQGVRGRQFNRQ	rank_001	0.88	C-D	0.94625	C	A,2-9	TTLRQGVR	90.874	1.704	3.309		postGMF-runs\1client\WT_analysis\more_scans\TPR\TPR_2329-2344_output	1client	WT	unknown	QTTLRQGVRGRQFNRQ	rank_001	0.87	B-C	1.063636364	B	A,4-11	LRQGVRGR	77.71	3.573	5.331		TPR	2329.0	2344.0	True	16	VRG	56.79526276831976	12.12244
postGMF-runs\2client\WT_analysis\more_scans\TPR\TPR_2337-2352_output	2client	WT	unknown	RGRQFNRQRGVSHAMG	rank_002	0.89	C-D	0.929615385	C	B,6-13	NRQRGVSH	90.851	1.712	3.315		postGMF-runs\1client\WT_analysis\more_scans\TPR\TPR_2337-2352_output	1client	WT	unknown	RGRQFNRQRGVSHAMG	rank_002	0.89	B-C	0.950769231	B	A,6-13	NRQRGVSH	86.705	2.263	4.266		TPR	2337.0	2352.0	True	16	VSH	44.020293609671846	10.396541666666666
postGMF-runs\2client\WT_analysis\more_scans\TPR\TPR_249-264_output	2client	WT	unknown	HLQKHVEDLLTKLKEA	rank_002	0.87	C-D	0.937272727	D	B,9-16	LLTKLKEA	94.719	1.663	2.792		postGMF-runs\1client\WT_analysis\more_scans\TPR\TPR_249-264_output	1client	WT	unknown	HLQKHVEDLLTKLKEA	rank_001	0.83	B-C	1.037692308	B	A,4-11	KHVEDLLT	36.587	8.833	12.095		TPR	249.0	264.0	True	16	KEA	72.580310880829	14.254999999999999
postGMF-runs\2client\WT_analysis\more_scans\TPR\TPR_257-272_output	2client	WT	unknown	LLTKLKEAKEQQASME	rank_002	0.9	C-D	0.915909091	C	A,6-13	KEAKEQQA	94.531	1.488	2.324		postGMF-runs\1client\WT_analysis\more_scans\TPR\TPR_257-272_output	1client	WT	unknown	LLTKLKEAKEQQASME	rank_001	0.9	B-C	0.947727273	C	A,7-14	EAKEQQAS	88.501	2.13	3.335		TPR	257.0	272.0	True	16	QQA	44.342264988897114	10.44004
postGMF-runs\2client\WT_analysis\more_scans\TPR\TPR_297-312_output	2client	WT	unknown	EAKSNELTRAVEELHK	rank_001	0.89	C-D	0.955833333	C	A,4-11	SNELTRAV	91.571	1.87	2.988		postGMF-runs\1client\WT_analysis\more_scans\TPR\TPR_297-312_output	1client	WT	unknown	EAKSNELTRAVEELHK	rank_001	0.88	B-C	0.986666667	B	A,5-12	NELTRAVE	80.311	4.369	7.142		TPR	297.0	312.0	True	16	TRA	67.78064557654557	13.606565217391305
postGMF-runs\2client\WT_analysis\more_scans\TPR\TPR_313-328_output	2client	WT	unknown	LLKEAGEANKAIQDHL	rank_001	0.89	C-D	0.940909091	C	A,2-9	LKEAGEAN	94.507	1.317	2.446		postGMF-runs\1client\WT_analysis\more_scans\TPR\TPR_313-328_output	1client	WT	unknown	LLKEAGEANKAIQDHL	rank_001	0.89	B-C	0.99	B	A,1-8	LLKEAGEA	91.116	2.326	4.147		TPR	313.0	328.0	True	16	EAN	22.380162842339015	7.4729600000000005
postGMF-runs\2client\WT_analysis\more_scans\TPR\TPR_321-336_output	2client	WT	unknown	NKAIQDHLLEVEQSKD	rank_001	0.9	C-D	0.913181818	D	B,4-11	IQDHLLEV	96.726	1.251	1.788		postGMF-runs\1client\WT_analysis\more_scans\TPR\TPR_321-336_output	1client	WT	unknown	NKAIQDHLLEVEQSKD	rank_001	0.89	B-C	0.999545455	B	A,5-12	QDHLLEVE	82.643	3.685	5.632		TPR	321.0	336.0	True	16	LEV	58.42842339008143	12.34308
postGMF-runs\2client\WT_analysis\more_scans\TPR\TPR_393-408_output	2client	WT	unknown	MKLTELYNAYVETQDQ	rank_002	0.9	C-D	0.908846154	C	B,6-13	LYNAYVET	96.829	1.236	1.652		postGMF-runs\1client\WT_analysis\more_scans\TPR\TPR_393-408_output	1client	WT	unknown	MKLTELYNAYVETQDQ	rank_002	0.91	B-C	0.940769231	C	A,6-13	LYNAYVET	95.814	1.441	2.174		TPR	393.0	408.0	True	16	VET	28.065136935603256	8.241
postGMF-runs\2client\WT_analysis\more_scans\TPR\TPR_409-424_output	2client	WT	unknown	LLLEKLENKRINKYLD	rank_002	0.89	C-D	0.970384615	D	B,6-13	LENKRINK	89.327	2.014	3.314		postGMF-runs\1client\WT_analysis\more_scans\TPR\TPR_409-424_output	1client	WT	unknown	LLLEKLENKRINKYLD	rank_001	0.89	B-C	0.988846154	B	A,6-13	LENKRINK	81.99	3.51	5.377		TPR	409.0	424.0	True	16	INK	64.25222057735012	13.129875
postGMF-runs\2client\WT_analysis\more_scans\TPR\TPR_41-56_output	2client	WT	unknown	GRHEKFKVESEQQYFE	rank_001	0.89	C-D	0.915	D	B,5-12	KFKVESEQ	93.174	1.631	3.232		postGMF-runs\1client\WT_analysis\more_scans\TPR\TPR_41-56_output	1client	WT	unknown	GRHEKFKVESEQQYFE	rank_005	0.83	B-C	0.9805	B	A,6-13	FKVESEQQ	39.847	9.62	12.302		TPR	41.0	56.0	True	16	EQQ	67.64826054774241	13.58868
postGMF-runs\2client\WT_analysis\more_scans\TPR\TPR_417-432_output	2client	WT	unknown	KRINKYLDEIVKEVEA	rank_003	0.87	C-D	0.938333333	C	A,9-16	EIVKEVEA	91.991	1.55	2.971		postGMF-runs\1client\WT_analysis\more_scans\TPR\TPR_417-432_output	1client	WT	unknown	KRINKYLDEIVKEVEA	rank_001	0.87	B-C	0.98625	C	A,7-14	LDEIVKEV	67.315	5.795	8.092		TPR	417.0	432.0	True	16	VEA	70.00721687638787	13.907375
postGMF-runs\2client\WT_analysis\more_scans\TPR\TPR_433-448_output	2client	WT	unknown	KAPILKRQREEYERAQ	rank_001	0.9	C-D	0.926538462	D	B,4-11	ILKRQREE	92.766	1.916	2.946		postGMF-runs\1client\WT_analysis\more_scans\TPR\TPR_433-448_output	1client	WT	unknown	KAPILKRQREEYERAQ	rank_002	0.84	B-C	0.975	B	A,6-13	KRQREEYE	48.44	7.854	11.498		TPR	433.0	448.0	True	16	EEY	70.51673224512056	13.97621052631579
postGMF-runs\2client\WT_analysis\more_scans\TPR\TPR_441-456_output	2client	WT	unknown	REEYERAQKAVASLSV	rank_001	0.89	C-D	0.959615385	C	B,5-12	ERAQKAVA	91.451	1.683	3.192		postGMF-runs\1client\WT_analysis\more_scans\TPR\TPR_441-456_output	1client	WT	unknown	REEYERAQKAVASLSV	rank_001	0.88	B-C	1.004583333	C	A,6-13	RAQKAVAS	78.766	3.914	5.354		TPR	441.0	456.0	True	16	VAS	53.06365655070318	11.6183
postGMF-runs\2client\WT_analysis\more_scans\TPR\TPR_449-464_output	2client	WT	unknown	KAVASLSVKLEQAMKE	rank_001	0.9	C-D	0.899090909	C	B,6-13	LSVKLEQA	95.351	1.352	2.12		postGMF-runs\1client\WT_analysis\more_scans\TPR\TPR_449-464_output	1client	WT	unknown	KAVASLSVKLEQAMKE	rank_001	0.86	B-C	1.018181818	B	A,3-10	VASLSVKL	64.884	6.252	8.452		TPR	449.0	464.0	True	16	EQA	69.56891191709845	13.84816
postGMF-runs\2client\WT_analysis\more_scans\TPR\TPR_457-472_output	2client	WT	unknown	KLEQAMKEIQRLQEDT	rank_001	0.89	C-D	0.948846154	D	B,4-11	QAMKEIQR	91.336	1.621	2.87		postGMF-runs\1client\WT_analysis\more_scans\TPR\TPR_457-472_output	1client	WT	unknown	KLEQAMKEIQRLQEDT	rank_001	0.9	B-C	0.963181818	B	A,4-11	QAMKEIQR	89.001	2.207	3.628		TPR	457.0	472.0	True	16	IQR	42.66013163422489	10.212783783783783
postGMF-runs\2client\WT_analysis\more_scans\TPR\TPR_473-488_output	2client	WT	unknown	DKANKQSSVLERDNRR	rank_001	0.9	C-D	0.931538462	D	B,4-11	NKQSSVLE	95.531	1.298	2.103		postGMF-runs\1client\WT_analysis\more_scans\TPR\TPR_473-488_output	1client	WT	unknown	DKANKQSSVLERDNRR	rank_001	0.9	B-C	0.946923077	C	A,4-11	NKQSSVLE	93.78	1.593	2.624		TPR	473.0	488.0	True	16	VLE	24.345594344325445	7.738489795918367
postGMF-runs\2client\WT_analysis\more_scans\TPR\TPR_513-528_output	2client	WT	unknown	NHVIRDEEVSSADISS	rank_004	0.88	C-D	0.961923077	C	A,3-10	VIRDEEVS	89.789	1.927	3.316		postGMF-runs\1client\WT_analysis\more_scans\TPR\TPR_513-528_output	1client	WT	unknown	NHVIRDEEVSSADISS	rank_001	0.89	B-C	1.0025	B	A,4-11	IRDEEVSS	87.054	2.309	3.718		TPR	513.0	528.0	True	16	VSS	36.09563286454478	9.32592
postGMF-runs\2client\WT_analysis\more_scans\TPR\TPR_529-544_output	2client	WT	unknown	SSEVISQHLVSYRNIE	rank_001	0.89	C-D	0.934090909	C	B,4-11	VISQHLVS	92.422	1.597	2.772		postGMF-runs\1client\WT_analysis\more_scans\TPR\TPR_529-544_output	1client	WT	unknown	SSEVISQHLVSYRNIE	rank_001	0.84	B-C	1.007916667	C	A,5-12	ISQHLVSY	48.386	8.771	10.653		TPR	529.0	544.0	True	16	HLV	72.18445595854924	14.20152
postGMF-runs\2client\WT_analysis\more_scans\TPR\TPR_561-576_output	2client	WT	unknown	GETREREEQETTSSKI	rank_002	0.89	C-D	0.911153846	D	A,2-9	ETREREEQ	96.126	1.251	2.027		postGMF-runs\1client\WT_analysis\more_scans\TPR\TPR_561-576_output	1client	WT	unknown	GETREREEQETTSSKI	rank_001	0.9	B-C	0.937916667	B	A,2-9	ETREREEQ	92.999	1.663	2.705		TPR	561.0	576.0	True	16	EQE	58.56235316834551	12.361173913043478
postGMF-runs\2client\WT_analysis\more_scans\TPR\TPR_569-584_output	2client	WT	unknown	QETTSSKITELQLKLE	rank_002	0.89	C-D	0.984545455	C	A,6-13	SKITELQL	92.789	1.571	2.874		postGMF-runs\1client\WT_analysis\more_scans\TPR\TPR_569-584_output	1client	WT	unknown	QETTSSKITELQLKLE	rank_001	0.83	B-C	1.072	B	A,6-13	SKITELQL	47.438	9.557	9.615		TPR	569.0	584.0	True	16	LQL	69.12149730358465	13.787714285714287
postGMF-runs\2client\WT_analysis\more_scans\TPR\TPR_601-616_output	2client	WT	unknown	MQLVDSIVRQRDMYRI	rank_003	0.89	C-D	0.990384615	D	A,2-9	QLVDSIVR	92.38	1.53	2.816		postGMF-runs\1client\WT_analysis\more_scans\TPR\TPR_601-616_output	1client	WT	unknown	MQLVDSIVRQRDMYRI	rank_001	0.9	B-C	0.97	C	A,2-9	QLVDSIVR	92.93	1.63	2.744		TPR	601.0	616.0	True	16	VRQ	47.515618060695786	10.86876
postGMF-runs\2client\WT_analysis\more_scans\TPR\TPR_65-80_output	2client	WT	unknown	QERLVNETRECQSLRL	rank_001	0.89	C-D	0.94	C	A,6-13	NETRECQS	92.643	1.529	2.809		postGMF-runs\1client\WT_analysis\more_scans\TPR\TPR_65-80_output	1client	WT	unknown	QERLVNETRECQSLRL	rank_002	0.82	B-C	1.0075	B	A,2-9	ERLVNETR	39.614	8.583	12.134		TPR	65.0	80.0	True	16	CQS	74.70404638539353	14.541916666666665
postGMF-runs\2client\WT_analysis\more_scans\TPR\TPR_657-672_output	2client	WT	unknown	VPVIESTEAIEAKAAL	rank_001	0.9	C-D	0.941363636	C	B,5-12	ESTEAIEA	95.454	1.357	2.139		postGMF-runs\1client\WT_analysis\more_scans\TPR\TPR_657-672_output	1client	WT	unknown	VPVIESTEAIEAKAAL	rank_002	0.84	B-C	1.053181818	B	A,5-12	ESTEAIEA	54.548	8.151	9.671		TPR	657.0	672.0	True	16	IEA	65.50732790525537	13.299439999999999
postGMF-runs\2client\WT_analysis\more_scans\TPR\TPR_665-680_output	2client	WT	unknown	AIEAKAALKQLQEIFE	rank_002	0.9	C-D	0.915384615	D	B,2-9	IEAKAALK	95.594	1.41	2.128		postGMF-runs\1client\WT_analysis\more_scans\TPR\TPR_665-680_output	1client	WT	unknown	AIEAKAALKQLQEIFE	rank_001	0.83	B-C	0.984615385	B	A,3-10	EAKAALKQ	36.021	8.41	12.515		TPR	665.0	680.0	True	16	ALK	72.98947281848835	14.310277777777777
postGMF-runs\2client\WT_analysis\more_scans\TPR\TPR_681-696_output	2client	WT	unknown	NYKKEKAENEKIQNEQ	rank_003	0.89	C-D	0.901153846	D	B,7-14	AENEKIQN	93.961	1.406	2.68		postGMF-runs\1client\WT_analysis\more_scans\TPR\TPR_681-696_output	1client	WT	unknown	NYKKEKAENEKIQNEQ	rank_001	0.89	B-C	0.933461538	C	A,7-14	AENEKIQN	89.641	2.15	3.853		TPR	681.0	696.0	True	16	IQN	43.67549962990378	10.349960000000001
postGMF-runs\2client\WT_analysis\more_scans\TPR\TPR_689-704_output	2client	WT	unknown	NEKIQNEQLEKLQEQV	rank_001	0.9	C-D	0.902272727	C	A,3-10	KIQNEQLE	96.283	1.281	1.963		postGMF-runs\1client\WT_analysis\more_scans\TPR\TPR_689-704_output	1client	WT	unknown	NEKIQNEQLEKLQEQV	rank_001	0.9	B-C	0.955384615	C	A,3-10	KIQNEQLE	90.64	2.03	3.173		TPR	689.0	704.0	True	16	QLE	59.646301884643876	12.507615384615386
postGMF-runs\2client\WT_analysis\more_scans\TPR\TPR_705-720_output	2client	WT	unknown	TDLRSQNTKISTQLDF	rank_002	0.9	C-D	0.918461538	C	B,5-12	SQNTKIST	95.885	1.238	2.15		postGMF-runs\1client\WT_analysis\more_scans\TPR\TPR_705-720_output	1client	WT	unknown	TDLRSQNTKISTQLDF	rank_001	0.89	B-C	0.945769231	B	A,5-12	SQNTKIST	87.658	2.725	4.479		TPR	705.0	720.0	True	16	IST	44.158154453491235	10.415166666666666
postGMF-runs\2client\WT_analysis\more_scans\TPR\TPR_721-736_output	2client	WT	unknown	ASKRYEMLQDNVEGYR	rank_002	0.9	C-D	0.910384615	D	B,2-9	SKRYEMLQ	93.586	1.432	2.515		postGMF-runs\1client\WT_analysis\more_scans\TPR\TPR_721-736_output	1client	WT	unknown	ASKRYEMLQDNVEGYR	rank_001	0.9	B-C	0.902692308	C	A,2-9	SKRYEMLQ	92.18	1.798	3.136		TPR	721.0	736.0	True	16	LQD	18.781939304219097	6.98684
postGMF-runs\2client\WT_analysis\more_scans\TPR\TPR_737-752_output	2client	WT	unknown	REITSLHERNQKLTAT	rank_002	0.87	C-D	0.942727273	C	A,9-16	RNQKLTAT	93.978	1.395	2.748		postGMF-runs\1client\WT_analysis\more_scans\TPR\TPR_737-752_output	1client	WT	unknown	REITSLHERNQKLTAT	rank_001	0.86	B-C	0.985454545	C	A,9-16	RNQKLTAT	78.08	4.838	7.519		TPR	737.0	752.0	True	16	TAT	73.12227618205124	14.328219512195123
postGMF-runs\2client\WT_analysis\more_scans\TPR\TPR_745-760_output	2client	WT	unknown	RNQKLTATTQKQEQII	rank_002	0.9	C-D	0.913461538	D	B,4-11	KLTATTQK	95.109	1.431	2.311		postGMF-runs\1client\WT_analysis\more_scans\TPR\TPR_745-760_output	1client	WT	unknown	RNQKLTATTQKQEQII	rank_002	0.9	B-C	0.938846154	B	A,4-11	KLTATTQK	90.469	2.617	3.926		TPR	745.0	760.0	True	16	TQK	53.8318282753516	11.72208
postGMF-runs\2client\WT_analysis\more_scans\TPR\TPR_753-768_output	2client	WT	unknown	TQKQEQIINTMTQDLR	rank_001	0.9	C-D	0.935	C	A,3-10	KQEQIINT	96.899	1.262	1.813		postGMF-runs\1client\WT_analysis\more_scans\TPR\TPR_753-768_output	1client	WT	unknown	TQKQEQIINTMTQDLR	rank_002	0.9	B-C	0.963636364	B	A,3-10	KQEQIINT	95.024	1.504	2.074		TPR	753.0	768.0	True	16	INT	30.54507772020726	8.57604
postGMF-runs\2client\WT_analysis\more_scans\TPR\TPR_769-784_output	2client	WT	unknown	GANEKLAVAEVRAENL	rank_001	0.89	C-D	0.943076923	C	B,6-13	LAVAEVRA	94.641	1.291	2.222		postGMF-runs\1client\WT_analysis\more_scans\TPR\TPR_769-784_output	1client	WT	unknown	GANEKLAVAEVRAENL	rank_004	0.9	B-C	0.941153846	B	A,6-13	LAVAEVRA	94.172	1.307	2.368		TPR	769.0	784.0	True	16	VRA	51.930717986676534	11.46524
postGMF-runs\2client\WT_analysis\more_scans\TPR\TPR_857-872_output	2client	WT	unknown	NEVEQRHTLTRNLDVQ	rank_002	0.91	C-D	0.909090909	C	B,3-10	VEQRHTLT	97.234	1.203	1.678		postGMF-runs\1client\WT_analysis\more_scans\TPR\TPR_857-872_output	1client	WT	unknown	NEVEQRHTLTRNLDVQ	rank_001	0.89	B-C	0.967727273	B	A,8-15	TLTRNLDV	89.689	2.188	3.09		TPR	857.0	872.0	True	16	TLT	65.31805747755287	13.27386956521739
postGMF-runs\2client\WT_analysis\more_scans\TPR\TPR_865-880_output	2client	WT	unknown	LTRNLDVQLLDTKRQL	rank_001	0.89	C-D	0.952272727	D	B,5-12	LDVQLLDT	94.008	1.414	2.557		postGMF-runs\1client\WT_analysis\more_scans\TPR\TPR_865-880_output	1client	WT	unknown	LTRNLDVQLLDTKRQL	rank_001	0.89	B-C	0.989090909	B	A,5-12	LDVQLLDT	88.453	2.498	4.198		TPR	865.0	880.0	True	16	LDT	65.40725388601037	13.28592
postGMF-runs\2client\WT_analysis\more_scans\TPR\TPR_897-912_output	2client	WT	unknown	AQKEIATLKQHLSNME	rank_002	0.9	C-D	0.886923077	C	B,2-9	QKEIATLK	97.219	1.173	1.788		postGMF-runs\1client\WT_analysis\more_scans\TPR\TPR_897-912_output	1client	WT	unknown	AQKEIATLKQHLSNME	rank_001	0.9	B-C	0.917727273	C	A,2-9	QKEIATLK	95.85	1.365	2.044		TPR	897.0	912.0	True	16	TLK	33.29404538797109	8.947425531914893
postGMF-runs\2client\WT_analysis\more_scans\TPR\TPR_9-24_output	2client	WT	unknown	LERTELNKLPKSVQNK	rank_001	0.88	C-D	0.919615385	D	A,8-15	KLPKSVQN	93.376	1.409	2.902		postGMF-runs\1client\WT_analysis\more_scans\TPR\TPR_9-24_output	1client	WT	unknown	LERTELNKLPKSVQNK	rank_001	0.89	B-C	0.964615385	B	A,8-15	KLPKSVQN	86.976	2.47	4.616		TPR	9.0	24.0	True	16	VQN	55.48512213175427	11.945440000000001
postGMF-runs\2client\WT_analysis\more_scans\TPR\TPR_905-920_output	2client	WT	unknown	KQHLSNMEVQVASQSS	rank_001	0.9	C-D	0.926538462	D	B,4-11	LSNMEVQV	95.94	1.305	2.021		postGMF-runs\1client\WT_analysis\more_scans\TPR\TPR_905-920_output	1client	WT	unknown	KQHLSNMEVQVASQSS	rank_001	0.9	B-C	0.97	B	A,5-12	SNMEVQVA	90.54	2.011	3.209		TPR	905.0	920.0	True	16	VQV	30.28956328645448	8.54152
postGMF-runs\2client\WT_analysis\more_scans\TPR\TPR_913-928_output	2client	WT	unknown	VQVASQSSQRTGKGQP	rank_002	0.86	C-D	0.935	D	A,1-8	VQVASQSS	92.852	1.495	2.859		postGMF-runs\1client\WT_analysis\more_scans\TPR\TPR_913-928_output	1client	WT	unknown	VQVASQSSQRTGKGQP	rank_001	0.87	B-C	0.969166667	C	A,1-8	VQVASQSS	87.425	2.358	4.108		TPR	913.0	928.0	True	16	SQS	46.13353676037403	10.68204081632653
postGMF-runs\2client\WT_analysis\more_scans\TPR\TPR_937-952_output	2client	WT	unknown	LVSQLRQTEEQVNDLK	rank_002	0.91	C-D	0.886923077	C	A,5-12	LRQTEEQV	96.616	1.348	1.823		postGMF-runs\1client\WT_analysis\more_scans\TPR\TPR_937-952_output	1client	WT	unknown	LVSQLRQTEEQVNDLK	rank_001	0.89	B-C	0.960909091	B	A,6-13	RQTEEQVN	89.649	2.154	3.38		TPR	937.0	952.0	True	16	EQV	41.952923760177654	10.11724
postGMF-runs\2client\WT_analysis\more_scans\TPR\TPR_97-112_output	2client	WT	unknown	KELEIAQDRNIAIQSQ	rank_003	0.88	C-D	0.94125	C	A,8-15	DRNIAIQS	94.594	1.349	2.526		postGMF-runs\1client\WT_analysis\more_scans\TPR\TPR_97-112_output	1client	WT	unknown	KELEIAQDRNIAIQSQ	rank_001	0.89	B-C	0.961923077	C	A,8-15	DRNIAIQS	92.961	1.653	2.802		TPR	97.0	112.0	True	16	IQS	40.27239082161362	9.8902
postGMF-runs\2client\WT_analysis\more_scans\TPR\TPR_985-1000_output	2client	WT	unknown	EVRKNIEVRLKESAEF	rank_001	0.88	C-D	0.926363636	C	A,2-9	VRKNIEVR	93.705	1.582	2.519		postGMF-runs\1client\WT_analysis\more_scans\TPR\TPR_985-1000_output	1client	WT	unknown	EVRKNIEVRLKESAEF	rank_001	0.83	B-C	0.977	B	A,5-12	NIEVRLKE	42.58	10.133	11.734		TPR	985.0	1000.0	True	16	IEV	67.25740192450037	13.535874999999999
postGMF-runs\2client\WT_analysis\more_scans\TPR\TPR_993-1008_output	2client	WT	unknown	RLKESAEFQTQLEKKL	rank_002	0.88	C-D	1.041538462	C	B,3-10	KESAEFQT	89.04	1.97	3.176		postGMF-runs\1client\WT_analysis\more_scans\TPR\TPR_993-1008_output	1client	WT	unknown	RLKESAEFQTQLEKKL	rank_001	0.89	B-C	1.032083333	C	A,3-10	KESAEFQT	88.335	2.348	3.462		TPR	993.0	1008.0	True	16	FQT	48.039674315321975	10.939559999999998
postGMF-runs\2client\WT_analysis\more_scans\TRPS1\TRPS1_1001-1016_output	2client	WT	unknown	LSKYEAQGSLTKSHSA	rank_001	0.9	C-D	0.908181818	C	A,4-11	YEAQGSLT	93.764	1.562	2.729		postGMF-runs\1client\WT_analysis\more_scans\TRPS1\TRPS1_1001-1016_output	1client	WT	unknown	LSKYEAQGSLTKSHSA	rank_001	0.84	B-C	0.968461538	B	A,3-10	KYEAQGSL	56.66	7.822	10.689		TRPS1	1001.0	1016.0	True	16	SLT	73.64372070071552	14.398666666666665
postGMF-runs\2client\WT_analysis\more_scans\TRPS1\TRPS1_105-120_output	2client	WT	unknown	VTDRNMLAFSSPAAGG	rank_001	0.87	C-D	0.935454545	D	B,1-8	VTDRNMLA	92.842	1.6	3.04		postGMF-runs\1client\WT_analysis\more_scans\TRPS1\TRPS1_105-120_output	1client	WT	unknown	VTDRNMLAFSSPAAGG	rank_001	0.83	B-C	0.98375	B	A,2-9	TDRNMLAF	43.472	8.539	12.723		TRPS1	105.0	120.0	True	16	MLA	65.16980014803849	13.25384
postGMF-runs\2client\WT_analysis\more_scans\TRPS1\TRPS1_1081-1096_output	2client	WT	unknown	SPPGSPIEKYQYPLFG	rank_001	0.9	C-D	0.889545455	D	B,6-13	PIEKYQYP	94.509	1.696	2.687		postGMF-runs\1client\WT_analysis\more_scans\TRPS1\TRPS1_1081-1096_output	1client	WT	unknown	SPPGSPIEKYQYPLFG	rank_001	0.84	B-C	0.932692308	C	A,5-12	SPIEKYQY	44.529	7.915	12.34		TRPS1	1081.0	1096.0	True	16	YQY	75.05507704730503	14.58934090909091
postGMF-runs\2client\WT_analysis\more_scans\TRPS1\TRPS1_1201-1216_output	2client	WT	unknown	KTEKVDRSTQDELSTK	rank_001	0.9	C-D	0.910769231	C	B,3-10	EKVDRSTQ	96.39	1.251	2.124		postGMF-runs\1client\WT_analysis\more_scans\TRPS1\TRPS1_1201-1216_output	1client	WT	unknown	KTEKVDRSTQDELSTK	rank_005	0.9	B-C	0.92625	B	A,4-11	KVDRSTQD	94.89	1.37	2.341		TRPS1	1201.0	1216.0	True	16	TQD	-10.56506291635825	3.02206
postGMF-runs\2client\WT_analysis\more_scans\TRPS1\TRPS1_1266-1281_output	2client	WT	unknown	LHRNNAQVEKNGKPKE	rank_001	0.9	C-D	0.911538462	C	A,3-10	RNNAQVEK	96.411	1.197	2.029		postGMF-runs\1client\WT_analysis\more_scans\TRPS1\TRPS1_1266-1281_output	1client	WT	unknown	LHRNNAQVEKNGKPKE	rank_001	0.85	B-C	0.983846154	C	A,3-10	RNNAQVEK	62.869	6.79	9.263		TRPS1	1266.0	1281.0	True	16	VEK	64.78490007401925	13.201839999999999
postGMF-runs\2client\WT_analysis\more_scans\TRPS1\TRPS1_217-232_output	2client	WT	unknown	PELQDFKCNICGYGYY	rank_001	0.89	C-D	0.971363636	C	A,3-10	LQDFKCNI	91.649	1.875	2.95		postGMF-runs\1client\WT_analysis\more_scans\TRPS1\TRPS1_217-232_output	1client	WT	unknown	PELQDFKCNICGYGYY	rank_001	0.85	B-C	0.973846154	B	A,4-11	QDFKCNIC	54.95	7.369	10.596		TRPS1	217.0	232.0	True	16	CNI	61.498149518874904	12.7578
postGMF-runs\2client\WT_analysis\more_scans\TRPS1\TRPS1_233-248_output	2client	WT	unknown	GNDPTDLIKHFRKYHL	rank_001	0.89	C-D	0.909230769	D	A,7-14	LIKHFRKY	91.781	1.481	2.837		postGMF-runs\1client\WT_analysis\more_scans\TRPS1\TRPS1_233-248_output	1client	WT	unknown	GNDPTDLIKHFRKYHL	rank_001	0.85	B-C	0.948076923	B	A,6-13	DLIKHFRK	55.865	7.39	10.992		TRPS1	233.0	248.0	True	16	TDL	68.14162348877376	13.655333333333333
postGMF-runs\2client\WT_analysis\more_scans\TRPS1\TRPS1_241-256_output	2client	WT	unknown	KHFRKYHLGLHNRTRQ	rank_001	0.9	C-D	0.924090909	C	A,5-12	KYHLGLHN	95.188	1.36	1.968		postGMF-runs\1client\WT_analysis\more_scans\TRPS1\TRPS1_241-256_output	1client	WT	unknown	KHFRKYHLGLHNRTRQ	rank_002	0.87	B-C	0.93875	C	A,5-12	KYHLGLHN	74.991	5.534	8.616		TRPS1	241.0	256.0	True	16	LHN	61.15588452997778	12.711559999999999
postGMF-runs\2client\WT_analysis\more_scans\TRPS1\TRPS1_273-288_output	2client	WT	unknown	FSHSKDFQKVNRSVFS	rank_001	0.89	C-D	0.963636364	C	B,4-11	SKDFQKVN	93.944	1.537	2.505		postGMF-runs\1client\WT_analysis\more_scans\TRPS1\TRPS1_273-288_output	1client	WT	unknown	FSHSKDFQKVNRSVFS	rank_001	0.84	B-C	0.978181818	B	A,4-11	SKDFQKVN	43.056	6.911	11.496		TRPS1	273.0	288.0	True	16	KVN	70.74522575869727	14.00708
postGMF-runs\2client\WT_analysis\more_scans\TRPS1\TRPS1_297-312_output	2client	WT	unknown	SRPVLLNGTYDVQVTS	rank_004	0.86	C-D	1.002272727	D	A,8-15	GTYDVQVT	89.704	1.868	2.8		postGMF-runs\1client\WT_analysis\more_scans\TRPS1\TRPS1_297-312_output	1client	WT	unknown	SRPVLLNGTYDVQVTS	rank_001	0.86	B-C	0.971818182	C	A,8-15	GTYDVQVT	68.957	5.149	8.066		TRPS1	297.0	312.0	True	16	VQV	61.124500370096214	12.70732
postGMF-runs\2client\WT_analysis\more_scans\TRPS1\TRPS1_41-56_output	2client	WT	unknown	QMSENTDQSDAAELNH	rank_001	0.88	C-D	0.927307692	D	A,2-9	MSENTDQS	92.844	1.655	3.094		postGMF-runs\1client\WT_analysis\more_scans\TRPS1\TRPS1_41-56_output	1client	WT	unknown	QMSENTDQSDAAELNH	rank_001	0.88	B-C	0.956818182	B	A,3-10	SENTDQSD	81.829	3.609	6.304		TRPS1	41.0	56.0	True	16	DQS	54.48911917098445	11.81088
postGMF-runs\2client\WT_analysis\more_scans\TRPS1\TRPS1_449-464_output	2client	WT	unknown	LKLLEHYGKQHGAVQS	rank_003	0.87	C-D	0.932692308	C	A,9-16	KQHGAVQS	93.61	1.434	2.597		postGMF-runs\1client\WT_analysis\more_scans\TRPS1\TRPS1_449-464_output	1client	WT	unknown	LKLLEHYGKQHGAVQS	rank_002	0.89	B-C	0.949166667	C	A,9-16	KQHGAVQS	91.953	1.797	3.101		TRPS1	449.0	464.0	True	16	VQS	12.379866765358997	6.12192
postGMF-runs\2client\WT_analysis\more_scans\TRPS1\TRPS1_473-488_output	2client	WT	unknown	DKLSRGSVINQNDLAK	rank_003	0.9	C-D	0.891818182	D	A,6-13	GSVINQND	95.336	1.4	2.077		postGMF-runs\1client\WT_analysis\more_scans\TRPS1\TRPS1_473-488_output	1client	WT	unknown	DKLSRGSVINQNDLAK	rank_016	0.82	B-C	1.026153846	B	A,4-11	SRGSVINQ	39.583	9.673	13.005		TRPS1	473.0	488.0	True	16	NQN	64.76328645447816	13.198920000000001
postGMF-runs\2client\WT_analysis\more_scans\TRPS1\TRPS1_481-496_output	2client	WT	unknown	INQNDLAKSSEGETMT	rank_001	0.87	C-D	0.917727273	C	A,1-8	INQNDLAK	94.195	1.501	2.729		postGMF-runs\1client\WT_analysis\more_scans\TRPS1\TRPS1_481-496_output	1client	WT	unknown	INQNDLAKSSEGETMT	rank_001	0.89	B-C	0.935	B	A,9-16	SSEGETMT	93.124	1.564	2.94		TRPS1	481.0	496.0	True	16	DLA	72.42093327243808	14.233468085106383
postGMF-runs\2client\WT_analysis\more_scans\TRPS1\TRPS1_49-64_output	2client	WT	unknown	SDAAELNHKEEHSLHV	rank_001	0.87	C-D	0.957727273	C	A,9-16	KEEHSLHV	92.18	1.674	3.037		postGMF-runs\1client\WT_analysis\more_scans\TRPS1\TRPS1_49-64_output	1client	WT	unknown	SDAAELNHKEEHSLHV	rank_001	0.85	B-C	1.025909091	C	A,2-9	DAAELNHK	69.684	5.863	8.434		TRPS1	49.0	64.0	True	16	LHV	76.20532294918418	14.744739130434784
postGMF-runs\2client\WT_analysis\more_scans\TRPS1\TRPS1_521-536_output	2client	WT	unknown	TSYNCQFCDFRYSKSH	rank_001	0.89	C-D	0.905909091	C	B,2-9	SYNCQFCD	95.814	1.394	1.986		postGMF-runs\1client\WT_analysis\more_scans\TRPS1\TRPS1_521-536_output	1client	WT	unknown	TSYNCQFCDFRYSKSH	rank_001	0.85	B-C	0.957083333	B	A,3-10	YNCQFCDF	47.245	6.937	11.853		TRPS1	521.0	536.0	True	16	QFC	73.38082901554405	14.36315
postGMF-runs\2client\WT_analysis\more_scans\TRPS1\TRPS1_633-648_output	2client	WT	unknown	YESVHESQASDVKQEA	rank_001	0.89	C-D	0.898636364	D	A,3-10	SVHESQAS	92.03	1.695	3.075		postGMF-runs\1client\WT_analysis\more_scans\TRPS1\TRPS1_633-648_output	1client	WT	unknown	YESVHESQASDVKQEA	rank_001	0.88	B-C	0.940454545	C	A,3-10	SVHESQAS	83.586	4.136	5.531		TRPS1	633.0	648.0	True	16	SQA	62.38963730569949	12.87824
postGMF-runs\2client\WT_analysis\more_scans\TRPS1\TRPS1_665-680_output	2client	WT	unknown	EHSCTKCDFITQVEEE	rank_001	0.9	C-D	0.888181818	C	B,6-13	KCDFITQV	97.89	1.126	1.444		postGMF-runs\1client\WT_analysis\more_scans\TRPS1\TRPS1_665-680_output	1client	WT	unknown	EHSCTKCDFITQVEEE	rank_002	0.9	B-C	0.904090909	B	A,6-13	KCDFITQV	93.063	1.619	2.519		TRPS1	665.0	680.0	True	16	TQV	40.498255260653494	9.920714285714286
postGMF-runs\2client\WT_analysis\more_scans\TRPS1\TRPS1_673-688_output	2client	WT	unknown	FITQVEEEISRHYRRA	rank_002	0.88	C-D	0.966538462	D	B,3-10	TQVEEEIS	89.639	1.858	3.294		postGMF-runs\1client\WT_analysis\more_scans\TRPS1\TRPS1_673-688_output	1client	WT	unknown	FITQVEEEISRHYRRA	rank_001	0.85	B-C	0.974166667	B	A,3-10	TQVEEEIS	60.133	7.46	9.946		TRPS1	673.0	688.0	True	16	FIT	69.48956328645448	13.837439999999999
postGMF-runs\2client\WT_analysis\more_scans\TRPS1\TRPS1_713-728_output	2client	WT	unknown	TVHCQEQDITTANGEE	rank_001	0.89	C-D	0.976153846	C	A,4-11	CQEQDITT	95.361	1.36	2.199		postGMF-runs\1client\WT_analysis\more_scans\TRPS1\TRPS1_713-728_output	1client	WT	unknown	TVHCQEQDITTANGEE	rank_001	0.86	B-C	1.044090909	B	A,5-12	QEQDITTA	71.875	5.191	6.853		TRPS1	713.0	728.0	True	16	ITT	67.08482605477424	13.51256
postGMF-runs\2client\WT_analysis\more_scans\TRPS1\TRPS1_753-768_output	2client	WT	unknown	DSKMGEPVSESVVKRE	rank_001	0.9	C-D	0.924615385	C	B,7-14	PVSESVVK	96.272	1.251	1.902		postGMF-runs\1client\WT_analysis\more_scans\TRPS1\TRPS1_753-768_output	1client	WT	unknown	DSKMGEPVSESVVKRE	rank_002	0.83	B-C	0.99	C	A,7-14	PVSESVVK	35.596	8.847	11.966		TRPS1	753.0	768.0	True	16	VVK	69.71073279052553	13.86732
postGMF-runs\2client\WT_analysis\more_scans\TRPS1\TRPS1_761-776_output	2client	WT	unknown	SESVVKREKLEEKDGL	rank_001	0.91	C-D	0.876666667	C	B,6-13	KREKLEEK	97.166	1.211	1.809		postGMF-runs\1client\WT_analysis\more_scans\TRPS1\TRPS1_761-776_output	1client	WT	unknown	SESVVKREKLEEKDGL	rank_002	0.82	B-C	0.981923077	B	A,3-10	SVVKREKL	42.392	9.299	11.798		TRPS1	761.0	776.0	True	16	EEK	67.51646928201333	13.570875
postGMF-runs\2client\WT_analysis\more_scans\TRPS1\TRPS1_817-832_output	2client	WT	unknown	VSGTQEQTKTLRDSPN	rank_001	0.89	C-D	0.915454545	C	A,3-10	GTQEQTKT	92.851	1.404	3.204		postGMF-runs\1client\WT_analysis\more_scans\TRPS1\TRPS1_817-832_output	1client	WT	unknown	VSGTQEQTKTLRDSPN	rank_001	0.83	B-C	0.956818182	C	A,4-11	TQEQTKTL	38.399	8.252	12.023		TRPS1	817.0	832.0	True	16	TKT	67.35882885105683	13.549577777777777
postGMF-runs\2client\WT_analysis\more_scans\TRPS1\TRPS1_881-896_output	2client	WT	unknown	ESQSLLRRRRGSGVFC	rank_001	0.89	C-D	0.909333333	C	A,9-16	RRGSGVFC	96.736	1.24	1.875		postGMF-runs\1client\WT_analysis\more_scans\TRPS1\TRPS1_881-896_output	1client	WT	unknown	ESQSLLRRRRGSGVFC	rank_002	0.9	B-C	0.921153846	C	A,9-16	RRGSGVFC	95.119	1.415	2.299		TRPS1	881.0	896.0	True	16	VFC	35.75692079940785	9.28016
postGMF-runs\2client\WT_analysis\more_scans\TRPS1\TRPS1_889-904_output	2client	WT	unknown	RRGSGVFCANCLTTKT	rank_009	0.89	C-D	0.902727273	D	A,2-9	RGSGVFCA	96.701	1.17	1.589		postGMF-runs\1client\WT_analysis\more_scans\TRPS1\TRPS1_889-904_output	1client	WT	unknown	RRGSGVFCANCLTTKT	rank_001	0.89	B-C	0.939545455	B	A,2-9	RGSGVFCA	83.799	2.571	4.354		TRPS1	889.0	904.0	True	16	FCA	45.399259807549974	10.582840000000001
postGMF-runs\2client\WT_analysis\more_scans\TRPS1\TRPS1_921-936_output	2client	WT	unknown	GLYQKLHSTPRPLNII	rank_001	0.89	C-D	0.937272727	D	A,2-9	LYQKLHST	93.266	1.71	2.875		postGMF-runs\1client\WT_analysis\more_scans\TRPS1\TRPS1_921-936_output	1client	WT	unknown	GLYQKLHSTPRPLNII	rank_003	0.87	B-C	0.945	C	A,2-9	LYQKLHST	80.454	6.029	8.236		TRPS1	921.0	936.0	True	16	HST	66.19399210461388	13.392208333333334
postGMF-runs\2client\WT_analysis\more_scans\TRPS1\TRPS1_929-944_output	2client	WT	unknown	TPRPLNIIKQNNGEQI	rank_001	0.9	C-D	0.881818182	C	A,4-11	PLNIIKQN	94.89	1.403	2.094		postGMF-runs\1client\WT_analysis\more_scans\TRPS1\TRPS1_929-944_output	1client	WT	unknown	TPRPLNIIKQNNGEQI	rank_001	0.9	B-C	0.902272727	B	A,9-16	KQNNGEQI	97.282	1.281	1.838		TRPS1	929.0	944.0	True	16	KQN	61.17328727691423	12.713911111111111
postGMF-runs\2client\WT_analysis\more_scans\TRPS1\TRPS1_945-960_output	2client	WT	unknown	IRRRTRKRLNPEALQA	rank_001	0.87	C-D	0.910454545	D	B,9-16	LNPEALQA	93.798	1.518	2.564		postGMF-runs\1client\WT_analysis\more_scans\TRPS1\TRPS1_945-960_output	1client	WT	unknown	IRRRTRKRLNPEALQA	rank_001	0.88	B-C	0.993181818	C	A,9-16	LNPEALQA	91.524	1.826	3.316		TRPS1	945.0	960.0	True	16	LQA	12.998963730569951	6.20556
postGMF-runs\2client\WT_analysis\more_scans\TRPS1\TRPS1_969-984_output	2client	WT	unknown	GSNEEQVNGSPLERRS	rank_006	0.87	C-D	0.975	D	A,1-8	GSNEEQVN	92.875	1.458	2.816		postGMF-runs\1client\WT_analysis\more_scans\TRPS1\TRPS1_969-984_output	1client	WT	unknown	GSNEEQVNGSPLERRS	rank_001	0.87	B-C	1.032083333	B	A,3-10	NEEQVNGS	75.843	3.858	6.32		TRPS1	969.0	984.0	True	16	VNG	55.83772703979959	11.993076923076924
postGMF-runs\2client\WT_analysis\more_scans\TbLAP\TbLAP_177-192_output	2client	WT	unknown	VAHAMEEGRRVARDIA	rank_002	0.88	C-D	0.912272727	C	A,9-16	RRVARDIA	95.79	1.245	2.032		postGMF-runs\1client\WT_analysis\more_scans\TbLAP\TbLAP_177-192_output	1client	WT	unknown	VAHAMEEGRRVARDIA	rank_001	0.82	B-C	0.979166667	B	A,4-11	AMEEGRRV	35.975	9.011	12.876		TbLAP	177.0	192.0	True	16	DIA	81.5118430792006	15.46165
postGMF-runs\2client\WT_analysis\more_scans\TbLAP\TbLAP_209-224_output	2client	WT	unknown	TNEFASAVEIVMETQE	rank_001	0.89	C-D	0.918181818	C	A,7-14	AVEIVMET	93.383	1.571	2.71		postGMF-runs\1client\WT_analysis\more_scans\TbLAP\TbLAP_209-224_output	1client	WT	unknown	TNEFASAVEIVMETQE	rank_001	0.82	B-C	1.020833333	B	A,7-14	AVEIVMET	36.163	8.747	12.402		TbLAP	209.0	224.0	True	16	MET	69.79202313531752	13.878302325581396
postGMF-runs\2client\WT_analysis\more_scans\TbLAP\TbLAP_217-232_output	2client	WT	unknown	EIVMETQEVDPRAYPL	rank_001	0.89	C-D	1.021363636	D	B,3-10	VMETQEVD	90.102	2.117	3.302		postGMF-runs\1client\WT_analysis\more_scans\TbLAP\TbLAP_217-232_output	1client	WT	unknown	EIVMETQEVDPRAYPL	rank_001	0.85	B-C	1.056363636	C	A,5-12	ETQEVDPR	63.55	6.621	9.153		TbLAP	217.0	232.0	True	16	EVD	61.832408092770805	12.802958333333335
postGMF-runs\2client\WT_analysis\more_scans\TbLAP\TbLAP_249-264_output	2client	WT	unknown	KVAHLNYNGGSTVDTT	rank_001	0.9	C-D	0.946153846	D	B,3-10	AHLNYNGG	92.875	1.588	2.779		postGMF-runs\1client\WT_analysis\more_scans\TbLAP\TbLAP_249-264_output	1client	WT	unknown	KVAHLNYNGGSTVDTT	rank_001	0.87	B-C	1.006538462	B	A,9-16	GGSTVDTT	73.489	4.107	7.742		TbLAP	249.0	264.0	True	16	NGG	61.42221811004194	12.747541666666665
postGMF-runs\2client\WT_analysis\more_scans\TbLAP\TbLAP_305-320_output	2client	WT	unknown	KTLSLLKPKGLSVHGA	rank_001	0.88	C-D	0.993636364	C	A,6-13	LKPKGLSV	90.897	1.71	3.077		postGMF-runs\1client\WT_analysis\more_scans\TbLAP\TbLAP_305-320_output	1client	WT	unknown	KTLSLLKPKGLSVHGA	rank_001	0.87	B-C	0.975	B	A,7-14	KPKGLSVH	78.172	4.435	6.438		TbLAP	305.0	320.0	True	16	LSV	57.36158401184308	12.19895
postGMF-runs\2client\WT_analysis\more_scans\TbLAP\TbLAP_313-328_output	2client	WT	unknown	KGLSVHGALALVRNCV	rank_001	0.88	C-D	1.010454545	D	A,3-10	LSVHGALA	88.734	1.987	3.309		postGMF-runs\1client\WT_analysis\more_scans\TbLAP\TbLAP_313-328_output	1client	WT	unknown	KGLSVHGALALVRNCV	rank_001	0.86	B-C	0.983636364	B	A,4-11	SVHGALAL	61.039	6.288	8.566		TbLAP	313.0	328.0	True	16	ALA	69.54522575869726	13.84496
postGMF-runs\2client\WT_analysis\more_scans\TbLAP\TbLAP_337-352_output	2client	WT	unknown	EIITSRAGRRVRVGNT	rank_003	0.88	C-D	0.927307692	C	A,8-15	GRRVRVGN	94.913	1.258	2.513		postGMF-runs\1client\WT_analysis\more_scans\TbLAP\TbLAP_337-352_output	1client	WT	unknown	EIITSRAGRRVRVGNT	rank_002	0.89	B-C	0.975909091	B	A,9-16	RRVRVGNT	83.821	2.397	4.425		TbLAP	337.0	352.0	True	16	RVG	52.689321041652654	11.567727272727273
postGMF-runs\2client\WT_analysis\more_scans\TbLAP\TbLAP_345-360_output	2client	WT	unknown	RRVRVGNTDAEGRMVM	rank_002	0.91	C-D	0.885	C	A,3-10	VRVGNTDA	97.57	1.124	1.586		postGMF-runs\1client\WT_analysis\more_scans\TbLAP\TbLAP_345-360_output	1client	WT	unknown	RRVRVGNTDAEGRMVM	rank_001	0.91	B-C	0.909090909	C	A,3-10	VRVGNTDA	96.079	1.328	1.905		TbLAP	345.0	360.0	True	16	TDA	25.35899333826795	7.8754
postGMF-runs\2client\WT_analysis\more_scans\TbLAP\TbLAP_361-376_output	2client	WT	unknown	TDLVCEAKEQALNAVN	rank_001	0.9	C-D	0.890384615	C	A,4-11	VCEAKEQA	95.591	1.355	2.228		postGMF-runs\1client\WT_analysis\more_scans\TbLAP\TbLAP_361-376_output	1client	WT	unknown	TDLVCEAKEQALNAVN	rank_002	0.82	B-C	0.994230769	C	A,7-14	AKEQALNA	42.622	10.018	12.48		TbLAP	361.0	376.0	True	16	EQA	72.65729089563285	14.2654
postGMF-runs\2client\WT_analysis\more_scans\TbLAP\TbLAP_377-392_output	2client	WT	unknown	PFLFTFATLTGHVIRA	rank_001	0.89	C-D	0.943181818	D	B,3-10	LFTFATLT	95.006	1.42	2.105		postGMF-runs\1client\WT_analysis\more_scans\TbLAP\TbLAP_377-392_output	1client	WT	unknown	PFLFTFATLTGHVIRA	rank_001	0.84	B-C	0.991363636	B	A,4-11	FTFATLTG	45.081	9.493	11.735		TbLAP	377.0	392.0	True	16	TLT	77.33234641006663	14.897
postGMF-runs\2client\WT_analysis\more_scans\TbLAP\TbLAP_409-424_output	2client	WT	unknown	NVASDLQRAGDQVSDM	rank_002	0.88	C-D	0.955454545	D	B,7-14	QRAGDQVS	89.985	1.927	3.297		postGMF-runs\1client\WT_analysis\more_scans\TbLAP\TbLAP_409-424_output	1client	WT	unknown	NVASDLQRAGDQVSDM	rank_001	0.89	B-C	0.962727273	B	A,7-14	QRAGDQVS	89.04	2.307	3.558		TbLAP	409.0	424.0	True	16	DQV	70.56619997795173	13.982893617021277
postGMF-runs\2client\WT_analysis\more_scans\TbLAP\TbLAP_417-432_output	2client	WT	unknown	AGDQVSDMAEVSTIRR	rank_002	0.88	C-D	0.948846154	D	A,8-15	MAEVSTIR	95.833	1.394	2.056		postGMF-runs\1client\WT_analysis\more_scans\TbLAP\TbLAP_417-432_output	1client	WT	unknown	AGDQVSDMAEVSTIRR	rank_006	0.82	B-C	1.055454545	C	A,5-12	VSDMAEVS	39.149	8.572	12.31		TbLAP	417.0	432.0	True	16	TIR	69.19881569207996	13.798160000000001
postGMF-runs\2client\WT_analysis\more_scans\TbLAP\TbLAP_433-448_output	2client	WT	unknown	EDYEVVKGHTEYEDLI	rank_001	0.88	C-D	0.953333333	D	B,1-8	EDYEVVKG	94.149	1.557	2.715		postGMF-runs\1client\WT_analysis\more_scans\TbLAP\TbLAP_433-448_output	1client	WT	unknown	EDYEVVKGHTEYEDLI	rank_001	0.83	B-C	1.003461538	B	A,6-13	VKGHTEYE	37.176	9.225	11.497		TbLAP	433.0	448.0	True	16	VVK	74.84237343569794	14.560604651162791
postGMF-runs\2client\WT_analysis\more_scans\Vfphot1b\Vfphot1b_161-176_output	2client	WT	unknown	TFVVSDATKPDYPILY	rank_002	0.88	C-D	0.955	D	A,1-8	TFVVSDAT	95.54	1.287	2.62		postGMF-runs\1client\WT_analysis\more_scans\Vfphot1b\Vfphot1b_161-176_output	1client	WT	unknown	TFVVSDATKPDYPILY	rank_004	0.86	B-C	0.935909091	C	A,1-8	TFVVSDAT	67.509	6.717	7.852		Vfphot1b	161.0	176.0	True	16		65.94148954918755	13.358095238095236
postGMF-runs\2client\WT_analysis\more_scans\Vfphot1b\Vfphot1b_185-200_output	2client	WT	unknown	TGYTSKEVIGRNCRFL	rank_001	0.89	C-D	0.955384615	D	A,2-9	GYTSKEVI	88.376	1.933	3.231		postGMF-runs\1client\WT_analysis\more_scans\Vfphot1b\Vfphot1b_185-200_output	1client	WT	unknown	TGYTSKEVIGRNCRFL	rank_002	0.9	B-C	0.931666667	C	A,2-9	GYTSKEVI	87.1	2.07	3.662		Vfphot1b	185.0	200.0	True	16	VIG	26.411250925240562	8.01756
postGMF-runs\2client\WT_analysis\more_scans\Vfphot1b\Vfphot1b_249-264_output	2client	WT	unknown	DDGNVLKLIGMLVEVN	rank_001	0.89	C-D	0.964545455	D	A,6-13	LKLIGMLV	92.976	1.712	2.542		postGMF-runs\1client\WT_analysis\more_scans\Vfphot1b\Vfphot1b_249-264_output	1client	WT	unknown	DDGNVLKLIGMLVEVN	rank_001	0.84	B-C	1.151666667	C	A,9-16	IGMLVEVN	75.469	4.688	5.63		Vfphot1b	249.0	264.0	True	16	MLV	60.988601036269436	12.68896
postGMF-runs\2client\WT_analysis\more_scans\Vfphot1b\Vfphot1b_257-272_output	2client	WT	unknown	IGMLVEVNKHTEGSKE	rank_001	0.91	C-D	0.945	C	A,5-12	VEVNKHTE	94.954	1.379	1.971		postGMF-runs\1client\WT_analysis\more_scans\Vfphot1b\Vfphot1b_257-272_output	1client	WT	unknown	IGMLVEVNKHTEGSKE	rank_001	0.88	B-C	0.997916667	C	A,1-8	IGMLVEVN	86.32	2.176	3.704		Vfphot1b	257.0	272.0	True	16	MLV	59.48457407436572	12.485765957446809
postGMF-runs\2client\WT_analysis\more_scans\Vfphot1b\Vfphot1b_337-352_output	2client	WT	unknown	ENKSRRKSDSVASFRP	rank_003	0.89	C-D	0.953181818	D	B,7-14	KSDSVASF	91.188	1.739	2.768		postGMF-runs\1client\WT_analysis\more_scans\Vfphot1b\Vfphot1b_337-352_output	1client	WT	unknown	ENKSRRKSDSVASFRP	rank_004	0.87	B-C	1.075	C	A,8-15	SDSVASFR	78.679	3.565	5.502		Vfphot1b	337.0	352.0	True	16	ASF	44.56698741672835	10.4704
postGMF-runs\2client\WT_analysis\more_scans\Vfphot1b\Vfphot1b_393-408_output	2client	WT	unknown	ESIDNEVIVDVSSGSE	rank_003	0.89	C-D	0.929545455	C	B,5-12	NEVIVDVS	95.11	1.287	2.352		postGMF-runs\1client\WT_analysis\more_scans\Vfphot1b\Vfphot1b_393-408_output	1client	WT	unknown	ESIDNEVIVDVSSGSE	rank_002	0.89	B-C	1.025454545	C	A,5-12	NEVIVDVS	91.664	1.722	2.724		Vfphot1b	393.0	408.0	True	16	VDV	49.33974833456699	11.1152
postGMF-runs\2client\WT_analysis\more_scans\Vfphot1b\Vfphot1b_473-488_output	2client	WT	unknown	EILGKNCRFLQGQETD	rank_001	0.88	C-D	0.979615385	C	B,1-8	EILGKNCR	90.187	1.761	3.162		postGMF-runs\1client\WT_analysis\more_scans\Vfphot1b\Vfphot1b_473-488_output	1client	WT	unknown	EILGKNCRFLQGQETD	rank_001	0.9	B-C	0.942272727	C	A,5-12	KNCRFLQG	88.249	1.775	3.598		Vfphot1b	473.0	488.0	True	16	CRF	41.263064396743154	10.02404
postGMF-runs\2client\WT_analysis\more_scans\Vfphot1b\Vfphot1b_489-504_output	2client	WT	unknown	PATVRKIREAIDNQTE	rank_001	0.9	C-D	0.858846154	C	B,8-15	REAIDNQT	97.978	1.154	1.642		postGMF-runs\1client\WT_analysis\more_scans\Vfphot1b\Vfphot1b_489-504_output	1client	WT	unknown	PATVRKIREAIDNQTE	rank_001	0.89	B-C	0.919166667	C	A,8-15	REAIDNQT	83.885	3.645	6.193		Vfphot1b	489.0	504.0	True	16	NQT	60.183320996792496	12.580166666666665
postGMF-runs\2client\WT_analysis\more_scans\Vfphot1b\Vfphot1b_537-552_output	2client	WT	unknown	YFIGVQLDGSQHVEPL	rank_001	0.89	C-D	0.916538462	C	A,1-8	YFIGVQLD	92.835	1.555	2.732		postGMF-runs\1client\WT_analysis\more_scans\Vfphot1b\Vfphot1b_537-552_output	1client	WT	unknown	YFIGVQLDGSQHVEPL	rank_004	0.89	B-C	0.912916667	C	A,1-8	YFIGVQLD	91.061	1.621	3.188		Vfphot1b	537.0	552.0	True	16	LDG	28.521990601277267	8.302720930232558
postGMF-runs\2client\WT_analysis\more_scans\Vfphot1b\Vfphot1b_561-576_output	2client	WT	unknown	AKEGELLVKETAENVG	rank_001	0.88	C-D	0.914615385	C	A,8-15	VKETAENV	95.389	1.308	2.201		postGMF-runs\1client\WT_analysis\more_scans\Vfphot1b\Vfphot1b_561-576_output	1client	WT	unknown	AKEGELLVKETAENVG	rank_001	0.89	B-C	0.921666667	B	A,7-14	LVKETAEN	89.041	2.371	4.254		Vfphot1b	561.0	576.0	True	16	ENV	52.996977547495675	11.609291666666666
postGMF-runs\2client\WT_analysis\more_scans\Vfphot1b\Vfphot1b_57-72_output	2client	WT	unknown	PRNEFPDKVTNTSWMA	rank_003	0.9	C-D	0.892272727	D	B,5-12	FPDKVTNT	97.141	1.235	1.75		postGMF-runs\1client\WT_analysis\more_scans\Vfphot1b\Vfphot1b_57-72_output	1client	WT	unknown	PRNEFPDKVTNTSWMA	rank_001	0.89	B-C	0.945416667	C	A,5-12	FPDKVTNT	88.906	2.894	4.593		Vfphot1b	57.0	72.0	True	16	TNT	63.03567727609179	12.96552
postGMF-runs\2client\WT_analysis\more_scans\Vfphot1b\Vfphot1b_609-624_output	2client	WT	unknown	DDAWRAIQNVVGNGEQ	rank_002	0.89	C-D	0.952727273	D	A,4-11	WRAIQNVV	91.93	1.684	2.777		postGMF-runs\1client\WT_analysis\more_scans\Vfphot1b\Vfphot1b_609-624_output	1client	WT	unknown	DDAWRAIQNVVGNGEQ	rank_001	0.87	B-C	1.007916667	B	A,7-14	IQNVVGNG	71.19	4.757	7.173		Vfphot1b	609.0	624.0	True	16	NVV	58.0118430792006	12.286800000000001
postGMF-runs\2client\WT_analysis\more_scans\Vfphot1b\Vfphot1b_617-632_output	2client	WT	unknown	NVVGNGEQVGLKHFRP	rank_001	0.88	C-D	0.921363636	C	A,2-9	VVGNGEQV	95.61	1.327	1.968		postGMF-runs\1client\WT_analysis\more_scans\Vfphot1b\Vfphot1b_617-632_output	1client	WT	unknown	NVVGNGEQVGLKHFRP	rank_001	0.88	B-C	0.943636364	C	A,3-10	VGNGEQVG	78.969	3.833	6.492		Vfphot1b	617.0	632.0	True	16	EQV	66.93471502590674	13.492280000000001
postGMF-runs\2client\WT_analysis\more_scans\Vfphot1b\Vfphot1b_665-680_output	2client	WT	unknown	VMLNRNKVHRACTERE	rank_005	0.9	C-D	0.895	D	A,7-14	KVHRACTE	96.742	1.175	1.699		postGMF-runs\1client\WT_analysis\more_scans\Vfphot1b\Vfphot1b_665-680_output	1client	WT	unknown	VMLNRNKVHRACTERE	rank_001	0.9	B-C	0.908636364	C	A,4-11	NRNKVHRA	93.11	1.528	2.415		Vfphot1b	665.0	680.0	True	16	CTE	33.422588206266965	8.964791666666667
postGMF-runs\2client\WT_analysis\more_scans\Vfphot1b\Vfphot1b_673-688_output	2client	WT	unknown	HRACTEREILDMLDHP	rank_001	0.9	C-D	0.955769231	C	B,3-10	ACTEREIL	93.374	1.52	2.554		postGMF-runs\1client\WT_analysis\more_scans\Vfphot1b\Vfphot1b_673-688_output	1client	WT	unknown	HRACTEREILDMLDHP	rank_001	0.91	B-C	0.913846154	B	A,3-10	ACTEREIL	93.366	1.523	2.56		Vfphot1b	673.0	688.0	True	16	ILD	12.909548482605473	6.193479999999999
postGMF-runs\2client\WT_analysis\more_scans\Vfphot1b\Vfphot1b_721-736_output	2client	WT	unknown	QQPTKVLKEDSVRFYA	rank_001	0.9	C-D	0.941538462	C	B,7-14	LKEDSVRF	94.069	1.562	2.377		postGMF-runs\1client\WT_analysis\more_scans\Vfphot1b\Vfphot1b_721-736_output	1client	WT	unknown	QQPTKVLKEDSVRFYA	rank_001	0.9	B-C	0.963333333	C	A,7-14	LKEDSVRF	91.211	2.298	3.125		Vfphot1b	721.0	736.0	True	16	VRF	35.80354058721935	9.286458333333334
postGMF-runs\2client\WT_analysis\more_scans\Vfphot1b\Vfphot1b_753-768_output	2client	WT	unknown	YRDLKPENVLIQRNGH	rank_002	0.9	C-D	0.915384615	C	A,4-11	LKPENVLI	95.5	1.286	1.834		postGMF-runs\1client\WT_analysis\more_scans\Vfphot1b\Vfphot1b_753-768_output	1client	WT	unknown	YRDLKPENVLIQRNGH	rank_001	0.9	B-C	0.940833333	C	A,3-10	DLKPENVL	90.634	1.784	3.087		Vfphot1b	753.0	768.0	True	16	VLI	53.93003572233128	11.735347826086956
postGMF-runs\2client\WT_analysis\more_scans\Vfphot1b\Vfphot1b_817-832_output	2client	WT	unknown	EPMRASNSFVGTEEYI	rank_012	0.9	C-D	0.910909091	D	A,2-9	PMRASNSF	96.219	1.3	1.832		postGMF-runs\1client\WT_analysis\more_scans\Vfphot1b\Vfphot1b_817-832_output	1client	WT	unknown	EPMRASNSFVGTEEYI	rank_001	0.91	B-C	0.901153846	B	A,3-10	MRASNSFV	97.89	1.157	1.472		Vfphot1b	817.0	832.0	True	16	SFV	24.273279052553658	7.728719999999999
postGMF-runs\2client\WT_analysis\more_scans\Vfphot1b\Vfphot1b_833-848_output	2client	WT	unknown	APEIITGSGHTSAVDW	rank_001	0.86	C-D	0.899545455	D	B,9-16	GHTSAVDW	90.999	1.459	3.184		postGMF-runs\1client\WT_analysis\more_scans\Vfphot1b\Vfphot1b_833-848_output	1client	WT	unknown	APEIITGSGHTSAVDW	rank_001	0.87	B-C	0.910909091	B	A,9-16	GHTSAVDW	68.805	5.25	8.326		Vfphot1b	833.0	848.0	True	16	VDW	63.74426350851222	13.061250000000001
postGMF-runs\2client\WT_analysis\more_scans\Vfphot1b\Vfphot1b_841-856_output	2client	WT	unknown	GHTSAVDWWALGILLY	rank_002	0.9	C-D	0.957692308	C	B,5-12	AVDWWALG	96.694	1.377	1.687		postGMF-runs\1client\WT_analysis\more_scans\Vfphot1b\Vfphot1b_841-856_output	1client	WT	unknown	GHTSAVDWWALGILLY	rank_001	0.9	B-C	0.942083333	B	A,2-9	HTSAVDWW	95.524	1.486	2.134		Vfphot1b	841.0	856.0	True	16	ALG	33.274907475943756	8.944840000000001
postGMF-runs\2client\WT_analysis\more_scans\Vfphot1b\Vfphot1b_857-872_output	2client	WT	unknown	EMLYGYTPFRGKTRQK	rank_003	0.89	C-D	0.952307692	C	B,1-8	EMLYGYTP	95.624	1.393	2.253		postGMF-runs\1client\WT_analysis\more_scans\Vfphot1b\Vfphot1b_857-872_output	1client	WT	unknown	EMLYGYTPFRGKTRQK	rank_002	0.89	B-C	0.933076923	C	A,1-8	EMLYGYTP	87.046	2.02	3.93		Vfphot1b	857.0	872.0	True	16	TPF	25.591861325805173	7.906860465116279
postGMF-runs\2client\WT_analysis\more_scans\Vfphot1b\Vfphot1b_905-920_output	2client	WT	unknown	DPKNRLGSLEGANEIK	rank_001	0.9	C-D	0.909230769	C	A,5-12	RLGSLEGA	94.5	1.359	2.372		postGMF-runs\1client\WT_analysis\more_scans\Vfphot1b\Vfphot1b_905-920_output	1client	WT	unknown	DPKNRLGSLEGANEIK	rank_001	0.9	B-C	0.915	C	A,5-12	RLGSLEGA	91.149	1.645	3.052		Vfphot1b	905.0	920.0	True	16	LEG	56.10333086602517	12.02896
postGMF-runs\2client\WT_analysis\more_scans\Vfphot1b\Vfphot1b_921-936_output	2client	WT	unknown	NHPFFKNVNWALVRCM	rank_001	0.9	C-D	0.868846154	D	A,6-13	KNVNWALV	97.631	1.104	1.43		postGMF-runs\1client\WT_analysis\more_scans\Vfphot1b\Vfphot1b_921-936_output	1client	WT	unknown	NHPFFKNVNWALVRCM	rank_001	0.87	B-C	0.933076923	C	A,8-15	VNWALVRC	71.919	4.655	8.781		Vfphot1b	921.0	936.0	True	16	ALV	69.34432406971267	13.817818181818183
postGMF-runs\2client\WT_analysis\more_scans\Vfphot1b\Vfphot1b_929-944_output	2client	WT	unknown	NWALVRCMKPPELDAP	rank_001	0.9	C-D	0.919230769	D	A,3-10	ALVRCMKP	92.259	1.561	2.843		postGMF-runs\1client\WT_analysis\more_scans\Vfphot1b\Vfphot1b_929-944_output	1client	WT	unknown	NWALVRCMKPPELDAP	rank_001	0.83	B-C	0.94125	C	A,2-9	WALVRCMK	37.499	11.146	13.651		Vfphot1b	929.0	944.0	True	16	MKP	79.11971638941915	15.138473684210528
postGMF-runs\2client\WT_analysis\more_scans\Vfphot1b\Vfphot1b_945-960_output	2client	WT	unknown	ILLDNDEKKEAKDIDP	rank_001	0.9	C-D	0.897272727	D	A,5-12	NDEKKEAK	94.896	1.337	2.563		postGMF-runs\1client\WT_analysis\more_scans\Vfphot1b\Vfphot1b_945-960_output	1client	WT	unknown	ILLDNDEKKEAKDIDP	rank_001	0.88	B-C	0.995	B	A,5-12	NDEKKEAK	81.01	3.904	5.412		Vfphot1b	945.0	960.0	True	16	KEA	66.20113925272746	13.393173913043478
postGMF-runs\2client\WT_analysis\more_scans\Vfphot1b\Vfphot1b_97-112_output	2client	WT	unknown	ETGKPQGVAVRHSGGD	rank_001	0.89	C-D	0.971153846	C	A,5-12	PQGVAVRH	92.444	1.707	2.728		postGMF-runs\1client\WT_analysis\more_scans\Vfphot1b\Vfphot1b_97-112_output	1client	WT	unknown	ETGKPQGVAVRHSGGD	rank_002	0.88	B-C	1.021363636	C	A,4-11	KPQGVAVR	92.211	1.652	2.57		Vfphot1b	97.0	112.0	True	16	VRH	23.07535159141377	7.56688
postGMF-runs\2client\WT_analysis\more_scans\WWC2\WWC2_1009-1024_output	2client	WT	unknown	ERNQYICRLNRSDSDS	rank_001	0.9	C-D	0.912692308	D	A,5-12	YICRLNRS	97.141	1.157	1.623		postGMF-runs\1client\WT_analysis\more_scans\WWC2\WWC2_1009-1024_output	1client	WT	unknown	ERNQYICRLNRSDSDS	rank_006	0.86	B-C	0.970833333	B	A,2-9	RNQYICRL	62.155	5.287	8.159		WWC2	1009.0	1024.0	True	16	NRS	52.59474463360474	11.55495
postGMF-runs\2client\WT_analysis\more_scans\WWC2\WWC2_1057-1072_output	2client	WT	unknown	TTQECPVRTSLDLELD	rank_001	0.88	C-D	1.05	D	B,2-9	TQECPVRT	93.782	1.52	2.457		postGMF-runs\1client\WT_analysis\more_scans\WWC2\WWC2_1057-1072_output	1client	WT	unknown	TTQECPVRTSLDLELD	rank_001	0.88	B-C	1.065	B	A,2-9	TQECPVRT	81.807	3.378	4.698		WWC2	1057.0	1072.0	True	16	VRT	52.084381939304215	11.485999999999999
postGMF-runs\2client\WT_analysis\more_scans\WWC2\WWC2_1081-1096_output	2client	WT	unknown	SRLNDELQALRDLRQK	rank_001	0.89	C-D	0.939545455	D	A,2-9	RLNDELQA	92.212	1.663	2.736		postGMF-runs\1client\WT_analysis\more_scans\WWC2\WWC2_1081-1096_output	1client	WT	unknown	SRLNDELQALRDLRQK	rank_001	0.87	B-C	0.984615385	B	A,3-10	LNDELQAL	75.887	4.243	6.718		WWC2	1081.0	1096.0	True	16	LQA	52.541913397483356	11.547812500000001
postGMF-runs\2client\WT_analysis\more_scans\WWC2\WWC2_1121-1136_output	2client	WT	unknown	LLKQAEKQAEQSKEEQ	rank_005	0.89	C-D	0.908181818	D	B,2-9	LKQAEKQA	94.055	1.487	2.191		postGMF-runs\1client\WT_analysis\more_scans\WWC2\WWC2_1121-1136_output	1client	WT	unknown	LLKQAEKQAEQSKEEQ	rank_004	0.83	B-C	1.029166667	B	A,4-11	QAEKQAEQ	40.899	10.243	13.102		WWC2	1121.0	1136.0	True	16	KQA	61.3160621761658	12.7332
postGMF-runs\2client\WT_analysis\more_scans\WWC2\WWC2_1129-1144_output	2client	WT	unknown	AEQSKEEQKQGLNAEK	rank_001	0.9	C-D	0.895384615	C	B,2-9	EQSKEEQK	95.149	1.375	2.434		postGMF-runs\1client\WT_analysis\more_scans\WWC2\WWC2_1129-1144_output	1client	WT	unknown	AEQSKEEQKQGLNAEK	rank_001	0.89	B-C	0.950416667	B	A,3-10	QSKEEQKQ	87.155	2.55	3.736		WWC2	1129.0	1144.0	True	16	EQK	55.81389446970499	11.989857142857144
postGMF-runs\2client\WT_analysis\more_scans\WWC2\WWC2_1145-1160_output	2client	WT	unknown	LMRQVSKDVCRLREQS	rank_001	0.89	C-D	0.957307692	D	B,4-11	QVSKDVCR	90.907	1.75	3.117		postGMF-runs\1client\WT_analysis\more_scans\WWC2\WWC2_1145-1160_output	1client	WT	unknown	LMRQVSKDVCRLREQS	rank_001	0.88	B-C	0.991363636	B	A,5-12	VSKDVCRL	76.09	3.555	6.008		WWC2	1145.0	1160.0	True	16	VCR	52.34048852701703	11.5206
postGMF-runs\2client\WT_analysis\more_scans\WWC2\WWC2_1153-1168_output	2client	WT	unknown	VCRLREQSQKVPRQVQ	rank_004	0.87	C-D	1.000769231	D	B,9-16	QKVPRQVQ	94.787	1.378	2.409		postGMF-runs\1client\WT_analysis\more_scans\WWC2\WWC2_1153-1168_output	1client	WT	unknown	VCRLREQSQKVPRQVQ	rank_002	0.87	B-C	0.999166667	B	A,9-16	QKVPRQVQ	89.562	2.0	3.89		WWC2	1153.0	1168.0	True	16	QVQ	53.142403963806096	11.628938775510203
postGMF-runs\2client\WT_analysis\more_scans\WWC2\WWC2_1161-1176_output	2client	WT	unknown	QKVPRQVQSFREKIAY	rank_001	0.89	C-D	0.923076923	D	B,2-9	KVPRQVQS	95.688	1.335	2.219		postGMF-runs\1client\WT_analysis\more_scans\WWC2\WWC2_1161-1176_output	1client	WT	unknown	QKVPRQVQSFREKIAY	rank_002	0.9	B-C	0.944230769	C	A,2-9	KVPRQVQS	94.994	1.452	2.448		WWC2	1161.0	1176.0	True	16	VQS	30.11998339080356	8.518609756097561
postGMF-runs\2client\WT_analysis\more_scans\WWC2\WWC2_161-176_output	2client	WT	unknown	PDILKAEISTTRLRVK	rank_001	0.89	C-D	0.957272727	C	A,3-10	ILKAEIST	92.344	1.733	2.994		postGMF-runs\1client\WT_analysis\more_scans\WWC2\WWC2_161-176_output	1client	WT	unknown	PDILKAEISTTRLRVK	rank_001	0.82	B-C	0.952083333	C	A,4-11	LKAEISTT	37.445	9.55	12.55		WWC2	161.0	176.0	True	16	IST	70.53563808943268	13.978764705882353
postGMF-runs\2client\WT_analysis\more_scans\WWC2\WWC2_169-184_output	2client	WT	unknown	STTRLRVKKLKRELSQ	rank_001	0.87	C-D	0.967272727	D	B,1-8	STTRLRVK	91.369	1.712	3.125		postGMF-runs\1client\WT_analysis\more_scans\WWC2\WWC2_169-184_output	1client	WT	unknown	STTRLRVKKLKRELSQ	rank_001	0.85	B-C	1.02	B	A,2-9	TTRLRVKK	67.743	5.762	8.336		WWC2	169.0	184.0	True	16	LRV	71.40071327636093	14.095636363636363
postGMF-runs\2client\WT_analysis\more_scans\WWC2\WWC2_185-200_output	2client	WT	unknown	MKQELLYKEQGFETLQ	rank_001	0.9	C-D	0.904090909	C	B,7-14	YKEQGFET	96.0	1.241	1.897		postGMF-runs\1client\WT_analysis\more_scans\WWC2\WWC2_185-200_output	1client	WT	unknown	MKQELLYKEQGFETLQ	rank_002	0.9	B-C	0.916818182	B	A,7-14	YKEQGFET	95.805	1.28	1.948		WWC2	185.0	200.0	True	16	FET	5.508512213175427	5.1936
postGMF-runs\2client\WT_analysis\more_scans\WWC2\WWC2_201-216_output	2client	WT	unknown	QIDKKMSGGQSGYELS	rank_001	0.89	C-D	0.911923077	C	A,4-11	KKMSGGQS	90.408	1.751	3.342		postGMF-runs\1client\WT_analysis\more_scans\WWC2\WWC2_201-216_output	1client	WT	unknown	QIDKKMSGGQSGYELS	rank_001	0.9	B-C	0.937272727	B	A,4-11	KKMSGGQS	89.46	1.791	3.4		WWC2	201.0	216.0	True	16	GQS	19.935455218356775	7.14268
postGMF-runs\2client\WT_analysis\more_scans\WWC2\WWC2_209-224_output	2client	WT	unknown	GQSGYELSEAKAILTE	rank_004	0.88	C-D	0.914230769	D	A,8-15	SEAKAILT	95.298	1.307	2.168		postGMF-runs\1client\WT_analysis\more_scans\WWC2\WWC2_209-224_output	1client	WT	unknown	GQSGYELSEAKAILTE	rank_001	0.89	B-C	0.935	C	A,8-15	SEAKAILT	88.298	2.28	4.309		WWC2	209.0	224.0	True	16	ILT	49.907290895632876	11.191875000000001
postGMF-runs\2client\WT_analysis\more_scans\WWC2\WWC2_217-232_output	2client	WT	unknown	EAKAILTELKSIRKAI	rank_001	0.88	C-D	0.935769231	C	A,1-8	EAKAILTE	94.795	1.458	2.532		postGMF-runs\1client\WT_analysis\more_scans\WWC2\WWC2_217-232_output	1client	WT	unknown	EAKAILTELKSIRKAI	rank_001	0.88	B-C	0.985833333	C	A,1-8	EAKAILTE	88.865	2.657	4.044		WWC2	217.0	232.0	True	16	ILT	64.89307583608102	13.216454545454546
postGMF-runs\2client\WT_analysis\more_scans\WWC2\WWC2_233-248_output	2client	WT	unknown	SSGEKEKQDLMQSLAK	rank_002	0.89	C-D	0.954545455	D	B,4-11	EKEKQDLM	92.757	1.525	2.711		postGMF-runs\1client\WT_analysis\more_scans\WWC2\WWC2_233-248_output	1client	WT	unknown	SSGEKEKQDLMQSLAK	rank_002	0.89	B-C	0.985	C	A,4-11	EKEKQDLM	88.414	2.225	3.742		WWC2	233.0	248.0	True	16	DLM	49.50505798174193	11.137533333333334
postGMF-runs\2client\WT_analysis\more_scans\WWC2\WWC2_273-288_output	2client	WT	unknown	SHLCLSRQTLDAGSQT	rank_002	0.88	C-D	0.907272727	D	B,9-16	TLDAGSQT	97.281	1.208	1.807		postGMF-runs\1client\WT_analysis\more_scans\WWC2\WWC2_273-288_output	1client	WT	unknown	SHLCLSRQTLDAGSQT	rank_001	0.89	B-C	0.943181818	B	A,9-16	TLDAGSQT	96.727	1.341	2.033		WWC2	273.0	288.0	True	16	SQT	59.530717986676535	12.491999999999999
postGMF-runs\2client\WT_analysis\more_scans\WWC2\WWC2_289-304_output	2client	WT	unknown	SISGDIGVRSRSNLAE	rank_001	0.89	C-D	0.940909091	D	A,4-11	GDIGVRSR	92.384	1.489	2.79		postGMF-runs\1client\WT_analysis\more_scans\WWC2\WWC2_289-304_output	1client	WT	unknown	SISGDIGVRSRSNLAE	rank_001	0.9	B-C	0.945	C	A,4-11	GDIGVRSR	90.736	1.558	3.149		WWC2	289.0	304.0	True	16	VRS	7.893116210214659	5.51576
postGMF-runs\2client\WT_analysis\more_scans\WWC2\WWC2_33-48_output	2client	WT	unknown	TRRTSWIDPRDRLTKP	rank_005	0.9	C-D	0.906363636	C	B,1-8	TRRTSWID	94.078	1.385	3.057		postGMF-runs\1client\WT_analysis\more_scans\WWC2\WWC2_33-48_output	1client	WT	unknown	TRRTSWIDPRDRLTKP	rank_001	0.9	B-C	0.918333333	C	A,1-8	TRRTSWID	89.945	1.899	3.965		WWC2	33.0	48.0	True	16	DPR	41.51165803108808	10.057625
postGMF-runs\2client\WT_analysis\more_scans\WWC2\WWC2_377-392_output	2client	WT	unknown	ERQRLEEELLSVRGTP	rank_001	0.9	C-D	0.910454545	C	B,5-12	LEEELLSV	97.626	1.118	1.487		postGMF-runs\1client\WT_analysis\more_scans\WWC2\WWC2_377-392_output	1client	WT	unknown	ERQRLEEELLSVRGTP	rank_001	0.9	B-C	0.960454545	C	A,5-12	LEEELLSV	95.696	1.337	2.059		WWC2	377.0	392.0	True	16	LSV	41.09163582531459	10.00088
postGMF-runs\2client\WT_analysis\more_scans\WWC2\WWC2_401-416_output	2client	WT	unknown	RLEERRKELLQKLEET	rank_001	0.89	C-D	0.885	D	B,9-16	LLQKLEET	97.65	1.168	1.71		postGMF-runs\1client\WT_analysis\more_scans\WWC2\WWC2_401-416_output	1client	WT	unknown	RLEERRKELLQKLEET	rank_001	0.89	B-C	0.937083333	B	A,9-16	LLQKLEET	95.703	1.445	2.243		WWC2	401.0	416.0	True	16	EET	54.02903199276256	11.748722222222222
postGMF-runs\2client\WT_analysis\more_scans\WWC2\WWC2_449-464_output	2client	WT	unknown	SRGSLNTSSRGSLNSL	rank_001	0.88	C-D	0.941	D	A,1-8	SRGSLNTS	91.899	1.67	3.145		postGMF-runs\1client\WT_analysis\more_scans\WWC2\WWC2_449-464_output	1client	WT	unknown	SRGSLNTSSRGSLNSL	rank_015	0.81	B-C	1.0245	C	A,2-9	RGSLNTSS	38.715	10.732	12.457		WWC2	449.0	464.0	True	16	TSS	68.35953166004981	13.684772727272728
postGMF-runs\2client\WT_analysis\more_scans\WWC2\WWC2_473-488_output	2client	WT	unknown	SQSDQIDVDYQYKLDF	rank_002	0.89	C-D	0.976923077	C	A,6-13	IDVDYQYK	90.141	2.063	3.123		postGMF-runs\1client\WT_analysis\more_scans\WWC2\WWC2_473-488_output	1client	WT	unknown	SQSDQIDVDYQYKLDF	rank_001	0.85	B-C	0.99	C	A,6-13	IDVDYQYK	55.741	8.107	10.984		WWC2	473.0	488.0	True	16	YQY	66.75233160621761	13.46764
postGMF-runs\2client\WT_analysis\more_scans\WWC2\WWC2_649-664_output	2client	WT	unknown	HLLGEKTTCVSAAVSD	rank_005	0.87	C-D	1.124090909	C	B,5-12	EKTTCVSA	91.701	1.529	2.596		postGMF-runs\1client\WT_analysis\more_scans\WWC2\WWC2_649-664_output	1client	WT	unknown	HLLGEKTTCVSAAVSD	rank_001	0.89	B-C	1.005	B	A,5-12	EKTTCVSA	89.922	1.974	2.982		WWC2	649.0	664.0	True	16	VSA	32.94833456698742	8.90072
postGMF-runs\2client\WT_analysis\more_scans\WWC2\WWC2_689-704_output	2client	WT	unknown	YSEEDVAIVETAQVQI	rank_002	0.89	C-D	0.926666667	C	A,4-11	EDVAIVET	92.985	1.543	3.015		postGMF-runs\1client\WT_analysis\more_scans\WWC2\WWC2_689-704_output	1client	WT	unknown	YSEEDVAIVETAQVQI	rank_001	0.9	B-C	0.932727273	B	A,4-11	EDVAIVET	93.305	1.654	2.99		WWC2	689.0	704.0	True	16	VET	60.68636313526625	12.648127659574468
postGMF-runs\2client\WT_analysis\more_scans\WWC2\WWC2_697-712_output	2client	WT	unknown	VETAQVQIGLRYNAKS	rank_001	0.89	C-D	0.962727273	C	B,2-9	ETAQVQIG	95.459	1.333	2.067		postGMF-runs\1client\WT_analysis\more_scans\WWC2\WWC2_697-712_output	1client	WT	unknown	VETAQVQIGLRYNAKS	rank_002	0.89	B-C	0.954583333	C	A,1-8	VETAQVQI	93.32	1.559	2.781		WWC2	697.0	712.0	True	16	IGL	40.28787318036023	9.892291666666667
postGMF-runs\2client\WT_analysis\more_scans\WWC2\WWC2_769-784_output	2client	WT	unknown	VFRVAISQTALQQKTL	rank_001	0.89	C-D	0.892727273	C	A,2-9	FRVAISQT	96.086	1.33	2.028		postGMF-runs\1client\WT_analysis\more_scans\WWC2\WWC2_769-784_output	1client	WT	unknown	VFRVAISQTALQQKTL	rank_001	0.87	B-C	0.96125	B	A,3-10	RVAISQTA	78.796	4.236	6.755		WWC2	769.0	784.0	True	16	SQT	59.98341968911918	12.55316
postGMF-runs\2client\WT_analysis\more_scans\WWC2\WWC2_785-800_output	2client	WT	unknown	RVDLCSVSKHRREECL	rank_001	0.9	C-D	0.972307692	D	B,3-10	DLCSVSKH	94.319	1.495	2.577		postGMF-runs\1client\WT_analysis\more_scans\WWC2\WWC2_785-800_output	1client	WT	unknown	RVDLCSVSKHRREECL	rank_001	0.86	B-C	0.9975	C	A,2-9	VDLCSVSK	57.651	7.352	9.945		WWC2	785.0	800.0	True	16	KHR	67.75908344865317	13.603652173913044
postGMF-runs\2client\WT_analysis\more_scans\WWC2\WWC2_873-888_output	2client	WT	unknown	QELAQEEEEESGQEEP	rank_001	0.89	C-D	0.899615385	D	B,4-11	AQEEEEES	94.976	1.276	2.495		postGMF-runs\1client\WT_analysis\more_scans\WWC2\WWC2_873-888_output	1client	WT	unknown	QELAQEEEEESGQEEP	rank_001	0.9	B-C	0.9425	B	A,4-11	AQEEEEES	92.046	1.738	2.995		WWC2	873.0	888.0	True	16	EES	50.426679825643554	11.262044444444443
postGMF-runs\2client\WT_analysis\more_scans\WWC2\WWC2_89-104_output	2client	WT	unknown	RKQWRGEQEKMLKDYL	rank_001	0.88	C-D	0.968461538	D	B,1-8	RKQWRGEQ	94.711	1.373	2.701		postGMF-runs\1client\WT_analysis\more_scans\WWC2\WWC2_89-104_output	1client	WT	unknown	RKQWRGEQEKMLKDYL	rank_001	0.85	B-C	0.972272727	C	A,2-9	KQWRGEQE	62.958	5.89	8.708		WWC2	89.0	104.0	True	16	RGE	66.05366395262767	13.373249999999999
postGMF-runs\2client\WT_analysis\more_scans\WWC2\WWC2_905-920_output	2client	WT	unknown	EIVAEKEAEVKLPEDS	rank_001	0.9	C-D	0.923636364	C	A,3-10	VAEKEAEV	96.094	1.371	1.85		postGMF-runs\1client\WT_analysis\more_scans\WWC2\WWC2_905-920_output	1client	WT	unknown	EIVAEKEAEVKLPEDS	rank_001	0.87	B-C	0.99875	B	A,2-9	IVAEKEAE	66.316	5.648	7.829		WWC2	905.0	920.0	True	16	AEV	62.30798174191957	12.867208333333332
postGMF-runs\2client\WT_analysis\more_scans\WWC2\WWC2_961-976_output	2client	WT	unknown	LVDKETNTDEAANDNM	rank_001	0.89	C-D	0.885384615	C	A,1-8	LVDKETNT	97.344	1.161	2.065		postGMF-runs\1client\WT_analysis\more_scans\WWC2\WWC2_961-976_output	1client	WT	unknown	LVDKETNTDEAANDNM	rank_001	0.9	B-C	0.911923077	B	A,1-8	LVDKETNT	97.041	1.208	2.153		WWC2	961.0	976.0	True	16	TNT	2.338119911176912	4.765280000000001
postGMF-runs\2client\WT_analysis\more_scans\WWC2\WWC2_97-112_output	2client	WT	unknown	EKMLKDYLSVAQDALR	rank_001	0.89	C-D	0.941538462	D	A,7-14	YLSVAQDA	91.97	1.477	2.747		postGMF-runs\1client\WT_analysis\more_scans\WWC2\WWC2_97-112_output	1client	WT	unknown	EKMLKDYLSVAQDALR	rank_001	0.85	B-C	1.002727273	C	A,5-12	KDYLSVAQ	54.208	7.638	9.943		WWC2	97.0	112.0	True	16	QDA	59.55854922279793	12.49576
postGMF-runs\2client\WT_analysis\more_scans\WWC2\WWC2_985-1000_output	2client	WT	unknown	SLSSRQHPFVRSSVIV	rank_001	0.87	C-D	0.938333333	D	A,9-16	FVRSSVIV	94.234	1.411	2.998		postGMF-runs\1client\WT_analysis\more_scans\WWC2\WWC2_985-1000_output	1client	WT	unknown	SLSSRQHPFVRSSVIV	rank_001	0.88	B-C	0.971818182	C	A,9-16	FVRSSVIV	90.991	1.753	3.063		WWC2	985.0	1000.0	True	16	VIV	56.02153287127381	12.017909090909091
postGMF-runs\2client\WT_analysis\more_scans\WWC2\WWC2_993-1008_output	2client	WT	unknown	FVRSSVIVRSQTFSPG	rank_001	0.9	C-D	0.901363636	C	B,3-10	RSSVIVRS	97.515	1.183	1.657		postGMF-runs\1client\WT_analysis\more_scans\WWC2\WWC2_993-1008_output	1client	WT	unknown	FVRSSVIVRSQTFSPG	rank_003	0.9	B-C	0.921666667	C	A,3-10	RSSVIVRS	94.289	1.637	2.446		WWC2	993.0	1008.0	True	16	VRS	35.7139896373057	9.27436
postGMF-runs\2client\WT_analysis\more_scans\WWC3\WWC3_1001-1016_output	2client	WT	unknown	FLEEAASLVKERPSRR	rank_001	0.89	C-D	0.928846154	C	B,2-9	LEEAASLV	94.047	1.559	2.79		postGMF-runs\1client\WT_analysis\more_scans\WWC3\WWC3_1001-1016_output	1client	WT	unknown	FLEEAASLVKERPSRR	rank_001	0.9	B-C	0.926666667	B	A,2-9	LEEAASLV	95.838	1.485	2.38		WWC3	1001.0	1016.0	True	16	SLV	61.772316802368614	12.794839999999999
postGMF-runs\2client\WT_analysis\more_scans\WWC3\WWC3_1017-1032_output	2client	WT	unknown	ARGSPFVRSGTIVRSQ	rank_001	0.89	C-D	0.933181818	D	B,6-13	FVRSGTIV	93.634	1.484	2.342		postGMF-runs\1client\WT_analysis\more_scans\WWC3\WWC3_1017-1032_output	1client	WT	unknown	ARGSPFVRSGTIVRSQ	rank_001	0.86	B-C	0.981363636	B	A,7-14	VRSGTIVR	68.847	6.096	8.838		WWC3	1017.0	1032.0	True	16	TIV	66.6325561312608	13.451458333333333
postGMF-runs\2client\WT_analysis\more_scans\WWC3\WWC3_1041-1056_output	2client	WT	unknown	QYVCRLYRSDSDSSTL	rank_001	0.9	C-D	0.896153846	D	B,8-15	RSDSDSST	97.421	1.179	1.708		postGMF-runs\1client\WT_analysis\more_scans\WWC3\WWC3_1041-1056_output	1client	WT	unknown	QYVCRLYRSDSDSSTL	rank_002	0.9	B-C	0.928846154	C	A,7-14	YRSDSDSS	90.022	2.097	3.79		WWC3	1041.0	1056.0	True	16	SST	35.65270170244264	9.26608
postGMF-runs\2client\WT_analysis\more_scans\WWC3\WWC3_1057-1072_output	2client	WT	unknown	PRKSPFVRNTLERRTL	rank_002	0.9	C-D	0.913636364	C	B,3-10	KSPFVRNT	95.89	1.362	2.036		postGMF-runs\1client\WT_analysis\more_scans\WWC3\WWC3_1057-1072_output	1client	WT	unknown	PRKSPFVRNTLERRTL	rank_001	0.85	B-C	0.958181818	B	A,3-10	KSPFVRNT	48.711	7.103	11.007		WWC3	1057.0	1072.0	True	16	RNT	71.31030512377664	14.083422222222223
postGMF-runs\2client\WT_analysis\more_scans\WWC3\WWC3_1089-1104_output	2client	WT	unknown	TSLDLELDLQASRTRQ	rank_001	0.91	C-D	0.913846154	C	A,7-14	LDLQASRT	98.234	1.106	1.375		postGMF-runs\1client\WT_analysis\more_scans\WWC3\WWC3_1089-1104_output	1client	WT	unknown	TSLDLELDLQASRTRQ	rank_001	0.86	B-C	0.929166667	C	A,9-16	LQASRTRQ	66.765	5.631	8.865		WWC3	1089.0	1104.0	True	16	SRT	71.28400862485117	14.079869565217392
postGMF-runs\2client\WT_analysis\more_scans\WWC3\WWC3_1097-1112_output	2client	WT	unknown	LQASRTRQRQLNEELC	rank_001	0.88	C-D	0.957272727	D	A,5-12	RTRQRQLN	90.766	1.803	3.271		postGMF-runs\1client\WT_analysis\more_scans\WWC3\WWC3_1097-1112_output	1client	WT	unknown	LQASRTRQRQLNEELC	rank_002	0.87	B-C	0.992916667	B	A,6-13	TRQRQLNE	77.116	4.064	6.946		WWC3	1097.0	1112.0	True	16	LNE	51.80044411547002	11.44764
postGMF-runs\2client\WT_analysis\more_scans\WWC3\WWC3_1113-1128_output	2client	WT	unknown	ALRELRQRLEDAQLRG	rank_001	0.9	C-D	0.927272727	C	A,5-12	LRQRLEDA	94.281	1.477	2.466		postGMF-runs\1client\WT_analysis\more_scans\WWC3\WWC3_1113-1128_output	1client	WT	unknown	ALRELRQRLEDAQLRG	rank_001	0.89	B-C	0.96	B	A,4-11	ELRQRLED	88.836	2.415	3.74		WWC3	1113.0	1128.0	True	16	EDA	43.18191410617825	10.283276595744681
postGMF-runs\2client\WT_analysis\more_scans\WWC3\WWC3_113-128_output	2client	WT	unknown	ETVYDKQIGVYYMDHI	rank_001	0.9	C-D	0.917272727	C	B,3-10	VYDKQIGV	97.04	1.22	1.682		postGMF-runs\1client\WT_analysis\more_scans\WWC3\WWC3_113-128_output	1client	WT	unknown	ETVYDKQIGVYYMDHI	rank_001	0.87	B-C	0.969615385	B	A,4-11	YDKQIGVY	74.552	4.512	7.451		WWC3	113.0	128.0	True	16	IGV	65.08830338441187	13.242829787234042
postGMF-runs\2client\WT_analysis\more_scans\WWC3\WWC3_1153-1168_output	2client	WT	unknown	TRQTKLDYRHEQAAEK	rank_003	0.88	C-D	0.979545455	D	A,1-8	TRQTKLDY	93.016	1.65	2.919		postGMF-runs\1client\WT_analysis\more_scans\WWC3\WWC3_1153-1168_output	1client	WT	unknown	TRQTKLDYRHEQAAEK	rank_001	0.89	B-C	1.010454545	B	A,2-9	RQTKLDYR	90.171	2.155	3.238		WWC3	1153.0	1168.0	True	16	LDY	30.829311621021468	8.61444
postGMF-runs\2client\WT_analysis\more_scans\WWC3\WWC3_1161-1176_output	2client	WT	unknown	RHEQAAEKMLKKASKE	rank_001	0.88	C-D	0.945384615	C	A,1-8	RHEQAAEK	92.328	1.548	3.045		postGMF-runs\1client\WT_analysis\more_scans\WWC3\WWC3_1161-1176_output	1client	WT	unknown	RHEQAAEKMLKKASKE	rank_002	0.83	B-C	1.042916667	B	A,3-10	EQAAEKML	47.464	9.216	11.229		WWC3	1161.0	1176.0	True	16	AEK	65.87505551443377	13.349120000000001
postGMF-runs\2client\WT_analysis\more_scans\WWC3\WWC3_1185-1200_output	2client	WT	unknown	HKEPIQVQTFREKIAF	rank_002	0.9	C-D	0.878076923	C	B,2-9	KEPIQVQT	97.251	1.176	1.887		postGMF-runs\1client\WT_analysis\more_scans\WWC3\WWC3_1185-1200_output	1client	WT	unknown	HKEPIQVQTFREKIAF	rank_001	0.89	B-C	0.930769231	B	A,2-9	KEPIQVQT	87.366	2.613	4.192		WWC3	1185.0	1200.0	True	16	VQT	65.19658277818898	13.257458333333332
postGMF-runs\2client\WT_analysis\more_scans\WWC3\WWC3_1193-1208_output	2client	WT	unknown	TFREKIAFFTRPRINI	rank_001	0.9	C-D	0.919545455	D	A,1-8	TFREKIAF	95.68	1.413	2.35		postGMF-runs\1client\WT_analysis\more_scans\WWC3\WWC3_1193-1208_output	1client	WT	unknown	TFREKIAFFTRPRINI	rank_001	0.87	B-C	0.962083333	C	A,2-9	FREKIAFF	67.979	5.574	8.998		WWC3	1193.0	1208.0	True	16	AFF	61.858784153445114	12.806521739130435
postGMF-runs\2client\WT_analysis\more_scans\WWC3\WWC3_121-136_output	2client	WT	unknown	GVYYMDHINKLTQIED	rank_001	0.9	C-D	0.903181818	C	A,6-13	DHINKLTQ	92.344	1.898	2.63		postGMF-runs\1client\WT_analysis\more_scans\WWC3\WWC3_121-136_output	1client	WT	unknown	GVYYMDHINKLTQIED	rank_001	0.86	B-C	0.975	B	A,5-12	MDHINKLT	63.493	6.057	9.225		WWC3	121.0	136.0	True	16	KLT	73.44793646348053	14.372216216216218
postGMF-runs\2client\WT_analysis\more_scans\WWC3\WWC3_169-184_output	2client	WT	unknown	IKQQRFELAQEEYQQL	rank_001	0.89	C-D	0.927272727	D	B,2-9	KQQRFELA	94.72	1.477	2.194		postGMF-runs\1client\WT_analysis\more_scans\WWC3\WWC3_169-184_output	1client	WT	unknown	IKQQRFELAQEEYQQL	rank_002	0.84	B-C	0.953181818	B	A,6-13	FELAQEEY	44.754	8.783	12.229		WWC3	169.0	184.0	True	16	ELA	71.0042173755874	14.042069767441859
postGMF-runs\2client\WT_analysis\more_scans\WWC3\WWC3_209-224_output	2client	WT	unknown	DPHQIKAEIASRRDRL	rank_001	0.91	C-D	0.930454545	C	A,4-11	QIKAEIAS	92.836	1.643	2.697		postGMF-runs\1client\WT_analysis\more_scans\WWC3\WWC3_209-224_output	1client	WT	unknown	DPHQIKAEIASRRDRL	rank_001	0.84	B-C	0.959583333	C	A,3-10	HQIKAEIA	43.73	7.764	11.958		WWC3	209.0	224.0	True	16	EIA	70.4843025040169	13.971829268292684
postGMF-runs\2client\WT_analysis\more_scans\WWC3\WWC3_225-240_output	2client	WT	unknown	SRLKRELTQMKQELQY	rank_002	0.89	C-D	0.905384615	C	B,3-10	LKRELTQM	94.733	1.427	2.521		postGMF-runs\1client\WT_analysis\more_scans\WWC3\WWC3_225-240_output	1client	WT	unknown	SRLKRELTQMKQELQY	rank_001	0.9	B-C	0.923076923	C	A,3-10	LKRELTQM	94.556	1.503	2.591		WWC3	225.0	240.0	True	16	TQM	33.13765579050554	8.926297297297298
postGMF-runs\2client\WT_analysis\more_scans\WWC3\WWC3_233-248_output	2client	WT	unknown	QMKQELQYKEKGVETL	rank_003	0.9	C-D	0.874615385	D	B,8-15	YKEKGVET	97.936	1.111	1.485		postGMF-runs\1client\WT_analysis\more_scans\WWC3\WWC3_233-248_output	1client	WT	unknown	QMKQELQYKEKGVETL	rank_001	0.91	B-C	0.927727273	C	A,8-15	YKEKGVET	97.883	1.136	1.528		WWC3	233.0	248.0	True	16	VET	11.63317295830249	6.021041666666666
postGMF-runs\2client\WT_analysis\more_scans\WWC3\WWC3_249-264_output	2client	WT	unknown	QEIDRKMSSTHTSYKL	rank_002	0.9	C-D	0.905769231	D	B,5-12	RKMSSTHT	96.515	1.248	2.156		postGMF-runs\1client\WT_analysis\more_scans\WWC3\WWC3_249-264_output	1client	WT	unknown	QEIDRKMSSTHTSYKL	rank_001	0.91	B-C	0.922307692	C	A,5-12	RKMSSTHT	96.351	1.436	2.507		WWC3	249.0	264.0	True	16	THT	26.904219096965203	8.084159999999999
postGMF-runs\2client\WT_analysis\more_scans\WWC3\WWC3_257-272_output	2client	WT	unknown	STHTSYKLDEAQAIMS	rank_001	0.89	C-D	0.934615385	C	B,6-13	YKLDEAQA	93.109	1.651	2.417		postGMF-runs\1client\WT_analysis\more_scans\WWC3\WWC3_257-272_output	1client	WT	unknown	STHTSYKLDEAQAIMS	rank_001	0.88	B-C	0.964230769	B	A,6-13	YKLDEAQA	79.626	4.32	6.201		WWC3	257.0	272.0	True	16	AQA	70.60671611353646	13.988367346938775
postGMF-runs\2client\WT_analysis\more_scans\WWC3\WWC3_273-288_output	2client	WT	unknown	ELRTIKKAICTGEKER	rank_001	0.9	C-D	0.929615385	C	A,4-11	TIKKAICT	96.284	1.25	1.828		postGMF-runs\1client\WT_analysis\more_scans\WWC3\WWC3_273-288_output	1client	WT	unknown	ELRTIKKAICTGEKER	rank_001	0.9	B-C	0.963461538	B	A,5-12	IKKAICTG	87.274	2.144	3.601		WWC3	273.0	288.0	True	16	ICT	48.46898593634345	10.99756
postGMF-runs\2client\WT_analysis\more_scans\WWC3\WWC3_305-320_output	2client	WT	unknown	SCSVTDSLVDFPHHVG	rank_001	0.87	C-D	1.1475	C	A,4-11	VTDSLVDF	87.999	1.918	3.349		postGMF-runs\1client\WT_analysis\more_scans\WWC3\WWC3_305-320_output	1client	WT	unknown	SCSVTDSLVDFPHHVG	rank_001	0.83	B-C	1.211818182	B	A,5-12	TDSLVDFP	62.849	6.498	9.425		WWC3	305.0	320.0	True	16	VDF	65.9176905995559	13.354880000000001
postGMF-runs\2client\WT_analysis\more_scans\WWC3\WWC3_329-344_output	2client	WT	unknown	QQFCDAGSQTDIIGEF	rank_004	0.9	C-D	0.865454545	D	A,3-10	FCDAGSQT	98.148	1.082	1.387		postGMF-runs\1client\WT_analysis\more_scans\WWC3\WWC3_329-344_output	1client	WT	unknown	QQFCDAGSQTDIIGEF	rank_002	0.91	B-C	0.884545455	C	A,3-10	FCDAGSQT	98.094	1.106	1.448		WWC3	329.0	344.0	True	16	SQT	-17.496669133974834	2.0856
postGMF-runs\2client\WT_analysis\more_scans\WWC3\WWC3_345-360_output	2client	WT	unknown	VFDDKTRLVDRVRLNW	rank_001	0.91	C-D	0.909230769	C	A,2-9	FDDKTRLV	92.586	1.848	2.971		postGMF-runs\1client\WT_analysis\more_scans\WWC3\WWC3_345-360_output	1client	WT	unknown	VFDDKTRLVDRVRLNW	rank_001	0.84	B-C	0.969615385	C	A,5-12	KTRLVDRV	43.394	7.874	12.868		WWC3	345.0	360.0	True	16	RLV	75.6058475203553	14.66375
postGMF-runs\2client\WT_analysis\more_scans\WWC3\WWC3_353-368_output	2client	WT	unknown	VDRVRLNWQYEEARKR	rank_001	0.9	C-D	0.941153846	D	A,6-13	LNWQYEEA	93.054	1.8	2.853		postGMF-runs\1client\WT_analysis\more_scans\WWC3\WWC3_353-368_output	1client	WT	unknown	VDRVRLNWQYEEARKR	rank_001	0.9	B-C	0.949583333	B	A,7-14	NWQYEEAR	87.709	3.051	4.926		WWC3	353.0	368.0	True	16	EEA	66.87757216876386	13.484559999999998
postGMF-runs\2client\WT_analysis\more_scans\WWC3\WWC3_361-376_output	2client	WT	unknown	QYEEARKRVANIQQQL	rank_001	0.89	C-D	0.906923077	D	A,7-14	KRVANIQQ	96.735	1.187	2.009		postGMF-runs\1client\WT_analysis\more_scans\WWC3\WWC3_361-376_output	1client	WT	unknown	QYEEARKRVANIQQQL	rank_002	0.9	B-C	0.935	C	A,7-14	KRVANIQQ	96.345	1.236	2.049		WWC3	361.0	376.0	True	16	IQQ	-7.6762891685171475	3.412333333333333
postGMF-runs\2client\WT_analysis\more_scans\WWC3\WWC3_393-408_output	2client	WT	unknown	DRLQLIKEKEALLQEL	rank_001	0.89	C-D	0.962083333	C	A,7-14	KEKEALLQ	93.619	1.483	2.698		postGMF-runs\1client\WT_analysis\more_scans\WWC3\WWC3_393-408_output	1client	WT	unknown	DRLQLIKEKEALLQEL	rank_001	0.88	B-C	0.987272727	C	A,8-15	EKEALLQE	85.625	3.012	4.506		WWC3	393.0	408.0	True	16	LQE	56.16757957068838	12.03764
postGMF-runs\2client\WT_analysis\more_scans\WWC3\WWC3_409-424_output	2client	WT	unknown	QLIIAQRRSAGDVARL	rank_007	0.9	C-D	0.905454545	C	A,7-14	RRSAGDVA	97.476	1.169	1.653		postGMF-runs\1client\WT_analysis\more_scans\WWC3\WWC3_409-424_output	1client	WT	unknown	QLIIAQRRSAGDVARL	rank_001	0.91	B-C	0.933636364	C	A,7-14	RRSAGDVA	96.594	1.358	2.033		WWC3	409.0	424.0	True	16	DVA	38.046279651757075	9.58945238095238
postGMF-runs\2client\WT_analysis\more_scans\WWC3\WWC3_433-448_output	2client	WT	unknown	EELRRARATSAQGATE	rank_002	0.89	C-D	0.95	D	A,5-12	RARATSAQ	92.064	1.566	3.022		postGMF-runs\1client\WT_analysis\more_scans\WWC3\WWC3_433-448_output	1client	WT	unknown	EELRRARATSAQGATE	rank_001	0.9	B-C	0.9425	C	A,4-11	RRARATSA	91.438	1.925	2.864		WWC3	433.0	448.0	True	16	AQG	41.26069578090303	10.023719999999999
postGMF-runs\2client\WT_analysis\more_scans\WWC3\WWC3_465-480_output	2client	WT	unknown	EATRLTSYLQSQLKSL	rank_001	0.89	C-D	0.93	C	A,4-11	RLTSYLQS	91.814	1.714	3.105		postGMF-runs\1client\WT_analysis\more_scans\WWC3\WWC3_465-480_output	1client	WT	unknown	EATRLTSYLQSQLKSL	rank_002	0.87	B-C	0.982272727	C	A,5-12	LTSYLQSQ	77.297	4.329	6.121		WWC3	465.0	480.0	True	16	LQS	49.99518874907476	11.20375
postGMF-runs\2client\WT_analysis\more_scans\WWC3\WWC3_673-688_output	2client	WT	unknown	EDSAKRLERRARRISA	rank_001	0.88	C-D	0.951538462	D	B,9-16	RRARRISA	93.353	1.478	2.681		postGMF-runs\1client\WT_analysis\more_scans\WWC3\WWC3_673-688_output	1client	WT	unknown	EDSAKRLERRARRISA	rank_001	0.87	B-C	0.977916667	B	A,9-16	RRARRISA	80.61	4.611	6.118		WWC3	673.0	688.0	True	16	ISA	69.53685100983398	13.84382857142857
postGMF-runs\2client\WT_analysis\more_scans\WWC3\WWC3_801-816_output	2client	WT	unknown	HSSALTLKSLQLYVCS	rank_001	0.87	C-D	1.046363636	D	A,7-14	LKSLQLYV	90.203	1.895	3.218		postGMF-runs\1client\WT_analysis\more_scans\WWC3\WWC3_801-816_output	1client	WT	unknown	HSSALTLKSLQLYVCS	rank_001	0.84	B-C	1.025909091	C	A,8-15	KSLQLYVC	51.327	6.199	10.04		WWC3	801.0	816.0	True	16	LYV	66.30964717493217	13.407833333333334
postGMF-runs\2client\WT_analysis\more_scans\WWC3\WWC3_81-96_output	2client	WT	unknown	NTRQTSWIDPRDRITK	rank_002	0.92	C-D	0.906923077	C	A,3-10	RQTSWIDP	96.242	1.229	1.682		postGMF-runs\1client\WT_analysis\more_scans\WWC3\WWC3_81-96_output	1client	WT	unknown	NTRQTSWIDPRDRITK	rank_001	0.92	B-C	0.907272727	C	A,3-10	RQTSWIDP	95.625	1.358	1.804		WWC3	81.0	96.0	True	16	IDP	24.100074019245007	7.70532
postGMF-runs\2client\WT_analysis\more_scans\WWC3\WWC3_841-856_output	2client	WT	unknown	EMQLRWHSVQVFTSSE	rank_001	0.89	C-D	0.931538462	D	A,6-13	WHSVQVFT	96.461	1.261	1.888		postGMF-runs\1client\WT_analysis\more_scans\WWC3\WWC3_841-856_output	1client	WT	unknown	EMQLRWHSVQVFTSSE	rank_003	0.9	B-C	0.968076923	B	A,6-13	WHSVQVFT	92.86	1.766	2.711		WWC3	841.0	856.0	True	16	VFT	46.36802368615841	10.71372
postGMF-runs\2client\WT_analysis\more_scans\WWC3\WWC3_881-896_output	2client	WT	unknown	SGKTDAVTVLLARTTA	rank_001	0.88	C-D	0.987727273	C	A,2-9	GKTDAVTV	92.788	1.504	3.108		postGMF-runs\1client\WT_analysis\more_scans\WWC3\WWC3_881-896_output	1client	WT	unknown	SGKTDAVTVLLARTTA	rank_001	0.89	B-C	0.974545455	B	A,2-9	GKTDAVTV	91.72	1.693	3.29		WWC3	881.0	896.0	True	16	VTV	55.381703072586106	11.931468085106383
postGMF-runs\2client\WT_analysis\more_scans\WWC3\WWC3_889-904_output	2client	WT	unknown	VLLARTTAQLQAVERE	rank_001	0.9	C-D	0.947727273	D	B,5-12	RTTAQLQA	95.82	1.356	2.007		postGMF-runs\1client\WT_analysis\more_scans\WWC3\WWC3_889-904_output	1client	WT	unknown	VLLARTTAQLQAVERE	rank_001	0.89	B-C	0.983636364	B	A,5-12	RTTAQLQA	87.351	2.508	3.482		WWC3	889.0	904.0	True	16	LQA	66.47698001480386	13.43044
postGMF-runs\2client\WT_analysis\more_scans\WWC3\WWC3_913-928_output	2client	WT	unknown	EYTEEEVLEMERKEEQ	rank_001	0.89	C-D	0.958846154	D	B,1-8	EYTEEEVL	92.735	1.666	3.078		postGMF-runs\1client\WT_analysis\more_scans\WWC3\WWC3_913-928_output	1client	WT	unknown	EYTEEEVLEMERKEEQ	rank_001	0.89	B-C	1.002307692	B	A,1-8	EYTEEEVL	87.775	2.302	4.368		WWC3	913.0	928.0	True	16	VLE	65.40695780903033	13.285879999999999
postGMF-runs\2client\WT_analysis\more_scans\WWC3\WWC3_921-936_output	2client	WT	unknown	EMERKEEQAEAISERS	rank_001	0.9	C-D	0.955	C	B,4-11	RKEEQAEA	96.266	1.21	1.726		postGMF-runs\1client\WT_analysis\more_scans\WWC3\WWC3_921-936_output	1client	WT	unknown	EMERKEEQAEAISERS	rank_003	0.9	B-C	0.965416667	B	A,4-11	RKEEQAEA	93.148	1.727	2.399		WWC3	921.0	936.0	True	16	AEA	28.676535899333835	8.3236
postGMF-runs\2client\WT_analysis\more_scans\WWC3\WWC3_969-984_output	2client	WT	unknown	GHPFAAQAGPYSPEKF	rank_003	0.87	C-D	0.936818182	D	B,1-8	GHPFAAQA	91.656	1.49	3.177		postGMF-runs\1client\WT_analysis\more_scans\WWC3\WWC3_969-984_output	1client	WT	unknown	GHPFAAQAGPYSPEKF	rank_001	0.87	B-C	0.965909091	B	A,2-9	HPFAAQAG	81.539	3.967	6.038		WWC3	969.0	984.0	True	16	AQA	32.98395199773218	8.905531914893617
postGMF-runs\2client\WT_analysis\more_scans\WWC3\WWC3_97-112_output	2client	WT	unknown	PLTFADCVGDELPLGW	rank_001	0.9	C-D	0.938461538	D	A,2-9	LTFADCVG	89.75	1.903	3.202		postGMF-runs\1client\WT_analysis\more_scans\WWC3\WWC3_97-112_output	1client	WT	unknown	PLTFADCVGDELPLGW	rank_001	0.86	B-C	0.945454545	B	A,2-9	LTFADCVG	61.185	5.909	8.679		WWC3	97.0	112.0	True	16	CVG	72.4155376049947	14.232739130434783
postGMF-runs\2client\WT_analysis\more_scans\WWC3\WWC3_985-1000_output	2client	WT	unknown	QPSPLKVDKETNTEDL	rank_003	0.91	C-D	0.866538462	D	B,6-13	KVDKETNT	98.155	1.083	1.46		postGMF-runs\1client\WT_analysis\more_scans\WWC3\WWC3_985-1000_output	1client	WT	unknown	QPSPLKVDKETNTEDL	rank_001	0.92	B-C	0.889230769	C	A,6-13	KVDKETNT	97.845	1.123	1.601		WWC3	985.0	1000.0	True	16	TNT	-12.863064396743153	2.7116
postGMF-runs\2client\WT_analysis\more_scans\ZMYM3\ZMYM3_1057-1072_output	2client	WT	unknown	PSCTGLNYSYGVNAWK	rank_001	0.88	C-D	0.966923077	D	B,7-14	NYSYGVNA	90.952	1.786	3.186		postGMF-runs\1client\WT_analysis\more_scans\ZMYM3\ZMYM3_1057-1072_output	1client	WT	unknown	PSCTGLNYSYGVNAWK	rank_001	0.88	B-C	0.978076923	C	A,3-10	CTGLNYSY	81.764	4.147	6.537		ZMYM3	1057.0	1072.0	True	16	VNA	46.37601776461881	10.7148
postGMF-runs\2client\WT_analysis\more_scans\ZMYM3\ZMYM3_1137-1152_output	2client	WT	unknown	YLCLGIQQYLLENNRM	rank_001	0.89	C-D	0.907272727	C	A,1-8	YLCLGIQQ	90.634	1.863	3.028		postGMF-runs\1client\WT_analysis\more_scans\ZMYM3\ZMYM3_1137-1152_output	1client	WT	unknown	YLCLGIQQYLLENNRM	rank_001	0.89	B-C	0.934230769	C	A,1-8	YLCLGIQQ	87.155	1.991	3.711		ZMYM3	1137.0	1152.0	True	16	QQY	37.748334566987424	9.5492
postGMF-runs\2client\WT_analysis\more_scans\ZMYM3\ZMYM3_1145-1160_output	2client	WT	unknown	YLLENNRMVNIFTDLY	rank_001	0.9	C-D	0.929545455	C	A,6-13	NRMVNIFT	95.671	1.318	2.227		postGMF-runs\1client\WT_analysis\more_scans\ZMYM3\ZMYM3_1145-1160_output	1client	WT	unknown	YLLENNRMVNIFTDLY	rank_001	0.88	B-C	0.979166667	C	A,6-13	NRMVNIFT	80.573	4.186	5.513		ZMYM3	1145.0	1160.0	True	16	IFT	62.69935849987664	12.920083333333332
postGMF-runs\2client\WT_analysis\more_scans\ZMYM3\ZMYM3_1185-1200_output	2client	WT	unknown	VFSRVEEEHLWECKQL	rank_001	0.91	C-D	0.885416667	C	A,4-11	RVEEEHLW	97.54	1.216	1.615		postGMF-runs\1client\WT_analysis\more_scans\ZMYM3\ZMYM3_1185-1200_output	1client	WT	unknown	VFSRVEEEHLWECKQL	rank_001	0.9	B-C	0.924166667	C	A,3-10	SRVEEEHL	88.789	3.43	4.342		ZMYM3	1185.0	1200.0	True	16	HLW	54.33693560325685	11.79032
postGMF-runs\2client\WT_analysis\more_scans\ZMYM3\ZMYM3_1193-1208_output	2client	WT	unknown	HLWECKQLGVYSPFVL	rank_001	0.91	C-D	0.910909091	D	A,5-12	CKQLGVYS	95.571	1.367	1.779		postGMF-runs\1client\WT_analysis\more_scans\ZMYM3\ZMYM3_1193-1208_output	1client	WT	unknown	HLWECKQLGVYSPFVL	rank_001	0.9	B-C	0.940833333	C	A,4-11	ECKQLGVY	87.226	3.287	4.54		ZMYM3	1193.0	1208.0	True	16	VYS	63.73145817912656	13.05952
postGMF-runs\2client\WT_analysis\more_scans\ZMYM3\ZMYM3_1225-1240_output	2client	WT	unknown	AEEHMQLSFTNVVRQS	rank_002	0.89	C-D	0.953636364	C	A,7-14	LSFTNVVR	92.744	1.864	2.515		postGMF-runs\1client\WT_analysis\more_scans\ZMYM3\ZMYM3_1225-1240_output	1client	WT	unknown	AEEHMQLSFTNVVRQS	rank_001	0.85	B-C	0.970454545	C	A,5-12	MQLSFTNV	58.13	7.594	9.074		ZMYM3	1225.0	1240.0	True	16	NVV	72.01571727798164	14.178723404255319
postGMF-runs\2client\WT_analysis\more_scans\ZMYM3\ZMYM3_1249-1264_output	2client	WT	unknown	TTKVVSIRYYAPVRQR	rank_001	0.88	C-D	1.035	C	B,1-8	TTKVVSIR	94.179	1.529	2.654		postGMF-runs\1client\WT_analysis\more_scans\ZMYM3\ZMYM3_1249-1264_output	1client	WT	unknown	TTKVVSIRYYAPVRQR	rank_002	0.88	B-C	1.11	C	A,1-8	TTKVVSIR	90.96	1.817	3.056		ZMYM3	1249.0	1264.0	True	16	IRY	52.54507772020725	11.54824
postGMF-runs\2client\WT_analysis\more_scans\ZMYM3\ZMYM3_1305-1320_output	2client	WT	unknown	SKCPESLRTRNDVFYL	rank_003	0.9	C-D	0.908636364	C	B,7-14	LRTRNDVF	97.774	1.105	1.34		postGMF-runs\1client\WT_analysis\more_scans\ZMYM3\ZMYM3_1305-1320_output	1client	WT	unknown	SKCPESLRTRNDVFYL	rank_001	0.91	B-C	0.917083333	C	A,7-14	LRTRNDVF	96.72	1.201	1.612		ZMYM3	1305.0	1320.0	True	16	DVF	25.877128053293852	7.945399999999999
postGMF-runs\2client\WT_analysis\more_scans\ZMYM3\ZMYM3_1321-1336_output	2client	WT	unknown	QPERSCIAESPLWYSV	rank_002	0.9	C-D	0.897692308	D	B,1-8	QPERSCIA	97.906	1.128	1.827		postGMF-runs\1client\WT_analysis\more_scans\ZMYM3\ZMYM3_1321-1336_output	1client	WT	unknown	QPERSCIAESPLWYSV	rank_003	0.9	B-C	0.908181818	B	A,1-8	QPERSCIA	97.6	1.171	1.95		ZMYM3	1321.0	1336.0	True	16	CIA	32.884974093264255	8.89216
postGMF-runs\2client\WT_analysis\more_scans\ZMYM3\ZMYM3_161-176_output	2client	WT	unknown	ETTSIATARRGSPGQE	rank_001	0.9	C-D	0.950384615	D	B,1-8	ETTSIATA	95.037	1.306	2.522		postGMF-runs\1client\WT_analysis\more_scans\ZMYM3\ZMYM3_161-176_output	1client	WT	unknown	ETTSIATARRGSPGQE	rank_001	0.85	B-C	0.994090909	B	A,2-9	TTSIATAR	59.356	6.61	8.384		ZMYM3	161.0	176.0	True	16	TAR	56.65249573584784	12.103152173913044
postGMF-runs\2client\WT_analysis\more_scans\ZMYM3\ZMYM3_289-304_output	2client	WT	unknown	RMSLRSSVSQRAGRSA	rank_004	0.89	C-D	0.94	D	B,5-12	RSSVSQRA	96.375	1.177	1.887		postGMF-runs\1client\WT_analysis\more_scans\ZMYM3\ZMYM3_289-304_output	1client	WT	unknown	RMSLRSSVSQRAGRSA	rank_001	0.89	B-C	0.987916667	B	A,5-12	RSSVSQRA	85.077	2.657	4.131		ZMYM3	289.0	304.0	True	16	QRA	54.3440414507772	11.791279999999999
postGMF-runs\2client\WT_analysis\more_scans\ZMYM3\ZMYM3_305-320_output	2client	WT	unknown	VGTKMTCAHCRTPLQK	rank_002	0.88	C-D	0.948181818	C	B,1-8	VGTKMTCA	95.656	1.26	2.457		postGMF-runs\1client\WT_analysis\more_scans\ZMYM3\ZMYM3_305-320_output	1client	WT	unknown	VGTKMTCAHCRTPLQK	rank_001	0.89	B-C	0.972727273	B	A,1-8	VGTKMTCA	91.015	1.876	3.635		ZMYM3	305.0	320.0	True	16	TCA	31.969352031528196	8.768459459459459
postGMF-runs\2client\WT_analysis\more_scans\ZMYM3\ZMYM3_409-424_output	2client	WT	unknown	CSICQKTGEVLHEVSN	rank_001	0.88	C-D	1.012272727	C	B,7-14	TGEVLHEV	89.416	1.846	3.233		postGMF-runs\1client\WT_analysis\more_scans\ZMYM3\ZMYM3_409-424_output	1client	WT	unknown	CSICQKTGEVLHEVSN	rank_001	0.87	B-C	0.98125	B	A,6-13	KTGEVLHE	72.582	4.887	7.013		ZMYM3	409.0	424.0	True	16	HEV	61.04811250925242	12.697000000000001
postGMF-runs\2client\WT_analysis\more_scans\ZMYM3\ZMYM3_441-456_output	2client	WT	unknown	RANKGLKTNCCDQCGA	rank_001	0.88	C-D	0.905909091	D	B,1-8	RANKGLKT	92.391	1.696	3.263		postGMF-runs\1client\WT_analysis\more_scans\ZMYM3\ZMYM3_441-456_output	1client	WT	unknown	RANKGLKTNCCDQCGA	rank_003	0.89	B-C	0.925416667	B	A,1-8	RANKGLKT	86.579	2.654	4.954		ZMYM3	441.0	456.0	True	16	LKT	49.729681717246486	11.16788
postGMF-runs\2client\WT_analysis\more_scans\ZMYM3\ZMYM3_489-504_output	2client	WT	unknown	KKKNTRVYPCVWCKTL	rank_002	0.88	C-D	1.112916667	C	A,2-9	KKNTRVYP	91.374	1.798	2.987		postGMF-runs\1client\WT_analysis\more_scans\ZMYM3\ZMYM3_489-504_output	1client	WT	unknown	KKKNTRVYPCVWCKTL	rank_001	0.89	B-C	0.9905	B	A,2-9	KKNTRVYP	83.664	4.029	4.917		ZMYM3	489.0	504.0	True	16	VYP	45.84189489267209	10.642639999999998
postGMF-runs\2client\WT_analysis\more_scans\ZMYM3\ZMYM3_601-616_output	2client	WT	unknown	KPEVLDWQDQVFQFCC	rank_003	0.89	C-D	0.896153846	D	A,7-14	WQDQVFQF	94.649	1.453	2.106		postGMF-runs\1client\WT_analysis\more_scans\ZMYM3\ZMYM3_601-616_output	1client	WT	unknown	KPEVLDWQDQVFQFCC	rank_004	0.83	B-C	0.967307692	B	A,7-14	WQDQVFQF	37.201	10.116	13.32		ZMYM3	601.0	616.0	True	16	FQF	85.15321983715766	15.9536
postGMF-runs\2client\WT_analysis\more_scans\ZMYM3\ZMYM3_617-632_output	2client	WT	unknown	RDCCEDFKRLRGVVSQ	rank_001	0.89	C-D	0.913636364	D	B,8-15	KRLRGVVS	94.984	1.528	2.308		postGMF-runs\1client\WT_analysis\more_scans\ZMYM3\ZMYM3_617-632_output	1client	WT	unknown	RDCCEDFKRLRGVVSQ	rank_001	0.9	B-C	0.921363636	B	A,8-15	KRLRGVVS	95.6	1.377	2.246		ZMYM3	617.0	632.0	True	16	VVS	60.770293609671846	12.659466666666667
postGMF-runs\2client\WT_analysis\more_scans\ZMYM3\ZMYM3_625-640_output	2client	WT	unknown	RLRGVVSQCEHCRQEK	rank_003	0.89	C-D	0.907692308	C	B,2-9	LRGVVSQC	95.704	1.254	1.968		postGMF-runs\1client\WT_analysis\more_scans\ZMYM3\ZMYM3_625-640_output	1client	WT	unknown	RLRGVVSQCEHCRQEK	rank_001	0.9	B-C	0.93875	B	A,2-9	LRGVVSQC	93.412	1.661	2.574		ZMYM3	625.0	640.0	True	16	SQC	44.54034048852703	10.466800000000001
postGMF-runs\2client\WT_analysis\more_scans\ZMYM3\ZMYM3_713-728_output	2client	WT	unknown	WYCKAARCHACKRQGK	rank_001	0.89	C-D	0.966363636	C	A,3-10	CKAARCHA	90.477	1.897	3.275		postGMF-runs\1client\WT_analysis\more_scans\ZMYM3\ZMYM3_713-728_output	1client	WT	unknown	WYCKAARCHACKRQGK	rank_001	0.86	B-C	0.964166667	B	A,2-9	YCKAARCH	59.934	6.644	9.38		ZMYM3	713.0	728.0	True	16	CHA	65.98282753515913	13.363679999999999
postGMF-runs\2client\WT_analysis\more_scans\ZMYM3\ZMYM3_777-792_output	2client	WT	unknown	SKPQTPSQTKVENSNT	rank_001	0.88	C-D	0.904615385	C	B,7-14	SQTKVENS	92.805	1.522	2.93		postGMF-runs\1client\WT_analysis\more_scans\ZMYM3\ZMYM3_777-792_output	1client	WT	unknown	SKPQTPSQTKVENSNT	rank_001	0.86	B-C	0.978333333	B	A,7-14	SQTKVENS	64.374	5.488	8.532		ZMYM3	777.0	792.0	True	16	ENS	65.41748575559879	13.287302325581397
postGMF-runs\2client\WT_analysis\more_scans\ZMYM3\ZMYM3_785-800_output	2client	WT	unknown	TKVENSNTVRTPEENG	rank_001	0.9	C-D	0.935909091	C	A,2-9	KVENSNTV	96.396	1.293	1.958		postGMF-runs\1client\WT_analysis\more_scans\ZMYM3\ZMYM3_785-800_output	1client	WT	unknown	TKVENSNTVRTPEENG	rank_001	0.9	B-C	0.945454545	C	A,2-9	KVENSNTV	93.899	1.677	2.566		ZMYM3	785.0	800.0	True	16	NTV	24.687194670614364	7.7846400000000004
postGMF-runs\2client\WT_analysis\more_scans\ZMYM3\ZMYM3_825-840_output	2client	WT	unknown	ATPRKNKAAMCKPLMQ	rank_007	0.86	C-D	1.166818182	D	B,4-11	RKNKAAMC	90.031	1.723	2.947		postGMF-runs\1client\WT_analysis\more_scans\ZMYM3\ZMYM3_825-840_output	1client	WT	unknown	ATPRKNKAAMCKPLMQ	rank_001	0.88	B-C	0.990909091	C	A,4-11	RKNKAAMC	82.639	2.93	4.963		ZMYM3	825.0	840.0	True	16	AMC	49.399259807549974	11.123240000000001
postGMF-runs\2client\WT_analysis\more_scans\ZMYM3\ZMYM3_833-848_output	2client	WT	unknown	AMCKPLMQNRGVSCKV	rank_001	0.88	C-D	1.018181818	D	A,7-14	MQNRGVSC	92.18	1.698	2.66		postGMF-runs\1client\WT_analysis\more_scans\ZMYM3\ZMYM3_833-848_output	1client	WT	unknown	AMCKPLMQNRGVSCKV	rank_001	0.84	B-C	1.072272727	B	A,9-16	NRGVSCKV	49.93	8.127	11.007		ZMYM3	833.0	848.0	True	16	VSC	75.45255366395264	14.643040000000001
postGMF-runs\2client\WT_analysis\more_scans\ZMYM3\ZMYM3_849-864_output	2client	WT	unknown	EMKSKGSQTEEWKPQV	rank_003	0.9	C-D	0.887727273	D	B,2-9	MKSKGSQT	97.29	1.245	1.638		postGMF-runs\1client\WT_analysis\more_scans\ZMYM3\ZMYM3_849-864_output	1client	WT	unknown	EMKSKGSQTEEWKPQV	rank_005	0.9	B-C	0.917272727	C	A,2-9	MKSKGSQT	96.72	1.428	2.033		ZMYM3	849.0	864.0	True	16	SQT	-14.782531458179125	2.45228
postGMF-runs\2client\WT_analysis\more_scans\ZMYM3\ZMYM3_905-920_output	2client	WT	unknown	TLESTDKIVETIEELK	rank_001	0.9	C-D	0.926818182	D	A,4-11	STDKIVET	95.165	1.394	2.191		postGMF-runs\1client\WT_analysis\more_scans\ZMYM3\ZMYM3_905-920_output	1client	WT	unknown	TLESTDKIVETIEELK	rank_001	0.86	B-C	0.994583333	C	A,4-11	STDKIVET	72.445	6.021	7.875		ZMYM3	905.0	920.0	True	16	VET	61.09047671543537	12.70272340425532
postGMF-runs\2client\WT_analysis\more_scans\ZMYM3\ZMYM3_977-992_output	2client	WT	unknown	DVLAMAVKMANVLDEP	rank_001	0.89	C-D	0.939230769	D	B,5-12	MAVKMANV	92.055	1.687	2.736		postGMF-runs\1client\WT_analysis\more_scans\ZMYM3\ZMYM3_977-992_output	1client	WT	unknown	DVLAMAVKMANVLDEP	rank_001	0.83	B-C	0.969583333	B	A,5-12	MAVKMANV	43.515	9.705	11.796		ZMYM3	977.0	992.0	True	16	ANV	68.75854922279791	13.738679999999999
postGMF-runs\2client\WT_analysis\more_scans\ewg\ewg_177-192_output	2client	WT	unknown	IYEFTGRVGKQAVVLV	rank_004	0.86	C-D	0.922727273	C	B,9-16	GKQAVVLV	93.672	1.284	2.832		postGMF-runs\1client\WT_analysis\more_scans\ewg\ewg_177-192_output	1client	WT	unknown	IYEFTGRVGKQAVVLV	rank_001	0.88	B-C	0.967272727	B	A,9-16	GKQAVVLV	88.689	2.11	4.009		ewg	177.0	192.0	True	16	VLV	44.32233115303857	10.43734693877551
postGMF-runs\2client\WT_analysis\more_scans\ewg\ewg_185-200_output	2client	WT	unknown	GKQAVVLVATPGKPNT	rank_001	0.87	C-D	0.975909091	C	A,2-9	KQAVVLVA	92.655	1.721	2.684		postGMF-runs\1client\WT_analysis\more_scans\ewg\ewg_185-200_output	1client	WT	unknown	GKQAVVLVATPGKPNT	rank_001	0.88	B-C	1.037272727	C	A,2-9	KQAVVLVA	79.11	3.154	4.831		ewg	185.0	200.0	True	16	VLV	57.3877128053294	12.202480000000001
postGMF-runs\2client\WT_analysis\more_scans\ewg\ewg_249-264_output	2client	WT	unknown	LVIDGIPTPVEKMTQA	rank_001	0.9	C-D	0.920769231	C	B,1-8	LVIDGIPT	93.196	1.371	2.859		postGMF-runs\1client\WT_analysis\more_scans\ewg\ewg_249-264_output	1client	WT	unknown	LVIDGIPTPVEKMTQA	rank_005	0.91	B-C	0.894166667	C	A,9-16	PVEKMTQA	97.491	1.293	1.681		ewg	249.0	264.0	True	16	TPV	37.98904515173946	9.58172
postGMF-runs\2client\WT_analysis\more_scans\ewg\ewg_257-272_output	2client	WT	unknown	PVEKMTQAQLRAFIPL	rank_001	0.92	C-D	0.872272727	C	B,3-10	EKMTQAQL	98.101	1.091	1.401		postGMF-runs\1client\WT_analysis\more_scans\ewg\ewg_257-272_output	1client	WT	unknown	PVEKMTQAQLRAFIPL	rank_001	0.91	B-C	0.889615385	B	A,1-8	PVEKMTQA	97.375	1.183	2.129		ewg	257.0	272.0	True	16	QLR	7.770540340488529	5.4992
postGMF-runs\2client\WT_analysis\more_scans\ewg\ewg_265-280_output	2client	WT	unknown	QLRAFIPLMLKYSTGR	rank_001	0.9	C-D	0.907307692	D	A,8-15	LMLKYSTG	95.21	1.428	2.35		postGMF-runs\1client\WT_analysis\more_scans\ewg\ewg_265-280_output	1client	WT	unknown	QLRAFIPLMLKYSTGR	rank_001	0.84	B-C	0.952727273	C	A,2-9	LRAFIPLM	49.063	8.092	10.733		ewg	265.0	280.0	True	16	STG	70.54737231680235	13.980349999999998
postGMF-runs\2client\WT_analysis\more_scans\ewg\ewg_273-288_output	2client	WT	unknown	MLKYSTGRGKPGWGRE	rank_001	0.89	C-D	0.941153846	C	B,1-8	MLKYSTGR	95.141	1.457	2.287		postGMF-runs\1client\WT_analysis\more_scans\ewg\ewg_273-288_output	1client	WT	unknown	MLKYSTGRGKPGWGRE	rank_001	0.87	B-C	0.950384615	C	A,1-8	MLKYSTGR	73.407	5.285	7.588		ewg	273.0	288.0	True	16	GRG	53.66561806069578	11.699625
postGMF-runs\2client\WT_analysis\more_scans\ewg\ewg_297-312_output	2client	WT	unknown	KELPWANVRMDARSED	rank_003	0.91	C-D	0.874230769	C	B,5-12	WANVRMDA	97.946	1.117	1.528		postGMF-runs\1client\WT_analysis\more_scans\ewg\ewg_297-312_output	1client	WT	unknown	KELPWANVRMDARSED	rank_001	0.9	B-C	0.914615385	B	A,5-12	WANVRMDA	90.077	2.297	3.733		ewg	297.0	312.0	True	16	MDA	60.87836170737726	12.674066666666667
postGMF-runs\2client\WT_analysis\more_scans\ewg\ewg_305-320_output	2client	WT	unknown	RMDARSEDDKQKISWT	rank_002	0.87	C-D	0.920909091	D	A,9-16	DKQKISWT	96.149	1.345	2.493		postGMF-runs\1client\WT_analysis\more_scans\ewg\ewg_305-320_output	1client	WT	unknown	RMDARSEDDKQKISWT	rank_002	0.88	B-C	0.918636364	C	A,9-16	DKQKISWT	92.429	1.475	3.901		ewg	305.0	320.0	True	16	ISW	22.28264777413556	7.459785714285714
postGMF-runs\2client\WT_analysis\more_scans\ewg\ewg_313-328_output	2client	WT	unknown	DKQKISWTHALRKIVI	rank_001	0.9	C-D	0.888636364	C	B,3-10	QKISWTHA	96.869	1.208	2.019		postGMF-runs\1client\WT_analysis\more_scans\ewg\ewg_313-328_output	1client	WT	unknown	DKQKISWTHALRKIVI	rank_001	0.91	B-C	0.905	C	A,2-9	KQKISWTH	96.241	1.362	2.368		ewg	313.0	328.0	True	16	THA	24.95188749074759	7.820399999999999
postGMF-runs\2client\WT_analysis\more_scans\ewg\ewg_321-336_output	2client	WT	unknown	HALRKIVINCYKYHGR	rank_001	0.91	C-D	0.880454545	C	B,3-10	LRKIVINC	95.788	1.353	2.156		postGMF-runs\1client\WT_analysis\more_scans\ewg\ewg_321-336_output	1client	WT	unknown	HALRKIVINCYKYHGR	rank_001	0.89	B-C	0.936818182	B	A,3-10	LRKIVINC	83.025	2.941	4.985		ewg	321.0	336.0	True	16	NCY	58.82934787534556	12.397244897959185
postGMF-runs\2client\WT_analysis\more_scans\ewg\ewg_481-496_output	2client	WT	unknown	SGTATATAVQTTAAAV	rank_001	0.89	C-D	0.953076923	D	A,4-11	ATATAVQT	95.141	1.339	2.189		postGMF-runs\1client\WT_analysis\more_scans\ewg\ewg_481-496_output	1client	WT	unknown	SGTATATAVQTTAAAV	rank_001	0.89	B-C	1.025	C	A,4-11	ATATAVQT	94.22	1.462	2.112		ewg	481.0	496.0	True	16	VQT	37.6760917838638	9.539439999999999
postGMF-runs\2client\WT_analysis\more_scans\ewg\ewg_489-504_output	2client	WT	unknown	VQTTAAAVSAAQAHAH	rank_001	0.9	C-D	0.933181818	D	B,3-10	TTAAAVSA	95.524	1.292	2.033		postGMF-runs\1client\WT_analysis\more_scans\ewg\ewg_489-504_output	1client	WT	unknown	VQTTAAAVSAAQAHAH	rank_001	0.9	B-C	0.969615385	B	A,3-10	TTAAAVSA	92.828	1.697	2.66		ewg	489.0	504.0	True	16	VSA	50.2578830495929	11.23924
postGMF-runs\2client\WT_analysis\more_scans\ewg\ewg_505-520_output	2client	WT	unknown	SQSQAHSQSSANQTVT	rank_001	0.89	C-D	0.907272727	C	A,7-14	SQSSANQT	93.804	1.472	2.774		postGMF-runs\1client\WT_analysis\more_scans\ewg\ewg_505-520_output	1client	WT	unknown	SQSQAHSQSSANQTVT	rank_001	0.89	B-C	0.93375	C	A,8-15	QSSANQTV	93.336	1.812	3.112		ewg	505.0	520.0	True	16	NQT	72.91813471502591	14.300640000000001
postGMF-runs\2client\WT_analysis\more_scans\ewg\ewg_553-568_output	2client	WT	unknown	GTVSLIQVDPNNPIIT	rank_001	0.9	C-D	0.882727273	D	B,1-8	GTVSLIQV	96.351	1.145	2.16		postGMF-runs\1client\WT_analysis\more_scans\ewg\ewg_553-568_output	1client	WT	unknown	GTVSLIQVDPNNPIIT	rank_003	0.9	B-C	0.910454545	C	A,1-8	GTVSLIQV	95.156	1.26	2.489		ewg	553.0	568.0	True	16	IQV	-7.8297557364914905	3.3915999999999995
postGMF-runs\2client\WT_analysis\more_scans\ewg\ewg_561-576_output	2client	WT	unknown	DPNNPIITLPDGTTAQ	rank_001	0.9	C-D	0.902272727	D	B,8-15	TLPDGTTA	94.024	1.58	2.571		postGMF-runs\1client\WT_analysis\more_scans\ewg\ewg_561-576_output	1client	WT	unknown	DPNNPIITLPDGTTAQ	rank_002	0.84	B-C	0.945	B	A,8-15	TLPDGTTA	47.866	9.111	10.271		ewg	561.0	576.0	True	16	TTA	67.69681717246485	13.59524
postGMF-runs\2client\WT_analysis\more_scans\ewg\ewg_593-608_output	2client	WT	unknown	QTVQSLTDVNGHENMT	rank_001	0.89	C-D	0.916818182	D	B,2-9	TVQSLTDV	92.29	1.617	2.675		postGMF-runs\1client\WT_analysis\more_scans\ewg\ewg_593-608_output	1client	WT	unknown	QTVQSLTDVNGHENMT	rank_001	0.88	B-C	0.978333333	B	A,3-10	VQSLTDVN	83.14	3.34	5.872		ewg	593.0	608.0	True	16	TDV	66.93826794966691	13.49276
postGMF-runs\2client\WT_analysis\more_scans\ewg\ewg_625-640_output	2client	WT	unknown	DGQGYPVSVSNVISVP	rank_002	0.9	C-D	0.910769231	C	A,5-12	YPVSVSNV	95.366	1.411	2.197		postGMF-runs\1client\WT_analysis\more_scans\ewg\ewg_625-640_output	1client	WT	unknown	DGQGYPVSVSNVISVP	rank_001	0.85	B-C	0.984615385	B	A,6-13	PVSVSNVI	59.245	7.392	10.637		ewg	625.0	640.0	True	16	VSN	76.34563769188686	14.763695652173913
postGMF-runs\2client\WT_analysis\more_scans\ewg\ewg_633-648_output	2client	WT	unknown	VSNVISVPVSMYQSVM	rank_001	0.87	C-D	1.009545455	D	A,1-8	VSNVISVP	91.014	1.793	2.875		postGMF-runs\1client\WT_analysis\more_scans\ewg\ewg_633-648_output	1client	WT	unknown	VSNVISVPVSMYQSVM	rank_001	0.86	B-C	1.049583333	C	A,4-11	VISVPVSM	72.578	5.366	6.78		ewg	633.0	648.0	True	16	ISV	65.00103626943005	13.23104
postGMF-runs\2client\WT_analysis\more_scans\ewg\ewg_641-656_output	2client	WT	unknown	VSMYQSVMANVQQIQT	rank_001	0.89	C-D	0.931666667	D	A,4-11	YQSVMANV	95.286	1.34	1.953		postGMF-runs\1client\WT_analysis\more_scans\ewg\ewg_641-656_output	1client	WT	unknown	VSMYQSVMANVQQIQT	rank_002	0.86	B-C	1.025	C	A,5-12	QSVMANVQ	73.047	5.139	6.092		ewg	641.0	656.0	True	16	ANV	47.6879348630644	10.89204
postGMF-runs\2client\WT_analysis\more_scans\ewg\ewg_649-664_output	2client	WT	unknown	ANVQQIQTNSDGTVCL	rank_002	0.89	C-D	0.936818182	D	A,8-15	TNSDGTVC	93.569	1.525	2.9		postGMF-runs\1client\WT_analysis\more_scans\ewg\ewg_649-664_output	1client	WT	unknown	ANVQQIQTNSDGTVCL	rank_001	0.88	B-C	0.970909091	B	A,8-15	TNSDGTVC	86.9	3.144	4.953		ewg	649.0	664.0	True	16	TVC	63.0932025660005	12.973291666666666
postGMF-runs\2client\WT_analysis\more_scans\ewg\ewg_65-80_output	2client	WT	unknown	SGGQLQSAGNTSQSNG	rank_001	0.89	C-D	0.956818182	C	B,5-12	LQSAGNTS	91.797	1.548	2.826		postGMF-runs\1client\WT_analysis\more_scans\ewg\ewg_65-80_output	1client	WT	unknown	SGGQLQSAGNTSQSNG	rank_001	0.9	B-C	0.948636364	C	A,5-12	LQSAGNTS	89.658	1.684	3.157		ewg	65.0	80.0	True	16	NTS	49.49309153713299	11.135916666666667
postGMF-runs\2client\WT_analysis\more_scans\ewg\ewg_681-696_output	2client	WT	unknown	SPGMHQMMIQGGPGQE	rank_011	0.89	C-D	0.998	D	B,4-11	MHQMMIQG	93.741	1.383	2.402		postGMF-runs\1client\WT_analysis\more_scans\ewg\ewg_681-696_output	1client	WT	unknown	SPGMHQMMIQGGPGQE	rank_004	0.88	B-C	1.0945	B	A,4-11	MHQMMIQG	85.656	2.312	3.567		ewg	681.0	696.0	True	16	IQG	40.54922279792746	9.9276
postGMF-runs\2client\WT_analysis\more_scans\ewg\ewg_689-704_output	2client	WT	unknown	IQGGPGQEPQLVQVVS	rank_006	0.88	C-D	0.945454545	C	B,7-14	QEPQLVQV	94.11	1.389	2.234		postGMF-runs\1client\WT_analysis\more_scans\ewg\ewg_689-704_output	1client	WT	unknown	IQGGPGQEPQLVQVVS	rank_001	0.89	B-C	0.961153846	B	A,7-14	QEPQLVQV	93.001	1.5	2.47		ewg	689.0	704.0	True	16	VQV	39.96864000966782	9.849163265306123
postGMF-runs\2client\WT_analysis\more_scans\ewg\ewg_705-720_output	2client	WT	unknown	LKDATLLSKAMEAINS	rank_002	0.89	C-D	0.949230769	C	B,6-13	LLSKAMEA	91.99	1.737	2.91		postGMF-runs\1client\WT_analysis\more_scans\ewg\ewg_705-720_output	1client	WT	unknown	LKDATLLSKAMEAINS	rank_001	0.9	B-C	0.96625	B	A,7-14	LSKAMEAI	88.787	2.49	4.137		ewg	705.0	720.0	True	16	MEA	52.279200592153956	11.512319999999999
postGMF-runs\2client\WT_analysis\more_scans\ewg\ewg_9-24_output	2client	WT	unknown	VVAPAGSQRSSTGNVV	rank_001	0.87	C-D	0.928181818	C	A,9-16	RSSTGNVV	95.055	1.398	2.425		postGMF-runs\1client\WT_analysis\more_scans\ewg\ewg_9-24_output	1client	WT	unknown	VVAPAGSQRSSTGNVV	rank_001	0.88	B-C	0.977727273	C	A,9-16	RSSTGNVV	89.157	2.503	3.894		ewg	9.0	24.0	True	16	NVV	67.6682087342709	13.591375
postGMF-runs\2client\WT_analysis\more_scans\pilA\pilA_121-136_output	2client	WT	unknown	VITLNRTADGVWACKS	rank_001	0.87	C-D	1.083181818	D	B,6-13	RTADGVWA	89.171	1.843	3.013		postGMF-runs\1client\WT_analysis\more_scans\pilA\pilA_121-136_output	1client	WT	unknown	VITLNRTADGVWACKS	rank_004	0.82	B-C	1.018076923	B	A,2-9	ITLNRTAD	40.156	9.37	12.172		pilA	121.0	136.0	True	16	VWA	70.8637865357188	14.023097560975609
postGMF-runs\2client\WT_analysis\more_scans\pilA\pilA_65-80_output	2client	WT	unknown	KIKIGTTASTATETYV	rank_001	0.89	C-D	0.95	D	B,7-14	TASTATET	93.804	1.527	2.588		postGMF-runs\1client\WT_analysis\more_scans\pilA\pilA_65-80_output	1client	WT	unknown	KIKIGTTASTATETYV	rank_001	0.89	B-C	0.943076923	B	A,7-14	TASTATET	88.007	3.782	5.12		pilA	65.0	80.0	True	16	TET	56.09237601776463	12.02748
