# Supplementary material for: Successful prediction of LC8 binding to intrinsically disordered proteins sheds light on AlphaFold’s black box
Source: Front Mol Biosci. 2025 Apr 23;12:1531793. doi: 10.3389/fmolb.2025.1531793 (PMC12057147; doi:10.3389/fmolb.2025.1531793)
Supplement: Supplementary file 26 [file DataSheet1.csv]

Protein	Sequence	Affinity	ref
BCL2L11	CDKSTQTP	0.2	31266884
CIZ1	RSVSTQTG	0.8	31266884
VP35	RNSQTQTD	0.8	31266884
SPAG5	QDSSTQTD	1.3	31266884
E4	EDKQTQTP	1.4	31266884
SON	RCVSVQTD	1.4	31266884
ZFPM1	SDKGVQTP	1.6	31266884
MAST1	RHQSVQTE	1.7	31266884
SLC9A2	REKGTQTS	2.2	31266884
CAPRIN2	TTASTQTP	2.6	31266884
CCL7	LDKKTQTP	2.8	31266884
ICE1	RHIGTQIS	3.6	31266884
BSN	ANYGSQTE	3.8	31266884
VP4	NDISTQTS	4.2	31266884
MUC3A	SATGTQTS	4.5	31266884
CCL2	LDKQTQTP	4.7	31266884
MUC4	WTRSTQTT	4.8	31266884
GLCCI1	RSIDTQTP	4.9	31266884
BSN-III	VAQGTQTP	5.3	31266884
BSN-II	AEFSTQTP	6.3	31266884
RAVL	INRMTQTP	8	31266884
dASCIZ QT1p	LDMETQTE	14	29714690
dASCIZ QT2p	RDIETQTP	7	29714690
dASCIZ QT2	RDIETQTP	9.3	36979339
dASCIZ QT3	GDIGTMTD	36	36979339
dASCIZ QT4	AHMYTQTC	15	36979339
dASCIZ QT4p	AHMYTQTC	15	29714690
dASCIZ QT5p	SHIQTQTH	11	29714690
dASCIZ QT6p	NTQHTQTC	20	29714690
dASCIZ QT7p	QSTCTQTR	10	29714690
53BP1 QT1	NNIGIQTM	5.2	36335430
53BP1 QT2	VSAATQTI	0.62	36335430
53BP1 QT3	QDATVQTE	1	36335430
nup159 QT6	CNFSVQTF	20	23223634
Chica QT1	IDAATQTE	0.4	31266884
Chica QT2	SEVGTQTS	6.3	31266884
Chica QT5	RSTTTQTD	5.2	31266884
ana2 QT1	ICAGTQTD	1.1	24920673
ana2 QT2	STTGTQCD	13	24920673
KIBRA QT1	LDVSSQTD	0.45	29240760
KIBRA QT2	VDKETNTE	4	29240760
WWC2 QT1	LDAGSQTS	32.7	29240760
WWC2 QT2	VDKETNTD	17.6	29240760
WWC3 QT1	CDAGSQTD	5.34	29240760
WWC3 QT2	VDKETNTE	3.5	29240760
AMOT	RDCSTQTE	1.2	29240760
AMOTL1	KDSSTQTD	1.55	29240760
AMOTL2	RDGSTQTE	1.98	29240760
ATMIN 665	LDIETQTD	1.7	21777386
BCL2L11	CDKSTQTP	0.8	21777386
Bmf	EDKATQTL	0.7	21777386
DIC (sw)	YTKQTQTT	8	21777386
EML3	VSRGTQTE	0.1	21777386
GKAP	LSIGIQVD	2.4	21777386
MYO5A	DDKNTMTD	8.8	21777386
nNOS	KDTGIQVD	7	21777386
53BP1 QT1	NNIGIQTM	4.5	21777386
PAK1	RDVATSPI	42	21777386
Swallow	SAKATQTD	1	21777386
nup159 QT2	AESGIQTD	17.9	22411995
nup159 QT5	VDNGLQTE	13.1	22411995
Pac11 QT2	YDKGIQTD	0.62	23761070
