# Supplementary material for: Successful prediction of LC8 binding to intrinsically disordered proteins sheds light on AlphaFold’s black box
Source: Front Mol Biosci. 2025 Apr 23;12:1531793. doi: 10.3389/fmolb.2025.1531793 (PMC12057147; doi:10.3389/fmolb.2025.1531793)
Supplement: Supplementary file 27 [file DataSheet2.csv]

File Path	ClientType	WTorAAA	BindingStatus	Full Sequence	Rank	Conf. Score	LC8 dimer	Dimer PAE	Chain	Best Binding Region	Sequence	Average pLDDT	Average PAE (L->P)	Average PAE (P->L)	CheckedStatus
1client\AAA_analysis\CF_hASCIZ_scans\scan10_output	1client	AAA	nonbinder	ASNIQAAAEESE	rank_001	0.89	B-C	0.974583333	B	A,3-10	NIQAAAEE	74.109	4.373	6.505
1client\AAA_analysis\CF_hASCIZ_scans\scan10_output	1client	AAA	nonbinder	ASNIQAAAEESE	rank_002	0.88	B-C	0.988333333	C	A,3-10	NIQAAAEE	62.521	5.918	8.198
1client\AAA_analysis\CF_hASCIZ_scans\scan10_output	1client	AAA	nonbinder	ASNIQAAAEESE	rank_004	0.87	B-C	0.990357143	B	A,3-10	NIQAAAEE	55.919	7.105	9.288
1client\AAA_analysis\CF_hASCIZ_scans\scan10_output	1client	AAA	nonbinder	ASNIQAAAEESE	rank_003	0.88	B-C	0.989166667	C	A,3-10	NIQAAAEE	53.985	7.515	9.438
1client\AAA_analysis\CF_hASCIZ_scans\scan10_output	1client	AAA	nonbinder	ASNIQAAAEESE	rank_005	0.86	B-C	0.965833333	B	A,2-9	SNIQAAAE	40.698	7.536	10.966
1client\AAA_analysis\CF_hASCIZ_scans\scan10_output	1client	AAA	nonbinder	ASNIQAAAEESE	rank_019	0.84	B-C	0.993636364	C	A,3-10	NIQAAAEE	37.617	10.245	12.731
1client\AAA_analysis\CF_hASCIZ_scans\scan10_output	1client	AAA	nonbinder	ASNIQAAAEESE	rank_024	0.84	B-C	0.983461538	B	A,3-10	NIQAAAEE	35.896	11.313	13.46
1client\AAA_analysis\CF_hASCIZ_scans\scan10_output	1client	AAA	nonbinder	ASNIQAAAEESE	rank_011	0.85	B-C	0.9705	C	A,3-10	NIQAAAEE	35.784	9.213	12.595
1client\AAA_analysis\CF_hASCIZ_scans\scan10_output	1client	AAA	nonbinder	ASNIQAAAEESE	rank_007	0.85	B-C	0.976363636	B	A,2-9	SNIQAAAE	35.06	8.314	11.983
1client\AAA_analysis\CF_hASCIZ_scans\scan10_output	1client	AAA	nonbinder	ASNIQAAAEESE	rank_017	0.84	B-C	0.979615385	B	A,4-11	IQAAAEES	33.495	10.441	12.865
1client\AAA_analysis\CF_hASCIZ_scans\scan10_output	1client	AAA	nonbinder	ASNIQAAAEESE	rank_021	0.84	B-C	0.965	B	A,2-9	SNIQAAAE	31.594	10.758	13.419
1client\AAA_analysis\CF_hASCIZ_scans\scan10_output	1client	AAA	nonbinder	ASNIQAAAEESE	rank_010	0.85	B-C	0.975909091	B	A,2-9	SNIQAAAE	31.07	10.359	13.198
1client\AAA_analysis\CF_hASCIZ_scans\scan10_output	1client	AAA	nonbinder	ASNIQAAAEESE	rank_006	0.85	B-C	0.95	C	A,2-9	SNIQAAAE	30.259	9.61	13.378
1client\AAA_analysis\CF_hASCIZ_scans\scan10_output	1client	AAA	nonbinder	ASNIQAAAEESE	rank_013	0.85	B-C	0.964090909	B	A,2-9	SNIQAAAE	30.25	9.153	13.388
1client\AAA_analysis\CF_hASCIZ_scans\scan10_output	1client	AAA	nonbinder	ASNIQAAAEESE	rank_014	0.85	B-C	0.966363636	C	A,2-9	SNIQAAAE	29.841	9.791	13.192
1client\AAA_analysis\CF_hASCIZ_scans\scan10_output	1client	AAA	nonbinder	ASNIQAAAEESE	rank_016	0.84	B-C	0.958181818	C	A,2-9	SNIQAAAE	29.581	10.099	13.788
1client\AAA_analysis\CF_hASCIZ_scans\scan10_output	1client	AAA	nonbinder	ASNIQAAAEESE	rank_008	0.85	B-C	0.962727273	B	A,4-11	IQAAAEES	29.185	10.112	13.573
1client\AAA_analysis\CF_hASCIZ_scans\scan10_output	1client	AAA	nonbinder	ASNIQAAAEESE	rank_018	0.84	B-C	0.976818182	C	A,2-9	SNIQAAAE	28.883	10.184	13.307
1client\AAA_analysis\CF_hASCIZ_scans\scan10_output	1client	AAA	nonbinder	ASNIQAAAEESE	rank_015	0.84	B-C	0.9655	C	A,2-9	SNIQAAAE	28.491	9.716	13.668
1client\AAA_analysis\CF_hASCIZ_scans\scan10_output	1client	AAA	nonbinder	ASNIQAAAEESE	rank_009	0.85	B-C	0.975909091	C	A,3-10	NIQAAAEE	28.316	10.619	13.721
1client\AAA_analysis\CF_hASCIZ_scans\scan10_output	1client	AAA	nonbinder	ASNIQAAAEESE	rank_023	0.84	B-C	0.9525	C	A,2-9	SNIQAAAE	27.893	10.567	14.047
1client\AAA_analysis\CF_hASCIZ_scans\scan10_output	1client	AAA	nonbinder	ASNIQAAAEESE	rank_020	0.84	B-C	0.964545455	C	A,2-9	SNIQAAAE	27.89	10.768	14.18
1client\AAA_analysis\CF_hASCIZ_scans\scan10_output	1client	AAA	nonbinder	ASNIQAAAEESE	rank_022	0.84	B-C	0.949	C	A,2-9	SNIQAAAE	27.304	10.408	14.288
1client\AAA_analysis\CF_hASCIZ_scans\scan10_output	1client	AAA	nonbinder	ASNIQAAAEESE	rank_025	0.84	B-C	0.9535	C	A,2-9	SNIQAAAE	26.153	11.589	14.796
1client\AAA_analysis\CF_hASCIZ_scans\scan11_output	1client	AAA	nonbinder	ESELSAAATEPV	rank_001	0.9	B-C	0.964615385	B	A,4-11	LSAAATEP	82.649	3.419	5.931
1client\AAA_analysis\CF_hASCIZ_scans\scan11_output	1client	AAA	nonbinder	ESELSAAATEPV	rank_002	0.9	B-C	0.946153846	B	A,4-11	LSAAATEP	80.009	3.923	6.531
1client\AAA_analysis\CF_hASCIZ_scans\scan11_output	1client	AAA	nonbinder	ESELSAAATEPV	rank_003	0.88	B-C	0.99	B	A,4-11	LSAAATEP	68.04	6.783	8.901
1client\AAA_analysis\CF_hASCIZ_scans\scan11_output	1client	AAA	nonbinder	ESELSAAATEPV	rank_004	0.88	B-C	0.985909091	B	A,4-11	LSAAATEP	64.121	6.115	8.796
1client\AAA_analysis\CF_hASCIZ_scans\scan11_output	1client	AAA	nonbinder	ESELSAAATEPV	rank_005	0.87	B-C	1.035384615	B	A,4-11	LSAAATEP	54.458	7.443	10.207
1client\AAA_analysis\CF_hASCIZ_scans\scan11_output	1client	AAA	nonbinder	ESELSAAATEPV	rank_008	0.86	B-C	0.961153846	B	A,4-11	LSAAATEP	51.22	7.731	10.775
1client\AAA_analysis\CF_hASCIZ_scans\scan11_output	1client	AAA	nonbinder	ESELSAAATEPV	rank_009	0.86	B-C	0.979090909	B	A,4-11	LSAAATEP	50.943	8.277	10.806
1client\AAA_analysis\CF_hASCIZ_scans\scan11_output	1client	AAA	nonbinder	ESELSAAATEPV	rank_007	0.86	B-C	0.9525	B	A,3-10	ELSAAATE	49.898	9.566	11.523
1client\AAA_analysis\CF_hASCIZ_scans\scan11_output	1client	AAA	nonbinder	ESELSAAATEPV	rank_006	0.86	B-C	1.012307692	C	A,3-10	ELSAAATE	46.63	8.398	11.636
1client\AAA_analysis\CF_hASCIZ_scans\scan11_output	1client	AAA	nonbinder	ESELSAAATEPV	rank_010	0.86	B-C	0.965454545	C	A,4-11	LSAAATEP	45.963	8.783	11.511
1client\AAA_analysis\CF_hASCIZ_scans\scan11_output	1client	AAA	nonbinder	ESELSAAATEPV	rank_012	0.85	B-C	0.973636364	B	A,4-11	LSAAATEP	43.87	8.924	11.695
1client\AAA_analysis\CF_hASCIZ_scans\scan11_output	1client	AAA	nonbinder	ESELSAAATEPV	rank_014	0.85	B-C	0.978181818	B	A,4-11	LSAAATEP	43.373	9.305	11.721
1client\AAA_analysis\CF_hASCIZ_scans\scan11_output	1client	AAA	nonbinder	ESELSAAATEPV	rank_013	0.85	B-C	1.010769231	B	A,3-10	ELSAAATE	40.143	8.389	12.439
1client\AAA_analysis\CF_hASCIZ_scans\scan11_output	1client	AAA	nonbinder	ESELSAAATEPV	rank_016	0.85	B-C	0.964166667	C	A,4-11	LSAAATEP	39.726	9.271	12.639
1client\AAA_analysis\CF_hASCIZ_scans\scan11_output	1client	AAA	nonbinder	ESELSAAATEPV	rank_015	0.85	B-C	0.964166667	B	A,4-11	LSAAATEP	38.647	9.458	12.647
1client\AAA_analysis\CF_hASCIZ_scans\scan11_output	1client	AAA	nonbinder	ESELSAAATEPV	rank_019	0.85	B-C	0.990714286	B	A,4-11	LSAAATEP	36.323	9.11	12.621
1client\AAA_analysis\CF_hASCIZ_scans\scan11_output	1client	AAA	nonbinder	ESELSAAATEPV	rank_017	0.85	B-C	0.985	B	A,3-10	ELSAAATE	35.341	9.133	12.436
1client\AAA_analysis\CF_hASCIZ_scans\scan11_output	1client	AAA	nonbinder	ESELSAAATEPV	rank_021	0.85	B-C	0.972142857	C	A,4-11	LSAAATEP	33.306	8.996	12.713
1client\AAA_analysis\CF_hASCIZ_scans\scan11_output	1client	AAA	nonbinder	ESELSAAATEPV	rank_025	0.84	B-C	0.988076923	B	A,3-10	ELSAAATE	32.696	11.03	13.999
1client\AAA_analysis\CF_hASCIZ_scans\scan11_output	1client	AAA	nonbinder	ESELSAAATEPV	rank_011	0.85	B-C	0.967916667	C	A,3-10	ELSAAATE	32.431	9.739	13.8
1client\AAA_analysis\CF_hASCIZ_scans\scan11_output	1client	AAA	nonbinder	ESELSAAATEPV	rank_024	0.84	B-C	0.977083333	B	A,4-11	LSAAATEP	32.156	10.413	13.352
1client\AAA_analysis\CF_hASCIZ_scans\scan11_output	1client	AAA	nonbinder	ESELSAAATEPV	rank_023	0.84	B-C	0.976818182	B	A,3-10	ELSAAATE	30.576	9.562	13.945
1client\AAA_analysis\CF_hASCIZ_scans\scan11_output	1client	AAA	nonbinder	ESELSAAATEPV	rank_020	0.85	B-C	0.977916667	B	A,3-10	ELSAAATE	30.067	9.815	14.077
1client\AAA_analysis\CF_hASCIZ_scans\scan11_output	1client	AAA	nonbinder	ESELSAAATEPV	rank_022	0.85	B-C	0.9495	C	A,4-11	LSAAATEP	29.096	9.24	13.545
1client\AAA_analysis\CF_hASCIZ_scans\scan12_output	1client	AAA	nonbinder	SLDIEAAADFLL	rank_001	0.85	B-C	1.021153846	B	A,3-10	DIEAAADF	42.584	9.43	11.659
1client\AAA_analysis\CF_hASCIZ_scans\scan12_output	1client	AAA	nonbinder	SLDIEAAADFLL	rank_003	0.85	B-C	1.028636364	C	A,3-10	DIEAAADF	40.985	8.631	11.425
1client\AAA_analysis\CF_hASCIZ_scans\scan12_output	1client	AAA	nonbinder	SLDIEAAADFLL	rank_002	0.85	B-C	1.04125	C	A,3-10	DIEAAADF	39.876	9.983	11.959
1client\AAA_analysis\CF_hASCIZ_scans\scan12_output	1client	AAA	nonbinder	SLDIEAAADFLL	rank_004	0.85	B-C	1.04625	B	A,3-10	DIEAAADF	39.651	9.875	12.017
1client\AAA_analysis\CF_hASCIZ_scans\scan12_output	1client	AAA	nonbinder	SLDIEAAADFLL	rank_016	0.84	B-C	1.016363636	B	A,3-10	DIEAAADF	36.029	9.874	13.013
1client\AAA_analysis\CF_hASCIZ_scans\scan12_output	1client	AAA	nonbinder	SLDIEAAADFLL	rank_018	0.84	B-C	1.033846154	C	A,3-10	DIEAAADF	35.12	11.023	13.925
1client\AAA_analysis\CF_hASCIZ_scans\scan12_output	1client	AAA	nonbinder	SLDIEAAADFLL	rank_011	0.84	B-C	1.014230769	B	A,3-10	DIEAAADF	35.051	10.644	13.185
1client\AAA_analysis\CF_hASCIZ_scans\scan12_output	1client	AAA	nonbinder	SLDIEAAADFLL	rank_009	0.84	B-C	1.006363636	C	A,3-10	DIEAAADF	34.166	9.478	13.042
1client\AAA_analysis\CF_hASCIZ_scans\scan12_output	1client	AAA	nonbinder	SLDIEAAADFLL	rank_021	0.84	B-C	1.059166667	B	A,3-10	DIEAAADF	32.304	10.754	14.069
1client\AAA_analysis\CF_hASCIZ_scans\scan12_output	1client	AAA	nonbinder	SLDIEAAADFLL	rank_014	0.84	B-C	1.007727273	C	A,3-10	DIEAAADF	31.257	9.926	13.765
1client\AAA_analysis\CF_hASCIZ_scans\scan12_output	1client	AAA	nonbinder	SLDIEAAADFLL	rank_013	0.84	B-C	0.982272727	B	A,3-10	DIEAAADF	30.689	10.158	14.071
1client\AAA_analysis\CF_hASCIZ_scans\scan12_output	1client	AAA	nonbinder	SLDIEAAADFLL	rank_020	0.84	B-C	1.021666667	C	A,3-10	DIEAAADF	30.579	10.516	13.928
1client\AAA_analysis\CF_hASCIZ_scans\scan12_output	1client	AAA	nonbinder	SLDIEAAADFLL	rank_024	0.84	B-C	1.021818182	C	A,3-10	DIEAAADF	30.166	10.381	14.412
1client\AAA_analysis\CF_hASCIZ_scans\scan12_output	1client	AAA	nonbinder	SLDIEAAADFLL	rank_019	0.84	B-C	1.014090909	B	A,3-10	DIEAAADF	29.706	10.267	14.404
1client\AAA_analysis\CF_hASCIZ_scans\scan12_output	1client	AAA	nonbinder	SLDIEAAADFLL	rank_007	0.84	B-C	1.014090909	C	A,2-9	LDIEAAAD	29.081	10.457	13.614
1client\AAA_analysis\CF_hASCIZ_scans\scan12_output	1client	AAA	nonbinder	SLDIEAAADFLL	rank_005	0.85	B-C	0.998	C	A,3-10	DIEAAADF	28.846	11.278	13.662
1client\AAA_analysis\CF_hASCIZ_scans\scan12_output	1client	AAA	nonbinder	SLDIEAAADFLL	rank_010	0.84	B-C	0.97625	B	A,3-10	DIEAAADF	28.625	10.77	14.881
1client\AAA_analysis\CF_hASCIZ_scans\scan12_output	1client	AAA	nonbinder	SLDIEAAADFLL	rank_025	0.84	B-C	1.038181818	B	A,3-10	DIEAAADF	27.969	11.241	14.803
1client\AAA_analysis\CF_hASCIZ_scans\scan12_output	1client	AAA	nonbinder	SLDIEAAADFLL	rank_008	0.84	B-C	1.029545455	C	A,3-10	DIEAAADF	27.757	11.521	14.279
1client\AAA_analysis\CF_hASCIZ_scans\scan12_output	1client	AAA	nonbinder	SLDIEAAADFLL	rank_015	0.84	B-C	0.974545455	C	A,3-10	DIEAAADF	27.599	11.082	14.745
1client\AAA_analysis\CF_hASCIZ_scans\scan12_output	1client	AAA	nonbinder	SLDIEAAADFLL	rank_012	0.84	B-C	1.0425	B	A,4-11	IEAAADFL	27.506	11.845	13.955
1client\AAA_analysis\CF_hASCIZ_scans\scan12_output	1client	AAA	nonbinder	SLDIEAAADFLL	rank_017	0.84	B-C	0.974	C	A,3-10	DIEAAADF	27.404	11.249	15.544
1client\AAA_analysis\CF_hASCIZ_scans\scan12_output	1client	AAA	nonbinder	SLDIEAAADFLL	rank_022	0.84	B-C	1.011818182	B	A,2-9	LDIEAAAD	27.204	9.968	14.086
1client\AAA_analysis\CF_hASCIZ_scans\scan12_output	1client	AAA	nonbinder	SLDIEAAADFLL	rank_023	0.84	B-C	0.991923077	B	A,3-10	DIEAAADF	25.93	11.375	15.572
1client\AAA_analysis\CF_hASCIZ_scans\scan12_output	1client	AAA	nonbinder	SLDIEAAADFLL	rank_006	0.84	B-C	0.974166667	C	A,3-10	DIEAAADF	25.33	11.111	14.354
1client\AAA_analysis\CF_hASCIZ_scans\scan13_output	1client	AAA	nonbinder	MFDTQAAADLNF	rank_001	0.89	B-C	0.997272727	C	A,2-9	FDTQAAAD	81.15	4.149	5.572
1client\AAA_analysis\CF_hASCIZ_scans\scan13_output	1client	AAA	nonbinder	MFDTQAAADLNF	rank_002	0.86	B-C	1.012272727	C	A,2-9	FDTQAAAD	58.29	7.612	9.639
1client\AAA_analysis\CF_hASCIZ_scans\scan13_output	1client	AAA	nonbinder	MFDTQAAADLNF	rank_003	0.86	B-C	0.9845	B	A,2-9	FDTQAAAD	49.309	8.785	11.735
1client\AAA_analysis\CF_hASCIZ_scans\scan13_output	1client	AAA	nonbinder	MFDTQAAADLNF	rank_005	0.85	B-C	0.984	C	A,3-10	DTQAAADL	42.013	9.196	13.416
1client\AAA_analysis\CF_hASCIZ_scans\scan13_output	1client	AAA	nonbinder	MFDTQAAADLNF	rank_004	0.86	B-C	0.999090909	B	A,2-9	FDTQAAAD	40.464	7.997	10.692
1client\AAA_analysis\CF_hASCIZ_scans\scan13_output	1client	AAA	nonbinder	MFDTQAAADLNF	rank_018	0.84	B-C	1.021666667	C	A,3-10	DTQAAADL	39.713	10.406	13.5
1client\AAA_analysis\CF_hASCIZ_scans\scan13_output	1client	AAA	nonbinder	MFDTQAAADLNF	rank_023	0.84	B-C	1.042307692	B	A,3-10	DTQAAADL	37.014	10.304	13.622
1client\AAA_analysis\CF_hASCIZ_scans\scan13_output	1client	AAA	nonbinder	MFDTQAAADLNF	rank_020	0.84	B-C	1.025	C	A,2-9	FDTQAAAD	36.991	10.526	13.233
1client\AAA_analysis\CF_hASCIZ_scans\scan13_output	1client	AAA	nonbinder	MFDTQAAADLNF	rank_006	0.85	B-C	0.997083333	C	A,2-9	FDTQAAAD	36.904	9.421	13.505
1client\AAA_analysis\CF_hASCIZ_scans\scan13_output	1client	AAA	nonbinder	MFDTQAAADLNF	rank_024	0.84	B-C	1.016538462	C	A,3-10	DTQAAADL	36.051	11.242	14.043
1client\AAA_analysis\CF_hASCIZ_scans\scan13_output	1client	AAA	nonbinder	MFDTQAAADLNF	rank_022	0.84	B-C	1.008076923	B	A,3-10	DTQAAADL	35.594	10.707	13.795
1client\AAA_analysis\CF_hASCIZ_scans\scan13_output	1client	AAA	nonbinder	MFDTQAAADLNF	rank_025	0.84	B-C	1.027916667	C	A,3-10	DTQAAADL	34.54	10.377	13.856
1client\AAA_analysis\CF_hASCIZ_scans\scan13_output	1client	AAA	nonbinder	MFDTQAAADLNF	rank_019	0.84	B-C	1.020416667	C	A,3-10	DTQAAADL	33.263	10.975	13.678
1client\AAA_analysis\CF_hASCIZ_scans\scan13_output	1client	AAA	nonbinder	MFDTQAAADLNF	rank_009	0.84	B-C	0.981	C	A,2-9	FDTQAAAD	32.702	10.739	14.163
1client\AAA_analysis\CF_hASCIZ_scans\scan13_output	1client	AAA	nonbinder	MFDTQAAADLNF	rank_010	0.84	B-C	0.970909091	C	A,2-9	FDTQAAAD	31.579	9.685	13.854
1client\AAA_analysis\CF_hASCIZ_scans\scan13_output	1client	AAA	nonbinder	MFDTQAAADLNF	rank_015	0.84	B-C	0.9905	B	A,2-9	FDTQAAAD	30.858	10.422	14.599
1client\AAA_analysis\CF_hASCIZ_scans\scan13_output	1client	AAA	nonbinder	MFDTQAAADLNF	rank_008	0.84	B-C	0.980454545	B	A,3-10	DTQAAADL	30.759	10.153	13.803
1client\AAA_analysis\CF_hASCIZ_scans\scan13_output	1client	AAA	nonbinder	MFDTQAAADLNF	rank_016	0.84	B-C	0.976	C	A,2-9	FDTQAAAD	30.651	11.05	14.597
1client\AAA_analysis\CF_hASCIZ_scans\scan13_output	1client	AAA	nonbinder	MFDTQAAADLNF	rank_014	0.84	B-C	0.979545455	C	A,2-9	FDTQAAAD	29.736	9.66	14.117
1client\AAA_analysis\CF_hASCIZ_scans\scan13_output	1client	AAA	nonbinder	MFDTQAAADLNF	rank_011	0.84	B-C	0.969545455	B	A,2-9	FDTQAAAD	28.836	10.106	14.176
1client\AAA_analysis\CF_hASCIZ_scans\scan13_output	1client	AAA	nonbinder	MFDTQAAADLNF	rank_012	0.84	B-C	0.973333333	C	A,3-10	DTQAAADL	28.509	10.117	13.989
1client\AAA_analysis\CF_hASCIZ_scans\scan13_output	1client	AAA	nonbinder	MFDTQAAADLNF	rank_007	0.84	B-C	0.999166667	B	A,4-11	TQAAADLN	27.487	10.069	13.895
1client\AAA_analysis\CF_hASCIZ_scans\scan13_output	1client	AAA	nonbinder	MFDTQAAADLNF	rank_013	0.84	B-C	0.9795	C	A,2-9	FDTQAAAD	26.668	11.248	14.281
1client\AAA_analysis\CF_hASCIZ_scans\scan13_output	1client	AAA	nonbinder	MFDTQAAADLNF	rank_017	0.84	B-C	0.974545455	C	A,3-10	DTQAAADL	25.477	11.724	14.819
1client\AAA_analysis\CF_hASCIZ_scans\scan13_output	1client	AAA	nonbinder	MFDTQAAADLNF	rank_021	0.84	B-C	1.01	B	A,1-8	MFDTQAAA	24.984	11.123	14.896
1client\AAA_analysis\CF_hASCIZ_scans\scan14_output	1client	AAA	nonbinder	SSDTEAAAEGVS	rank_004	0.86	B-C	1.020909091	C	A,3-10	DTEAAAEG	56.615	7.88	10.264
1client\AAA_analysis\CF_hASCIZ_scans\scan14_output	1client	AAA	nonbinder	SSDTEAAAEGVS	rank_001	0.87	B-C	0.985769231	C	A,3-10	DTEAAAEG	56.251	8.214	10.408
1client\AAA_analysis\CF_hASCIZ_scans\scan14_output	1client	AAA	nonbinder	SSDTEAAAEGVS	rank_002	0.86	B-C	0.994583333	C	A,3-10	DTEAAAEG	54.421	8.276	10.677
1client\AAA_analysis\CF_hASCIZ_scans\scan14_output	1client	AAA	nonbinder	SSDTEAAAEGVS	rank_003	0.86	B-C	0.995416667	C	A,3-10	DTEAAAEG	51.859	8.772	10.77
1client\AAA_analysis\CF_hASCIZ_scans\scan14_output	1client	AAA	nonbinder	SSDTEAAAEGVS	rank_006	0.86	B-C	0.9665	B	A,2-9	SDTEAAAE	47.5	9.622	12.309
1client\AAA_analysis\CF_hASCIZ_scans\scan14_output	1client	AAA	nonbinder	SSDTEAAAEGVS	rank_007	0.86	B-C	1.0225	B	A,3-10	DTEAAAEG	46.395	8.828	11.502
1client\AAA_analysis\CF_hASCIZ_scans\scan14_output	1client	AAA	nonbinder	SSDTEAAAEGVS	rank_011	0.85	B-C	0.978846154	C	A,2-9	SDTEAAAE	43.12	10.162	12.708
1client\AAA_analysis\CF_hASCIZ_scans\scan14_output	1client	AAA	nonbinder	SSDTEAAAEGVS	rank_005	0.86	B-C	0.958333333	C	A,2-9	SDTEAAAE	42.566	8.54	12.146
1client\AAA_analysis\CF_hASCIZ_scans\scan14_output	1client	AAA	nonbinder	SSDTEAAAEGVS	rank_013	0.85	B-C	0.965	C	A,2-9	SDTEAAAE	41.219	10.433	13.23
1client\AAA_analysis\CF_hASCIZ_scans\scan14_output	1client	AAA	nonbinder	SSDTEAAAEGVS	rank_020	0.84	B-C	0.992692308	C	A,2-9	SDTEAAAE	39.033	10.76	13.157
1client\AAA_analysis\CF_hASCIZ_scans\scan14_output	1client	AAA	nonbinder	SSDTEAAAEGVS	rank_014	0.85	B-C	0.961	C	A,2-9	SDTEAAAE	38.804	10.904	13.525
1client\AAA_analysis\CF_hASCIZ_scans\scan14_output	1client	AAA	nonbinder	SSDTEAAAEGVS	rank_010	0.85	B-C	0.9875	B	A,3-10	DTEAAAEG	38.55	10.656	13.108
1client\AAA_analysis\CF_hASCIZ_scans\scan14_output	1client	AAA	nonbinder	SSDTEAAAEGVS	rank_018	0.84	B-C	0.975714286	B	A,2-9	SDTEAAAE	38.053	10.845	13.048
1client\AAA_analysis\CF_hASCIZ_scans\scan14_output	1client	AAA	nonbinder	SSDTEAAAEGVS	rank_015	0.85	B-C	0.9675	B	A,3-10	DTEAAAEG	37.171	10.328	14.038
1client\AAA_analysis\CF_hASCIZ_scans\scan14_output	1client	AAA	nonbinder	SSDTEAAAEGVS	rank_016	0.85	B-C	0.965909091	C	A,2-9	SDTEAAAE	35.809	9.745	13.376
1client\AAA_analysis\CF_hASCIZ_scans\scan14_output	1client	AAA	nonbinder	SSDTEAAAEGVS	rank_021	0.84	B-C	0.975769231	B	A,2-9	SDTEAAAE	35.549	11.148	13.554
1client\AAA_analysis\CF_hASCIZ_scans\scan14_output	1client	AAA	nonbinder	SSDTEAAAEGVS	rank_012	0.85	B-C	0.955454545	C	A,2-9	SDTEAAAE	34.539	9.569	13.506
1client\AAA_analysis\CF_hASCIZ_scans\scan14_output	1client	AAA	nonbinder	SSDTEAAAEGVS	rank_023	0.84	B-C	0.976363636	B	A,2-9	SDTEAAAE	34.159	11.211	13.868
1client\AAA_analysis\CF_hASCIZ_scans\scan14_output	1client	AAA	nonbinder	SSDTEAAAEGVS	rank_017	0.84	B-C	1.01	B	A,3-10	DTEAAAEG	33.826	11.301	13.596
1client\AAA_analysis\CF_hASCIZ_scans\scan14_output	1client	AAA	nonbinder	SSDTEAAAEGVS	rank_008	0.85	B-C	0.955	C	A,2-9	SDTEAAAE	33.262	9.36	13.048
1client\AAA_analysis\CF_hASCIZ_scans\scan14_output	1client	AAA	nonbinder	SSDTEAAAEGVS	rank_019	0.84	B-C	0.9625	B	A,3-10	DTEAAAEG	32.209	10.425	14.26
1client\AAA_analysis\CF_hASCIZ_scans\scan14_output	1client	AAA	nonbinder	SSDTEAAAEGVS	rank_022	0.84	B-C	0.964545455	C	A,2-9	SDTEAAAE	31.908	10.351	13.737
1client\AAA_analysis\CF_hASCIZ_scans\scan14_output	1client	AAA	nonbinder	SSDTEAAAEGVS	rank_009	0.85	B-C	0.96	C	A,2-9	SDTEAAAE	31.442	9.405	13.047
1client\AAA_analysis\CF_hASCIZ_scans\scan14_output	1client	AAA	nonbinder	SSDTEAAAEGVS	rank_025	0.84	B-C	0.97	C	A,3-10	DTEAAAEG	27.68	10.602	14.761
1client\AAA_analysis\CF_hASCIZ_scans\scan14_output	1client	AAA	nonbinder	SSDTEAAAEGVS	rank_024	0.84	B-C	0.973636364	B	A,2-9	SDTEAAAE	25.145	10.87	14.592
1client\AAA_analysis\CF_hASCIZ_scans\scan15_output	1client	AAA	nonbinder	LNSTEAAAMSSG	rank_002	0.88	B-C	1.01125	B	A,3-10	STEAAAMS	70.405	5.572	8.273
1client\AAA_analysis\CF_hASCIZ_scans\scan15_output	1client	AAA	nonbinder	LNSTEAAAMSSG	rank_003	0.88	B-C	0.961923077	B	A,4-11	TEAAAMSS	65.897	6.732	9.15
1client\AAA_analysis\CF_hASCIZ_scans\scan15_output	1client	AAA	nonbinder	LNSTEAAAMSSG	rank_001	0.88	B-C	0.961538462	C	A,4-11	TEAAAMSS	65.866	6.512	8.889
1client\AAA_analysis\CF_hASCIZ_scans\scan15_output	1client	AAA	nonbinder	LNSTEAAAMSSG	rank_004	0.88	B-C	0.967692308	C	A,4-11	TEAAAMSS	65.83	6.634	9.053
1client\AAA_analysis\CF_hASCIZ_scans\scan15_output	1client	AAA	nonbinder	LNSTEAAAMSSG	rank_005	0.86	B-C	0.97875	B	A,3-10	STEAAAMS	49.434	8.543	10.97
1client\AAA_analysis\CF_hASCIZ_scans\scan15_output	1client	AAA	nonbinder	LNSTEAAAMSSG	rank_007	0.86	B-C	1.018636364	B	A,3-10	STEAAAMS	44.195	7.761	11.554
1client\AAA_analysis\CF_hASCIZ_scans\scan15_output	1client	AAA	nonbinder	LNSTEAAAMSSG	rank_006	0.86	B-C	0.957083333	C	A,3-10	STEAAAMS	42.416	8.127	11.939
1client\AAA_analysis\CF_hASCIZ_scans\scan15_output	1client	AAA	nonbinder	LNSTEAAAMSSG	rank_008	0.86	B-C	0.995454545	C	A,3-10	STEAAAMS	40.601	8.114	11.819
1client\AAA_analysis\CF_hASCIZ_scans\scan15_output	1client	AAA	nonbinder	LNSTEAAAMSSG	rank_011	0.85	B-C	1.045	C	A,3-10	STEAAAMS	38.117	8.718	12.379
1client\AAA_analysis\CF_hASCIZ_scans\scan15_output	1client	AAA	nonbinder	LNSTEAAAMSSG	rank_009	0.85	B-C	1.014545455	C	A,3-10	STEAAAMS	37.879	8.712	12.33
1client\AAA_analysis\CF_hASCIZ_scans\scan15_output	1client	AAA	nonbinder	LNSTEAAAMSSG	rank_022	0.84	B-C	0.988	B	A,3-10	STEAAAMS	33.954	11.078	13.81
1client\AAA_analysis\CF_hASCIZ_scans\scan15_output	1client	AAA	nonbinder	LNSTEAAAMSSG	rank_010	0.85	B-C	0.964090909	C	A,3-10	STEAAAMS	33.023	8.976	13.218
1client\AAA_analysis\CF_hASCIZ_scans\scan15_output	1client	AAA	nonbinder	LNSTEAAAMSSG	rank_014	0.84	B-C	0.97375	B	A,3-10	STEAAAMS	32.32	10.037	13.431
1client\AAA_analysis\CF_hASCIZ_scans\scan15_output	1client	AAA	nonbinder	LNSTEAAAMSSG	rank_012	0.84	B-C	0.982727273	C	A,2-9	NSTEAAAM	31.112	9.48	14.005
1client\AAA_analysis\CF_hASCIZ_scans\scan15_output	1client	AAA	nonbinder	LNSTEAAAMSSG	rank_025	0.84	B-C	1.000769231	B	A,2-9	NSTEAAAM	30.165	10.752	13.917
1client\AAA_analysis\CF_hASCIZ_scans\scan15_output	1client	AAA	nonbinder	LNSTEAAAMSSG	rank_019	0.84	B-C	0.986	B	A,3-10	STEAAAMS	29.947	10.175	14.015
1client\AAA_analysis\CF_hASCIZ_scans\scan15_output	1client	AAA	nonbinder	LNSTEAAAMSSG	rank_020	0.84	B-C	0.967272727	C	A,3-10	STEAAAMS	29.672	11.185	14.433
1client\AAA_analysis\CF_hASCIZ_scans\scan15_output	1client	AAA	nonbinder	LNSTEAAAMSSG	rank_013	0.84	B-C	0.960909091	C	A,3-10	STEAAAMS	29.479	9.629	13.825
1client\AAA_analysis\CF_hASCIZ_scans\scan15_output	1client	AAA	nonbinder	LNSTEAAAMSSG	rank_024	0.84	B-C	0.977272727	C	A,3-10	STEAAAMS	29.385	10.832	14.154
1client\AAA_analysis\CF_hASCIZ_scans\scan15_output	1client	AAA	nonbinder	LNSTEAAAMSSG	rank_018	0.84	B-C	0.970909091	C	A,3-10	STEAAAMS	28.025	10.069	14.071
1client\AAA_analysis\CF_hASCIZ_scans\scan15_output	1client	AAA	nonbinder	LNSTEAAAMSSG	rank_017	0.84	B-C	0.978181818	B	A,2-9	NSTEAAAM	27.839	10.208	14.523
1client\AAA_analysis\CF_hASCIZ_scans\scan15_output	1client	AAA	nonbinder	LNSTEAAAMSSG	rank_016	0.84	B-C	0.965454545	C	A,3-10	STEAAAMS	27.503	9.954	14.124
1client\AAA_analysis\CF_hASCIZ_scans\scan15_output	1client	AAA	nonbinder	LNSTEAAAMSSG	rank_021	0.84	B-C	0.9515	B	A,3-10	STEAAAMS	27.205	10.806	14.911
1client\AAA_analysis\CF_hASCIZ_scans\scan15_output	1client	AAA	nonbinder	LNSTEAAAMSSG	rank_023	0.84	B-C	0.9495	B	A,3-10	STEAAAMS	26.809	10.752	14.584
1client\AAA_analysis\CF_hASCIZ_scans\scan15_output	1client	AAA	nonbinder	LNSTEAAAMSSG	rank_015	0.84	B-C	0.9475	B	A,2-9	NSTEAAAM	26.62	10.361	14.688
1client\AAA_analysis\CF_hASCIZ_scans\scan16_output	1client	AAA	nonbinder	FTSNEAAAAMDD	rank_001	0.9	B-C	1.000833333	C	A,3-10	SNEAAAAM	85.024	2.607	4.378
1client\AAA_analysis\CF_hASCIZ_scans\scan16_output	1client	AAA	nonbinder	FTSNEAAAAMDD	rank_002	0.89	B-C	1.026666667	C	A,3-10	SNEAAAAM	76.656	4.195	6.147
1client\AAA_analysis\CF_hASCIZ_scans\scan16_output	1client	AAA	nonbinder	FTSNEAAAAMDD	rank_003	0.89	B-C	1.004583333	B	A,3-10	SNEAAAAM	72.059	5.553	7.255
1client\AAA_analysis\CF_hASCIZ_scans\scan16_output	1client	AAA	nonbinder	FTSNEAAAAMDD	rank_004	0.88	B-C	1.030416667	B	A,3-10	SNEAAAAM	71.739	5.432	7.143
1client\AAA_analysis\CF_hASCIZ_scans\scan16_output	1client	AAA	nonbinder	FTSNEAAAAMDD	rank_007	0.86	B-C	1.020416667	B	A,3-10	SNEAAAAM	55.778	7.81	9.387
1client\AAA_analysis\CF_hASCIZ_scans\scan16_output	1client	AAA	nonbinder	FTSNEAAAAMDD	rank_008	0.86	B-C	1.003076923	C	A,3-10	SNEAAAAM	53.278	8.649	10.945
1client\AAA_analysis\CF_hASCIZ_scans\scan16_output	1client	AAA	nonbinder	FTSNEAAAAMDD	rank_005	0.87	B-C	1	C	A,3-10	SNEAAAAM	52.961	8.323	10.788
1client\AAA_analysis\CF_hASCIZ_scans\scan16_output	1client	AAA	nonbinder	FTSNEAAAAMDD	rank_009	0.86	B-C	1.003181818	C	A,3-10	SNEAAAAM	52.508	8.783	11.082
1client\AAA_analysis\CF_hASCIZ_scans\scan16_output	1client	AAA	nonbinder	FTSNEAAAAMDD	rank_006	0.86	B-C	1.003636364	B	A,3-10	SNEAAAAM	38.627	8.645	11.997
1client\AAA_analysis\CF_hASCIZ_scans\scan16_output	1client	AAA	nonbinder	FTSNEAAAAMDD	rank_017	0.84	B-C	1.024	C	A,3-10	SNEAAAAM	36.593	9.895	12.285
1client\AAA_analysis\CF_hASCIZ_scans\scan16_output	1client	AAA	nonbinder	FTSNEAAAAMDD	rank_011	0.85	B-C	0.999230769	C	A,3-10	SNEAAAAM	35.999	9.036	13.08
1client\AAA_analysis\CF_hASCIZ_scans\scan16_output	1client	AAA	nonbinder	FTSNEAAAAMDD	rank_020	0.84	B-C	0.995769231	B	A,3-10	SNEAAAAM	34.017	10.328	13.24
1client\AAA_analysis\CF_hASCIZ_scans\scan16_output	1client	AAA	nonbinder	FTSNEAAAAMDD	rank_012	0.85	B-C	0.986363636	C	A,3-10	SNEAAAAM	31.885	10.592	13.369
1client\AAA_analysis\CF_hASCIZ_scans\scan16_output	1client	AAA	nonbinder	FTSNEAAAAMDD	rank_010	0.85	B-C	0.985416667	C	A,3-10	SNEAAAAM	30.252	9.606	13.551
1client\AAA_analysis\CF_hASCIZ_scans\scan16_output	1client	AAA	nonbinder	FTSNEAAAAMDD	rank_025	0.84	B-C	0.9615	C	A,3-10	SNEAAAAM	30.16	10.773	14.031
1client\AAA_analysis\CF_hASCIZ_scans\scan16_output	1client	AAA	nonbinder	FTSNEAAAAMDD	rank_015	0.85	B-C	0.972727273	B	A,3-10	SNEAAAAM	30.133	9.749	13.942
1client\AAA_analysis\CF_hASCIZ_scans\scan16_output	1client	AAA	nonbinder	FTSNEAAAAMDD	rank_016	0.85	B-C	0.968181818	C	A,3-10	SNEAAAAM	29.921	9.843	13.887
1client\AAA_analysis\CF_hASCIZ_scans\scan16_output	1client	AAA	nonbinder	FTSNEAAAAMDD	rank_014	0.85	B-C	0.966666667	B	A,3-10	SNEAAAAM	28.773	9.565	14.113
1client\AAA_analysis\CF_hASCIZ_scans\scan16_output	1client	AAA	nonbinder	FTSNEAAAAMDD	rank_021	0.84	B-C	0.988333333	C	A,3-10	SNEAAAAM	28.753	10.752	14.443
1client\AAA_analysis\CF_hASCIZ_scans\scan16_output	1client	AAA	nonbinder	FTSNEAAAAMDD	rank_019	0.84	B-C	0.957	C	A,3-10	SNEAAAAM	28.631	9.966	13.942
1client\AAA_analysis\CF_hASCIZ_scans\scan16_output	1client	AAA	nonbinder	FTSNEAAAAMDD	rank_022	0.84	B-C	0.969090909	C	A,3-10	SNEAAAAM	27.471	10.775	14.608
1client\AAA_analysis\CF_hASCIZ_scans\scan16_output	1client	AAA	nonbinder	FTSNEAAAAMDD	rank_013	0.85	B-C	0.973333333	B	A,2-9	TSNEAAAA	27.303	9.785	13.694
1client\AAA_analysis\CF_hASCIZ_scans\scan16_output	1client	AAA	nonbinder	FTSNEAAAAMDD	rank_023	0.84	B-C	0.980833333	C	A,3-10	SNEAAAAM	27.113	10.895	14.747
1client\AAA_analysis\CF_hASCIZ_scans\scan16_output	1client	AAA	nonbinder	FTSNEAAAAMDD	rank_018	0.84	B-C	0.958181818	B	A,2-9	TSNEAAAA	26.882	10.051	14.027
1client\AAA_analysis\CF_hASCIZ_scans\scan16_output	1client	AAA	nonbinder	FTSNEAAAAMDD	rank_024	0.84	B-C	0.9725	B	A,3-10	SNEAAAAM	26.535	10.486	14.329
1client\AAA_analysis\CF_hASCIZ_scans\scan17_output	1client	AAA	nonbinder	FSSVEAAASAEP	rank_001	0.91	B-C	0.950384615	C	A,4-11	VEAAASAE	87.921	3.049	5.4
1client\AAA_analysis\CF_hASCIZ_scans\scan17_output	1client	AAA	nonbinder	FSSVEAAASAEP	rank_002	0.9	B-C	0.943636364	C	A,4-11	VEAAASAE	87.109	3.643	5.873
1client\AAA_analysis\CF_hASCIZ_scans\scan17_output	1client	AAA	nonbinder	FSSVEAAASAEP	rank_003	0.88	B-C	1.001666667	B	A,4-11	VEAAASAE	69.727	6.8	7.651
1client\AAA_analysis\CF_hASCIZ_scans\scan17_output	1client	AAA	nonbinder	FSSVEAAASAEP	rank_004	0.86	B-C	0.960769231	B	A,2-9	SSVEAAAS	51.222	9.638	11.534
1client\AAA_analysis\CF_hASCIZ_scans\scan17_output	1client	AAA	nonbinder	FSSVEAAASAEP	rank_009	0.85	B-C	1.059090909	C	A,3-10	SVEAAASA	49.749	9.447	10.798
1client\AAA_analysis\CF_hASCIZ_scans\scan17_output	1client	AAA	nonbinder	FSSVEAAASAEP	rank_007	0.85	B-C	0.973846154	B	A,3-10	SVEAAASA	48.724	9.852	11.601
1client\AAA_analysis\CF_hASCIZ_scans\scan17_output	1client	AAA	nonbinder	FSSVEAAASAEP	rank_013	0.85	B-C	0.955	B	A,2-9	SSVEAAAS	47.12	9.904	11.94
1client\AAA_analysis\CF_hASCIZ_scans\scan17_output	1client	AAA	nonbinder	FSSVEAAASAEP	rank_005	0.86	B-C	0.994615385	B	A,3-10	SVEAAASA	46.875	9.616	11.261
1client\AAA_analysis\CF_hASCIZ_scans\scan17_output	1client	AAA	nonbinder	FSSVEAAASAEP	rank_014	0.85	B-C	0.988846154	B	A,3-10	SVEAAASA	46.071	10.157	11.945
1client\AAA_analysis\CF_hASCIZ_scans\scan17_output	1client	AAA	nonbinder	FSSVEAAASAEP	rank_006	0.86	B-C	0.969545455	C	A,3-10	SVEAAASA	45.193	8.888	11.76
1client\AAA_analysis\CF_hASCIZ_scans\scan17_output	1client	AAA	nonbinder	FSSVEAAASAEP	rank_008	0.86	B-C	0.9765	B	A,3-10	SVEAAASA	45.14	9.45	11.658
1client\AAA_analysis\CF_hASCIZ_scans\scan17_output	1client	AAA	nonbinder	FSSVEAAASAEP	rank_010	0.85	B-C	0.972	B	A,3-10	SVEAAASA	43.128	9.796	11.946
1client\AAA_analysis\CF_hASCIZ_scans\scan17_output	1client	AAA	nonbinder	FSSVEAAASAEP	rank_011	0.85	B-C	0.965909091	B	A,3-10	SVEAAASA	41.971	9.222	12.019
1client\AAA_analysis\CF_hASCIZ_scans\scan17_output	1client	AAA	nonbinder	FSSVEAAASAEP	rank_016	0.85	B-C	0.977916667	C	A,2-9	SSVEAAAS	39.83	9.332	11.872
1client\AAA_analysis\CF_hASCIZ_scans\scan17_output	1client	AAA	nonbinder	FSSVEAAASAEP	rank_012	0.85	B-C	0.969166667	B	A,2-9	SSVEAAAS	38.036	8.451	11.717
1client\AAA_analysis\CF_hASCIZ_scans\scan17_output	1client	AAA	nonbinder	FSSVEAAASAEP	rank_025	0.84	B-C	0.9925	C	A,3-10	SVEAAASA	36.499	11.111	12.598
1client\AAA_analysis\CF_hASCIZ_scans\scan17_output	1client	AAA	nonbinder	FSSVEAAASAEP	rank_015	0.85	B-C	0.955909091	C	A,3-10	SVEAAASA	34.136	9.778	13.089
1client\AAA_analysis\CF_hASCIZ_scans\scan17_output	1client	AAA	nonbinder	FSSVEAAASAEP	rank_021	0.84	B-C	0.971923077	C	A,3-10	SVEAAASA	32.356	10.411	13.569
1client\AAA_analysis\CF_hASCIZ_scans\scan17_output	1client	AAA	nonbinder	FSSVEAAASAEP	rank_019	0.84	B-C	0.968	B	A,3-10	SVEAAASA	30.842	10	13.4
1client\AAA_analysis\CF_hASCIZ_scans\scan17_output	1client	AAA	nonbinder	FSSVEAAASAEP	rank_020	0.84	B-C	0.980454545	C	A,3-10	SVEAAASA	30.348	10.568	13.79
1client\AAA_analysis\CF_hASCIZ_scans\scan17_output	1client	AAA	nonbinder	FSSVEAAASAEP	rank_018	0.85	B-C	0.962272727	C	A,3-10	SVEAAASA	30.244	10.805	13.499
1client\AAA_analysis\CF_hASCIZ_scans\scan17_output	1client	AAA	nonbinder	FSSVEAAASAEP	rank_017	0.85	B-C	0.958636364	B	A,3-10	SVEAAASA	30.127	10.131	13.487
1client\AAA_analysis\CF_hASCIZ_scans\scan17_output	1client	AAA	nonbinder	FSSVEAAASAEP	rank_022	0.84	B-C	0.966363636	C	A,3-10	SVEAAASA	28.714	10.828	14.261
1client\AAA_analysis\CF_hASCIZ_scans\scan17_output	1client	AAA	nonbinder	FSSVEAAASAEP	rank_024	0.84	B-C	0.9515	B	A,3-10	SVEAAASA	27.243	10.959	14.429
1client\AAA_analysis\CF_hASCIZ_scans\scan17_output	1client	AAA	nonbinder	FSSVEAAASAEP	rank_023	0.84	B-C	0.980416667	B	A,3-10	SVEAAASA	27.236	9.974	14.099
1client\AAA_analysis\CF_hASCIZ_scans\scan1_output	1client	AAA	nonbinder	PISTGAAANFGK	rank_001	0.9	B-C	1.000909091	B	A,3-10	STGAAANF	83.454	3.71	5.137
1client\AAA_analysis\CF_hASCIZ_scans\scan1_output	1client	AAA	nonbinder	PISTGAAANFGK	rank_002	0.89	B-C	1.012727273	C	A,3-10	STGAAANF	82.17	3.861	5.275
1client\AAA_analysis\CF_hASCIZ_scans\scan1_output	1client	AAA	nonbinder	PISTGAAANFGK	rank_003	0.89	B-C	0.983636364	C	A,3-10	STGAAANF	76.656	5.258	6.858
1client\AAA_analysis\CF_hASCIZ_scans\scan1_output	1client	AAA	nonbinder	PISTGAAANFGK	rank_004	0.89	B-C	0.983181818	C	A,3-10	STGAAANF	76.225	5.217	7.177
1client\AAA_analysis\CF_hASCIZ_scans\scan1_output	1client	AAA	nonbinder	PISTGAAANFGK	rank_005	0.89	B-C	0.9765	C	A,3-10	STGAAANF	75.29	5.185	7.122
1client\AAA_analysis\CF_hASCIZ_scans\scan1_output	1client	AAA	nonbinder	PISTGAAANFGK	rank_006	0.89	B-C	0.967	C	A,3-10	STGAAANF	71.485	5.681	8.008
1client\AAA_analysis\CF_hASCIZ_scans\scan1_output	1client	AAA	nonbinder	PISTGAAANFGK	rank_008	0.87	B-C	0.969090909	B	A,2-9	ISTGAAAN	61.236	6.84	9.781
1client\AAA_analysis\CF_hASCIZ_scans\scan1_output	1client	AAA	nonbinder	PISTGAAANFGK	rank_007	0.88	B-C	0.992727273	C	A,2-9	ISTGAAAN	60.191	7.786	9.939
1client\AAA_analysis\CF_hASCIZ_scans\scan1_output	1client	AAA	nonbinder	PISTGAAANFGK	rank_009	0.87	B-C	0.978181818	B	A,2-9	ISTGAAAN	58.929	7.298	9.885
1client\AAA_analysis\CF_hASCIZ_scans\scan1_output	1client	AAA	nonbinder	PISTGAAANFGK	rank_011	0.87	B-C	0.979	C	A,3-10	STGAAANF	58.877	7.657	9.753
1client\AAA_analysis\CF_hASCIZ_scans\scan1_output	1client	AAA	nonbinder	PISTGAAANFGK	rank_012	0.87	B-C	0.9595	C	A,2-9	ISTGAAAN	57.473	7.681	10.227
1client\AAA_analysis\CF_hASCIZ_scans\scan1_output	1client	AAA	nonbinder	PISTGAAANFGK	rank_013	0.87	B-C	0.9905	C	A,3-10	STGAAANF	57.31	7.513	9.865
1client\AAA_analysis\CF_hASCIZ_scans\scan1_output	1client	AAA	nonbinder	PISTGAAANFGK	rank_017	0.86	B-C	1.006666667	C	A,3-10	STGAAANF	56.528	8.335	10.961
1client\AAA_analysis\CF_hASCIZ_scans\scan1_output	1client	AAA	nonbinder	PISTGAAANFGK	rank_018	0.86	B-C	1.010454545	C	A,3-10	STGAAANF	56.266	8.15	10.832
1client\AAA_analysis\CF_hASCIZ_scans\scan1_output	1client	AAA	nonbinder	PISTGAAANFGK	rank_010	0.87	B-C	0.975454545	B	A,2-9	ISTGAAAN	55.519	7.598	10.45
1client\AAA_analysis\CF_hASCIZ_scans\scan1_output	1client	AAA	nonbinder	PISTGAAANFGK	rank_019	0.86	B-C	1.057272727	B	A,3-10	STGAAANF	53.652	8.797	10.334
1client\AAA_analysis\CF_hASCIZ_scans\scan1_output	1client	AAA	nonbinder	PISTGAAANFGK	rank_020	0.86	B-C	0.9635	B	A,2-9	ISTGAAAN	48.254	9.368	12.076
1client\AAA_analysis\CF_hASCIZ_scans\scan1_output	1client	AAA	nonbinder	PISTGAAANFGK	rank_015	0.86	B-C	1.005	C	A,3-10	STGAAANF	47.097	9.457	12.206
1client\AAA_analysis\CF_hASCIZ_scans\scan1_output	1client	AAA	nonbinder	PISTGAAANFGK	rank_014	0.86	B-C	0.991818182	B	A,3-10	STGAAANF	46.623	9.243	12.174
1client\AAA_analysis\CF_hASCIZ_scans\scan1_output	1client	AAA	nonbinder	PISTGAAANFGK	rank_016	0.86	B-C	0.995909091	C	A,2-9	ISTGAAAN	45.902	9.934	12.324
1client\AAA_analysis\CF_hASCIZ_scans\scan1_output	1client	AAA	nonbinder	PISTGAAANFGK	rank_022	0.85	B-C	0.979090909	B	A,2-9	ISTGAAAN	41.886	10.026	12.719
1client\AAA_analysis\CF_hASCIZ_scans\scan1_output	1client	AAA	nonbinder	PISTGAAANFGK	rank_021	0.85	B-C	0.9635	C	A,2-9	ISTGAAAN	40.684	9.99	13.176
1client\AAA_analysis\CF_hASCIZ_scans\scan1_output	1client	AAA	nonbinder	PISTGAAANFGK	rank_024	0.85	B-C	0.9605	C	A,2-9	ISTGAAAN	39.971	10.519	13.38
1client\AAA_analysis\CF_hASCIZ_scans\scan1_output	1client	AAA	nonbinder	PISTGAAANFGK	rank_025	0.84	B-C	0.9605	C	A,2-9	ISTGAAAN	32.77	9.89	13.021
1client\AAA_analysis\CF_hASCIZ_scans\scan1_output	1client	AAA	nonbinder	PISTGAAANFGK	rank_023	0.85	B-C	1.024090909	B	A,2-9	ISTGAAAN	32.08	10.533	13.367
1client\AAA_analysis\CF_hASCIZ_scans\scan2_output	1client	AAA	nonbinder	ISSINAAADLSY	rank_001	0.86	B-C	1.002692308	C	A,3-10	SINAAADL	56.09	7.691	9.889
1client\AAA_analysis\CF_hASCIZ_scans\scan2_output	1client	AAA	nonbinder	ISSINAAADLSY	rank_003	0.85	B-C	0.984	B	A,2-9	SSINAAAD	37.955	9.026	12.944
1client\AAA_analysis\CF_hASCIZ_scans\scan2_output	1client	AAA	nonbinder	ISSINAAADLSY	rank_017	0.84	B-C	1.018846154	C	A,3-10	SINAAADL	37.235	11.059	13.008
1client\AAA_analysis\CF_hASCIZ_scans\scan2_output	1client	AAA	nonbinder	ISSINAAADLSY	rank_014	0.84	B-C	1.009230769	B	A,2-9	SSINAAAD	36.751	10.563	12.78
1client\AAA_analysis\CF_hASCIZ_scans\scan2_output	1client	AAA	nonbinder	ISSINAAADLSY	rank_008	0.84	B-C	0.992	B	A,3-10	SINAAADL	36.504	9.859	12.465
1client\AAA_analysis\CF_hASCIZ_scans\scan2_output	1client	AAA	nonbinder	ISSINAAADLSY	rank_021	0.84	B-C	1.059583333	B	A,3-10	SINAAADL	36.388	10.917	12.295
1client\AAA_analysis\CF_hASCIZ_scans\scan2_output	1client	AAA	nonbinder	ISSINAAADLSY	rank_004	0.85	B-C	1.016818182	B	A,3-10	SINAAADL	36.313	9.295	11.976
1client\AAA_analysis\CF_hASCIZ_scans\scan2_output	1client	AAA	nonbinder	ISSINAAADLSY	rank_019	0.84	B-C	1.012307692	C	A,3-10	SINAAADL	35.286	10.518	13.617
1client\AAA_analysis\CF_hASCIZ_scans\scan2_output	1client	AAA	nonbinder	ISSINAAADLSY	rank_016	0.84	B-C	1.03	B	A,4-11	INAAADLS	34.524	10.167	13.555
1client\AAA_analysis\CF_hASCIZ_scans\scan2_output	1client	AAA	nonbinder	ISSINAAADLSY	rank_012	0.84	B-C	1.019166667	B	A,2-9	SSINAAAD	33.625	9.935	12.353
1client\AAA_analysis\CF_hASCIZ_scans\scan2_output	1client	AAA	nonbinder	ISSINAAADLSY	rank_022	0.84	B-C	1.015384615	C	A,3-10	SINAAADL	32.395	10.782	14.135
1client\AAA_analysis\CF_hASCIZ_scans\scan2_output	1client	AAA	nonbinder	ISSINAAADLSY	rank_006	0.84	B-C	0.98	B	A,3-10	SINAAADL	31.489	10.081	13.666
1client\AAA_analysis\CF_hASCIZ_scans\scan2_output	1client	AAA	nonbinder	ISSINAAADLSY	rank_018	0.84	B-C	0.982272727	C	A,2-9	SSINAAAD	31.126	10.1	14.089
1client\AAA_analysis\CF_hASCIZ_scans\scan2_output	1client	AAA	nonbinder	ISSINAAADLSY	rank_013	0.84	B-C	0.975454545	B	A,3-10	SINAAADL	29.96	9.948	14.478
1client\AAA_analysis\CF_hASCIZ_scans\scan2_output	1client	AAA	nonbinder	ISSINAAADLSY	rank_010	0.84	B-C	0.967727273	B	A,2-9	SSINAAAD	29.694	9.576	13.977
1client\AAA_analysis\CF_hASCIZ_scans\scan2_output	1client	AAA	nonbinder	ISSINAAADLSY	rank_015	0.84	B-C	0.990909091	C	A,2-9	SSINAAAD	29.354	9.698	14.212
1client\AAA_analysis\CF_hASCIZ_scans\scan2_output	1client	AAA	nonbinder	ISSINAAADLSY	rank_002	0.85	B-C	0.978636364	C	A,1-8	ISSINAAA	28.639	10.893	13.97
1client\AAA_analysis\CF_hASCIZ_scans\scan2_output	1client	AAA	nonbinder	ISSINAAADLSY	rank_020	0.84	B-C	0.988333333	B	A,3-10	SINAAADL	28.463	10.848	14.99
1client\AAA_analysis\CF_hASCIZ_scans\scan2_output	1client	AAA	nonbinder	ISSINAAADLSY	rank_023	0.84	B-C	0.971	B	A,3-10	SINAAADL	28.21	11.128	15.046
1client\AAA_analysis\CF_hASCIZ_scans\scan2_output	1client	AAA	nonbinder	ISSINAAADLSY	rank_025	0.84	B-C	0.969	B	A,3-10	SINAAADL	27.737	11.398	15.256
1client\AAA_analysis\CF_hASCIZ_scans\scan2_output	1client	AAA	nonbinder	ISSINAAADLSY	rank_009	0.84	B-C	1.018333333	B	A,3-10	SINAAADL	27.577	11.659	14.243
1client\AAA_analysis\CF_hASCIZ_scans\scan2_output	1client	AAA	nonbinder	ISSINAAADLSY	rank_005	0.84	B-C	0.987272727	B	A,1-8	ISSINAAA	26.945	11.278	14.246
1client\AAA_analysis\CF_hASCIZ_scans\scan2_output	1client	AAA	nonbinder	ISSINAAADLSY	rank_011	0.84	B-C	0.9965	B	A,2-9	SSINAAAD	26.854	11.777	14.352
1client\AAA_analysis\CF_hASCIZ_scans\scan2_output	1client	AAA	nonbinder	ISSINAAADLSY	rank_024	0.84	B-C	0.9655	C	A,3-10	SINAAADL	26.829	11.535	15.67
1client\AAA_analysis\CF_hASCIZ_scans\scan2_output	1client	AAA	nonbinder	ISSINAAADLSY	rank_007	0.84	B-C	0.998333333	C	A,2-9	SSINAAAD	24.36	10.897	14.381
1client\AAA_analysis\CF_hASCIZ_scans\scan3_output	1client	AAA	nonbinder	SVSSCAAADLSF	rank_001	0.87	B-C	1.045909091	B	A,4-11	SCAAADLS	54.508	6.437	9.956
1client\AAA_analysis\CF_hASCIZ_scans\scan3_output	1client	AAA	nonbinder	SVSSCAAADLSF	rank_006	0.86	B-C	0.993	C	A,2-9	VSSCAAAD	43.813	7.945	11.676
1client\AAA_analysis\CF_hASCIZ_scans\scan3_output	1client	AAA	nonbinder	SVSSCAAADLSF	rank_011	0.85	B-C	0.993636364	C	A,3-10	SSCAAADL	43.398	8.488	12.239
1client\AAA_analysis\CF_hASCIZ_scans\scan3_output	1client	AAA	nonbinder	SVSSCAAADLSF	rank_005	0.86	B-C	0.998636364	C	A,3-10	SSCAAADL	41.631	8.096	11.822
1client\AAA_analysis\CF_hASCIZ_scans\scan3_output	1client	AAA	nonbinder	SVSSCAAADLSF	rank_003	0.86	B-C	1.014545455	C	A,4-11	SCAAADLS	41.261	8.95	11.858
1client\AAA_analysis\CF_hASCIZ_scans\scan3_output	1client	AAA	nonbinder	SVSSCAAADLSF	rank_002	0.86	B-C	1.029545455	C	A,4-11	SCAAADLS	40.41	8.825	11.88
1client\AAA_analysis\CF_hASCIZ_scans\scan3_output	1client	AAA	nonbinder	SVSSCAAADLSF	rank_008	0.85	B-C	0.9875	B	A,4-11	SCAAADLS	40.222	9.541	12.252
1client\AAA_analysis\CF_hASCIZ_scans\scan3_output	1client	AAA	nonbinder	SVSSCAAADLSF	rank_015	0.85	B-C	1.004545455	C	A,2-9	VSSCAAAD	39.853	8.662	12.084
1client\AAA_analysis\CF_hASCIZ_scans\scan3_output	1client	AAA	nonbinder	SVSSCAAADLSF	rank_007	0.86	B-C	0.9845	B	A,3-10	SSCAAADL	38.931	9.18	12.794
1client\AAA_analysis\CF_hASCIZ_scans\scan3_output	1client	AAA	nonbinder	SVSSCAAADLSF	rank_004	0.86	B-C	0.9775	C	A,3-10	SSCAAADL	38.164	9.482	12.934
1client\AAA_analysis\CF_hASCIZ_scans\scan3_output	1client	AAA	nonbinder	SVSSCAAADLSF	rank_014	0.85	B-C	1.031363636	B	A,3-10	SSCAAADL	37.459	8.684	12.382
1client\AAA_analysis\CF_hASCIZ_scans\scan3_output	1client	AAA	nonbinder	SVSSCAAADLSF	rank_016	0.85	B-C	0.986	C	A,3-10	SSCAAADL	37.274	8.903	12.472
1client\AAA_analysis\CF_hASCIZ_scans\scan3_output	1client	AAA	nonbinder	SVSSCAAADLSF	rank_020	0.85	B-C	1.0025	B	A,2-9	VSSCAAAD	36.984	8.559	12.523
1client\AAA_analysis\CF_hASCIZ_scans\scan3_output	1client	AAA	nonbinder	SVSSCAAADLSF	rank_009	0.85	B-C	1.027727273	C	A,3-10	SSCAAADL	36.795	9.747	13.193
1client\AAA_analysis\CF_hASCIZ_scans\scan3_output	1client	AAA	nonbinder	SVSSCAAADLSF	rank_010	0.85	B-C	0.9905	C	A,2-9	VSSCAAAD	36.005	8.493	12.39
1client\AAA_analysis\CF_hASCIZ_scans\scan3_output	1client	AAA	nonbinder	SVSSCAAADLSF	rank_019	0.85	B-C	0.9735	B	A,4-11	SCAAADLS	35.99	9.371	13.128
1client\AAA_analysis\CF_hASCIZ_scans\scan3_output	1client	AAA	nonbinder	SVSSCAAADLSF	rank_018	0.85	B-C	0.990909091	B	A,3-10	SSCAAADL	35.886	9.312	13.284
1client\AAA_analysis\CF_hASCIZ_scans\scan3_output	1client	AAA	nonbinder	SVSSCAAADLSF	rank_017	0.85	B-C	1.014545455	C	A,3-10	SSCAAADL	35.546	9.417	13.019
1client\AAA_analysis\CF_hASCIZ_scans\scan3_output	1client	AAA	nonbinder	SVSSCAAADLSF	rank_013	0.85	B-C	1.012	C	A,2-9	VSSCAAAD	35.39	9.71	12.914
1client\AAA_analysis\CF_hASCIZ_scans\scan3_output	1client	AAA	nonbinder	SVSSCAAADLSF	rank_024	0.84	B-C	0.9915	C	A,3-10	SSCAAADL	34.619	9.689	12.899
1client\AAA_analysis\CF_hASCIZ_scans\scan3_output	1client	AAA	nonbinder	SVSSCAAADLSF	rank_025	0.84	B-C	1.0025	B	A,3-10	SSCAAADL	33.51	9.536	13.484
1client\AAA_analysis\CF_hASCIZ_scans\scan3_output	1client	AAA	nonbinder	SVSSCAAADLSF	rank_023	0.84	B-C	1.0185	C	A,3-10	SSCAAADL	32.816	9.636	13.075
1client\AAA_analysis\CF_hASCIZ_scans\scan3_output	1client	AAA	nonbinder	SVSSCAAADLSF	rank_012	0.85	B-C	0.9635	B	A,3-10	SSCAAADL	32.489	8.785	13.398
1client\AAA_analysis\CF_hASCIZ_scans\scan3_output	1client	AAA	nonbinder	SVSSCAAADLSF	rank_021	0.85	B-C	0.9685	C	A,3-10	SSCAAADL	31.056	10.013	13.618
1client\AAA_analysis\CF_hASCIZ_scans\scan3_output	1client	AAA	nonbinder	SVSSCAAADLSF	rank_022	0.85	B-C	0.966	C	A,3-10	SSCAAADL	30.523	10.088	13.813
1client\AAA_analysis\CF_hASCIZ_scans\scan4_output	1client	AAA	nonbinder	DLSFDAAASLPI	rank_002	0.85	B-C	1.014090909	C	A,2-9	LSFDAAAS	44.438	8.694	10.933
1client\AAA_analysis\CF_hASCIZ_scans\scan4_output	1client	AAA	nonbinder	DLSFDAAASLPI	rank_001	0.85	B-C	0.985	B	A,2-9	LSFDAAAS	43.695	8.235	11.472
1client\AAA_analysis\CF_hASCIZ_scans\scan4_output	1client	AAA	nonbinder	DLSFDAAASLPI	rank_017	0.84	B-C	0.979545455	C	A,3-10	SFDAAASL	36.08	9.761	12.859
1client\AAA_analysis\CF_hASCIZ_scans\scan4_output	1client	AAA	nonbinder	DLSFDAAASLPI	rank_022	0.84	B-C	1.023461538	B	A,3-10	SFDAAASL	36	10.802	13.697
1client\AAA_analysis\CF_hASCIZ_scans\scan4_output	1client	AAA	nonbinder	DLSFDAAASLPI	rank_009	0.84	B-C	0.983181818	B	A,3-10	SFDAAASL	35.715	9.784	13.758
1client\AAA_analysis\CF_hASCIZ_scans\scan4_output	1client	AAA	nonbinder	DLSFDAAASLPI	rank_005	0.85	B-C	0.972727273	C	A,2-9	LSFDAAAS	34.934	8.9	12.674
1client\AAA_analysis\CF_hASCIZ_scans\scan4_output	1client	AAA	nonbinder	DLSFDAAASLPI	rank_018	0.84	B-C	0.975454545	C	A,3-10	SFDAAASL	34.706	10.192	13.161
1client\AAA_analysis\CF_hASCIZ_scans\scan4_output	1client	AAA	nonbinder	DLSFDAAASLPI	rank_021	0.84	B-C	0.994230769	B	A,3-10	SFDAAASL	34.069	10.671	14.277
1client\AAA_analysis\CF_hASCIZ_scans\scan4_output	1client	AAA	nonbinder	DLSFDAAASLPI	rank_015	0.84	B-C	0.969230769	C	A,2-9	LSFDAAAS	33.194	10.166	12.504
1client\AAA_analysis\CF_hASCIZ_scans\scan4_output	1client	AAA	nonbinder	DLSFDAAASLPI	rank_019	0.84	B-C	0.9755	C	A,4-11	FDAAASLP	32.681	10.266	13.879
1client\AAA_analysis\CF_hASCIZ_scans\scan4_output	1client	AAA	nonbinder	DLSFDAAASLPI	rank_010	0.84	B-C	0.981363636	B	A,3-10	SFDAAASL	31.579	10.216	14.55
1client\AAA_analysis\CF_hASCIZ_scans\scan4_output	1client	AAA	nonbinder	DLSFDAAASLPI	rank_011	0.84	B-C	0.969090909	C	A,3-10	SFDAAASL	31.468	9.698	14.002
1client\AAA_analysis\CF_hASCIZ_scans\scan4_output	1client	AAA	nonbinder	DLSFDAAASLPI	rank_025	0.83	B-C	1.007727273	C	A,3-10	SFDAAASL	31.444	10.485	13.554
1client\AAA_analysis\CF_hASCIZ_scans\scan4_output	1client	AAA	nonbinder	DLSFDAAASLPI	rank_006	0.85	B-C	0.971818182	B	A,3-10	SFDAAASL	31.146	9.773	14.238
1client\AAA_analysis\CF_hASCIZ_scans\scan4_output	1client	AAA	nonbinder	DLSFDAAASLPI	rank_020	0.84	B-C	0.976363636	B	A,3-10	SFDAAASL	30.656	10.019	14.268
1client\AAA_analysis\CF_hASCIZ_scans\scan4_output	1client	AAA	nonbinder	DLSFDAAASLPI	rank_003	0.85	B-C	0.983636364	B	A,2-9	LSFDAAAS	30.102	10.294	13.903
1client\AAA_analysis\CF_hASCIZ_scans\scan4_output	1client	AAA	nonbinder	DLSFDAAASLPI	rank_012	0.84	B-C	0.969166667	B	A,2-9	LSFDAAAS	30.03	9.775	13.346
1client\AAA_analysis\CF_hASCIZ_scans\scan4_output	1client	AAA	nonbinder	DLSFDAAASLPI	rank_013	0.84	B-C	0.970454545	B	A,3-10	SFDAAASL	29.729	10.152	14.5
1client\AAA_analysis\CF_hASCIZ_scans\scan4_output	1client	AAA	nonbinder	DLSFDAAASLPI	rank_024	0.84	B-C	1.033181818	C	A,3-10	SFDAAASL	29.556	11.068	13.847
1client\AAA_analysis\CF_hASCIZ_scans\scan4_output	1client	AAA	nonbinder	DLSFDAAASLPI	rank_008	0.85	B-C	0.9875	C	A,3-10	SFDAAASL	29.135	10.003	14.4
1client\AAA_analysis\CF_hASCIZ_scans\scan4_output	1client	AAA	nonbinder	DLSFDAAASLPI	rank_004	0.85	B-C	0.974615385	B	A,2-9	LSFDAAAS	28.806	10.563	13.566
1client\AAA_analysis\CF_hASCIZ_scans\scan4_output	1client	AAA	nonbinder	DLSFDAAASLPI	rank_007	0.84	B-C	0.975	C	A,2-9	LSFDAAAS	28.492	10.259	13.703
1client\AAA_analysis\CF_hASCIZ_scans\scan4_output	1client	AAA	nonbinder	DLSFDAAASLPI	rank_023	0.84	B-C	0.98	C	A,3-10	SFDAAASL	27.54	10.513	15.066
1client\AAA_analysis\CF_hASCIZ_scans\scan4_output	1client	AAA	nonbinder	DLSFDAAASLPI	rank_014	0.84	B-C	0.973636364	B	A,3-10	SFDAAASL	27.361	11.265	14.204
1client\AAA_analysis\CF_hASCIZ_scans\scan4_output	1client	AAA	nonbinder	DLSFDAAASLPI	rank_016	0.84	B-C	0.965	C	A,3-10	SFDAAASL	25.529	11.819	14.686
1client\AAA_analysis\CF_hASCIZ_scans\scan5_output	1client	AAA	nonbinder	PISVHAAAFLPS	rank_003	0.85	B-C	0.985	B	A,2-9	ISVHAAAF	40.932	9.954	12.394
1client\AAA_analysis\CF_hASCIZ_scans\scan5_output	1client	AAA	nonbinder	PISVHAAAFLPS	rank_002	0.85	B-C	0.978636364	B	A,2-9	ISVHAAAF	38.689	9.475	12.467
1client\AAA_analysis\CF_hASCIZ_scans\scan5_output	1client	AAA	nonbinder	PISVHAAAFLPS	rank_014	0.84	B-C	0.997727273	B	A,2-9	ISVHAAAF	38.274	10.15	12.747
1client\AAA_analysis\CF_hASCIZ_scans\scan5_output	1client	AAA	nonbinder	PISVHAAAFLPS	rank_019	0.84	B-C	1.06	C	A,2-9	ISVHAAAF	37.77	10.769	12.415
1client\AAA_analysis\CF_hASCIZ_scans\scan5_output	1client	AAA	nonbinder	PISVHAAAFLPS	rank_001	0.85	B-C	0.972857143	C	A,3-10	SVHAAAFL	36.416	9.593	13.171
1client\AAA_analysis\CF_hASCIZ_scans\scan5_output	1client	AAA	nonbinder	PISVHAAAFLPS	rank_022	0.84	B-C	1.011363636	C	A,2-9	ISVHAAAF	34.996	10.054	13.37
1client\AAA_analysis\CF_hASCIZ_scans\scan5_output	1client	AAA	nonbinder	PISVHAAAFLPS	rank_006	0.85	B-C	1.015909091	B	A,3-10	SVHAAAFL	33.971	9.313	12.541
1client\AAA_analysis\CF_hASCIZ_scans\scan5_output	1client	AAA	nonbinder	PISVHAAAFLPS	rank_021	0.84	B-C	0.986153846	B	A,3-10	SVHAAAFL	33.659	10.745	13.579
1client\AAA_analysis\CF_hASCIZ_scans\scan5_output	1client	AAA	nonbinder	PISVHAAAFLPS	rank_012	0.84	B-C	0.989583333	C	A,2-9	ISVHAAAF	32.859	10.106	13.566
1client\AAA_analysis\CF_hASCIZ_scans\scan5_output	1client	AAA	nonbinder	PISVHAAAFLPS	rank_023	0.84	B-C	1.008636364	B	A,2-9	ISVHAAAF	32.538	9.766	13.223
1client\AAA_analysis\CF_hASCIZ_scans\scan5_output	1client	AAA	nonbinder	PISVHAAAFLPS	rank_018	0.84	B-C	1.061363636	B	A,3-10	SVHAAAFL	32.451	9.412	13.077
1client\AAA_analysis\CF_hASCIZ_scans\scan5_output	1client	AAA	nonbinder	PISVHAAAFLPS	rank_008	0.84	B-C	0.970909091	B	A,2-9	ISVHAAAF	32.418	10.42	13.156
1client\AAA_analysis\CF_hASCIZ_scans\scan5_output	1client	AAA	nonbinder	PISVHAAAFLPS	rank_010	0.84	B-C	0.98	C	A,3-10	SVHAAAFL	32.409	9.359	13.406
1client\AAA_analysis\CF_hASCIZ_scans\scan5_output	1client	AAA	nonbinder	PISVHAAAFLPS	rank_016	0.84	B-C	0.978636364	B	A,3-10	SVHAAAFL	32.028	10.295	13.435
1client\AAA_analysis\CF_hASCIZ_scans\scan5_output	1client	AAA	nonbinder	PISVHAAAFLPS	rank_011	0.84	B-C	0.966818182	C	A,3-10	SVHAAAFL	31.881	10.122	13.593
1client\AAA_analysis\CF_hASCIZ_scans\scan5_output	1client	AAA	nonbinder	PISVHAAAFLPS	rank_020	0.84	B-C	0.97	C	A,2-9	ISVHAAAF	31.851	10.659	13.289
1client\AAA_analysis\CF_hASCIZ_scans\scan5_output	1client	AAA	nonbinder	PISVHAAAFLPS	rank_017	0.84	B-C	0.976363636	C	A,2-9	ISVHAAAF	31.505	10.537	13.31
1client\AAA_analysis\CF_hASCIZ_scans\scan5_output	1client	AAA	nonbinder	PISVHAAAFLPS	rank_013	0.84	B-C	0.980384615	B	A,3-10	SVHAAAFL	30.853	10.644	14.024
1client\AAA_analysis\CF_hASCIZ_scans\scan5_output	1client	AAA	nonbinder	PISVHAAAFLPS	rank_007	0.85	B-C	1.012	C	A,3-10	SVHAAAFL	30.494	11.348	13.945
1client\AAA_analysis\CF_hASCIZ_scans\scan5_output	1client	AAA	nonbinder	PISVHAAAFLPS	rank_005	0.85	B-C	0.99	C	A,2-9	ISVHAAAF	29.969	10.691	13.875
1client\AAA_analysis\CF_hASCIZ_scans\scan5_output	1client	AAA	nonbinder	PISVHAAAFLPS	rank_009	0.84	B-C	0.98625	C	A,2-9	ISVHAAAF	28.235	11.336	14.255
1client\AAA_analysis\CF_hASCIZ_scans\scan5_output	1client	AAA	nonbinder	PISVHAAAFLPS	rank_024	0.84	B-C	0.995416667	C	A,3-10	SVHAAAFL	27.816	11.217	14.272
1client\AAA_analysis\CF_hASCIZ_scans\scan5_output	1client	AAA	nonbinder	PISVHAAAFLPS	rank_004	0.85	B-C	0.9825	B	A,3-10	SVHAAAFL	27.226	11.147	14.196
1client\AAA_analysis\CF_hASCIZ_scans\scan5_output	1client	AAA	nonbinder	PISVHAAAFLPS	rank_025	0.84	B-C	1.013636364	B	A,2-9	ISVHAAAF	27.13	10.737	13.949
1client\AAA_analysis\CF_hASCIZ_scans\scan5_output	1client	AAA	nonbinder	PISVHAAAFLPS	rank_015	0.84	B-C	0.975454545	C	A,3-10	SVHAAAFL	26.756	11.163	14.277
1client\AAA_analysis\CF_hASCIZ_scans\scan6_output	1client	AAA	nonbinder	TSSIAAAADAFM	rank_001	0.87	B-C	1.039583333	B	A,3-10	SIAAAADA	61.963	6.969	9.634
1client\AAA_analysis\CF_hASCIZ_scans\scan6_output	1client	AAA	nonbinder	TSSIAAAADAFM	rank_002	0.86	B-C	1.065416667	C	A,3-10	SIAAAADA	57.117	7.872	9.537
1client\AAA_analysis\CF_hASCIZ_scans\scan6_output	1client	AAA	nonbinder	TSSIAAAADAFM	rank_003	0.86	B-C	1.036818182	C	A,3-10	SIAAAADA	50.703	9.234	10.695
1client\AAA_analysis\CF_hASCIZ_scans\scan6_output	1client	AAA	nonbinder	TSSIAAAADAFM	rank_016	0.84	B-C	0.998636364	B	A,3-10	SIAAAADA	39.796	10.023	13.315
1client\AAA_analysis\CF_hASCIZ_scans\scan6_output	1client	AAA	nonbinder	TSSIAAAADAFM	rank_013	0.84	B-C	1.011666667	C	A,3-10	SIAAAADA	39.277	9.839	13.178
1client\AAA_analysis\CF_hASCIZ_scans\scan6_output	1client	AAA	nonbinder	TSSIAAAADAFM	rank_009	0.84	B-C	0.9995	B	A,3-10	SIAAAADA	39.23	9.44	13.095
1client\AAA_analysis\CF_hASCIZ_scans\scan6_output	1client	AAA	nonbinder	TSSIAAAADAFM	rank_007	0.85	B-C	1.019230769	B	A,4-11	IAAAADAF	38.506	9.62	12.333
1client\AAA_analysis\CF_hASCIZ_scans\scan6_output	1client	AAA	nonbinder	TSSIAAAADAFM	rank_015	0.84	B-C	1.0045	B	A,3-10	SIAAAADA	37.669	9.791	13.436
1client\AAA_analysis\CF_hASCIZ_scans\scan6_output	1client	AAA	nonbinder	TSSIAAAADAFM	rank_021	0.84	B-C	1.029583333	B	A,4-11	IAAAADAF	36.02	10.184	13.852
1client\AAA_analysis\CF_hASCIZ_scans\scan6_output	1client	AAA	nonbinder	TSSIAAAADAFM	rank_017	0.84	B-C	1.023636364	C	A,3-10	SIAAAADA	34.201	9.852	13.473
1client\AAA_analysis\CF_hASCIZ_scans\scan6_output	1client	AAA	nonbinder	TSSIAAAADAFM	rank_010	0.84	B-C	0.987	B	A,3-10	SIAAAADA	33.8	9.538	13.739
1client\AAA_analysis\CF_hASCIZ_scans\scan6_output	1client	AAA	nonbinder	TSSIAAAADAFM	rank_012	0.84	B-C	0.989	B	A,3-10	SIAAAADA	32.094	9.567	13.96
1client\AAA_analysis\CF_hASCIZ_scans\scan6_output	1client	AAA	nonbinder	TSSIAAAADAFM	rank_004	0.85	B-C	0.979545455	B	A,4-11	IAAAADAF	31.765	10.141	12.988
1client\AAA_analysis\CF_hASCIZ_scans\scan6_output	1client	AAA	nonbinder	TSSIAAAADAFM	rank_005	0.85	B-C	0.995	B	A,4-11	IAAAADAF	31.351	10.486	13.383
1client\AAA_analysis\CF_hASCIZ_scans\scan6_output	1client	AAA	nonbinder	TSSIAAAADAFM	rank_014	0.84	B-C	0.981	B	A,3-10	SIAAAADA	30.707	9.722	14.075
1client\AAA_analysis\CF_hASCIZ_scans\scan6_output	1client	AAA	nonbinder	TSSIAAAADAFM	rank_020	0.84	B-C	0.979	C	A,3-10	SIAAAADA	30.366	9.8	14.094
1client\AAA_analysis\CF_hASCIZ_scans\scan6_output	1client	AAA	nonbinder	TSSIAAAADAFM	rank_006	0.85	B-C	0.990416667	B	A,4-11	IAAAADAF	30.1	10.904	13.884
1client\AAA_analysis\CF_hASCIZ_scans\scan6_output	1client	AAA	nonbinder	TSSIAAAADAFM	rank_019	0.84	B-C	0.9785	C	A,3-10	SIAAAADA	29.764	10.223	14.251
1client\AAA_analysis\CF_hASCIZ_scans\scan6_output	1client	AAA	nonbinder	TSSIAAAADAFM	rank_025	0.84	B-C	1.000454545	C	A,2-9	SSIAAAAD	29.519	10.285	14.396
1client\AAA_analysis\CF_hASCIZ_scans\scan6_output	1client	AAA	nonbinder	TSSIAAAADAFM	rank_008	0.85	B-C	1.001666667	C	A,4-11	IAAAADAF	27.999	11.572	14.154
1client\AAA_analysis\CF_hASCIZ_scans\scan6_output	1client	AAA	nonbinder	TSSIAAAADAFM	rank_024	0.84	B-C	0.9875	B	A,2-9	SSIAAAAD	27.971	9.62	13.984
1client\AAA_analysis\CF_hASCIZ_scans\scan6_output	1client	AAA	nonbinder	TSSIAAAADAFM	rank_011	0.84	B-C	1.028636364	C	A,4-11	IAAAADAF	27.774	10.974	15.255
1client\AAA_analysis\CF_hASCIZ_scans\scan6_output	1client	AAA	nonbinder	TSSIAAAADAFM	rank_022	0.84	B-C	0.987272727	C	A,2-9	SSIAAAAD	27.526	9.358	13.665
1client\AAA_analysis\CF_hASCIZ_scans\scan6_output	1client	AAA	nonbinder	TSSIAAAADAFM	rank_023	0.84	B-C	0.979	C	A,3-10	SIAAAADA	27.468	9.88	14.43
1client\AAA_analysis\CF_hASCIZ_scans\scan6_output	1client	AAA	nonbinder	TSSIAAAADAFM	rank_018	0.84	B-C	0.984	C	A,3-10	SIAAAADA	26.9	10.016	14.459
1client\AAA_analysis\CF_hASCIZ_scans\scan7_output	1client	AAA	nonbinder	GVSREAAASGIE	rank_001	0.9	B-C	1.020416667	C	A,3-10	SREAAASG	82.285	2.483	4.547
1client\AAA_analysis\CF_hASCIZ_scans\scan7_output	1client	AAA	nonbinder	GVSREAAASGIE	rank_002	0.9	B-C	0.990769231	B	A,3-10	SREAAASG	78.734	2.912	5.182
1client\AAA_analysis\CF_hASCIZ_scans\scan7_output	1client	AAA	nonbinder	GVSREAAASGIE	rank_004	0.89	B-C	0.970909091	C	A,3-10	SREAAASG	77.949	4.302	6.579
1client\AAA_analysis\CF_hASCIZ_scans\scan7_output	1client	AAA	nonbinder	GVSREAAASGIE	rank_003	0.89	B-C	0.996923077	C	A,3-10	SREAAASG	75.003	3.692	5.759
1client\AAA_analysis\CF_hASCIZ_scans\scan7_output	1client	AAA	nonbinder	GVSREAAASGIE	rank_005	0.89	B-C	1.023	B	A,3-10	SREAAASG	74.84	4.102	5.898
1client\AAA_analysis\CF_hASCIZ_scans\scan7_output	1client	AAA	nonbinder	GVSREAAASGIE	rank_006	0.88	B-C	0.974090909	C	A,3-10	SREAAASG	68.871	6.19	8.013
1client\AAA_analysis\CF_hASCIZ_scans\scan7_output	1client	AAA	nonbinder	GVSREAAASGIE	rank_007	0.88	B-C	0.977727273	B	A,3-10	SREAAASG	68.734	6.159	7.979
1client\AAA_analysis\CF_hASCIZ_scans\scan7_output	1client	AAA	nonbinder	GVSREAAASGIE	rank_008	0.88	B-C	1.043333333	C	A,4-11	REAAASGI	63.441	5.844	7.876
1client\AAA_analysis\CF_hASCIZ_scans\scan7_output	1client	AAA	nonbinder	GVSREAAASGIE	rank_009	0.88	B-C	0.971818182	B	A,4-11	REAAASGI	60.994	6.855	9.329
1client\AAA_analysis\CF_hASCIZ_scans\scan7_output	1client	AAA	nonbinder	GVSREAAASGIE	rank_010	0.86	B-C	0.992916667	B	A,3-10	SREAAASG	48.316	8.341	10.689
1client\AAA_analysis\CF_hASCIZ_scans\scan7_output	1client	AAA	nonbinder	GVSREAAASGIE	rank_018	0.85	B-C	1	C	A,3-10	SREAAASG	44.928	9.842	11.254
1client\AAA_analysis\CF_hASCIZ_scans\scan7_output	1client	AAA	nonbinder	GVSREAAASGIE	rank_016	0.85	B-C	0.9765	B	A,3-10	SREAAASG	43.285	10.356	12.224
1client\AAA_analysis\CF_hASCIZ_scans\scan7_output	1client	AAA	nonbinder	GVSREAAASGIE	rank_013	0.85	B-C	0.959	C	A,4-11	REAAASGI	42.571	10.013	12.742
1client\AAA_analysis\CF_hASCIZ_scans\scan7_output	1client	AAA	nonbinder	GVSREAAASGIE	rank_017	0.85	B-C	0.964	C	A,3-10	SREAAASG	41.949	9.923	12.102
1client\AAA_analysis\CF_hASCIZ_scans\scan7_output	1client	AAA	nonbinder	GVSREAAASGIE	rank_015	0.85	B-C	0.975833333	B	A,4-11	REAAASGI	40.293	10.187	12.785
1client\AAA_analysis\CF_hASCIZ_scans\scan7_output	1client	AAA	nonbinder	GVSREAAASGIE	rank_022	0.85	B-C	0.975454545	B	A,3-10	SREAAASG	38.88	9.995	12.202
1client\AAA_analysis\CF_hASCIZ_scans\scan7_output	1client	AAA	nonbinder	GVSREAAASGIE	rank_023	0.85	B-C	0.9575	B	A,4-11	REAAASGI	38.288	10.664	13.493
1client\AAA_analysis\CF_hASCIZ_scans\scan7_output	1client	AAA	nonbinder	GVSREAAASGIE	rank_020	0.85	B-C	0.957	C	A,4-11	REAAASGI	37.879	10.642	13.355
1client\AAA_analysis\CF_hASCIZ_scans\scan7_output	1client	AAA	nonbinder	GVSREAAASGIE	rank_021	0.85	B-C	0.9625	C	A,3-10	SREAAASG	37.727	10.59	12.832
1client\AAA_analysis\CF_hASCIZ_scans\scan7_output	1client	AAA	nonbinder	GVSREAAASGIE	rank_011	0.86	B-C	0.9535	C	A,3-10	SREAAASG	36.99	9.298	12.07
1client\AAA_analysis\CF_hASCIZ_scans\scan7_output	1client	AAA	nonbinder	GVSREAAASGIE	rank_012	0.86	B-C	0.975909091	C	A,3-10	SREAAASG	36.334	9.391	12.121
1client\AAA_analysis\CF_hASCIZ_scans\scan7_output	1client	AAA	nonbinder	GVSREAAASGIE	rank_024	0.84	B-C	0.97	B	A,3-10	SREAAASG	34.037	11.335	13.216
1client\AAA_analysis\CF_hASCIZ_scans\scan7_output	1client	AAA	nonbinder	GVSREAAASGIE	rank_025	0.84	B-C	0.9685	B	A,4-11	REAAASGI	33.377	10.852	13.614
1client\AAA_analysis\CF_hASCIZ_scans\scan7_output	1client	AAA	nonbinder	GVSREAAASGIE	rank_014	0.85	B-C	0.949166667	C	A,3-10	SREAAASG	32.538	9.217	12.575
1client\AAA_analysis\CF_hASCIZ_scans\scan7_output	1client	AAA	nonbinder	GVSREAAASGIE	rank_019	0.85	B-C	0.9685	B	A,3-10	SREAAASG	28.39	9.812	13.118
1client\AAA_analysis\CF_hASCIZ_scans\scan8_output	1client	AAA	nonbinder	MTDNQAAAIDLL	rank_001	0.9	B-C	1.003461538	C	A,2-9	TDNQAAAI	82.39	3.561	6.043
1client\AAA_analysis\CF_hASCIZ_scans\scan8_output	1client	AAA	nonbinder	MTDNQAAAIDLL	rank_002	0.88	B-C	1.037916667	B	A,2-9	TDNQAAAI	69.744	5.743	7.944
1client\AAA_analysis\CF_hASCIZ_scans\scan8_output	1client	AAA	nonbinder	MTDNQAAAIDLL	rank_003	0.87	B-C	1.0175	C	A,2-9	TDNQAAAI	58.515	6.877	9.449
1client\AAA_analysis\CF_hASCIZ_scans\scan8_output	1client	AAA	nonbinder	MTDNQAAAIDLL	rank_004	0.87	B-C	1.00875	C	A,2-9	TDNQAAAI	56.922	7.251	10.42
1client\AAA_analysis\CF_hASCIZ_scans\scan8_output	1client	AAA	nonbinder	MTDNQAAAIDLL	rank_005	0.86	B-C	1.0625	C	A,5-12	QAAAIDLL	51.371	8.007	10.725
1client\AAA_analysis\CF_hASCIZ_scans\scan8_output	1client	AAA	nonbinder	MTDNQAAAIDLL	rank_010	0.85	B-C	1.085909091	B	A,5-12	QAAAIDLL	46.255	8.555	11.332
1client\AAA_analysis\CF_hASCIZ_scans\scan8_output	1client	AAA	nonbinder	MTDNQAAAIDLL	rank_014	0.85	B-C	1.025909091	B	A,3-10	DNQAAAID	45.411	9.486	12.608
1client\AAA_analysis\CF_hASCIZ_scans\scan8_output	1client	AAA	nonbinder	MTDNQAAAIDLL	rank_009	0.85	B-C	1.055454545	B	A,4-11	NQAAAIDL	45.15	8.767	11.205
1client\AAA_analysis\CF_hASCIZ_scans\scan8_output	1client	AAA	nonbinder	MTDNQAAAIDLL	rank_021	0.84	B-C	1.048636364	C	A,3-10	DNQAAAID	40.554	10.004	13.104
1client\AAA_analysis\CF_hASCIZ_scans\scan8_output	1client	AAA	nonbinder	MTDNQAAAIDLL	rank_006	0.85	B-C	1.006923077	B	A,3-10	DNQAAAID	37.665	8.715	13.545
1client\AAA_analysis\CF_hASCIZ_scans\scan8_output	1client	AAA	nonbinder	MTDNQAAAIDLL	rank_011	0.85	B-C	1.007916667	C	A,3-10	DNQAAAID	36.998	8.696	13.396
1client\AAA_analysis\CF_hASCIZ_scans\scan8_output	1client	AAA	nonbinder	MTDNQAAAIDLL	rank_013	0.85	B-C	1.000384615	C	A,3-10	DNQAAAID	35.139	9.062	13.732
1client\AAA_analysis\CF_hASCIZ_scans\scan8_output	1client	AAA	nonbinder	MTDNQAAAIDLL	rank_020	0.84	B-C	1.006428571	B	A,3-10	DNQAAAID	34.854	9.76	13.395
1client\AAA_analysis\CF_hASCIZ_scans\scan8_output	1client	AAA	nonbinder	MTDNQAAAIDLL	rank_019	0.84	B-C	1.009615385	C	A,2-9	TDNQAAAI	34.5	9.355	12.893
1client\AAA_analysis\CF_hASCIZ_scans\scan8_output	1client	AAA	nonbinder	MTDNQAAAIDLL	rank_017	0.84	B-C	0.983	C	A,2-9	TDNQAAAI	34.357	10.421	13.581
1client\AAA_analysis\CF_hASCIZ_scans\scan8_output	1client	AAA	nonbinder	MTDNQAAAIDLL	rank_008	0.85	B-C	0.969545455	B	A,3-10	DNQAAAID	33.581	9.197	13.229
1client\AAA_analysis\CF_hASCIZ_scans\scan8_output	1client	AAA	nonbinder	MTDNQAAAIDLL	rank_007	0.85	B-C	1.037272727	C	A,2-9	TDNQAAAI	32.961	9.873	13.066
1client\AAA_analysis\CF_hASCIZ_scans\scan8_output	1client	AAA	nonbinder	MTDNQAAAIDLL	rank_016	0.85	B-C	0.994166667	C	A,3-10	DNQAAAID	31.384	9.18	13.819
1client\AAA_analysis\CF_hASCIZ_scans\scan8_output	1client	AAA	nonbinder	MTDNQAAAIDLL	rank_012	0.85	B-C	0.991153846	B	A,4-11	NQAAAIDL	30.375	9.232	13.589
1client\AAA_analysis\CF_hASCIZ_scans\scan8_output	1client	AAA	nonbinder	MTDNQAAAIDLL	rank_015	0.85	B-C	0.971818182	B	A,3-10	DNQAAAID	30.069	9.324	14.331
1client\AAA_analysis\CF_hASCIZ_scans\scan8_output	1client	AAA	nonbinder	MTDNQAAAIDLL	rank_022	0.84	B-C	0.992	C	A,3-10	DNQAAAID	28.971	9.561	14.49
1client\AAA_analysis\CF_hASCIZ_scans\scan8_output	1client	AAA	nonbinder	MTDNQAAAIDLL	rank_018	0.84	B-C	0.980454545	B	A,3-10	DNQAAAID	28.962	9.486	14.342
1client\AAA_analysis\CF_hASCIZ_scans\scan8_output	1client	AAA	nonbinder	MTDNQAAAIDLL	rank_023	0.84	B-C	0.975	B	A,4-11	NQAAAIDL	28.2	11.157	14.372
1client\AAA_analysis\CF_hASCIZ_scans\scan8_output	1client	AAA	nonbinder	MTDNQAAAIDLL	rank_024	0.84	B-C	1.007272727	B	A,2-9	TDNQAAAI	25.284	10.47	14.768
1client\AAA_analysis\CF_hASCIZ_scans\scan8_output	1client	AAA	nonbinder	MTDNQAAAIDLL	rank_025	0.84	B-C	1.014090909	C	A,3-10	DNQAAAID	23.613	11.05	15.274
1client\AAA_analysis\CF_hASCIZ_scans\scan9_output	1client	AAA	nonbinder	SSNLPAAALDHR	rank_003	0.85	B-C	0.995833333	C	A,3-10	NLPAAALD	47.796	9.018	11.855
1client\AAA_analysis\CF_hASCIZ_scans\scan9_output	1client	AAA	nonbinder	SSNLPAAALDHR	rank_007	0.85	B-C	0.995	C	A,3-10	NLPAAALD	45.557	9.291	12.093
1client\AAA_analysis\CF_hASCIZ_scans\scan9_output	1client	AAA	nonbinder	SSNLPAAALDHR	rank_001	0.86	B-C	0.980384615	C	A,4-11	LPAAALDH	43.879	8.353	11.882
1client\AAA_analysis\CF_hASCIZ_scans\scan9_output	1client	AAA	nonbinder	SSNLPAAALDHR	rank_008	0.85	B-C	0.994090909	B	A,4-11	LPAAALDH	36.878	10.287	13.602
1client\AAA_analysis\CF_hASCIZ_scans\scan9_output	1client	AAA	nonbinder	SSNLPAAALDHR	rank_014	0.84	B-C	1.032272727	B	A,4-11	LPAAALDH	34.719	10.715	13.801
1client\AAA_analysis\CF_hASCIZ_scans\scan9_output	1client	AAA	nonbinder	SSNLPAAALDHR	rank_020	0.84	B-C	0.990416667	B	A,3-10	NLPAAALD	34.543	10.127	13.163
1client\AAA_analysis\CF_hASCIZ_scans\scan9_output	1client	AAA	nonbinder	SSNLPAAALDHR	rank_016	0.84	B-C	1.011363636	C	A,3-10	NLPAAALD	34.51	9.987	13.629
1client\AAA_analysis\CF_hASCIZ_scans\scan9_output	1client	AAA	nonbinder	SSNLPAAALDHR	rank_002	0.85	B-C	0.963636364	C	A,3-10	NLPAAALD	34.117	9.165	13.555
1client\AAA_analysis\CF_hASCIZ_scans\scan9_output	1client	AAA	nonbinder	SSNLPAAALDHR	rank_009	0.85	B-C	0.979090909	B	A,3-10	NLPAAALD	33.947	9.327	13.452
1client\AAA_analysis\CF_hASCIZ_scans\scan9_output	1client	AAA	nonbinder	SSNLPAAALDHR	rank_021	0.84	B-C	1.025909091	B	A,3-10	NLPAAALD	32.548	10.778	14.234
1client\AAA_analysis\CF_hASCIZ_scans\scan9_output	1client	AAA	nonbinder	SSNLPAAALDHR	rank_005	0.85	B-C	0.965	C	A,3-10	NLPAAALD	32.022	9.868	14.217
1client\AAA_analysis\CF_hASCIZ_scans\scan9_output	1client	AAA	nonbinder	SSNLPAAALDHR	rank_010	0.85	B-C	0.984545455	B	A,3-10	NLPAAALD	31.835	10.097	14.259
1client\AAA_analysis\CF_hASCIZ_scans\scan9_output	1client	AAA	nonbinder	SSNLPAAALDHR	rank_025	0.83	B-C	1.0415	C	A,3-10	NLPAAALD	31.529	10.957	14.488
1client\AAA_analysis\CF_hASCIZ_scans\scan9_output	1client	AAA	nonbinder	SSNLPAAALDHR	rank_004	0.85	B-C	0.973333333	C	A,3-10	NLPAAALD	30.915	9.065	13.312
1client\AAA_analysis\CF_hASCIZ_scans\scan9_output	1client	AAA	nonbinder	SSNLPAAALDHR	rank_023	0.84	B-C	1.014583333	B	A,3-10	NLPAAALD	30.352	11.241	14.652
1client\AAA_analysis\CF_hASCIZ_scans\scan9_output	1client	AAA	nonbinder	SSNLPAAALDHR	rank_011	0.85	B-C	0.962727273	C	A,3-10	NLPAAALD	30.235	9.658	14.477
1client\AAA_analysis\CF_hASCIZ_scans\scan9_output	1client	AAA	nonbinder	SSNLPAAALDHR	rank_012	0.85	B-C	0.97	C	A,3-10	NLPAAALD	29.604	9.83	14.547
1client\AAA_analysis\CF_hASCIZ_scans\scan9_output	1client	AAA	nonbinder	SSNLPAAALDHR	rank_017	0.84	B-C	0.9655	C	A,3-10	NLPAAALD	28.955	10.186	15.008
1client\AAA_analysis\CF_hASCIZ_scans\scan9_output	1client	AAA	nonbinder	SSNLPAAALDHR	rank_019	0.84	B-C	0.970909091	B	A,3-10	NLPAAALD	28.872	10.06	14.983
1client\AAA_analysis\CF_hASCIZ_scans\scan9_output	1client	AAA	nonbinder	SSNLPAAALDHR	rank_024	0.84	B-C	1.065454545	B	A,3-10	NLPAAALD	28.141	11.322	15.126
1client\AAA_analysis\CF_hASCIZ_scans\scan9_output	1client	AAA	nonbinder	SSNLPAAALDHR	rank_015	0.84	B-C	0.988333333	B	A,2-9	SNLPAAAL	28.013	10.575	14.755
1client\AAA_analysis\CF_hASCIZ_scans\scan9_output	1client	AAA	nonbinder	SSNLPAAALDHR	rank_013	0.84	B-C	0.971363636	B	A,2-9	SNLPAAAL	27.021	10.624	14.974
1client\AAA_analysis\CF_hASCIZ_scans\scan9_output	1client	AAA	nonbinder	SSNLPAAALDHR	rank_018	0.84	B-C	0.978636364	C	A,3-10	NLPAAALD	26.701	11.323	15.72
1client\AAA_analysis\CF_hASCIZ_scans\scan9_output	1client	AAA	nonbinder	SSNLPAAALDHR	rank_022	0.84	B-C	0.978181818	C	A,3-10	NLPAAALD	26.396	11.466	15.414
1client\AAA_analysis\CF_moretrunQTs\hQT1_output	1client	AAA	nonbinder	YMSSQKLDMEAAAEE	rank_001	0.86	B-C	0.995769231	B	A,7-14	LDMEAAAE	63.774	6.816	9.938
1client\AAA_analysis\CF_moretrunQTs\hQT1_output	1client	AAA	nonbinder	YMSSQKLDMEAAAEE	rank_005	0.84	B-C	0.97875	B	A,6-13	KLDMEAAA	52.949	9.148	11.205
1client\AAA_analysis\CF_moretrunQTs\hQT1_output	1client	AAA	nonbinder	YMSSQKLDMEAAAEE	rank_002	0.85	B-C	1.005	C	A,4-11	SQKLDMEA	46.895	9.025	12.525
1client\AAA_analysis\CF_moretrunQTs\hQT1_output	1client	AAA	nonbinder	YMSSQKLDMEAAAEE	rank_004	0.84	B-C	0.98	B	A,2-9	MSSQKLDM	46.406	9.225	12.822
1client\AAA_analysis\CF_moretrunQTs\hQT1_output	1client	AAA	nonbinder	YMSSQKLDMEAAAEE	rank_003	0.84	B-C	1.004166667	C	A,4-11	SQKLDMEA	45.316	9.763	12.725
1client\AAA_analysis\CF_moretrunQTs\hQT1_output	1client	AAA	nonbinder	YMSSQKLDMEAAAEE	rank_006	0.84	B-C	0.969583333	B	A,6-13	KLDMEAAA	44.09	8.771	12.237
1client\AAA_analysis\CF_moretrunQTs\hQT1_output	1client	AAA	nonbinder	YMSSQKLDMEAAAEE	rank_007	0.84	B-C	1	C	A,4-11	SQKLDMEA	43.516	9.747	13.345
1client\AAA_analysis\CF_moretrunQTs\hQT1_output	1client	AAA	nonbinder	YMSSQKLDMEAAAEE	rank_009	0.84	B-C	0.996923077	C	A,5-12	QKLDMEAA	43.031	9.945	13.43
1client\AAA_analysis\CF_moretrunQTs\hQT1_output	1client	AAA	nonbinder	YMSSQKLDMEAAAEE	rank_017	0.83	B-C	0.9775	C	A,6-13	KLDMEAAA	40.414	9.594	11.975
1client\AAA_analysis\CF_moretrunQTs\hQT1_output	1client	AAA	nonbinder	YMSSQKLDMEAAAEE	rank_015	0.83	B-C	1.0175	C	A,5-12	QKLDMEAA	39.145	10.303	13.962
1client\AAA_analysis\CF_moretrunQTs\hQT1_output	1client	AAA	nonbinder	YMSSQKLDMEAAAEE	rank_011	0.83	B-C	1.009166667	C	A,5-12	QKLDMEAA	38.214	10.463	14.242
1client\AAA_analysis\CF_moretrunQTs\hQT1_output	1client	AAA	nonbinder	YMSSQKLDMEAAAEE	rank_012	0.83	B-C	0.993181818	B	A,5-12	QKLDMEAA	36.819	9.509	13.87
1client\AAA_analysis\CF_moretrunQTs\hQT1_output	1client	AAA	nonbinder	YMSSQKLDMEAAAEE	rank_016	0.83	B-C	0.991666667	C	A,5-12	QKLDMEAA	35.304	11.165	14.619
1client\AAA_analysis\CF_moretrunQTs\hQT1_output	1client	AAA	nonbinder	YMSSQKLDMEAAAEE	rank_013	0.83	B-C	0.960384615	C	A,6-13	KLDMEAAA	35.066	9.462	12.453
1client\AAA_analysis\CF_moretrunQTs\hQT1_output	1client	AAA	nonbinder	YMSSQKLDMEAAAEE	rank_008	0.84	B-C	0.981538462	C	A,6-13	KLDMEAAA	30.81	8.726	13.285
1client\AAA_analysis\CF_moretrunQTs\hQT1_output	1client	AAA	nonbinder	YMSSQKLDMEAAAEE	rank_018	0.82	B-C	0.981666667	C	A,6-13	KLDMEAAA	30.242	10.756	13.404
1client\AAA_analysis\CF_moretrunQTs\hQT1_output	1client	AAA	nonbinder	YMSSQKLDMEAAAEE	rank_010	0.83	B-C	0.962916667	C	A,5-12	QKLDMEAA	28.946	10.174	13.97
1client\AAA_analysis\CF_moretrunQTs\hQT1_output	1client	AAA	nonbinder	YMSSQKLDMEAAAEE	rank_019	0.82	B-C	1.05	B	A,5-12	QKLDMEAA	28.718	10.745	13.955
1client\AAA_analysis\CF_moretrunQTs\hQT1_output	1client	AAA	nonbinder	YMSSQKLDMEAAAEE	rank_020	0.81	B-C	1.062272727	B	A,6-13	KLDMEAAA	28.264	11.71	14.33
1client\AAA_analysis\CF_moretrunQTs\hQT1_output	1client	AAA	nonbinder	YMSSQKLDMEAAAEE	rank_025	0.81	B-C	1.120909091	B	A,4-11	SQKLDMEA	26.871	12.438	14.436
1client\AAA_analysis\CF_moretrunQTs\hQT1_output	1client	AAA	nonbinder	YMSSQKLDMEAAAEE	rank_023	0.81	B-C	1.0455	C	A,5-12	QKLDMEAA	26.81	11.553	14.352
1client\AAA_analysis\CF_moretrunQTs\hQT1_output	1client	AAA	nonbinder	YMSSQKLDMEAAAEE	rank_014	0.83	B-C	0.971538462	C	A,6-13	KLDMEAAA	26.145	10.694	14.074
1client\AAA_analysis\CF_moretrunQTs\hQT1_output	1client	AAA	nonbinder	YMSSQKLDMEAAAEE	rank_021	0.81	B-C	1.011666667	C	A,4-11	SQKLDMEA	25.288	12.515	15.875
1client\AAA_analysis\CF_moretrunQTs\hQT1_output	1client	AAA	nonbinder	YMSSQKLDMEAAAEE	rank_022	0.81	B-C	0.991	C	A,4-11	SQKLDMEA	24.939	12.442	14.898
1client\AAA_analysis\CF_moretrunQTs\hQT1_output	1client	AAA	nonbinder	YMSSQKLDMEAAAEE	rank_024	0.81	B-C	1.084545455	B	A,4-11	SQKLDMEA	24.524	12.479	14.661
1client\AAA_analysis\CF_moretrunQTs\hQT5_output	1client	AAA	nonbinder	EELGLSHIQAAAHW	rank_001	0.9	B-C	0.951666667	B	A,4-11	GLSHIQAA	86.149	2.938	4.349
1client\AAA_analysis\CF_moretrunQTs\hQT5_output	1client	AAA	nonbinder	EELGLSHIQAAAHW	rank_002	0.9	B-C	0.966363636	C	A,4-11	GLSHIQAA	84.43	3.266	4.617
1client\AAA_analysis\CF_moretrunQTs\hQT5_output	1client	AAA	nonbinder	EELGLSHIQAAAHW	rank_003	0.89	B-C	0.990833333	C	A,4-11	GLSHIQAA	81.054	4.12	5.388
1client\AAA_analysis\CF_moretrunQTs\hQT5_output	1client	AAA	nonbinder	EELGLSHIQAAAHW	rank_004	0.88	B-C	0.983636364	C	A,5-12	LSHIQAAA	72.781	5.88	8.853
1client\AAA_analysis\CF_moretrunQTs\hQT5_output	1client	AAA	nonbinder	EELGLSHIQAAAHW	rank_005	0.86	B-C	0.984545455	B	A,4-11	GLSHIQAA	56.992	7.365	10.312
1client\AAA_analysis\CF_moretrunQTs\hQT5_output	1client	AAA	nonbinder	EELGLSHIQAAAHW	rank_006	0.85	B-C	1.002727273	C	A,4-11	GLSHIQAA	50.938	8.543	11.546
1client\AAA_analysis\CF_moretrunQTs\hQT5_output	1client	AAA	nonbinder	EELGLSHIQAAAHW	rank_008	0.84	B-C	0.992727273	B	A,4-11	GLSHIQAA	44.864	9.401	12.794
1client\AAA_analysis\CF_moretrunQTs\hQT5_output	1client	AAA	nonbinder	EELGLSHIQAAAHW	rank_009	0.84	B-C	1.058333333	B	A,3-10	LGLSHIQA	43.78	9.973	13.516
1client\AAA_analysis\CF_moretrunQTs\hQT5_output	1client	AAA	nonbinder	EELGLSHIQAAAHW	rank_013	0.83	B-C	1.105	C	A,3-10	LGLSHIQA	39.205	10.97	14.269
1client\AAA_analysis\CF_moretrunQTs\hQT5_output	1client	AAA	nonbinder	EELGLSHIQAAAHW	rank_007	0.84	B-C	1.015454545	C	A,4-11	GLSHIQAA	38.153	10.127	12.424
1client\AAA_analysis\CF_moretrunQTs\hQT5_output	1client	AAA	nonbinder	EELGLSHIQAAAHW	rank_016	0.83	B-C	1.072307692	C	A,4-11	GLSHIQAA	35.129	11.048	15.318
1client\AAA_analysis\CF_moretrunQTs\hQT5_output	1client	AAA	nonbinder	EELGLSHIQAAAHW	rank_014	0.83	B-C	1.023846154	B	A,3-10	LGLSHIQA	33.671	11.176	15.63
1client\AAA_analysis\CF_moretrunQTs\hQT5_output	1client	AAA	nonbinder	EELGLSHIQAAAHW	rank_018	0.82	B-C	1.02375	C	A,3-10	LGLSHIQA	32.129	11.29	15.79
1client\AAA_analysis\CF_moretrunQTs\hQT5_output	1client	AAA	nonbinder	EELGLSHIQAAAHW	rank_010	0.83	B-C	0.965416667	B	A,4-11	GLSHIQAA	31.516	10.436	13.711
1client\AAA_analysis\CF_moretrunQTs\hQT5_output	1client	AAA	nonbinder	EELGLSHIQAAAHW	rank_011	0.83	B-C	0.96	C	A,5-12	LSHIQAAA	31.42	11.384	14.018
1client\AAA_analysis\CF_moretrunQTs\hQT5_output	1client	AAA	nonbinder	EELGLSHIQAAAHW	rank_012	0.83	B-C	0.986666667	B	A,4-11	GLSHIQAA	28.324	11.398	14.897
1client\AAA_analysis\CF_moretrunQTs\hQT5_output	1client	AAA	nonbinder	EELGLSHIQAAAHW	rank_015	0.83	B-C	1.006	C	A,3-10	LGLSHIQA	28.249	11.389	16.293
1client\AAA_analysis\CF_moretrunQTs\hQT5_output	1client	AAA	nonbinder	EELGLSHIQAAAHW	rank_017	0.83	B-C	1.021666667	B	A,3-10	LGLSHIQA	28.099	11.327	15.949
1client\AAA_analysis\CF_moretrunQTs\hQT5_output	1client	AAA	nonbinder	EELGLSHIQAAAHW	rank_023	0.82	B-C	1.05625	B	A,4-11	GLSHIQAA	27.991	11.439	15.842
1client\AAA_analysis\CF_moretrunQTs\hQT5_output	1client	AAA	nonbinder	EELGLSHIQAAAHW	rank_024	0.82	B-C	0.99625	B	A,3-10	LGLSHIQA	27.331	11.628	16.05
1client\AAA_analysis\CF_moretrunQTs\hQT5_output	1client	AAA	nonbinder	EELGLSHIQAAAHW	rank_021	0.82	B-C	1.015769231	C	A,4-11	GLSHIQAA	27.124	11.786	15.711
1client\AAA_analysis\CF_moretrunQTs\hQT5_output	1client	AAA	nonbinder	EELGLSHIQAAAHW	rank_019	0.82	B-C	0.99	C	A,3-10	LGLSHIQA	26.538	11.874	16.377
1client\AAA_analysis\CF_moretrunQTs\hQT5_output	1client	AAA	nonbinder	EELGLSHIQAAAHW	rank_020	0.82	B-C	0.988181818	C	A,3-10	LGLSHIQA	26.272	11.699	16.129
1client\AAA_analysis\CF_moretrunQTs\hQT5_output	1client	AAA	nonbinder	EELGLSHIQAAAHW	rank_022	0.82	B-C	0.9735	B	A,3-10	LGLSHIQA	26.205	12.029	16.384
1client\AAA_analysis\CF_moretrunQTs\hQT5_output	1client	AAA	nonbinder	EELGLSHIQAAAHW	rank_025	0.82	B-C	1.031	B	A,3-10	LGLSHIQA	25.346	11.83	16.784
1client\AAA_analysis\CF_moretrunQTs\hQT6_output	1client	AAA	nonbinder	WPDGLYNTQHAAACD	rank_004	0.83	B-C	1.009230769	B	A,6-13	YNTQHAAA	52.331	9.109	11.917
1client\AAA_analysis\CF_moretrunQTs\hQT6_output	1client	AAA	nonbinder	WPDGLYNTQHAAACD	rank_001	0.84	B-C	1.001153846	C	A,6-13	YNTQHAAA	52.136	9.088	11.844
1client\AAA_analysis\CF_moretrunQTs\hQT6_output	1client	AAA	nonbinder	WPDGLYNTQHAAACD	rank_006	0.83	B-C	1.014615385	C	A,6-13	YNTQHAAA	46.612	9.673	12.62
1client\AAA_analysis\CF_moretrunQTs\hQT6_output	1client	AAA	nonbinder	WPDGLYNTQHAAACD	rank_003	0.83	B-C	1.0075	B	A,5-12	LYNTQHAA	42.791	9.209	11.757
1client\AAA_analysis\CF_moretrunQTs\hQT6_output	1client	AAA	nonbinder	WPDGLYNTQHAAACD	rank_007	0.83	B-C	1.017083333	B	A,6-13	YNTQHAAA	40.871	9.216	12.699
1client\AAA_analysis\CF_moretrunQTs\hQT6_output	1client	AAA	nonbinder	WPDGLYNTQHAAACD	rank_019	0.82	B-C	1.03375	B	A,6-13	YNTQHAAA	34.018	9.943	12.375
1client\AAA_analysis\CF_moretrunQTs\hQT6_output	1client	AAA	nonbinder	WPDGLYNTQHAAACD	rank_023	0.82	B-C	1.031363636	C	A,6-13	YNTQHAAA	32.856	10.062	12.425
1client\AAA_analysis\CF_moretrunQTs\hQT6_output	1client	AAA	nonbinder	WPDGLYNTQHAAACD	rank_002	0.84	B-C	0.968461538	C	A,5-12	LYNTQHAA	32.661	9.467	13.243
1client\AAA_analysis\CF_moretrunQTs\hQT6_output	1client	AAA	nonbinder	WPDGLYNTQHAAACD	rank_005	0.83	B-C	0.97	B	A,5-12	LYNTQHAA	32.432	9.921	13.51
1client\AAA_analysis\CF_moretrunQTs\hQT6_output	1client	AAA	nonbinder	WPDGLYNTQHAAACD	rank_014	0.82	B-C	0.998846154	B	A,4-11	GLYNTQHA	32.096	10.689	14.558
1client\AAA_analysis\CF_moretrunQTs\hQT6_output	1client	AAA	nonbinder	WPDGLYNTQHAAACD	rank_015	0.82	B-C	0.984615385	C	A,5-12	LYNTQHAA	31.724	10.281	13.629
1client\AAA_analysis\CF_moretrunQTs\hQT6_output	1client	AAA	nonbinder	WPDGLYNTQHAAACD	rank_017	0.82	B-C	0.987727273	C	A,4-11	GLYNTQHA	29.986	10.393	14.655
1client\AAA_analysis\CF_moretrunQTs\hQT6_output	1client	AAA	nonbinder	WPDGLYNTQHAAACD	rank_008	0.83	B-C	0.96875	B	A,5-12	LYNTQHAA	29.885	10.855	13.992
1client\AAA_analysis\CF_moretrunQTs\hQT6_output	1client	AAA	nonbinder	WPDGLYNTQHAAACD	rank_021	0.82	B-C	0.983636364	C	A,4-11	GLYNTQHA	29.59	10.526	14.858
1client\AAA_analysis\CF_moretrunQTs\hQT6_output	1client	AAA	nonbinder	WPDGLYNTQHAAACD	rank_022	0.82	B-C	1.012692308	B	A,5-12	LYNTQHAA	29.117	10.719	13.552
1client\AAA_analysis\CF_moretrunQTs\hQT6_output	1client	AAA	nonbinder	WPDGLYNTQHAAACD	rank_025	0.82	B-C	1.016363636	C	A,5-12	LYNTQHAA	28.863	10.785	13.832
1client\AAA_analysis\CF_moretrunQTs\hQT6_output	1client	AAA	nonbinder	WPDGLYNTQHAAACD	rank_018	0.82	B-C	0.986666667	B	A,4-11	GLYNTQHA	28.74	10.498	15.908
1client\AAA_analysis\CF_moretrunQTs\hQT6_output	1client	AAA	nonbinder	WPDGLYNTQHAAACD	rank_013	0.82	B-C	0.997083333	B	A,4-11	GLYNTQHA	28.703	10.945	14.487
1client\AAA_analysis\CF_moretrunQTs\hQT6_output	1client	AAA	nonbinder	WPDGLYNTQHAAACD	rank_011	0.83	B-C	0.981538462	B	A,4-11	GLYNTQHA	28.3	10.404	14.488
1client\AAA_analysis\CF_moretrunQTs\hQT6_output	1client	AAA	nonbinder	WPDGLYNTQHAAACD	rank_009	0.83	B-C	0.964230769	C	A,6-13	YNTQHAAA	27.699	10.808	14.098
1client\AAA_analysis\CF_moretrunQTs\hQT6_output	1client	AAA	nonbinder	WPDGLYNTQHAAACD	rank_012	0.82	B-C	1.013	C	A,4-11	GLYNTQHA	27.654	10.34	13.988
1client\AAA_analysis\CF_moretrunQTs\hQT6_output	1client	AAA	nonbinder	WPDGLYNTQHAAACD	rank_020	0.82	B-C	0.991923077	B	A,5-12	LYNTQHAA	26.965	10.695	14.78
1client\AAA_analysis\CF_moretrunQTs\hQT6_output	1client	AAA	nonbinder	WPDGLYNTQHAAACD	rank_024	0.82	B-C	0.990909091	C	A,5-12	LYNTQHAA	25.921	11.388	15.944
1client\AAA_analysis\CF_moretrunQTs\hQT6_output	1client	AAA	nonbinder	WPDGLYNTQHAAACD	rank_010	0.83	B-C	0.968333333	C	A,7-14	NTQHAAAC	25.643	10.689	14.163
1client\AAA_analysis\CF_moretrunQTs\hQT6_output	1client	AAA	nonbinder	WPDGLYNTQHAAACD	rank_016	0.82	B-C	0.993846154	C	A,6-13	YNTQHAAA	25.184	11.573	14.713
1client\AAA_analysis\CF_moretrunQTs\hQT7_output	1client	AAA	nonbinder	EPDNFQSTCAAARW	rank_001	0.86	B-C	1.01375	C	A,6-13	QSTCAAAR	56.824	7.93	10.178
1client\AAA_analysis\CF_moretrunQTs\hQT7_output	1client	AAA	nonbinder	EPDNFQSTCAAARW	rank_010	0.84	B-C	1.015833333	B	A,6-13	QSTCAAAR	47.214	9.14	11.385
1client\AAA_analysis\CF_moretrunQTs\hQT7_output	1client	AAA	nonbinder	EPDNFQSTCAAARW	rank_007	0.84	B-C	0.968181818	C	A,5-12	FQSTCAAA	38.525	9.39	12.398
1client\AAA_analysis\CF_moretrunQTs\hQT7_output	1client	AAA	nonbinder	EPDNFQSTCAAARW	rank_006	0.84	B-C	0.985769231	C	A,4-11	NFQSTCAA	38.434	8.809	12.788
1client\AAA_analysis\CF_moretrunQTs\hQT7_output	1client	AAA	nonbinder	EPDNFQSTCAAARW	rank_009	0.84	B-C	0.977727273	B	A,3-10	DNFQSTCA	37.739	9.114	12.327
1client\AAA_analysis\CF_moretrunQTs\hQT7_output	1client	AAA	nonbinder	EPDNFQSTCAAARW	rank_005	0.84	B-C	1.004583333	C	A,3-10	DNFQSTCA	37.53	8.56	13.07
1client\AAA_analysis\CF_moretrunQTs\hQT7_output	1client	AAA	nonbinder	EPDNFQSTCAAARW	rank_016	0.83	B-C	1.004090909	B	A,4-11	NFQSTCAA	36.665	8.871	13.252
1client\AAA_analysis\CF_moretrunQTs\hQT7_output	1client	AAA	nonbinder	EPDNFQSTCAAARW	rank_011	0.84	B-C	0.975	B	A,3-10	DNFQSTCA	36.124	9.134	12.576
1client\AAA_analysis\CF_moretrunQTs\hQT7_output	1client	AAA	nonbinder	EPDNFQSTCAAARW	rank_015	0.83	B-C	1.007272727	B	A,3-10	DNFQSTCA	35.311	8.766	12.659
1client\AAA_analysis\CF_moretrunQTs\hQT7_output	1client	AAA	nonbinder	EPDNFQSTCAAARW	rank_023	0.83	B-C	0.994090909	C	A,4-11	NFQSTCAA	35.232	9.922	14.548
1client\AAA_analysis\CF_moretrunQTs\hQT7_output	1client	AAA	nonbinder	EPDNFQSTCAAARW	rank_013	0.83	B-C	0.991923077	C	A,5-12	FQSTCAAA	32.757	9.704	13.721
1client\AAA_analysis\CF_moretrunQTs\hQT7_output	1client	AAA	nonbinder	EPDNFQSTCAAARW	rank_002	0.84	B-C	0.948181818	B	A,4-11	NFQSTCAA	32.347	8.7	13.286
1client\AAA_analysis\CF_moretrunQTs\hQT7_output	1client	AAA	nonbinder	EPDNFQSTCAAARW	rank_004	0.84	B-C	0.950909091	C	A,4-11	NFQSTCAA	32.199	9.183	13.572
1client\AAA_analysis\CF_moretrunQTs\hQT7_output	1client	AAA	nonbinder	EPDNFQSTCAAARW	rank_012	0.84	B-C	0.979090909	C	A,4-11	NFQSTCAA	31.699	9.311	13.49
1client\AAA_analysis\CF_moretrunQTs\hQT7_output	1client	AAA	nonbinder	EPDNFQSTCAAARW	rank_003	0.84	B-C	0.941363636	C	A,4-11	NFQSTCAA	31.07	9.057	13.474
1client\AAA_analysis\CF_moretrunQTs\hQT7_output	1client	AAA	nonbinder	EPDNFQSTCAAARW	rank_020	0.83	B-C	0.984090909	B	A,4-11	NFQSTCAA	30.297	10.247	13.872
1client\AAA_analysis\CF_moretrunQTs\hQT7_output	1client	AAA	nonbinder	EPDNFQSTCAAARW	rank_017	0.83	B-C	0.992272727	C	A,4-11	NFQSTCAA	29.614	10.002	13.395
1client\AAA_analysis\CF_moretrunQTs\hQT7_output	1client	AAA	nonbinder	EPDNFQSTCAAARW	rank_014	0.83	B-C	0.98625	C	A,4-11	NFQSTCAA	29.436	9.968	13.786
1client\AAA_analysis\CF_moretrunQTs\hQT7_output	1client	AAA	nonbinder	EPDNFQSTCAAARW	rank_022	0.83	B-C	0.992	B	A,3-10	DNFQSTCA	29.394	10.025	14.298
1client\AAA_analysis\CF_moretrunQTs\hQT7_output	1client	AAA	nonbinder	EPDNFQSTCAAARW	rank_008	0.84	B-C	0.966363636	B	A,4-11	NFQSTCAA	29.016	9.543	13.9
1client\AAA_analysis\CF_moretrunQTs\hQT7_output	1client	AAA	nonbinder	EPDNFQSTCAAARW	rank_025	0.83	B-C	0.976363636	C	A,5-12	FQSTCAAA	28.271	10.399	15.178
1client\AAA_analysis\CF_moretrunQTs\hQT7_output	1client	AAA	nonbinder	EPDNFQSTCAAARW	rank_021	0.83	B-C	0.996818182	C	A,4-11	NFQSTCAA	28.215	9.995	13.839
1client\AAA_analysis\CF_moretrunQTs\hQT7_output	1client	AAA	nonbinder	EPDNFQSTCAAARW	rank_024	0.83	B-C	0.991363636	B	A,3-10	DNFQSTCA	27.381	11.174	14.44
1client\AAA_analysis\CF_moretrunQTs\hQT7_output	1client	AAA	nonbinder	EPDNFQSTCAAARW	rank_019	0.83	B-C	0.971818182	C	A,3-10	DNFQSTCA	27.049	10.169	14.725
1client\AAA_analysis\CF_moretrunQTs\hQT7_output	1client	AAA	nonbinder	EPDNFQSTCAAARW	rank_018	0.83	B-C	0.986818182	B	A,4-11	NFQSTCAA	27.037	10.539	14.963
1client\AAA_analysis\CF_QTMruns\QT2Mtrun+1LC8_output	1client	AAA	nonbinder	LRDIEAAAPDTR	rank_001	0.89	B-C	0.993076923	C	A,5-12	EAAAPDTR	83.961	3.57	5.491
1client\AAA_analysis\CF_QTMruns\QT2Mtrun+1LC8_output	1client	AAA	nonbinder	LRDIEAAAPDTR	rank_004	0.85	B-C	1.020357143	C	A,2-9	RDIEAAAP	50.084	8.794	10.378
1client\AAA_analysis\CF_QTMruns\QT2Mtrun+1LC8_output	1client	AAA	nonbinder	LRDIEAAAPDTR	rank_002	0.86	B-C	0.980833333	C	A,3-10	DIEAAAPD	44.684	7.342	11.025
1client\AAA_analysis\CF_QTMruns\QT2Mtrun+1LC8_output	1client	AAA	nonbinder	LRDIEAAAPDTR	rank_003	0.86	B-C	0.9725	B	A,3-10	DIEAAAPD	42.531	7.519	11.3
1client\AAA_analysis\CF_QTMruns\QT2Mtrun+1LC8_output	1client	AAA	nonbinder	LRDIEAAAPDTR	rank_008	0.85	B-C	0.971363636	C	A,2-9	RDIEAAAP	42.399	8.602	11.49
1client\AAA_analysis\CF_QTMruns\QT2Mtrun+1LC8_output	1client	AAA	nonbinder	LRDIEAAAPDTR	rank_005	0.85	B-C	0.966666667	C	A,3-10	DIEAAAPD	42.196	8.276	11.393
1client\AAA_analysis\CF_QTMruns\QT2Mtrun+1LC8_output	1client	AAA	nonbinder	LRDIEAAAPDTR	rank_011	0.85	B-C	0.986153846	B	A,2-9	RDIEAAAP	38.544	9.426	12.231
1client\AAA_analysis\CF_QTMruns\QT2Mtrun+1LC8_output	1client	AAA	nonbinder	LRDIEAAAPDTR	rank_006	0.85	B-C	0.969166667	C	A,2-9	RDIEAAAP	38.061	9.662	12.562
1client\AAA_analysis\CF_QTMruns\QT2Mtrun+1LC8_output	1client	AAA	nonbinder	LRDIEAAAPDTR	rank_007	0.85	B-C	0.966363636	B	A,2-9	RDIEAAAP	36.071	9.945	13.083
1client\AAA_analysis\CF_QTMruns\QT2Mtrun+1LC8_output	1client	AAA	nonbinder	LRDIEAAAPDTR	rank_012	0.84	B-C	0.972692308	B	A,2-9	RDIEAAAP	34.695	10.35	13.258
1client\AAA_analysis\CF_QTMruns\QT2Mtrun+1LC8_output	1client	AAA	nonbinder	LRDIEAAAPDTR	rank_021	0.84	B-C	0.980416667	B	A,2-9	RDIEAAAP	34.581	10.386	13.251
1client\AAA_analysis\CF_QTMruns\QT2Mtrun+1LC8_output	1client	AAA	nonbinder	LRDIEAAAPDTR	rank_015	0.84	B-C	0.998076923	C	A,3-10	DIEAAAPD	33.657	10.472	13.214
1client\AAA_analysis\CF_QTMruns\QT2Mtrun+1LC8_output	1client	AAA	nonbinder	LRDIEAAAPDTR	rank_009	0.85	B-C	0.964090909	C	A,3-10	DIEAAAPD	32.638	9.58	13.193
1client\AAA_analysis\CF_QTMruns\QT2Mtrun+1LC8_output	1client	AAA	nonbinder	LRDIEAAAPDTR	rank_019	0.84	B-C	0.974090909	C	A,2-9	RDIEAAAP	29.797	10.667	14.125
1client\AAA_analysis\CF_QTMruns\QT2Mtrun+1LC8_output	1client	AAA	nonbinder	LRDIEAAAPDTR	rank_010	0.85	B-C	1.029166667	B	A,3-10	DIEAAAPD	29.575	10.878	13.757
1client\AAA_analysis\CF_QTMruns\QT2Mtrun+1LC8_output	1client	AAA	nonbinder	LRDIEAAAPDTR	rank_016	0.84	B-C	0.97	B	A,2-9	RDIEAAAP	29.431	10.739	14.187
1client\AAA_analysis\CF_QTMruns\QT2Mtrun+1LC8_output	1client	AAA	nonbinder	LRDIEAAAPDTR	rank_020	0.84	B-C	0.959	C	A,2-9	RDIEAAAP	29.389	11.016	14.374
1client\AAA_analysis\CF_QTMruns\QT2Mtrun+1LC8_output	1client	AAA	nonbinder	LRDIEAAAPDTR	rank_024	0.84	B-C	0.973636364	C	A,2-9	RDIEAAAP	29.103	10.847	14.318
1client\AAA_analysis\CF_QTMruns\QT2Mtrun+1LC8_output	1client	AAA	nonbinder	LRDIEAAAPDTR	rank_014	0.84	B-C	0.961818182	B	A,2-9	RDIEAAAP	28.406	10.72	14.209
1client\AAA_analysis\CF_QTMruns\QT2Mtrun+1LC8_output	1client	AAA	nonbinder	LRDIEAAAPDTR	rank_023	0.84	B-C	0.983333333	C	A,2-9	RDIEAAAP	27.478	11.334	14.618
1client\AAA_analysis\CF_QTMruns\QT2Mtrun+1LC8_output	1client	AAA	nonbinder	LRDIEAAAPDTR	rank_018	0.84	B-C	1.022	B	A,2-9	RDIEAAAP	27.355	12.04	14.413
1client\AAA_analysis\CF_QTMruns\QT2Mtrun+1LC8_output	1client	AAA	nonbinder	LRDIEAAAPDTR	rank_017	0.84	B-C	0.979166667	B	A,1-8	LRDIEAAA	27.05	10.713	14.322
1client\AAA_analysis\CF_QTMruns\QT2Mtrun+1LC8_output	1client	AAA	nonbinder	LRDIEAAAPDTR	rank_013	0.84	B-C	0.964	B	A,2-9	RDIEAAAP	27.024	10.645	14.157
1client\AAA_analysis\CF_QTMruns\QT2Mtrun+1LC8_output	1client	AAA	nonbinder	LRDIEAAAPDTR	rank_022	0.84	B-C	0.96	B	A,1-8	LRDIEAAA	25.336	11.382	14.675
1client\AAA_analysis\CF_QTMruns\QT2Mtrun+1LC8_output	1client	AAA	nonbinder	LRDIEAAAPDTR	rank_025	0.84	B-C	0.959	B	A,2-9	RDIEAAAP	25.315	11.477	14.885
1client\AAA_analysis\CF_QTMruns\QT3Mtrun+1LC8_output	1client	AAA	nonbinder	RGDIGAAADDFP	rank_002	0.87	B-C	0.979	B	A,2-9	GDIGAAAD	64.704	6.925	8.387
1client\AAA_analysis\CF_QTMruns\QT3Mtrun+1LC8_output	1client	AAA	nonbinder	RGDIGAAADDFP	rank_004	0.87	B-C	1.004583333	C	A,2-9	GDIGAAAD	60.785	6.836	9.462
1client\AAA_analysis\CF_QTMruns\QT3Mtrun+1LC8_output	1client	AAA	nonbinder	RGDIGAAADDFP	rank_008	0.86	B-C	1.076818182	C	A,3-10	DIGAAADD	56.849	7.234	10.16
1client\AAA_analysis\CF_QTMruns\QT3Mtrun+1LC8_output	1client	AAA	nonbinder	RGDIGAAADDFP	rank_001	0.87	B-C	1	C	A,2-9	GDIGAAAD	56.212	7.569	10.288
1client\AAA_analysis\CF_QTMruns\QT3Mtrun+1LC8_output	1client	AAA	nonbinder	RGDIGAAADDFP	rank_003	0.87	B-C	0.962	B	A,2-9	GDIGAAAD	52.953	8.546	10.79
1client\AAA_analysis\CF_QTMruns\QT3Mtrun+1LC8_output	1client	AAA	nonbinder	RGDIGAAADDFP	rank_007	0.86	B-C	1.005909091	C	A,3-10	DIGAAADD	51.112	8.128	10.89
1client\AAA_analysis\CF_QTMruns\QT3Mtrun+1LC8_output	1client	AAA	nonbinder	RGDIGAAADDFP	rank_009	0.86	B-C	0.963181818	C	A,2-9	GDIGAAAD	50.614	8.392	11.694
1client\AAA_analysis\CF_QTMruns\QT3Mtrun+1LC8_output	1client	AAA	nonbinder	RGDIGAAADDFP	rank_016	0.85	B-C	0.984545455	C	A,2-9	GDIGAAAD	50.268	8.831	11.371
1client\AAA_analysis\CF_QTMruns\QT3Mtrun+1LC8_output	1client	AAA	nonbinder	RGDIGAAADDFP	rank_010	0.86	B-C	1.02	C	A,3-10	DIGAAADD	50.04	8.575	11.104
1client\AAA_analysis\CF_QTMruns\QT3Mtrun+1LC8_output	1client	AAA	nonbinder	RGDIGAAADDFP	rank_020	0.85	B-C	0.991818182	B	A,2-9	GDIGAAAD	50.022	9.385	11.71
1client\AAA_analysis\CF_QTMruns\QT3Mtrun+1LC8_output	1client	AAA	nonbinder	RGDIGAAADDFP	rank_024	0.85	B-C	0.9955	C	A,2-9	GDIGAAAD	47.721	9.941	11.971
1client\AAA_analysis\CF_QTMruns\QT3Mtrun+1LC8_output	1client	AAA	nonbinder	RGDIGAAADDFP	rank_011	0.86	B-C	0.959	B	A,3-10	DIGAAADD	45.32	9.057	12.887
1client\AAA_analysis\CF_QTMruns\QT3Mtrun+1LC8_output	1client	AAA	nonbinder	RGDIGAAADDFP	rank_012	0.86	B-C	1.004090909	B	A,3-10	DIGAAADD	44.645	8.665	11.712
1client\AAA_analysis\CF_QTMruns\QT3Mtrun+1LC8_output	1client	AAA	nonbinder	RGDIGAAADDFP	rank_005	0.87	B-C	0.976363636	C	A,2-9	GDIGAAAD	43.148	8.042	10.769
1client\AAA_analysis\CF_QTMruns\QT3Mtrun+1LC8_output	1client	AAA	nonbinder	RGDIGAAADDFP	rank_019	0.85	B-C	0.975909091	C	A,3-10	DIGAAADD	40.904	9.436	13.425
1client\AAA_analysis\CF_QTMruns\QT3Mtrun+1LC8_output	1client	AAA	nonbinder	RGDIGAAADDFP	rank_014	0.86	B-C	0.956	C	A,3-10	DIGAAADD	40.602	9.032	13.172
1client\AAA_analysis\CF_QTMruns\QT3Mtrun+1LC8_output	1client	AAA	nonbinder	RGDIGAAADDFP	rank_017	0.85	B-C	0.9575	B	A,3-10	DIGAAADD	40.594	9.491	13.412
1client\AAA_analysis\CF_QTMruns\QT3Mtrun+1LC8_output	1client	AAA	nonbinder	RGDIGAAADDFP	rank_021	0.85	B-C	1.042272727	B	A,4-11	IGAAADDF	40.39	8.693	12.33
1client\AAA_analysis\CF_QTMruns\QT3Mtrun+1LC8_output	1client	AAA	nonbinder	RGDIGAAADDFP	rank_006	0.86	B-C	0.997272727	B	A,2-9	GDIGAAAD	40.281	8.895	11.585
1client\AAA_analysis\CF_QTMruns\QT3Mtrun+1LC8_output	1client	AAA	nonbinder	RGDIGAAADDFP	rank_018	0.85	B-C	0.9605	B	A,3-10	DIGAAADD	40.236	9.085	13.358
1client\AAA_analysis\CF_QTMruns\QT3Mtrun+1LC8_output	1client	AAA	nonbinder	RGDIGAAADDFP	rank_015	0.85	B-C	1.0125	C	A,3-10	DIGAAADD	39.219	9.65	12.805
1client\AAA_analysis\CF_QTMruns\QT3Mtrun+1LC8_output	1client	AAA	nonbinder	RGDIGAAADDFP	rank_022	0.85	B-C	0.963181818	C	A,3-10	DIGAAADD	38.381	8.605	12.856
1client\AAA_analysis\CF_QTMruns\QT3Mtrun+1LC8_output	1client	AAA	nonbinder	RGDIGAAADDFP	rank_023	0.85	B-C	0.9545	C	A,3-10	DIGAAADD	35.867	9.924	13.679
1client\AAA_analysis\CF_QTMruns\QT3Mtrun+1LC8_output	1client	AAA	nonbinder	RGDIGAAADDFP	rank_025	0.85	B-C	0.962727273	C	A,3-10	DIGAAADD	32.984	9.911	13.382
1client\AAA_analysis\CF_QTMruns\QT3Mtrun+1LC8_output	1client	AAA	nonbinder	RGDIGAAADDFP	rank_013	0.86	B-C	1.003636364	C	A,2-9	GDIGAAAD	32.234	9.999	13.209
1client\AAA_analysis\CF_QTMruns\QT4Mtrun+1LC8_output	1client	AAA	nonbinder	SAHMYAAACDDL	rank_011	0.85	B-C	1.018181818	C	A,3-10	HMYAAACD	43.787	8.733	11.656
1client\AAA_analysis\CF_QTMruns\QT4Mtrun+1LC8_output	1client	AAA	nonbinder	SAHMYAAACDDL	rank_003	0.86	B-C	1.010909091	C	A,4-11	MYAAACDD	43.661	8.425	12.26
1client\AAA_analysis\CF_QTMruns\QT4Mtrun+1LC8_output	1client	AAA	nonbinder	SAHMYAAACDDL	rank_007	0.85	B-C	1.036818182	C	A,3-10	HMYAAACD	43.375	8.73	11.718
1client\AAA_analysis\CF_QTMruns\QT4Mtrun+1LC8_output	1client	AAA	nonbinder	SAHMYAAACDDL	rank_009	0.85	B-C	1.037727273	B	A,4-11	MYAAACDD	41.861	8.311	12.205
1client\AAA_analysis\CF_QTMruns\QT4Mtrun+1LC8_output	1client	AAA	nonbinder	SAHMYAAACDDL	rank_001	0.86	B-C	0.979166667	B	A,3-10	HMYAAACD	39.171	8.113	11.423
1client\AAA_analysis\CF_QTMruns\QT4Mtrun+1LC8_output	1client	AAA	nonbinder	SAHMYAAACDDL	rank_008	0.85	B-C	1.007272727	C	A,3-10	HMYAAACD	39.117	8.911	12.37
1client\AAA_analysis\CF_QTMruns\QT4Mtrun+1LC8_output	1client	AAA	nonbinder	SAHMYAAACDDL	rank_002	0.86	B-C	1.008181818	C	A,3-10	HMYAAACD	37.419	8.477	11.71
1client\AAA_analysis\CF_QTMruns\QT4Mtrun+1LC8_output	1client	AAA	nonbinder	SAHMYAAACDDL	rank_021	0.84	B-C	1.004090909	B	A,3-10	HMYAAACD	37.359	10.282	12.984
1client\AAA_analysis\CF_QTMruns\QT4Mtrun+1LC8_output	1client	AAA	nonbinder	SAHMYAAACDDL	rank_010	0.85	B-C	1.023333333	B	A,3-10	HMYAAACD	36.316	8.984	12.068
1client\AAA_analysis\CF_QTMruns\QT4Mtrun+1LC8_output	1client	AAA	nonbinder	SAHMYAAACDDL	rank_012	0.85	B-C	0.996818182	C	A,3-10	HMYAAACD	35.561	9.286	12.592
1client\AAA_analysis\CF_QTMruns\QT4Mtrun+1LC8_output	1client	AAA	nonbinder	SAHMYAAACDDL	rank_005	0.85	B-C	1.02	B	A,3-10	HMYAAACD	35.311	7.856	12.466
1client\AAA_analysis\CF_QTMruns\QT4Mtrun+1LC8_output	1client	AAA	nonbinder	SAHMYAAACDDL	rank_014	0.84	B-C	1.006363636	B	A,3-10	HMYAAACD	34.944	9.432	12.603
1client\AAA_analysis\CF_QTMruns\QT4Mtrun+1LC8_output	1client	AAA	nonbinder	SAHMYAAACDDL	rank_004	0.85	B-C	0.980416667	C	A,3-10	HMYAAACD	34.89	8.807	11.969
1client\AAA_analysis\CF_QTMruns\QT4Mtrun+1LC8_output	1client	AAA	nonbinder	SAHMYAAACDDL	rank_013	0.84	B-C	0.990454545	C	A,3-10	HMYAAACD	34.479	9.757	13.443
1client\AAA_analysis\CF_QTMruns\QT4Mtrun+1LC8_output	1client	AAA	nonbinder	SAHMYAAACDDL	rank_024	0.84	B-C	1.009090909	B	A,3-10	HMYAAACD	34.474	10.64	13.41
1client\AAA_analysis\CF_QTMruns\QT4Mtrun+1LC8_output	1client	AAA	nonbinder	SAHMYAAACDDL	rank_019	0.84	B-C	0.985	B	A,3-10	HMYAAACD	33.531	10.419	13.938
1client\AAA_analysis\CF_QTMruns\QT4Mtrun+1LC8_output	1client	AAA	nonbinder	SAHMYAAACDDL	rank_018	0.84	B-C	0.993181818	B	A,3-10	HMYAAACD	33.491	9.949	13.438
1client\AAA_analysis\CF_QTMruns\QT4Mtrun+1LC8_output	1client	AAA	nonbinder	SAHMYAAACDDL	rank_006	0.85	B-C	1.000909091	C	A,3-10	HMYAAACD	31.526	9.121	13.128
1client\AAA_analysis\CF_QTMruns\QT4Mtrun+1LC8_output	1client	AAA	nonbinder	SAHMYAAACDDL	rank_023	0.84	B-C	0.998	B	A,3-10	HMYAAACD	30.99	10.039	13.794
1client\AAA_analysis\CF_QTMruns\QT4Mtrun+1LC8_output	1client	AAA	nonbinder	SAHMYAAACDDL	rank_017	0.84	B-C	0.98375	C	A,3-10	HMYAAACD	30.946	10.591	14.066
1client\AAA_analysis\CF_QTMruns\QT4Mtrun+1LC8_output	1client	AAA	nonbinder	SAHMYAAACDDL	rank_015	0.84	B-C	0.983333333	B	A,3-10	HMYAAACD	30.811	10.559	14.116
1client\AAA_analysis\CF_QTMruns\QT4Mtrun+1LC8_output	1client	AAA	nonbinder	SAHMYAAACDDL	rank_016	0.84	B-C	0.965	B	A,3-10	HMYAAACD	30.37	10.685	13.885
1client\AAA_analysis\CF_QTMruns\QT4Mtrun+1LC8_output	1client	AAA	nonbinder	SAHMYAAACDDL	rank_022	0.84	B-C	1.0015	B	A,3-10	HMYAAACD	29.809	10.199	14.149
1client\AAA_analysis\CF_QTMruns\QT4Mtrun+1LC8_output	1client	AAA	nonbinder	SAHMYAAACDDL	rank_025	0.84	B-C	1.0035	C	A,3-10	HMYAAACD	28.874	11.165	14.525
1client\AAA_analysis\CF_QTMruns\QT4Mtrun+1LC8_output	1client	AAA	nonbinder	SAHMYAAACDDL	rank_020	0.84	B-C	0.9735	B	A,3-10	HMYAAACD	26.839	11.237	14.287
1client\AAA_analysis\Colabfold_QT2truncated+1LC8\QT2truncated+1LC8_output	1client	AAA	nonbinder	LRDIEAAAPD	rank_011	0.86	B-C	1.008636364	B	A,2-9	RDIEAAAP	41.485	8.524	11.387
1client\AAA_analysis\Colabfold_QT2truncated+1LC8\QT2truncated+1LC8_output	1client	AAA	nonbinder	LRDIEAAAPD	rank_003	0.87	B-C	0.967	B	A,2-9	RDIEAAAP	41.259	9.068	12.354
1client\AAA_analysis\Colabfold_QT2truncated+1LC8\QT2truncated+1LC8_output	1client	AAA	nonbinder	LRDIEAAAPD	rank_007	0.86	B-C	1.004545455	B	A,2-9	RDIEAAAP	40.575	8.768	11.482
1client\AAA_analysis\Colabfold_QT2truncated+1LC8\QT2truncated+1LC8_output	1client	AAA	nonbinder	LRDIEAAAPD	rank_024	0.85	B-C	1.005	B	A,1-8	LRDIEAAA	40.142	10.363	12.479
1client\AAA_analysis\Colabfold_QT2truncated+1LC8\QT2truncated+1LC8_output	1client	AAA	nonbinder	LRDIEAAAPD	rank_001	0.87	B-C	0.988333333	C	A,2-9	RDIEAAAP	39.986	8.468	11.866
1client\AAA_analysis\Colabfold_QT2truncated+1LC8\QT2truncated+1LC8_output	1client	AAA	nonbinder	LRDIEAAAPD	rank_015	0.86	B-C	0.970416667	B	A,1-8	LRDIEAAA	37.678	9.917	12.585
1client\AAA_analysis\Colabfold_QT2truncated+1LC8\QT2truncated+1LC8_output	1client	AAA	nonbinder	LRDIEAAAPD	rank_021	0.85	B-C	0.971153846	B	A,1-8	LRDIEAAA	37.587	10.32	12.586
1client\AAA_analysis\Colabfold_QT2truncated+1LC8\QT2truncated+1LC8_output	1client	AAA	nonbinder	LRDIEAAAPD	rank_010	0.86	B-C	1.002727273	B	A,2-9	RDIEAAAP	37.432	8.511	11.521
1client\AAA_analysis\Colabfold_QT2truncated+1LC8\QT2truncated+1LC8_output	1client	AAA	nonbinder	LRDIEAAAPD	rank_009	0.86	B-C	0.987727273	C	A,2-9	RDIEAAAP	36.438	8.446	11.649
1client\AAA_analysis\Colabfold_QT2truncated+1LC8\QT2truncated+1LC8_output	1client	AAA	nonbinder	LRDIEAAAPD	rank_022	0.85	B-C	0.971923077	B	A,1-8	LRDIEAAA	36.436	11.016	12.974
1client\AAA_analysis\Colabfold_QT2truncated+1LC8\QT2truncated+1LC8_output	1client	AAA	nonbinder	LRDIEAAAPD	rank_023	0.85	B-C	0.981666667	B	A,1-8	LRDIEAAA	35.38	10.85	13.127
1client\AAA_analysis\Colabfold_QT2truncated+1LC8\QT2truncated+1LC8_output	1client	AAA	nonbinder	LRDIEAAAPD	rank_008	0.86	B-C	0.9655	B	A,2-9	RDIEAAAP	35.199	10.168	13.196
1client\AAA_analysis\Colabfold_QT2truncated+1LC8\QT2truncated+1LC8_output	1client	AAA	nonbinder	LRDIEAAAPD	rank_005	0.87	B-C	1.025909091	B	A,2-9	RDIEAAAP	34.981	8.267	12.577
1client\AAA_analysis\Colabfold_QT2truncated+1LC8\QT2truncated+1LC8_output	1client	AAA	nonbinder	LRDIEAAAPD	rank_025	0.85	B-C	1.02	C	A,2-9	RDIEAAAP	34.575	10.502	12.491
1client\AAA_analysis\Colabfold_QT2truncated+1LC8\QT2truncated+1LC8_output	1client	AAA	nonbinder	LRDIEAAAPD	rank_017	0.86	B-C	0.9635	B	A,2-9	RDIEAAAP	34.066	10.174	13.334
1client\AAA_analysis\Colabfold_QT2truncated+1LC8\QT2truncated+1LC8_output	1client	AAA	nonbinder	LRDIEAAAPD	rank_012	0.86	B-C	0.954	B	A,2-9	RDIEAAAP	33.842	9.773	13.233
1client\AAA_analysis\Colabfold_QT2truncated+1LC8\QT2truncated+1LC8_output	1client	AAA	nonbinder	LRDIEAAAPD	rank_014	0.86	B-C	0.9555	B	A,2-9	RDIEAAAP	33.519	9.897	13.308
1client\AAA_analysis\Colabfold_QT2truncated+1LC8\QT2truncated+1LC8_output	1client	AAA	nonbinder	LRDIEAAAPD	rank_020	0.86	B-C	0.9705	B	A,2-9	RDIEAAAP	32.11	10.316	13.642
1client\AAA_analysis\Colabfold_QT2truncated+1LC8\QT2truncated+1LC8_output	1client	AAA	nonbinder	LRDIEAAAPD	rank_013	0.86	B-C	0.9545	B	A,1-8	LRDIEAAA	32.049	10.026	13.418
1client\AAA_analysis\Colabfold_QT2truncated+1LC8\QT2truncated+1LC8_output	1client	AAA	nonbinder	LRDIEAAAPD	rank_018	0.86	B-C	0.971363636	B	A,1-8	LRDIEAAA	30.96	10.733	13.754
1client\AAA_analysis\Colabfold_QT2truncated+1LC8\QT2truncated+1LC8_output	1client	AAA	nonbinder	LRDIEAAAPD	rank_019	0.86	B-C	0.955	B	A,1-8	LRDIEAAA	29.278	10.06	13.667
1client\AAA_analysis\Colabfold_QT2truncated+1LC8\QT2truncated+1LC8_output	1client	AAA	nonbinder	LRDIEAAAPD	rank_016	0.86	B-C	0.9565	B	A,1-8	LRDIEAAA	28.274	9.935	13.553
1client\AAA_analysis\newQT2trun\QT2Mtrun+1LC8_output	1client	AAA	nonbinder	LAPLLRDIEAAAPDTRGDIG	rank_020	0.79	B-C	0.996923077	C	A,5-12	LRDIEAAA	38.785	11.582	13.278
1client\AAA_analysis\newQT2trun\QT2Mtrun+1LC8_output	1client	AAA	nonbinder	LAPLLRDIEAAAPDTRGDIG	rank_025	0.79	B-C	1.005	C	A,5-12	LRDIEAAA	38.72	11.339	13.219
1client\AAA_analysis\newQT2trun\QT2Mtrun+1LC8_output	1client	AAA	nonbinder	LAPLLRDIEAAAPDTRGDIG	rank_011	0.79	B-C	0.980454545	C	A,4-11	LLRDIEAA	36.673	10.96	13.607
1client\AAA_analysis\newQT2trun\QT2Mtrun+1LC8_output	1client	AAA	nonbinder	LAPLLRDIEAAAPDTRGDIG	rank_008	0.79	B-C	0.983461538	B	A,4-11	LLRDIEAA	34.732	11.154	14.076
1client\AAA_analysis\newQT2trun\QT2Mtrun+1LC8_output	1client	AAA	nonbinder	LAPLLRDIEAAAPDTRGDIG	rank_014	0.79	B-C	0.969090909	C	A,4-11	LLRDIEAA	34.606	11.063	13.996
1client\AAA_analysis\newQT2trun\QT2Mtrun+1LC8_output	1client	AAA	nonbinder	LAPLLRDIEAAAPDTRGDIG	rank_012	0.79	B-C	0.968636364	B	A,5-12	LRDIEAAA	34.325	11.236	13.701
1client\AAA_analysis\newQT2trun\QT2Mtrun+1LC8_output	1client	AAA	nonbinder	LAPLLRDIEAAAPDTRGDIG	rank_019	0.79	B-C	0.977307692	C	A,5-12	LRDIEAAA	34.252	10.766	13.647
1client\AAA_analysis\newQT2trun\QT2Mtrun+1LC8_output	1client	AAA	nonbinder	LAPLLRDIEAAAPDTRGDIG	rank_024	0.79	B-C	1.003461538	B	A,5-12	LRDIEAAA	34.191	11.387	13.673
1client\AAA_analysis\newQT2trun\QT2Mtrun+1LC8_output	1client	AAA	nonbinder	LAPLLRDIEAAAPDTRGDIG	rank_009	0.79	B-C	0.983636364	C	A,5-12	LRDIEAAA	33.751	11.437	13.84
1client\AAA_analysis\newQT2trun\QT2Mtrun+1LC8_output	1client	AAA	nonbinder	LAPLLRDIEAAAPDTRGDIG	rank_001	0.8	B-C	0.959166667	B	A,5-12	LRDIEAAA	33.336	11.95	13.525
1client\AAA_analysis\newQT2trun\QT2Mtrun+1LC8_output	1client	AAA	nonbinder	LAPLLRDIEAAAPDTRGDIG	rank_005	0.8	B-C	0.959545455	C	A,6-13	RDIEAAAP	33.264	12.444	14.619
1client\AAA_analysis\newQT2trun\QT2Mtrun+1LC8_output	1client	AAA	nonbinder	LAPLLRDIEAAAPDTRGDIG	rank_007	0.79	B-C	0.9675	B	A,5-12	LRDIEAAA	33.218	10.911	13.641
1client\AAA_analysis\newQT2trun\QT2Mtrun+1LC8_output	1client	AAA	nonbinder	LAPLLRDIEAAAPDTRGDIG	rank_023	0.79	B-C	0.976923077	B	A,5-12	LRDIEAAA	32.299	11.76	14.078
1client\AAA_analysis\newQT2trun\QT2Mtrun+1LC8_output	1client	AAA	nonbinder	LAPLLRDIEAAAPDTRGDIG	rank_010	0.79	B-C	0.97	C	A,4-11	LLRDIEAA	31.169	10.654	14.079
1client\AAA_analysis\newQT2trun\QT2Mtrun+1LC8_output	1client	AAA	nonbinder	LAPLLRDIEAAAPDTRGDIG	rank_018	0.79	B-C	0.973846154	B	A,5-12	LRDIEAAA	30.789	11.79	14.561
1client\AAA_analysis\newQT2trun\QT2Mtrun+1LC8_output	1client	AAA	nonbinder	LAPLLRDIEAAAPDTRGDIG	rank_021	0.79	B-C	0.969230769	C	A,5-12	LRDIEAAA	29.645	11.51	14.654
1client\AAA_analysis\newQT2trun\QT2Mtrun+1LC8_output	1client	AAA	nonbinder	LAPLLRDIEAAAPDTRGDIG	rank_022	0.79	B-C	0.983461538	C	A,5-12	LRDIEAAA	29.446	11.325	14.611
1client\AAA_analysis\newQT2trun\QT2Mtrun+1LC8_output	1client	AAA	nonbinder	LAPLLRDIEAAAPDTRGDIG	rank_013	0.8	B-C	0.958333333	B	A,6-13	RDIEAAAP	29.365	11.908	14.5
1client\AAA_analysis\newQT2trun\QT2Mtrun+1LC8_output	1client	AAA	nonbinder	LAPLLRDIEAAAPDTRGDIG	rank_015	0.79	B-C	0.965384615	C	A,8-15	IEAAAPDT	28.994	12.566	15.575
1client\AAA_analysis\newQT2trun\QT2Mtrun+1LC8_output	1client	AAA	nonbinder	LAPLLRDIEAAAPDTRGDIG	rank_017	0.8	B-C	0.968636364	C	A,5-12	LRDIEAAA	28.196	11.582	14.164
1client\AAA_analysis\newQT2trun\QT2Mtrun+1LC8_output	1client	AAA	nonbinder	LAPLLRDIEAAAPDTRGDIG	rank_004	0.8	B-C	0.965769231	B	A,5-12	LRDIEAAA	28.19	13.573	16.436
1client\AAA_analysis\newQT2trun\QT2Mtrun+1LC8_output	1client	AAA	nonbinder	LAPLLRDIEAAAPDTRGDIG	rank_016	0.8	B-C	0.975769231	B	A,6-13	RDIEAAAP	27.607	12.279	14.901
1client\AAA_analysis\newQT2trun\QT2Mtrun+1LC8_output	1client	AAA	nonbinder	LAPLLRDIEAAAPDTRGDIG	rank_006	0.8	B-C	0.949230769	B	A,6-13	RDIEAAAP	26.489	13.924	16.132
1client\AAA_analysis\newQT2trun\QT2Mtrun+1LC8_output	1client	AAA	nonbinder	LAPLLRDIEAAAPDTRGDIG	rank_002	0.8	B-C	0.946153846	B	A,5-12	LRDIEAAA	25.028	13.239	15.742
1client\AAA_analysis\newQT2trun\QT2Mtrun+1LC8_output	1client	AAA	nonbinder	LAPLLRDIEAAAPDTRGDIG	rank_003	0.8	B-C	0.951923077	B	A,5-12	LRDIEAAA	23.963	13.205	16.12
1client\AAA_analysis\newthreshold\CF_hASCIZ_scans\scan10_output	1client	AAA	nonbinder	ASNIQAAAEESE	rank_001	0.89	B-C	0.974583333	B	A,3-10	NIQAAAEE	74.109	4.373	6.505
1client\AAA_analysis\newthreshold\CF_hASCIZ_scans\scan10_output	1client	AAA	nonbinder	ASNIQAAAEESE	rank_002	0.88	B-C	0.988333333	C	A,3-10	NIQAAAEE	62.521	5.918	8.198
1client\AAA_analysis\newthreshold\CF_hASCIZ_scans\scan10_output	1client	AAA	nonbinder	ASNIQAAAEESE	rank_004	0.87	B-C	0.990357143	B	A,3-10	NIQAAAEE	55.919	7.105	9.288
1client\AAA_analysis\newthreshold\CF_hASCIZ_scans\scan10_output	1client	AAA	nonbinder	ASNIQAAAEESE	rank_003	0.88	B-C	0.989166667	C	A,3-10	NIQAAAEE	53.985	7.515	9.438
1client\AAA_analysis\newthreshold\CF_hASCIZ_scans\scan10_output	1client	AAA	nonbinder	ASNIQAAAEESE	rank_005	0.86	B-C	0.965833333	B	A,2-9	SNIQAAAE	40.698	7.536	10.966
1client\AAA_analysis\newthreshold\CF_hASCIZ_scans\scan10_output	1client	AAA	nonbinder	ASNIQAAAEESE	rank_019	0.84	B-C	0.993636364	C	A,3-10	NIQAAAEE	37.617	10.245	12.731
1client\AAA_analysis\newthreshold\CF_hASCIZ_scans\scan10_output	1client	AAA	nonbinder	ASNIQAAAEESE	rank_024	0.84	B-C	0.983461538	B	A,3-10	NIQAAAEE	35.896	11.313	13.46
1client\AAA_analysis\newthreshold\CF_hASCIZ_scans\scan10_output	1client	AAA	nonbinder	ASNIQAAAEESE	rank_011	0.85	B-C	0.9705	C	A,3-10	NIQAAAEE	35.784	9.213	12.595
1client\AAA_analysis\newthreshold\CF_hASCIZ_scans\scan10_output	1client	AAA	nonbinder	ASNIQAAAEESE	rank_007	0.85	B-C	0.976363636	B	A,2-9	SNIQAAAE	35.06	8.314	11.983
1client\AAA_analysis\newthreshold\CF_hASCIZ_scans\scan10_output	1client	AAA	nonbinder	ASNIQAAAEESE	rank_017	0.84	B-C	0.979615385	B	A,4-11	IQAAAEES	33.495	10.441	12.865
1client\AAA_analysis\newthreshold\CF_hASCIZ_scans\scan10_output	1client	AAA	nonbinder	ASNIQAAAEESE	rank_021	0.84	B-C	0.965	B	A,2-9	SNIQAAAE	31.594	10.758	13.419
1client\AAA_analysis\newthreshold\CF_hASCIZ_scans\scan10_output	1client	AAA	nonbinder	ASNIQAAAEESE	rank_010	0.85	B-C	0.975909091	B	A,2-9	SNIQAAAE	31.07	10.359	13.198
1client\AAA_analysis\newthreshold\CF_hASCIZ_scans\scan10_output	1client	AAA	nonbinder	ASNIQAAAEESE	rank_006	0.85	B-C	0.95	C	A,2-9	SNIQAAAE	30.259	9.61	13.378
1client\AAA_analysis\newthreshold\CF_hASCIZ_scans\scan10_output	1client	AAA	nonbinder	ASNIQAAAEESE	rank_013	0.85	B-C	0.964090909	B	A,2-9	SNIQAAAE	30.25	9.153	13.388
1client\AAA_analysis\newthreshold\CF_hASCIZ_scans\scan10_output	1client	AAA	nonbinder	ASNIQAAAEESE	rank_014	0.85	B-C	0.966363636	C	A,2-9	SNIQAAAE	29.841	9.791	13.192
1client\AAA_analysis\newthreshold\CF_hASCIZ_scans\scan10_output	1client	AAA	nonbinder	ASNIQAAAEESE	rank_016	0.84	B-C	0.958181818	C	A,2-9	SNIQAAAE	29.581	10.099	13.788
1client\AAA_analysis\newthreshold\CF_hASCIZ_scans\scan10_output	1client	AAA	nonbinder	ASNIQAAAEESE	rank_008	0.85	B-C	0.962727273	B	A,4-11	IQAAAEES	29.185	10.112	13.573
1client\AAA_analysis\newthreshold\CF_hASCIZ_scans\scan10_output	1client	AAA	nonbinder	ASNIQAAAEESE	rank_018	0.84	B-C	0.976818182	C	A,2-9	SNIQAAAE	28.883	10.184	13.307
1client\AAA_analysis\newthreshold\CF_hASCIZ_scans\scan10_output	1client	AAA	nonbinder	ASNIQAAAEESE	rank_015	0.84	B-C	0.9655	C	A,2-9	SNIQAAAE	28.491	9.716	13.668
1client\AAA_analysis\newthreshold\CF_hASCIZ_scans\scan10_output	1client	AAA	nonbinder	ASNIQAAAEESE	rank_009	0.85	B-C	0.975909091	C	A,3-10	NIQAAAEE	28.316	10.619	13.721
1client\AAA_analysis\newthreshold\CF_hASCIZ_scans\scan10_output	1client	AAA	nonbinder	ASNIQAAAEESE	rank_023	0.84	B-C	0.9525	C	A,2-9	SNIQAAAE	27.893	10.567	14.047
1client\AAA_analysis\newthreshold\CF_hASCIZ_scans\scan10_output	1client	AAA	nonbinder	ASNIQAAAEESE	rank_020	0.84	B-C	0.964545455	C	A,2-9	SNIQAAAE	27.89	10.768	14.18
1client\AAA_analysis\newthreshold\CF_hASCIZ_scans\scan10_output	1client	AAA	nonbinder	ASNIQAAAEESE	rank_022	0.84	B-C	0.949	C	A,2-9	SNIQAAAE	27.304	10.408	14.288
1client\AAA_analysis\newthreshold\CF_hASCIZ_scans\scan10_output	1client	AAA	nonbinder	ASNIQAAAEESE	rank_025	0.84	B-C	0.9535	C	A,2-9	SNIQAAAE	26.153	11.589	14.796
1client\AAA_analysis\newthreshold\CF_hASCIZ_scans\scan11_output	1client	AAA	nonbinder	ESELSAAATEPV	rank_001	0.9	B-C	0.964615385	B	A,4-11	LSAAATEP	82.649	3.419	5.931
1client\AAA_analysis\newthreshold\CF_hASCIZ_scans\scan11_output	1client	AAA	nonbinder	ESELSAAATEPV	rank_002	0.9	B-C	0.946153846	B	A,4-11	LSAAATEP	80.009	3.923	6.531
1client\AAA_analysis\newthreshold\CF_hASCIZ_scans\scan11_output	1client	AAA	nonbinder	ESELSAAATEPV	rank_003	0.88	B-C	0.99	B	A,4-11	LSAAATEP	68.04	6.783	8.901
1client\AAA_analysis\newthreshold\CF_hASCIZ_scans\scan11_output	1client	AAA	nonbinder	ESELSAAATEPV	rank_004	0.88	B-C	0.985909091	B	A,4-11	LSAAATEP	64.121	6.115	8.796
1client\AAA_analysis\newthreshold\CF_hASCIZ_scans\scan11_output	1client	AAA	nonbinder	ESELSAAATEPV	rank_005	0.87	B-C	1.035384615	B	A,4-11	LSAAATEP	54.458	7.443	10.207
1client\AAA_analysis\newthreshold\CF_hASCIZ_scans\scan11_output	1client	AAA	nonbinder	ESELSAAATEPV	rank_008	0.86	B-C	0.961153846	B	A,4-11	LSAAATEP	51.22	7.731	10.775
1client\AAA_analysis\newthreshold\CF_hASCIZ_scans\scan11_output	1client	AAA	nonbinder	ESELSAAATEPV	rank_009	0.86	B-C	0.979090909	B	A,4-11	LSAAATEP	50.943	8.277	10.806
1client\AAA_analysis\newthreshold\CF_hASCIZ_scans\scan11_output	1client	AAA	nonbinder	ESELSAAATEPV	rank_007	0.86	B-C	0.9525	B	A,3-10	ELSAAATE	49.898	9.566	11.523
1client\AAA_analysis\newthreshold\CF_hASCIZ_scans\scan11_output	1client	AAA	nonbinder	ESELSAAATEPV	rank_006	0.86	B-C	1.012307692	C	A,3-10	ELSAAATE	46.63	8.398	11.636
1client\AAA_analysis\newthreshold\CF_hASCIZ_scans\scan11_output	1client	AAA	nonbinder	ESELSAAATEPV	rank_010	0.86	B-C	0.965454545	C	A,4-11	LSAAATEP	45.963	8.783	11.511
1client\AAA_analysis\newthreshold\CF_hASCIZ_scans\scan11_output	1client	AAA	nonbinder	ESELSAAATEPV	rank_012	0.85	B-C	0.973636364	B	A,4-11	LSAAATEP	43.87	8.924	11.695
1client\AAA_analysis\newthreshold\CF_hASCIZ_scans\scan11_output	1client	AAA	nonbinder	ESELSAAATEPV	rank_014	0.85	B-C	0.978181818	B	A,4-11	LSAAATEP	43.373	9.305	11.721
1client\AAA_analysis\newthreshold\CF_hASCIZ_scans\scan11_output	1client	AAA	nonbinder	ESELSAAATEPV	rank_013	0.85	B-C	1.010769231	B	A,3-10	ELSAAATE	40.143	8.389	12.439
1client\AAA_analysis\newthreshold\CF_hASCIZ_scans\scan11_output	1client	AAA	nonbinder	ESELSAAATEPV	rank_016	0.85	B-C	0.964166667	C	A,4-11	LSAAATEP	39.726	9.271	12.639
1client\AAA_analysis\newthreshold\CF_hASCIZ_scans\scan11_output	1client	AAA	nonbinder	ESELSAAATEPV	rank_015	0.85	B-C	0.964166667	B	A,4-11	LSAAATEP	38.647	9.458	12.647
1client\AAA_analysis\newthreshold\CF_hASCIZ_scans\scan11_output	1client	AAA	nonbinder	ESELSAAATEPV	rank_019	0.85	B-C	0.990714286	B	A,4-11	LSAAATEP	36.323	9.11	12.621
1client\AAA_analysis\newthreshold\CF_hASCIZ_scans\scan11_output	1client	AAA	nonbinder	ESELSAAATEPV	rank_017	0.85	B-C	0.985	B	A,3-10	ELSAAATE	35.341	9.133	12.436
1client\AAA_analysis\newthreshold\CF_hASCIZ_scans\scan11_output	1client	AAA	nonbinder	ESELSAAATEPV	rank_021	0.85	B-C	0.972142857	C	A,4-11	LSAAATEP	33.306	8.996	12.713
1client\AAA_analysis\newthreshold\CF_hASCIZ_scans\scan11_output	1client	AAA	nonbinder	ESELSAAATEPV	rank_025	0.84	B-C	0.988076923	B	A,3-10	ELSAAATE	32.696	11.03	13.999
1client\AAA_analysis\newthreshold\CF_hASCIZ_scans\scan11_output	1client	AAA	nonbinder	ESELSAAATEPV	rank_011	0.85	B-C	0.967916667	C	A,3-10	ELSAAATE	32.431	9.739	13.8
1client\AAA_analysis\newthreshold\CF_hASCIZ_scans\scan11_output	1client	AAA	nonbinder	ESELSAAATEPV	rank_024	0.84	B-C	0.977083333	B	A,4-11	LSAAATEP	32.156	10.413	13.352
1client\AAA_analysis\newthreshold\CF_hASCIZ_scans\scan11_output	1client	AAA	nonbinder	ESELSAAATEPV	rank_023	0.84	B-C	0.976818182	B	A,3-10	ELSAAATE	30.576	9.562	13.945
1client\AAA_analysis\newthreshold\CF_hASCIZ_scans\scan11_output	1client	AAA	nonbinder	ESELSAAATEPV	rank_020	0.85	B-C	0.977916667	B	A,3-10	ELSAAATE	30.067	9.815	14.077
1client\AAA_analysis\newthreshold\CF_hASCIZ_scans\scan11_output	1client	AAA	nonbinder	ESELSAAATEPV	rank_022	0.85	B-C	0.9495	C	A,4-11	LSAAATEP	29.096	9.24	13.545
1client\AAA_analysis\newthreshold\CF_hASCIZ_scans\scan12_output	1client	AAA	nonbinder	SLDIEAAADFLL	rank_001	0.88	B-C	1.0275	C	A,3-10	DIEAAADF	64.109	6.426	8.277
1client\AAA_analysis\newthreshold\CF_hASCIZ_scans\scan12_output	1client	AAA	nonbinder	SLDIEAAADFLL	rank_003	0.85	B-C	1.042083333	B	A,3-10	DIEAAADF	43.712	9.68	11.231
1client\AAA_analysis\newthreshold\CF_hASCIZ_scans\scan12_output	1client	AAA	nonbinder	SLDIEAAADFLL	rank_004	0.85	B-C	1.043076923	B	A,3-10	DIEAAADF	42.408	8.79	11.102
1client\AAA_analysis\newthreshold\CF_hASCIZ_scans\scan12_output	1client	AAA	nonbinder	SLDIEAAADFLL	rank_008	0.84	B-C	1.013846154	B	A,4-11	IEAAADFL	38.67	10.068	12.721
1client\AAA_analysis\newthreshold\CF_hASCIZ_scans\scan12_output	1client	AAA	nonbinder	SLDIEAAADFLL	rank_009	0.84	B-C	1.014230769	B	A,3-10	DIEAAADF	37.564	9.346	12.721
1client\AAA_analysis\newthreshold\CF_hASCIZ_scans\scan12_output	1client	AAA	nonbinder	SLDIEAAADFLL	rank_007	0.85	B-C	1.0375	C	A,3-10	DIEAAADF	36.704	10.399	12.667
1client\AAA_analysis\newthreshold\CF_hASCIZ_scans\scan12_output	1client	AAA	nonbinder	SLDIEAAADFLL	rank_002	0.85	B-C	1.034166667	C	A,3-10	DIEAAADF	34.73	10.362	12.358
1client\AAA_analysis\newthreshold\CF_hASCIZ_scans\scan12_output	1client	AAA	nonbinder	SLDIEAAADFLL	rank_020	0.84	B-C	1.035416667	C	A,3-10	DIEAAADF	34.17	10.872	13.972
1client\AAA_analysis\newthreshold\CF_hASCIZ_scans\scan12_output	1client	AAA	nonbinder	SLDIEAAADFLL	rank_015	0.84	B-C	1.017692308	B	A,3-10	DIEAAADF	33.454	10.544	13.393
1client\AAA_analysis\newthreshold\CF_hASCIZ_scans\scan12_output	1client	AAA	nonbinder	SLDIEAAADFLL	rank_010	0.84	B-C	0.9975	C	A,3-10	DIEAAADF	32.781	10.233	13.95
1client\AAA_analysis\newthreshold\CF_hASCIZ_scans\scan12_output	1client	AAA	nonbinder	SLDIEAAADFLL	rank_006	0.85	B-C	0.971818182	B	A,3-10	DIEAAADF	32.613	9.635	13.429
1client\AAA_analysis\newthreshold\CF_hASCIZ_scans\scan12_output	1client	AAA	nonbinder	SLDIEAAADFLL	rank_019	0.84	B-C	1.042916667	C	A,3-10	DIEAAADF	32.5	10.83	14.315
1client\AAA_analysis\newthreshold\CF_hASCIZ_scans\scan12_output	1client	AAA	nonbinder	SLDIEAAADFLL	rank_024	0.84	B-C	1.017727273	C	A,3-10	DIEAAADF	32.206	10.419	13.451
1client\AAA_analysis\newthreshold\CF_hASCIZ_scans\scan12_output	1client	AAA	nonbinder	SLDIEAAADFLL	rank_014	0.84	B-C	1.008181818	B	A,3-10	DIEAAADF	31.276	9.914	13.542
1client\AAA_analysis\newthreshold\CF_hASCIZ_scans\scan12_output	1client	AAA	nonbinder	SLDIEAAADFLL	rank_013	0.84	B-C	0.995909091	B	A,3-10	DIEAAADF	30.561	9.144	13.099
1client\AAA_analysis\newthreshold\CF_hASCIZ_scans\scan12_output	1client	AAA	nonbinder	SLDIEAAADFLL	rank_016	0.84	B-C	1.062	C	A,3-10	DIEAAADF	30.481	11.425	13.442
1client\AAA_analysis\newthreshold\CF_hASCIZ_scans\scan12_output	1client	AAA	nonbinder	SLDIEAAADFLL	rank_022	0.84	B-C	1.025909091	C	A,3-10	DIEAAADF	30.077	10.385	14.454
1client\AAA_analysis\newthreshold\CF_hASCIZ_scans\scan12_output	1client	AAA	nonbinder	SLDIEAAADFLL	rank_023	0.84	B-C	0.993181818	C	A,3-10	DIEAAADF	28.679	10.363	14.149
1client\AAA_analysis\newthreshold\CF_hASCIZ_scans\scan12_output	1client	AAA	nonbinder	SLDIEAAADFLL	rank_017	0.84	B-C	0.971818182	C	A,3-10	DIEAAADF	28.12	11.114	14.846
1client\AAA_analysis\newthreshold\CF_hASCIZ_scans\scan12_output	1client	AAA	nonbinder	SLDIEAAADFLL	rank_025	0.83	B-C	1.025909091	B	A,2-9	LDIEAAAD	28.036	10.709	14.632
1client\AAA_analysis\newthreshold\CF_hASCIZ_scans\scan12_output	1client	AAA	nonbinder	SLDIEAAADFLL	rank_021	0.84	B-C	0.995416667	B	A,3-10	DIEAAADF	27.352	11.458	15.257
1client\AAA_analysis\newthreshold\CF_hASCIZ_scans\scan12_output	1client	AAA	nonbinder	SLDIEAAADFLL	rank_018	0.84	B-C	0.983181818	C	A,3-10	DIEAAADF	27.115	10.981	14.886
1client\AAA_analysis\newthreshold\CF_hASCIZ_scans\scan12_output	1client	AAA	nonbinder	SLDIEAAADFLL	rank_011	0.84	B-C	1.014	B	A,3-10	DIEAAADF	26.665	12.007	14.516
1client\AAA_analysis\newthreshold\CF_hASCIZ_scans\scan12_output	1client	AAA	nonbinder	SLDIEAAADFLL	rank_005	0.85	B-C	0.961363636	C	A,4-11	IEAAADFL	26.436	9.809	13.301
1client\AAA_analysis\newthreshold\CF_hASCIZ_scans\scan12_output	1client	AAA	nonbinder	SLDIEAAADFLL	rank_012	0.84	B-C	1.008	C	A,3-10	DIEAAADF	26.079	12.185	14.579
1client\AAA_analysis\newthreshold\CF_hASCIZ_scans\scan13_output	1client	AAA	nonbinder	MFDTQAAADLNF	rank_001	0.88	B-C	1.027692308	B	A,2-9	FDTQAAAD	71.479	5.998	7.963
1client\AAA_analysis\newthreshold\CF_hASCIZ_scans\scan13_output	1client	AAA	nonbinder	MFDTQAAADLNF	rank_003	0.86	B-C	0.9845	B	A,2-9	FDTQAAAD	46.699	9.195	12.226
1client\AAA_analysis\newthreshold\CF_hASCIZ_scans\scan13_output	1client	AAA	nonbinder	MFDTQAAADLNF	rank_002	0.86	B-C	0.99375	B	A,2-9	FDTQAAAD	46.606	8.878	11.893
1client\AAA_analysis\newthreshold\CF_hASCIZ_scans\scan13_output	1client	AAA	nonbinder	MFDTQAAADLNF	rank_005	0.85	B-C	1.014583333	C	A,2-9	FDTQAAAD	43.723	10.003	11.578
1client\AAA_analysis\newthreshold\CF_hASCIZ_scans\scan13_output	1client	AAA	nonbinder	MFDTQAAADLNF	rank_007	0.84	B-C	1.023181818	B	A,3-10	DTQAAADL	43.27	10.264	12.772
1client\AAA_analysis\newthreshold\CF_hASCIZ_scans\scan13_output	1client	AAA	nonbinder	MFDTQAAADLNF	rank_004	0.85	B-C	0.985	C	A,3-10	DTQAAADL	42.373	9.118	13.352
1client\AAA_analysis\newthreshold\CF_hASCIZ_scans\scan13_output	1client	AAA	nonbinder	MFDTQAAADLNF	rank_018	0.84	B-C	1.017916667	C	A,3-10	DTQAAADL	41.316	10.203	13.165
1client\AAA_analysis\newthreshold\CF_hASCIZ_scans\scan13_output	1client	AAA	nonbinder	MFDTQAAADLNF	rank_024	0.84	B-C	1.039583333	B	A,3-10	DTQAAADL	39.96	10.012	13.09
1client\AAA_analysis\newthreshold\CF_hASCIZ_scans\scan13_output	1client	AAA	nonbinder	MFDTQAAADLNF	rank_021	0.84	B-C	1.04	B	A,3-10	DTQAAADL	37.491	10.069	13.539
1client\AAA_analysis\newthreshold\CF_hASCIZ_scans\scan13_output	1client	AAA	nonbinder	MFDTQAAADLNF	rank_019	0.84	B-C	1.019090909	C	A,2-9	FDTQAAAD	36.449	10.35	13.177
1client\AAA_analysis\newthreshold\CF_hASCIZ_scans\scan13_output	1client	AAA	nonbinder	MFDTQAAADLNF	rank_025	0.84	B-C	1.017307692	C	A,3-10	DTQAAADL	35.998	11.122	14.05
1client\AAA_analysis\newthreshold\CF_hASCIZ_scans\scan13_output	1client	AAA	nonbinder	MFDTQAAADLNF	rank_023	0.84	B-C	1.011153846	B	A,3-10	DTQAAADL	35.919	10.601	13.78
1client\AAA_analysis\newthreshold\CF_hASCIZ_scans\scan13_output	1client	AAA	nonbinder	MFDTQAAADLNF	rank_006	0.85	B-C	0.991666667	C	A,2-9	FDTQAAAD	35.664	10.662	13.441
1client\AAA_analysis\newthreshold\CF_hASCIZ_scans\scan13_output	1client	AAA	nonbinder	MFDTQAAADLNF	rank_017	0.84	B-C	1.025833333	C	A,2-9	FDTQAAAD	34.699	10.78	13.37
1client\AAA_analysis\newthreshold\CF_hASCIZ_scans\scan13_output	1client	AAA	nonbinder	MFDTQAAADLNF	rank_011	0.84	B-C	0.9815	C	A,2-9	FDTQAAAD	33.516	10.894	14.407
1client\AAA_analysis\newthreshold\CF_hASCIZ_scans\scan13_output	1client	AAA	nonbinder	MFDTQAAADLNF	rank_009	0.84	B-C	0.987083333	C	A,3-10	DTQAAADL	30.517	9.679	14.182
1client\AAA_analysis\newthreshold\CF_hASCIZ_scans\scan13_output	1client	AAA	nonbinder	MFDTQAAADLNF	rank_008	0.84	B-C	0.97	B	A,2-9	FDTQAAAD	28.951	10.053	14.142
1client\AAA_analysis\newthreshold\CF_hASCIZ_scans\scan13_output	1client	AAA	nonbinder	MFDTQAAADLNF	rank_015	0.84	B-C	0.9815	B	A,3-10	DTQAAADL	28.821	10.284	14.854
1client\AAA_analysis\newthreshold\CF_hASCIZ_scans\scan13_output	1client	AAA	nonbinder	MFDTQAAADLNF	rank_012	0.84	B-C	1.005	B	A,3-10	DTQAAADL	28.354	10.638	14.243
1client\AAA_analysis\newthreshold\CF_hASCIZ_scans\scan13_output	1client	AAA	nonbinder	MFDTQAAADLNF	rank_010	0.84	B-C	0.9845	B	A,2-9	FDTQAAAD	27.721	9.941	14.445
1client\AAA_analysis\newthreshold\CF_hASCIZ_scans\scan13_output	1client	AAA	nonbinder	MFDTQAAADLNF	rank_014	0.84	B-C	0.974	C	A,2-9	FDTQAAAD	27.69	10.224	14.853
1client\AAA_analysis\newthreshold\CF_hASCIZ_scans\scan13_output	1client	AAA	nonbinder	MFDTQAAADLNF	rank_022	0.84	B-C	0.986818182	C	A,1-8	MFDTQAAA	27.416	10.499	14.775
1client\AAA_analysis\newthreshold\CF_hASCIZ_scans\scan13_output	1client	AAA	nonbinder	MFDTQAAADLNF	rank_020	0.84	B-C	0.986363636	B	A,3-10	DTQAAADL	27.145	10.797	15.288
1client\AAA_analysis\newthreshold\CF_hASCIZ_scans\scan13_output	1client	AAA	nonbinder	MFDTQAAADLNF	rank_013	0.84	B-C	0.9795	C	A,2-9	FDTQAAAD	26.06	11.402	14.401
1client\AAA_analysis\newthreshold\CF_hASCIZ_scans\scan13_output	1client	AAA	nonbinder	MFDTQAAADLNF	rank_016	0.84	B-C	0.975909091	C	A,3-10	DTQAAADL	25.809	11.661	14.698
1client\AAA_analysis\newthreshold\CF_hASCIZ_scans\scan14_output	1client	AAA	nonbinder	SSDTEAAAEGVS	rank_001	0.9	B-C	0.993333333	C	A,3-10	DTEAAAEG	76.07	4.877	6.752
1client\AAA_analysis\newthreshold\CF_hASCIZ_scans\scan14_output	1client	AAA	nonbinder	SSDTEAAAEGVS	rank_002	0.89	B-C	0.981538462	C	A,3-10	DTEAAAEG	70.886	5.567	7.176
1client\AAA_analysis\newthreshold\CF_hASCIZ_scans\scan14_output	1client	AAA	nonbinder	SSDTEAAAEGVS	rank_004	0.86	B-C	0.986538462	C	A,3-10	DTEAAAEG	54.966	8.392	10.668
1client\AAA_analysis\newthreshold\CF_hASCIZ_scans\scan14_output	1client	AAA	nonbinder	SSDTEAAAEGVS	rank_006	0.86	B-C	0.980909091	B	A,2-9	SDTEAAAE	54.139	9.012	10.282
1client\AAA_analysis\newthreshold\CF_hASCIZ_scans\scan14_output	1client	AAA	nonbinder	SSDTEAAAEGVS	rank_003	0.86	B-C	0.995416667	C	A,3-10	DTEAAAEG	53.329	8.573	10.461
1client\AAA_analysis\newthreshold\CF_hASCIZ_scans\scan14_output	1client	AAA	nonbinder	SSDTEAAAEGVS	rank_007	0.86	B-C	0.99625	C	A,3-10	DTEAAAEG	52.362	8.517	10.98
1client\AAA_analysis\newthreshold\CF_hASCIZ_scans\scan14_output	1client	AAA	nonbinder	SSDTEAAAEGVS	rank_005	0.86	B-C	0.965	C	A,3-10	DTEAAAEG	48.791	9.16	10.242
1client\AAA_analysis\newthreshold\CF_hASCIZ_scans\scan14_output	1client	AAA	nonbinder	SSDTEAAAEGVS	rank_008	0.86	B-C	0.968	B	A,2-9	SDTEAAAE	48.772	9.477	12.086
1client\AAA_analysis\newthreshold\CF_hASCIZ_scans\scan14_output	1client	AAA	nonbinder	SSDTEAAAEGVS	rank_009	0.86	B-C	0.9645	C	A,2-9	SDTEAAAE	48.51	9.53	12.038
1client\AAA_analysis\newthreshold\CF_hASCIZ_scans\scan14_output	1client	AAA	nonbinder	SSDTEAAAEGVS	rank_011	0.85	B-C	0.9715	B	A,2-9	SDTEAAAE	45.945	9.92	12.624
1client\AAA_analysis\newthreshold\CF_hASCIZ_scans\scan14_output	1client	AAA	nonbinder	SSDTEAAAEGVS	rank_010	0.86	B-C	1.013461538	B	A,3-10	DTEAAAEG	45.836	8.953	11.598
1client\AAA_analysis\newthreshold\CF_hASCIZ_scans\scan14_output	1client	AAA	nonbinder	SSDTEAAAEGVS	rank_020	0.84	B-C	0.981538462	C	A,2-9	SDTEAAAE	40.746	10.61	13.062
1client\AAA_analysis\newthreshold\CF_hASCIZ_scans\scan14_output	1client	AAA	nonbinder	SSDTEAAAEGVS	rank_018	0.85	B-C	0.961	C	A,2-9	SDTEAAAE	38.894	10.884	13.516
1client\AAA_analysis\newthreshold\CF_hASCIZ_scans\scan14_output	1client	AAA	nonbinder	SSDTEAAAEGVS	rank_021	0.84	B-C	0.979615385	B	A,2-9	SDTEAAAE	38.815	10.84	12.981
1client\AAA_analysis\newthreshold\CF_hASCIZ_scans\scan14_output	1client	AAA	nonbinder	SSDTEAAAEGVS	rank_017	0.85	B-C	0.9675	B	A,3-10	DTEAAAEG	38.646	9.981	13.852
1client\AAA_analysis\newthreshold\CF_hASCIZ_scans\scan14_output	1client	AAA	nonbinder	SSDTEAAAEGVS	rank_025	0.84	B-C	0.980454545	B	A,2-9	SDTEAAAE	34.724	11.217	13.844
1client\AAA_analysis\newthreshold\CF_hASCIZ_scans\scan14_output	1client	AAA	nonbinder	SSDTEAAAEGVS	rank_022	0.84	B-C	0.967	C	A,3-10	DTEAAAEG	33.616	10.281	14.094
1client\AAA_analysis\newthreshold\CF_hASCIZ_scans\scan14_output	1client	AAA	nonbinder	SSDTEAAAEGVS	rank_012	0.85	B-C	0.956818182	C	A,4-11	TEAAAEGV	33.187	8.419	11.713
1client\AAA_analysis\newthreshold\CF_hASCIZ_scans\scan14_output	1client	AAA	nonbinder	SSDTEAAAEGVS	rank_019	0.85	B-C	0.956363636	B	A,2-9	SDTEAAAE	32.11	9.85	13.75
1client\AAA_analysis\newthreshold\CF_hASCIZ_scans\scan14_output	1client	AAA	nonbinder	SSDTEAAAEGVS	rank_015	0.85	B-C	0.965833333	B	A,2-9	SDTEAAAE	31.928	9.682	13.277
1client\AAA_analysis\newthreshold\CF_hASCIZ_scans\scan14_output	1client	AAA	nonbinder	SSDTEAAAEGVS	rank_023	0.84	B-C	0.963181818	C	A,3-10	DTEAAAEG	31.529	10.069	13.986
1client\AAA_analysis\newthreshold\CF_hASCIZ_scans\scan14_output	1client	AAA	nonbinder	SSDTEAAAEGVS	rank_024	0.84	B-C	0.9595	B	A,2-9	SDTEAAAE	31.527	10.185	13.946
1client\AAA_analysis\newthreshold\CF_hASCIZ_scans\scan14_output	1client	AAA	nonbinder	SSDTEAAAEGVS	rank_014	0.85	B-C	0.965416667	C	A,3-10	DTEAAAEG	28.82	10.395	13.554
1client\AAA_analysis\newthreshold\CF_hASCIZ_scans\scan14_output	1client	AAA	nonbinder	SSDTEAAAEGVS	rank_013	0.85	B-C	0.95125	B	A,3-10	DTEAAAEG	28.777	10.555	13.498
1client\AAA_analysis\newthreshold\CF_hASCIZ_scans\scan14_output	1client	AAA	nonbinder	SSDTEAAAEGVS	rank_016	0.85	B-C	0.957307692	B	A,3-10	DTEAAAEG	28.42	10.622	13.727
1client\AAA_analysis\newthreshold\CF_hASCIZ_scans\scan15_output	1client	AAA	nonbinder	LNSTEAAAMSSG	rank_002	0.88	B-C	1.01125	B	A,3-10	STEAAAMS	70.405	5.572	8.273
1client\AAA_analysis\newthreshold\CF_hASCIZ_scans\scan15_output	1client	AAA	nonbinder	LNSTEAAAMSSG	rank_003	0.88	B-C	0.961923077	B	A,4-11	TEAAAMSS	65.897	6.732	9.15
1client\AAA_analysis\newthreshold\CF_hASCIZ_scans\scan15_output	1client	AAA	nonbinder	LNSTEAAAMSSG	rank_001	0.88	B-C	0.961538462	C	A,4-11	TEAAAMSS	65.866	6.512	8.889
1client\AAA_analysis\newthreshold\CF_hASCIZ_scans\scan15_output	1client	AAA	nonbinder	LNSTEAAAMSSG	rank_004	0.88	B-C	0.967692308	C	A,4-11	TEAAAMSS	65.83	6.634	9.053
1client\AAA_analysis\newthreshold\CF_hASCIZ_scans\scan15_output	1client	AAA	nonbinder	LNSTEAAAMSSG	rank_005	0.86	B-C	0.97875	B	A,3-10	STEAAAMS	49.434	8.543	10.97
1client\AAA_analysis\newthreshold\CF_hASCIZ_scans\scan15_output	1client	AAA	nonbinder	LNSTEAAAMSSG	rank_007	0.86	B-C	1.018636364	B	A,3-10	STEAAAMS	44.195	7.761	11.554
1client\AAA_analysis\newthreshold\CF_hASCIZ_scans\scan15_output	1client	AAA	nonbinder	LNSTEAAAMSSG	rank_006	0.86	B-C	0.957083333	C	A,3-10	STEAAAMS	42.416	8.127	11.939
1client\AAA_analysis\newthreshold\CF_hASCIZ_scans\scan15_output	1client	AAA	nonbinder	LNSTEAAAMSSG	rank_008	0.86	B-C	0.995454545	C	A,3-10	STEAAAMS	40.601	8.114	11.819
1client\AAA_analysis\newthreshold\CF_hASCIZ_scans\scan15_output	1client	AAA	nonbinder	LNSTEAAAMSSG	rank_011	0.85	B-C	1.045	C	A,3-10	STEAAAMS	38.117	8.718	12.379
1client\AAA_analysis\newthreshold\CF_hASCIZ_scans\scan15_output	1client	AAA	nonbinder	LNSTEAAAMSSG	rank_009	0.85	B-C	1.014545455	C	A,3-10	STEAAAMS	37.879	8.712	12.33
1client\AAA_analysis\newthreshold\CF_hASCIZ_scans\scan15_output	1client	AAA	nonbinder	LNSTEAAAMSSG	rank_022	0.84	B-C	0.988	B	A,3-10	STEAAAMS	33.954	11.078	13.81
1client\AAA_analysis\newthreshold\CF_hASCIZ_scans\scan15_output	1client	AAA	nonbinder	LNSTEAAAMSSG	rank_010	0.85	B-C	0.964090909	C	A,3-10	STEAAAMS	33.023	8.976	13.218
1client\AAA_analysis\newthreshold\CF_hASCIZ_scans\scan15_output	1client	AAA	nonbinder	LNSTEAAAMSSG	rank_014	0.84	B-C	0.97375	B	A,3-10	STEAAAMS	32.32	10.037	13.431
1client\AAA_analysis\newthreshold\CF_hASCIZ_scans\scan15_output	1client	AAA	nonbinder	LNSTEAAAMSSG	rank_012	0.84	B-C	0.982727273	C	A,2-9	NSTEAAAM	31.112	9.48	14.005
1client\AAA_analysis\newthreshold\CF_hASCIZ_scans\scan15_output	1client	AAA	nonbinder	LNSTEAAAMSSG	rank_025	0.84	B-C	1.000769231	B	A,2-9	NSTEAAAM	30.165	10.752	13.917
1client\AAA_analysis\newthreshold\CF_hASCIZ_scans\scan15_output	1client	AAA	nonbinder	LNSTEAAAMSSG	rank_019	0.84	B-C	0.986	B	A,3-10	STEAAAMS	29.947	10.175	14.015
1client\AAA_analysis\newthreshold\CF_hASCIZ_scans\scan15_output	1client	AAA	nonbinder	LNSTEAAAMSSG	rank_020	0.84	B-C	0.967272727	C	A,3-10	STEAAAMS	29.672	11.185	14.433
1client\AAA_analysis\newthreshold\CF_hASCIZ_scans\scan15_output	1client	AAA	nonbinder	LNSTEAAAMSSG	rank_013	0.84	B-C	0.960909091	C	A,3-10	STEAAAMS	29.479	9.629	13.825
1client\AAA_analysis\newthreshold\CF_hASCIZ_scans\scan15_output	1client	AAA	nonbinder	LNSTEAAAMSSG	rank_024	0.84	B-C	0.977272727	C	A,3-10	STEAAAMS	29.385	10.832	14.154
1client\AAA_analysis\newthreshold\CF_hASCIZ_scans\scan15_output	1client	AAA	nonbinder	LNSTEAAAMSSG	rank_018	0.84	B-C	0.970909091	C	A,3-10	STEAAAMS	28.025	10.069	14.071
1client\AAA_analysis\newthreshold\CF_hASCIZ_scans\scan15_output	1client	AAA	nonbinder	LNSTEAAAMSSG	rank_017	0.84	B-C	0.978181818	B	A,2-9	NSTEAAAM	27.839	10.208	14.523
1client\AAA_analysis\newthreshold\CF_hASCIZ_scans\scan15_output	1client	AAA	nonbinder	LNSTEAAAMSSG	rank_016	0.84	B-C	0.965454545	C	A,3-10	STEAAAMS	27.503	9.954	14.124
1client\AAA_analysis\newthreshold\CF_hASCIZ_scans\scan15_output	1client	AAA	nonbinder	LNSTEAAAMSSG	rank_021	0.84	B-C	0.9515	B	A,3-10	STEAAAMS	27.205	10.806	14.911
1client\AAA_analysis\newthreshold\CF_hASCIZ_scans\scan15_output	1client	AAA	nonbinder	LNSTEAAAMSSG	rank_023	0.84	B-C	0.9495	B	A,3-10	STEAAAMS	26.809	10.752	14.584
1client\AAA_analysis\newthreshold\CF_hASCIZ_scans\scan15_output	1client	AAA	nonbinder	LNSTEAAAMSSG	rank_015	0.84	B-C	0.9475	B	A,2-9	NSTEAAAM	26.62	10.361	14.688
1client\AAA_analysis\newthreshold\CF_hASCIZ_scans\scan16_output	1client	AAA	nonbinder	FTSNEAAAAMDD	rank_001	0.9	B-C	1.00125	C	A,3-10	SNEAAAAM	85.774	2.457	4.217
1client\AAA_analysis\newthreshold\CF_hASCIZ_scans\scan16_output	1client	AAA	nonbinder	FTSNEAAAAMDD	rank_002	0.89	B-C	1.026666667	C	A,3-10	SNEAAAAM	76.039	4.366	6.24
1client\AAA_analysis\newthreshold\CF_hASCIZ_scans\scan16_output	1client	AAA	nonbinder	FTSNEAAAAMDD	rank_003	0.89	B-C	1.00375	B	A,3-10	SNEAAAAM	74.231	5.123	6.859
1client\AAA_analysis\newthreshold\CF_hASCIZ_scans\scan16_output	1client	AAA	nonbinder	FTSNEAAAAMDD	rank_004	0.88	B-C	1.027916667	B	A,3-10	SNEAAAAM	71.899	5.413	7.12
1client\AAA_analysis\newthreshold\CF_hASCIZ_scans\scan16_output	1client	AAA	nonbinder	FTSNEAAAAMDD	rank_006	0.86	B-C	0.994583333	C	A,3-10	SNEAAAAM	53.894	7.836	10.65
1client\AAA_analysis\newthreshold\CF_hASCIZ_scans\scan16_output	1client	AAA	nonbinder	FTSNEAAAAMDD	rank_005	0.87	B-C	0.9975	C	A,3-10	SNEAAAAM	53.568	8.229	10.789
1client\AAA_analysis\newthreshold\CF_hASCIZ_scans\scan16_output	1client	AAA	nonbinder	FTSNEAAAAMDD	rank_008	0.86	B-C	1.021666667	B	A,3-10	SNEAAAAM	50.689	8.624	10.131
1client\AAA_analysis\newthreshold\CF_hASCIZ_scans\scan16_output	1client	AAA	nonbinder	FTSNEAAAAMDD	rank_012	0.85	B-C	1.006153846	C	A,4-11	NEAAAAMD	38.954	9.556	13.609
1client\AAA_analysis\newthreshold\CF_hASCIZ_scans\scan16_output	1client	AAA	nonbinder	FTSNEAAAAMDD	rank_014	0.85	B-C	0.9825	B	A,3-10	SNEAAAAM	36.526	9.547	13.211
1client\AAA_analysis\newthreshold\CF_hASCIZ_scans\scan16_output	1client	AAA	nonbinder	FTSNEAAAAMDD	rank_025	0.84	B-C	1.029583333	C	A,3-10	SNEAAAAM	36.251	10.589	13.017
1client\AAA_analysis\newthreshold\CF_hASCIZ_scans\scan16_output	1client	AAA	nonbinder	FTSNEAAAAMDD	rank_015	0.85	B-C	0.973636364	C	A,2-9	TSNEAAAA	35.266	9.896	13.411
1client\AAA_analysis\newthreshold\CF_hASCIZ_scans\scan16_output	1client	AAA	nonbinder	FTSNEAAAAMDD	rank_007	0.86	B-C	1.00875	B	A,3-10	SNEAAAAM	34.519	9.443	12.684
1client\AAA_analysis\newthreshold\CF_hASCIZ_scans\scan16_output	1client	AAA	nonbinder	FTSNEAAAAMDD	rank_019	0.84	B-C	0.998181818	C	A,3-10	SNEAAAAM	33.252	10.168	13.459
1client\AAA_analysis\newthreshold\CF_hASCIZ_scans\scan16_output	1client	AAA	nonbinder	FTSNEAAAAMDD	rank_018	0.84	B-C	0.9575	B	A,3-10	SNEAAAAM	32.102	10.648	13.835
1client\AAA_analysis\newthreshold\CF_hASCIZ_scans\scan16_output	1client	AAA	nonbinder	FTSNEAAAAMDD	rank_020	0.84	B-C	0.9665	C	A,3-10	SNEAAAAM	32.096	10.822	13.707
1client\AAA_analysis\newthreshold\CF_hASCIZ_scans\scan16_output	1client	AAA	nonbinder	FTSNEAAAAMDD	rank_021	0.84	B-C	0.998076923	B	A,3-10	SNEAAAAM	31.356	10.793	13.953
1client\AAA_analysis\newthreshold\CF_hASCIZ_scans\scan16_output	1client	AAA	nonbinder	FTSNEAAAAMDD	rank_009	0.85	B-C	0.974166667	B	A,3-10	SNEAAAAM	29.816	10.255	13.672
1client\AAA_analysis\newthreshold\CF_hASCIZ_scans\scan16_output	1client	AAA	nonbinder	FTSNEAAAAMDD	rank_022	0.84	B-C	0.9805	B	A,3-10	SNEAAAAM	29.713	10.763	13.888
1client\AAA_analysis\newthreshold\CF_hASCIZ_scans\scan16_output	1client	AAA	nonbinder	FTSNEAAAAMDD	rank_010	0.85	B-C	0.9615	B	A,3-10	SNEAAAAM	28.981	9.061	13.862
1client\AAA_analysis\newthreshold\CF_hASCIZ_scans\scan16_output	1client	AAA	nonbinder	FTSNEAAAAMDD	rank_017	0.84	B-C	0.988333333	C	A,3-10	SNEAAAAM	27.878	10.894	14.673
1client\AAA_analysis\newthreshold\CF_hASCIZ_scans\scan16_output	1client	AAA	nonbinder	FTSNEAAAAMDD	rank_016	0.84	B-C	0.983461538	C	A,3-10	SNEAAAAM	27.707	10.841	14.593
1client\AAA_analysis\newthreshold\CF_hASCIZ_scans\scan16_output	1client	AAA	nonbinder	FTSNEAAAAMDD	rank_023	0.84	B-C	0.9625	C	A,3-10	SNEAAAAM	27.396	10.716	14.252
1client\AAA_analysis\newthreshold\CF_hASCIZ_scans\scan16_output	1client	AAA	nonbinder	FTSNEAAAAMDD	rank_013	0.85	B-C	0.96	C	A,3-10	SNEAAAAM	27.06	9.367	13.978
1client\AAA_analysis\newthreshold\CF_hASCIZ_scans\scan16_output	1client	AAA	nonbinder	FTSNEAAAAMDD	rank_011	0.85	B-C	0.983181818	C	A,2-9	TSNEAAAA	27.029	10.246	13.609
1client\AAA_analysis\newthreshold\CF_hASCIZ_scans\scan16_output	1client	AAA	nonbinder	FTSNEAAAAMDD	rank_024	0.84	B-C	0.968181818	C	A,3-10	SNEAAAAM	25.754	11.048	15.049
1client\AAA_analysis\newthreshold\CF_hASCIZ_scans\scan17_output	1client	AAA	nonbinder	FSSVEAAASAEP	rank_001	0.91	B-C	0.950384615	C	A,4-11	VEAAASAE	87.921	3.049	5.4
1client\AAA_analysis\newthreshold\CF_hASCIZ_scans\scan17_output	1client	AAA	nonbinder	FSSVEAAASAEP	rank_002	0.9	B-C	0.943636364	C	A,4-11	VEAAASAE	87.109	3.643	5.873
1client\AAA_analysis\newthreshold\CF_hASCIZ_scans\scan17_output	1client	AAA	nonbinder	FSSVEAAASAEP	rank_003	0.88	B-C	1.001666667	B	A,4-11	VEAAASAE	69.727	6.8	7.651
1client\AAA_analysis\newthreshold\CF_hASCIZ_scans\scan17_output	1client	AAA	nonbinder	FSSVEAAASAEP	rank_004	0.86	B-C	0.960769231	B	A,2-9	SSVEAAAS	51.222	9.638	11.534
1client\AAA_analysis\newthreshold\CF_hASCIZ_scans\scan17_output	1client	AAA	nonbinder	FSSVEAAASAEP	rank_009	0.85	B-C	1.059090909	C	A,3-10	SVEAAASA	49.749	9.447	10.798
1client\AAA_analysis\newthreshold\CF_hASCIZ_scans\scan17_output	1client	AAA	nonbinder	FSSVEAAASAEP	rank_007	0.85	B-C	0.973846154	B	A,3-10	SVEAAASA	48.724	9.852	11.601
1client\AAA_analysis\newthreshold\CF_hASCIZ_scans\scan17_output	1client	AAA	nonbinder	FSSVEAAASAEP	rank_013	0.85	B-C	0.955	B	A,2-9	SSVEAAAS	47.12	9.904	11.94
1client\AAA_analysis\newthreshold\CF_hASCIZ_scans\scan17_output	1client	AAA	nonbinder	FSSVEAAASAEP	rank_005	0.86	B-C	0.994615385	B	A,3-10	SVEAAASA	46.875	9.616	11.261
1client\AAA_analysis\newthreshold\CF_hASCIZ_scans\scan17_output	1client	AAA	nonbinder	FSSVEAAASAEP	rank_014	0.85	B-C	0.988846154	B	A,3-10	SVEAAASA	46.071	10.157	11.945
1client\AAA_analysis\newthreshold\CF_hASCIZ_scans\scan17_output	1client	AAA	nonbinder	FSSVEAAASAEP	rank_006	0.86	B-C	0.969545455	C	A,3-10	SVEAAASA	45.193	8.888	11.76
1client\AAA_analysis\newthreshold\CF_hASCIZ_scans\scan17_output	1client	AAA	nonbinder	FSSVEAAASAEP	rank_008	0.86	B-C	0.9765	B	A,3-10	SVEAAASA	45.14	9.45	11.658
1client\AAA_analysis\newthreshold\CF_hASCIZ_scans\scan17_output	1client	AAA	nonbinder	FSSVEAAASAEP	rank_010	0.85	B-C	0.972	B	A,3-10	SVEAAASA	43.128	9.796	11.946
1client\AAA_analysis\newthreshold\CF_hASCIZ_scans\scan17_output	1client	AAA	nonbinder	FSSVEAAASAEP	rank_011	0.85	B-C	0.965909091	B	A,3-10	SVEAAASA	41.971	9.222	12.019
1client\AAA_analysis\newthreshold\CF_hASCIZ_scans\scan17_output	1client	AAA	nonbinder	FSSVEAAASAEP	rank_016	0.85	B-C	0.977916667	C	A,2-9	SSVEAAAS	39.83	9.332	11.872
1client\AAA_analysis\newthreshold\CF_hASCIZ_scans\scan17_output	1client	AAA	nonbinder	FSSVEAAASAEP	rank_012	0.85	B-C	0.969166667	B	A,2-9	SSVEAAAS	38.036	8.451	11.717
1client\AAA_analysis\newthreshold\CF_hASCIZ_scans\scan17_output	1client	AAA	nonbinder	FSSVEAAASAEP	rank_025	0.84	B-C	0.9925	C	A,3-10	SVEAAASA	36.499	11.111	12.598
1client\AAA_analysis\newthreshold\CF_hASCIZ_scans\scan17_output	1client	AAA	nonbinder	FSSVEAAASAEP	rank_015	0.85	B-C	0.955909091	C	A,3-10	SVEAAASA	34.136	9.778	13.089
1client\AAA_analysis\newthreshold\CF_hASCIZ_scans\scan17_output	1client	AAA	nonbinder	FSSVEAAASAEP	rank_021	0.84	B-C	0.971923077	C	A,3-10	SVEAAASA	32.356	10.411	13.569
1client\AAA_analysis\newthreshold\CF_hASCIZ_scans\scan17_output	1client	AAA	nonbinder	FSSVEAAASAEP	rank_019	0.84	B-C	0.968	B	A,3-10	SVEAAASA	30.842	10	13.4
1client\AAA_analysis\newthreshold\CF_hASCIZ_scans\scan17_output	1client	AAA	nonbinder	FSSVEAAASAEP	rank_020	0.84	B-C	0.980454545	C	A,3-10	SVEAAASA	30.348	10.568	13.79
1client\AAA_analysis\newthreshold\CF_hASCIZ_scans\scan17_output	1client	AAA	nonbinder	FSSVEAAASAEP	rank_018	0.85	B-C	0.962272727	C	A,3-10	SVEAAASA	30.244	10.805	13.499
1client\AAA_analysis\newthreshold\CF_hASCIZ_scans\scan17_output	1client	AAA	nonbinder	FSSVEAAASAEP	rank_017	0.85	B-C	0.958636364	B	A,3-10	SVEAAASA	30.127	10.131	13.487
1client\AAA_analysis\newthreshold\CF_hASCIZ_scans\scan17_output	1client	AAA	nonbinder	FSSVEAAASAEP	rank_022	0.84	B-C	0.966363636	C	A,3-10	SVEAAASA	28.714	10.828	14.261
1client\AAA_analysis\newthreshold\CF_hASCIZ_scans\scan17_output	1client	AAA	nonbinder	FSSVEAAASAEP	rank_024	0.84	B-C	0.9515	B	A,3-10	SVEAAASA	27.243	10.959	14.429
1client\AAA_analysis\newthreshold\CF_hASCIZ_scans\scan17_output	1client	AAA	nonbinder	FSSVEAAASAEP	rank_023	0.84	B-C	0.980416667	B	A,3-10	SVEAAASA	27.236	9.974	14.099
1client\AAA_analysis\newthreshold\CF_hASCIZ_scans\scan1_output	1client	AAA	nonbinder	PISTGAAANFGK	rank_002	0.9	B-C	0.970909091	C	A,3-10	STGAAANF	84.188	3.652	5.136
1client\AAA_analysis\newthreshold\CF_hASCIZ_scans\scan1_output	1client	AAA	nonbinder	PISTGAAANFGK	rank_003	0.9	B-C	0.999545455	B	A,3-10	STGAAANF	84.149	3.508	4.872
1client\AAA_analysis\newthreshold\CF_hASCIZ_scans\scan1_output	1client	AAA	nonbinder	PISTGAAANFGK	rank_001	0.9	B-C	1.026363636	B	A,2-9	ISTGAAAN	82.618	3.34	5.296
1client\AAA_analysis\newthreshold\CF_hASCIZ_scans\scan1_output	1client	AAA	nonbinder	PISTGAAANFGK	rank_004	0.89	B-C	1.018636364	C	A,3-10	STGAAANF	80.853	4.333	5.832
1client\AAA_analysis\newthreshold\CF_hASCIZ_scans\scan1_output	1client	AAA	nonbinder	PISTGAAANFGK	rank_005	0.89	B-C	0.982727273	C	A,3-10	STGAAANF	78.82	4.595	6.426
1client\AAA_analysis\newthreshold\CF_hASCIZ_scans\scan1_output	1client	AAA	nonbinder	PISTGAAANFGK	rank_006	0.88	B-C	0.976818182	C	A,2-9	ISTGAAAN	64.844	6.246	8.816
1client\AAA_analysis\newthreshold\CF_hASCIZ_scans\scan1_output	1client	AAA	nonbinder	PISTGAAANFGK	rank_008	0.87	B-C	0.982727273	C	A,2-9	ISTGAAAN	59.078	7.094	9.686
1client\AAA_analysis\newthreshold\CF_hASCIZ_scans\scan1_output	1client	AAA	nonbinder	PISTGAAANFGK	rank_010	0.87	B-C	0.979	C	A,3-10	STGAAANF	57.836	7.816	9.923
1client\AAA_analysis\newthreshold\CF_hASCIZ_scans\scan1_output	1client	AAA	nonbinder	PISTGAAANFGK	rank_009	0.87	B-C	0.992272727	C	A,2-9	ISTGAAAN	56.761	8.318	10.535
1client\AAA_analysis\newthreshold\CF_hASCIZ_scans\scan1_output	1client	AAA	nonbinder	PISTGAAANFGK	rank_018	0.86	B-C	1.015454545	C	A,3-10	STGAAANF	56.171	8.133	10.883
1client\AAA_analysis\newthreshold\CF_hASCIZ_scans\scan1_output	1client	AAA	nonbinder	PISTGAAANFGK	rank_017	0.86	B-C	1.020909091	C	A,3-10	STGAAANF	56.16	7.956	10.946
1client\AAA_analysis\newthreshold\CF_hASCIZ_scans\scan1_output	1client	AAA	nonbinder	PISTGAAANFGK	rank_011	0.87	B-C	0.978636364	B	A,2-9	ISTGAAAN	55.992	7.963	10.722
1client\AAA_analysis\newthreshold\CF_hASCIZ_scans\scan1_output	1client	AAA	nonbinder	PISTGAAANFGK	rank_016	0.86	B-C	1.055	B	A,3-10	STGAAANF	54.836	8.645	10.112
1client\AAA_analysis\newthreshold\CF_hASCIZ_scans\scan1_output	1client	AAA	nonbinder	PISTGAAANFGK	rank_007	0.87	B-C	0.989090909	C	A,3-10	STGAAANF	54.133	8.36	10.942
1client\AAA_analysis\newthreshold\CF_hASCIZ_scans\scan1_output	1client	AAA	nonbinder	PISTGAAANFGK	rank_021	0.86	B-C	0.999545455	C	A,3-10	STGAAANF	53.877	8.687	11.442
1client\AAA_analysis\newthreshold\CF_hASCIZ_scans\scan1_output	1client	AAA	nonbinder	PISTGAAANFGK	rank_024	0.85	B-C	1.010909091	C	A,3-10	STGAAANF	51.493	9.122	11.761
1client\AAA_analysis\newthreshold\CF_hASCIZ_scans\scan1_output	1client	AAA	nonbinder	PISTGAAANFGK	rank_015	0.86	B-C	0.973	B	A,2-9	ISTGAAAN	50.597	9.097	11.012
1client\AAA_analysis\newthreshold\CF_hASCIZ_scans\scan1_output	1client	AAA	nonbinder	PISTGAAANFGK	rank_013	0.86	B-C	1.005	C	A,2-9	ISTGAAAN	50.254	9.158	11.527
1client\AAA_analysis\newthreshold\CF_hASCIZ_scans\scan1_output	1client	AAA	nonbinder	PISTGAAANFGK	rank_020	0.86	B-C	0.9635	B	A,2-9	ISTGAAAN	47.899	9.418	12.129
1client\AAA_analysis\newthreshold\CF_hASCIZ_scans\scan1_output	1client	AAA	nonbinder	PISTGAAANFGK	rank_014	0.86	B-C	0.972272727	B	A,2-9	ISTGAAAN	46.84	8.452	11.647
1client\AAA_analysis\newthreshold\CF_hASCIZ_scans\scan1_output	1client	AAA	nonbinder	PISTGAAANFGK	rank_012	0.86	B-C	0.995909091	C	A,3-10	STGAAANF	45.955	9.726	12.535
1client\AAA_analysis\newthreshold\CF_hASCIZ_scans\scan1_output	1client	AAA	nonbinder	PISTGAAANFGK	rank_019	0.86	B-C	0.966	C	A,2-9	ISTGAAAN	43.831	9.684	12.625
1client\AAA_analysis\newthreshold\CF_hASCIZ_scans\scan1_output	1client	AAA	nonbinder	PISTGAAANFGK	rank_022	0.85	B-C	0.987272727	B	A,2-9	ISTGAAAN	42.946	9.737	12.669
1client\AAA_analysis\newthreshold\CF_hASCIZ_scans\scan1_output	1client	AAA	nonbinder	PISTGAAANFGK	rank_025	0.85	B-C	0.96	C	A,2-9	ISTGAAAN	39.994	10.392	13.387
1client\AAA_analysis\newthreshold\CF_hASCIZ_scans\scan1_output	1client	AAA	nonbinder	PISTGAAANFGK	rank_023	0.85	B-C	0.955	B	A,2-9	ISTGAAAN	34.274	8.486	12.862
1client\AAA_analysis\newthreshold\CF_hASCIZ_scans\scan4_output	1client	AAA	nonbinder	DLSFDAAASLPI	rank_004	0.85	B-C	1.003076923	B	A,4-11	FDAAASLP	43.477	8.387	12.102
1client\AAA_analysis\newthreshold\CF_hASCIZ_scans\scan4_output	1client	AAA	nonbinder	DLSFDAAASLPI	rank_003	0.85	B-C	0.9775	C	A,2-9	LSFDAAAS	40.306	9.317	11.388
1client\AAA_analysis\newthreshold\CF_hASCIZ_scans\scan4_output	1client	AAA	nonbinder	DLSFDAAASLPI	rank_006	0.85	B-C	0.982727273	C	A,3-10	SFDAAASL	39.668	8.734	12.284
1client\AAA_analysis\newthreshold\CF_hASCIZ_scans\scan4_output	1client	AAA	nonbinder	DLSFDAAASLPI	rank_023	0.84	B-C	0.9965	C	A,2-9	LSFDAAAS	39.269	10.675	13.022
1client\AAA_analysis\newthreshold\CF_hASCIZ_scans\scan4_output	1client	AAA	nonbinder	DLSFDAAASLPI	rank_010	0.85	B-C	0.983181818	C	A,3-10	SFDAAASL	37.931	8.837	12.492
1client\AAA_analysis\newthreshold\CF_hASCIZ_scans\scan4_output	1client	AAA	nonbinder	DLSFDAAASLPI	rank_008	0.85	B-C	0.970909091	C	A,3-10	SFDAAASL	37.77	9.414	12.788
1client\AAA_analysis\newthreshold\CF_hASCIZ_scans\scan4_output	1client	AAA	nonbinder	DLSFDAAASLPI	rank_019	0.84	B-C	0.981818182	C	A,3-10	SFDAAASL	36.691	9.85	12.875
1client\AAA_analysis\newthreshold\CF_hASCIZ_scans\scan4_output	1client	AAA	nonbinder	DLSFDAAASLPI	rank_005	0.85	B-C	0.987272727	B	A,3-10	SFDAAASL	35.235	9.677	13.982
1client\AAA_analysis\newthreshold\CF_hASCIZ_scans\scan4_output	1client	AAA	nonbinder	DLSFDAAASLPI	rank_012	0.84	B-C	0.978636364	C	A,3-10	SFDAAASL	35.229	9.431	13.586
1client\AAA_analysis\newthreshold\CF_hASCIZ_scans\scan4_output	1client	AAA	nonbinder	DLSFDAAASLPI	rank_011	0.84	B-C	0.973181818	C	A,3-10	SFDAAASL	34.488	9.459	13.195
1client\AAA_analysis\newthreshold\CF_hASCIZ_scans\scan4_output	1client	AAA	nonbinder	DLSFDAAASLPI	rank_009	0.85	B-C	0.98125	B	A,3-10	SFDAAASL	33.689	9.567	13.88
1client\AAA_analysis\newthreshold\CF_hASCIZ_scans\scan4_output	1client	AAA	nonbinder	DLSFDAAASLPI	rank_002	0.85	B-C	0.970833333	B	A,2-9	LSFDAAAS	32.659	9.905	13.884
1client\AAA_analysis\newthreshold\CF_hASCIZ_scans\scan4_output	1client	AAA	nonbinder	DLSFDAAASLPI	rank_018	0.84	B-C	0.981153846	C	A,2-9	LSFDAAAS	32.362	10.267	13.212
1client\AAA_analysis\newthreshold\CF_hASCIZ_scans\scan4_output	1client	AAA	nonbinder	DLSFDAAASLPI	rank_001	0.85	B-C	0.947083333	B	A,2-9	LSFDAAAS	31.893	8.731	12.699
1client\AAA_analysis\newthreshold\CF_hASCIZ_scans\scan4_output	1client	AAA	nonbinder	DLSFDAAASLPI	rank_021	0.84	B-C	0.978181818	C	A,3-10	SFDAAASL	31.646	9.951	13.187
1client\AAA_analysis\newthreshold\CF_hASCIZ_scans\scan4_output	1client	AAA	nonbinder	DLSFDAAASLPI	rank_007	0.85	B-C	0.972272727	B	A,2-9	LSFDAAAS	31.479	9.975	13.474
1client\AAA_analysis\newthreshold\CF_hASCIZ_scans\scan4_output	1client	AAA	nonbinder	DLSFDAAASLPI	rank_015	0.84	B-C	0.974545455	B	A,3-10	SFDAAASL	31.168	10.165	14.404
1client\AAA_analysis\newthreshold\CF_hASCIZ_scans\scan4_output	1client	AAA	nonbinder	DLSFDAAASLPI	rank_013	0.84	B-C	0.973181818	B	A,3-10	SFDAAASL	30.505	9.857	14.343
1client\AAA_analysis\newthreshold\CF_hASCIZ_scans\scan4_output	1client	AAA	nonbinder	DLSFDAAASLPI	rank_020	0.84	B-C	0.983181818	B	A,3-10	SFDAAASL	30.161	10.256	14.129
1client\AAA_analysis\newthreshold\CF_hASCIZ_scans\scan4_output	1client	AAA	nonbinder	DLSFDAAASLPI	rank_022	0.84	B-C	0.982	C	A,3-10	SFDAAASL	28.871	10.443	14.735
1client\AAA_analysis\newthreshold\CF_hASCIZ_scans\scan4_output	1client	AAA	nonbinder	DLSFDAAASLPI	rank_016	0.84	B-C	0.992272727	C	A,2-9	LSFDAAAS	27.201	10.725	14.064
1client\AAA_analysis\newthreshold\CF_hASCIZ_scans\scan4_output	1client	AAA	nonbinder	DLSFDAAASLPI	rank_025	0.83	B-C	1.028181818	B	A,3-10	SFDAAASL	27	11.258	15.144
1client\AAA_analysis\newthreshold\CF_hASCIZ_scans\scan4_output	1client	AAA	nonbinder	DLSFDAAASLPI	rank_014	0.84	B-C	0.972727273	C	A,3-10	SFDAAASL	26.971	10.215	14.7
1client\AAA_analysis\newthreshold\CF_hASCIZ_scans\scan4_output	1client	AAA	nonbinder	DLSFDAAASLPI	rank_024	0.84	B-C	1.0015	C	A,2-9	LSFDAAAS	25.509	10.738	14.718
1client\AAA_analysis\newthreshold\CF_hASCIZ_scans\scan4_output	1client	AAA	nonbinder	DLSFDAAASLPI	rank_017	0.84	B-C	0.987916667	C	A,3-10	SFDAAASL	25.369	11.938	15.395
1client\AAA_analysis\newthreshold\CF_hASCIZ_scans\scan5_output	1client	AAA	nonbinder	PISVHAAAFLPS	rank_003	0.85	B-C	0.985	B	A,2-9	ISVHAAAF	40.932	9.954	12.394
1client\AAA_analysis\newthreshold\CF_hASCIZ_scans\scan5_output	1client	AAA	nonbinder	PISVHAAAFLPS	rank_002	0.85	B-C	0.978636364	B	A,2-9	ISVHAAAF	38.689	9.475	12.467
1client\AAA_analysis\newthreshold\CF_hASCIZ_scans\scan5_output	1client	AAA	nonbinder	PISVHAAAFLPS	rank_014	0.84	B-C	0.997727273	B	A,2-9	ISVHAAAF	38.274	10.15	12.747
1client\AAA_analysis\newthreshold\CF_hASCIZ_scans\scan5_output	1client	AAA	nonbinder	PISVHAAAFLPS	rank_019	0.84	B-C	1.06	C	A,2-9	ISVHAAAF	37.77	10.769	12.415
1client\AAA_analysis\newthreshold\CF_hASCIZ_scans\scan5_output	1client	AAA	nonbinder	PISVHAAAFLPS	rank_001	0.85	B-C	0.972857143	C	A,3-10	SVHAAAFL	36.416	9.593	13.171
1client\AAA_analysis\newthreshold\CF_hASCIZ_scans\scan5_output	1client	AAA	nonbinder	PISVHAAAFLPS	rank_022	0.84	B-C	1.011363636	C	A,2-9	ISVHAAAF	34.996	10.054	13.37
1client\AAA_analysis\newthreshold\CF_hASCIZ_scans\scan5_output	1client	AAA	nonbinder	PISVHAAAFLPS	rank_006	0.85	B-C	1.015909091	B	A,3-10	SVHAAAFL	33.971	9.313	12.541
1client\AAA_analysis\newthreshold\CF_hASCIZ_scans\scan5_output	1client	AAA	nonbinder	PISVHAAAFLPS	rank_021	0.84	B-C	0.986153846	B	A,3-10	SVHAAAFL	33.659	10.745	13.579
1client\AAA_analysis\newthreshold\CF_hASCIZ_scans\scan5_output	1client	AAA	nonbinder	PISVHAAAFLPS	rank_012	0.84	B-C	0.989583333	C	A,2-9	ISVHAAAF	32.859	10.106	13.566
1client\AAA_analysis\newthreshold\CF_hASCIZ_scans\scan5_output	1client	AAA	nonbinder	PISVHAAAFLPS	rank_023	0.84	B-C	1.008636364	B	A,2-9	ISVHAAAF	32.538	9.766	13.223
1client\AAA_analysis\newthreshold\CF_hASCIZ_scans\scan5_output	1client	AAA	nonbinder	PISVHAAAFLPS	rank_018	0.84	B-C	1.061363636	B	A,3-10	SVHAAAFL	32.451	9.412	13.077
1client\AAA_analysis\newthreshold\CF_hASCIZ_scans\scan5_output	1client	AAA	nonbinder	PISVHAAAFLPS	rank_008	0.84	B-C	0.970909091	B	A,2-9	ISVHAAAF	32.418	10.42	13.156
1client\AAA_analysis\newthreshold\CF_hASCIZ_scans\scan5_output	1client	AAA	nonbinder	PISVHAAAFLPS	rank_010	0.84	B-C	0.98	C	A,3-10	SVHAAAFL	32.409	9.359	13.406
1client\AAA_analysis\newthreshold\CF_hASCIZ_scans\scan5_output	1client	AAA	nonbinder	PISVHAAAFLPS	rank_016	0.84	B-C	0.978636364	B	A,3-10	SVHAAAFL	32.028	10.295	13.435
1client\AAA_analysis\newthreshold\CF_hASCIZ_scans\scan5_output	1client	AAA	nonbinder	PISVHAAAFLPS	rank_011	0.84	B-C	0.966818182	C	A,3-10	SVHAAAFL	31.881	10.122	13.593
1client\AAA_analysis\newthreshold\CF_hASCIZ_scans\scan5_output	1client	AAA	nonbinder	PISVHAAAFLPS	rank_020	0.84	B-C	0.97	C	A,2-9	ISVHAAAF	31.851	10.659	13.289
1client\AAA_analysis\newthreshold\CF_hASCIZ_scans\scan5_output	1client	AAA	nonbinder	PISVHAAAFLPS	rank_017	0.84	B-C	0.976363636	C	A,2-9	ISVHAAAF	31.505	10.537	13.31
1client\AAA_analysis\newthreshold\CF_hASCIZ_scans\scan5_output	1client	AAA	nonbinder	PISVHAAAFLPS	rank_013	0.84	B-C	0.980384615	B	A,3-10	SVHAAAFL	30.853	10.644	14.024
1client\AAA_analysis\newthreshold\CF_hASCIZ_scans\scan5_output	1client	AAA	nonbinder	PISVHAAAFLPS	rank_007	0.85	B-C	1.012	C	A,3-10	SVHAAAFL	30.494	11.348	13.945
1client\AAA_analysis\newthreshold\CF_hASCIZ_scans\scan5_output	1client	AAA	nonbinder	PISVHAAAFLPS	rank_005	0.85	B-C	0.99	C	A,2-9	ISVHAAAF	29.969	10.691	13.875
1client\AAA_analysis\newthreshold\CF_hASCIZ_scans\scan5_output	1client	AAA	nonbinder	PISVHAAAFLPS	rank_009	0.84	B-C	0.98625	C	A,2-9	ISVHAAAF	28.235	11.336	14.255
1client\AAA_analysis\newthreshold\CF_hASCIZ_scans\scan5_output	1client	AAA	nonbinder	PISVHAAAFLPS	rank_024	0.84	B-C	0.995416667	C	A,3-10	SVHAAAFL	27.816	11.217	14.272
1client\AAA_analysis\newthreshold\CF_hASCIZ_scans\scan5_output	1client	AAA	nonbinder	PISVHAAAFLPS	rank_004	0.85	B-C	0.9825	B	A,3-10	SVHAAAFL	27.226	11.147	14.196
1client\AAA_analysis\newthreshold\CF_hASCIZ_scans\scan5_output	1client	AAA	nonbinder	PISVHAAAFLPS	rank_025	0.84	B-C	1.013636364	B	A,2-9	ISVHAAAF	27.13	10.737	13.949
1client\AAA_analysis\newthreshold\CF_hASCIZ_scans\scan5_output	1client	AAA	nonbinder	PISVHAAAFLPS	rank_015	0.84	B-C	0.975454545	C	A,3-10	SVHAAAFL	26.756	11.163	14.277
1client\AAA_analysis\newthreshold\CF_hASCIZ_scans\scan6_output	1client	AAA	nonbinder	TSSIAAAADAFM	rank_001	0.87	B-C	1.039583333	B	A,3-10	SIAAAADA	61.963	6.969	9.634
1client\AAA_analysis\newthreshold\CF_hASCIZ_scans\scan6_output	1client	AAA	nonbinder	TSSIAAAADAFM	rank_002	0.86	B-C	1.065416667	C	A,3-10	SIAAAADA	57.117	7.872	9.537
1client\AAA_analysis\newthreshold\CF_hASCIZ_scans\scan6_output	1client	AAA	nonbinder	TSSIAAAADAFM	rank_003	0.86	B-C	1.036818182	C	A,3-10	SIAAAADA	50.703	9.234	10.695
1client\AAA_analysis\newthreshold\CF_hASCIZ_scans\scan6_output	1client	AAA	nonbinder	TSSIAAAADAFM	rank_016	0.84	B-C	0.998636364	B	A,3-10	SIAAAADA	39.796	10.023	13.315
1client\AAA_analysis\newthreshold\CF_hASCIZ_scans\scan6_output	1client	AAA	nonbinder	TSSIAAAADAFM	rank_013	0.84	B-C	1.011666667	C	A,3-10	SIAAAADA	39.277	9.839	13.178
1client\AAA_analysis\newthreshold\CF_hASCIZ_scans\scan6_output	1client	AAA	nonbinder	TSSIAAAADAFM	rank_009	0.84	B-C	0.9995	B	A,3-10	SIAAAADA	39.23	9.44	13.095
1client\AAA_analysis\newthreshold\CF_hASCIZ_scans\scan6_output	1client	AAA	nonbinder	TSSIAAAADAFM	rank_007	0.85	B-C	1.019230769	B	A,4-11	IAAAADAF	38.506	9.62	12.333
1client\AAA_analysis\newthreshold\CF_hASCIZ_scans\scan6_output	1client	AAA	nonbinder	TSSIAAAADAFM	rank_015	0.84	B-C	1.0045	B	A,3-10	SIAAAADA	37.669	9.791	13.436
1client\AAA_analysis\newthreshold\CF_hASCIZ_scans\scan6_output	1client	AAA	nonbinder	TSSIAAAADAFM	rank_021	0.84	B-C	1.029583333	B	A,4-11	IAAAADAF	36.02	10.184	13.852
1client\AAA_analysis\newthreshold\CF_hASCIZ_scans\scan6_output	1client	AAA	nonbinder	TSSIAAAADAFM	rank_017	0.84	B-C	1.023636364	C	A,3-10	SIAAAADA	34.201	9.852	13.473
1client\AAA_analysis\newthreshold\CF_hASCIZ_scans\scan6_output	1client	AAA	nonbinder	TSSIAAAADAFM	rank_010	0.84	B-C	0.987	B	A,3-10	SIAAAADA	33.8	9.538	13.739
1client\AAA_analysis\newthreshold\CF_hASCIZ_scans\scan6_output	1client	AAA	nonbinder	TSSIAAAADAFM	rank_012	0.84	B-C	0.989	B	A,3-10	SIAAAADA	32.094	9.567	13.96
1client\AAA_analysis\newthreshold\CF_hASCIZ_scans\scan6_output	1client	AAA	nonbinder	TSSIAAAADAFM	rank_004	0.85	B-C	0.979545455	B	A,4-11	IAAAADAF	31.765	10.141	12.988
1client\AAA_analysis\newthreshold\CF_hASCIZ_scans\scan6_output	1client	AAA	nonbinder	TSSIAAAADAFM	rank_005	0.85	B-C	0.995	B	A,4-11	IAAAADAF	31.351	10.486	13.383
1client\AAA_analysis\newthreshold\CF_hASCIZ_scans\scan6_output	1client	AAA	nonbinder	TSSIAAAADAFM	rank_014	0.84	B-C	0.981	B	A,3-10	SIAAAADA	30.707	9.722	14.075
1client\AAA_analysis\newthreshold\CF_hASCIZ_scans\scan6_output	1client	AAA	nonbinder	TSSIAAAADAFM	rank_020	0.84	B-C	0.979	C	A,3-10	SIAAAADA	30.366	9.8	14.094
1client\AAA_analysis\newthreshold\CF_hASCIZ_scans\scan6_output	1client	AAA	nonbinder	TSSIAAAADAFM	rank_006	0.85	B-C	0.990416667	B	A,4-11	IAAAADAF	30.1	10.904	13.884
1client\AAA_analysis\newthreshold\CF_hASCIZ_scans\scan6_output	1client	AAA	nonbinder	TSSIAAAADAFM	rank_019	0.84	B-C	0.9785	C	A,3-10	SIAAAADA	29.764	10.223	14.251
1client\AAA_analysis\newthreshold\CF_hASCIZ_scans\scan6_output	1client	AAA	nonbinder	TSSIAAAADAFM	rank_025	0.84	B-C	1.000454545	C	A,2-9	SSIAAAAD	29.519	10.285	14.396
1client\AAA_analysis\newthreshold\CF_hASCIZ_scans\scan6_output	1client	AAA	nonbinder	TSSIAAAADAFM	rank_008	0.85	B-C	1.001666667	C	A,4-11	IAAAADAF	27.999	11.572	14.154
1client\AAA_analysis\newthreshold\CF_hASCIZ_scans\scan6_output	1client	AAA	nonbinder	TSSIAAAADAFM	rank_024	0.84	B-C	0.9875	B	A,2-9	SSIAAAAD	27.971	9.62	13.984
1client\AAA_analysis\newthreshold\CF_hASCIZ_scans\scan6_output	1client	AAA	nonbinder	TSSIAAAADAFM	rank_011	0.84	B-C	1.028636364	C	A,4-11	IAAAADAF	27.774	10.974	15.255
1client\AAA_analysis\newthreshold\CF_hASCIZ_scans\scan6_output	1client	AAA	nonbinder	TSSIAAAADAFM	rank_022	0.84	B-C	0.987272727	C	A,2-9	SSIAAAAD	27.526	9.358	13.665
1client\AAA_analysis\newthreshold\CF_hASCIZ_scans\scan6_output	1client	AAA	nonbinder	TSSIAAAADAFM	rank_023	0.84	B-C	0.979	C	A,3-10	SIAAAADA	27.468	9.88	14.43
1client\AAA_analysis\newthreshold\CF_hASCIZ_scans\scan6_output	1client	AAA	nonbinder	TSSIAAAADAFM	rank_018	0.84	B-C	0.984	C	A,3-10	SIAAAADA	26.9	10.016	14.459
1client\AAA_analysis\newthreshold\CF_hASCIZ_scans\scan7_output	1client	AAA	nonbinder	GVSREAAASGIE	rank_003	0.9	B-C	0.970909091	C	A,3-10	SREAAASG	80.591	3.622	5.833
1client\AAA_analysis\newthreshold\CF_hASCIZ_scans\scan7_output	1client	AAA	nonbinder	GVSREAAASGIE	rank_001	0.9	B-C	1.017307692	C	A,3-10	SREAAASG	80.547	2.676	4.769
1client\AAA_analysis\newthreshold\CF_hASCIZ_scans\scan7_output	1client	AAA	nonbinder	GVSREAAASGIE	rank_002	0.9	B-C	0.998333333	B	A,3-10	SREAAASG	77.164	3.39	5.499
1client\AAA_analysis\newthreshold\CF_hASCIZ_scans\scan7_output	1client	AAA	nonbinder	GVSREAAASGIE	rank_005	0.89	B-C	0.970454545	C	A,3-10	SREAAASG	77	4.558	6.835
1client\AAA_analysis\newthreshold\CF_hASCIZ_scans\scan7_output	1client	AAA	nonbinder	GVSREAAASGIE	rank_004	0.9	B-C	0.998461538	C	A,3-10	SREAAASG	75.382	3.522	5.623
1client\AAA_analysis\newthreshold\CF_hASCIZ_scans\scan7_output	1client	AAA	nonbinder	GVSREAAASGIE	rank_006	0.89	B-C	1.02	B	A,3-10	SREAAASG	73.801	4.238	6.083
1client\AAA_analysis\newthreshold\CF_hASCIZ_scans\scan7_output	1client	AAA	nonbinder	GVSREAAASGIE	rank_008	0.88	B-C	0.979545455	B	A,3-10	SREAAASG	66.234	6.442	8.288
1client\AAA_analysis\newthreshold\CF_hASCIZ_scans\scan7_output	1client	AAA	nonbinder	GVSREAAASGIE	rank_007	0.88	B-C	1.043333333	C	A,4-11	REAAASGI	63.62	5.98	7.801
1client\AAA_analysis\newthreshold\CF_hASCIZ_scans\scan7_output	1client	AAA	nonbinder	GVSREAAASGIE	rank_009	0.87	B-C	0.975	C	A,4-11	REAAASGI	58.692	7.16	9.272
1client\AAA_analysis\newthreshold\CF_hASCIZ_scans\scan7_output	1client	AAA	nonbinder	GVSREAAASGIE	rank_015	0.85	B-C	0.9625	C	A,3-10	SREAAASG	43.44	9.782	11.891
1client\AAA_analysis\newthreshold\CF_hASCIZ_scans\scan7_output	1client	AAA	nonbinder	GVSREAAASGIE	rank_018	0.85	B-C	0.999166667	C	A,3-10	SREAAASG	43.29	9.862	11.417
1client\AAA_analysis\newthreshold\CF_hASCIZ_scans\scan7_output	1client	AAA	nonbinder	GVSREAAASGIE	rank_016	0.85	B-C	0.961	C	A,4-11	REAAASGI	42.481	10.065	12.801
1client\AAA_analysis\newthreshold\CF_hASCIZ_scans\scan7_output	1client	AAA	nonbinder	GVSREAAASGIE	rank_011	0.86	B-C	0.961538462	C	A,4-11	REAAASGI	42.181	7.983	11.115
1client\AAA_analysis\newthreshold\CF_hASCIZ_scans\scan7_output	1client	AAA	nonbinder	GVSREAAASGIE	rank_012	0.86	B-C	0.995416667	B	A,3-10	SREAAASG	42.012	8.771	11.301
1client\AAA_analysis\newthreshold\CF_hASCIZ_scans\scan7_output	1client	AAA	nonbinder	GVSREAAASGIE	rank_010	0.86	B-C	0.956	C	A,3-10	SREAAASG	41.88	8.958	11.469
1client\AAA_analysis\newthreshold\CF_hASCIZ_scans\scan7_output	1client	AAA	nonbinder	GVSREAAASGIE	rank_017	0.85	B-C	0.959	C	A,4-11	REAAASGI	38.948	10.408	13.174
1client\AAA_analysis\newthreshold\CF_hASCIZ_scans\scan7_output	1client	AAA	nonbinder	GVSREAAASGIE	rank_021	0.85	B-C	0.9605	B	A,4-11	REAAASGI	38.895	10.556	13.4
1client\AAA_analysis\newthreshold\CF_hASCIZ_scans\scan7_output	1client	AAA	nonbinder	GVSREAAASGIE	rank_019	0.85	B-C	0.963	C	A,3-10	SREAAASG	38.395	10.54	12.706
1client\AAA_analysis\newthreshold\CF_hASCIZ_scans\scan7_output	1client	AAA	nonbinder	GVSREAAASGIE	rank_023	0.85	B-C	0.971	B	A,4-11	REAAASGI	38.159	10.528	13.055
1client\AAA_analysis\newthreshold\CF_hASCIZ_scans\scan7_output	1client	AAA	nonbinder	GVSREAAASGIE	rank_022	0.85	B-C	0.9705	B	A,3-10	SREAAASG	37.794	10.726	12.863
1client\AAA_analysis\newthreshold\CF_hASCIZ_scans\scan7_output	1client	AAA	nonbinder	GVSREAAASGIE	rank_013	0.86	B-C	0.979545455	C	A,3-10	SREAAASG	37.645	9.364	11.966
1client\AAA_analysis\newthreshold\CF_hASCIZ_scans\scan7_output	1client	AAA	nonbinder	GVSREAAASGIE	rank_020	0.85	B-C	0.958636364	B	A,3-10	SREAAASG	37.416	10.75	12.966
1client\AAA_analysis\newthreshold\CF_hASCIZ_scans\scan7_output	1client	AAA	nonbinder	GVSREAAASGIE	rank_024	0.84	B-C	0.970909091	C	A,3-10	SREAAASG	35.27	10.058	12.515
1client\AAA_analysis\newthreshold\CF_hASCIZ_scans\scan7_output	1client	AAA	nonbinder	GVSREAAASGIE	rank_014	0.85	B-C	0.958333333	B	A,3-10	SREAAASG	34.46	8.798	12.152
1client\AAA_analysis\newthreshold\CF_hASCIZ_scans\scan7_output	1client	AAA	nonbinder	GVSREAAASGIE	rank_025	0.84	B-C	0.967083333	B	A,3-10	SREAAASG	33.148	11.188	13.435
1client\AAA_analysis\newthreshold\CF_hASCIZ_scans\scan9_output	1client	AAA	nonbinder	SSNLPAAALDHR	rank_005	0.85	B-C	1.000769231	C	A,3-10	NLPAAALD	47.601	9.018	11.855
1client\AAA_analysis\newthreshold\CF_hASCIZ_scans\scan9_output	1client	AAA	nonbinder	SSNLPAAALDHR	rank_003	0.85	B-C	0.973181818	B	A,4-11	LPAAALDH	37.674	8.765	13.116
1client\AAA_analysis\newthreshold\CF_hASCIZ_scans\scan9_output	1client	AAA	nonbinder	SSNLPAAALDHR	rank_006	0.85	B-C	0.973181818	C	A,4-11	LPAAALDH	35.82	9.537	13.419
1client\AAA_analysis\newthreshold\CF_hASCIZ_scans\scan9_output	1client	AAA	nonbinder	SSNLPAAALDHR	rank_010	0.85	B-C	0.989090909	B	A,4-11	LPAAALDH	35.737	10.287	12.917
1client\AAA_analysis\newthreshold\CF_hASCIZ_scans\scan9_output	1client	AAA	nonbinder	SSNLPAAALDHR	rank_017	0.84	B-C	1.011363636	C	A,3-10	NLPAAALD	34.085	10.091	13.689
1client\AAA_analysis\newthreshold\CF_hASCIZ_scans\scan9_output	1client	AAA	nonbinder	SSNLPAAALDHR	rank_015	0.85	B-C	1.003461538	C	A,4-11	LPAAALDH	33.184	10.209	13.839
1client\AAA_analysis\newthreshold\CF_hASCIZ_scans\scan9_output	1client	AAA	nonbinder	SSNLPAAALDHR	rank_025	0.84	B-C	1.038	C	A,3-10	NLPAAALD	32.789	10.348	13.963
1client\AAA_analysis\newthreshold\CF_hASCIZ_scans\scan9_output	1client	AAA	nonbinder	SSNLPAAALDHR	rank_022	0.84	B-C	1.048181818	B	A,3-10	NLPAAALD	32.409	10.868	14.247
1client\AAA_analysis\newthreshold\CF_hASCIZ_scans\scan9_output	1client	AAA	nonbinder	SSNLPAAALDHR	rank_002	0.85	B-C	0.969545455	C	A,4-11	LPAAALDH	31.853	8.99	13.852
1client\AAA_analysis\newthreshold\CF_hASCIZ_scans\scan9_output	1client	AAA	nonbinder	SSNLPAAALDHR	rank_001	0.86	B-C	0.969545455	C	A,3-10	NLPAAALD	31.823	8.517	12.966
1client\AAA_analysis\newthreshold\CF_hASCIZ_scans\scan9_output	1client	AAA	nonbinder	SSNLPAAALDHR	rank_021	0.84	B-C	1.014166667	B	A,3-10	NLPAAALD	31.261	11.262	14.657
1client\AAA_analysis\newthreshold\CF_hASCIZ_scans\scan9_output	1client	AAA	nonbinder	SSNLPAAALDHR	rank_020	0.84	B-C	0.997083333	B	A,4-11	LPAAALDH	30.625	10.929	14.264
1client\AAA_analysis\newthreshold\CF_hASCIZ_scans\scan9_output	1client	AAA	nonbinder	SSNLPAAALDHR	rank_012	0.85	B-C	0.988181818	B	A,3-10	NLPAAALD	30.606	9.4	13.838
1client\AAA_analysis\newthreshold\CF_hASCIZ_scans\scan9_output	1client	AAA	nonbinder	SSNLPAAALDHR	rank_014	0.85	B-C	0.971818182	C	A,3-10	NLPAAALD	30.417	9.749	14.626
1client\AAA_analysis\newthreshold\CF_hASCIZ_scans\scan9_output	1client	AAA	nonbinder	SSNLPAAALDHR	rank_007	0.85	B-C	0.975454545	B	A,4-11	LPAAALDH	30.164	9.755	13.854
1client\AAA_analysis\newthreshold\CF_hASCIZ_scans\scan9_output	1client	AAA	nonbinder	SSNLPAAALDHR	rank_008	0.85	B-C	0.963636364	B	A,3-10	NLPAAALD	30.089	9.942	15.061
1client\AAA_analysis\newthreshold\CF_hASCIZ_scans\scan9_output	1client	AAA	nonbinder	SSNLPAAALDHR	rank_004	0.85	B-C	0.970454545	C	A,3-10	NLPAAALD	29.815	9.329	13.969
1client\AAA_analysis\newthreshold\CF_hASCIZ_scans\scan9_output	1client	AAA	nonbinder	SSNLPAAALDHR	rank_013	0.85	B-C	0.97125	B	A,3-10	NLPAAALD	29.76	9.603	14.385
1client\AAA_analysis\newthreshold\CF_hASCIZ_scans\scan9_output	1client	AAA	nonbinder	SSNLPAAALDHR	rank_009	0.85	B-C	0.972727273	C	A,2-9	SNLPAAAL	29.744	9.459	13.834
1client\AAA_analysis\newthreshold\CF_hASCIZ_scans\scan9_output	1client	AAA	nonbinder	SSNLPAAALDHR	rank_023	0.84	B-C	0.995	B	A,3-10	NLPAAALD	29.374	11.191	15.132
1client\AAA_analysis\newthreshold\CF_hASCIZ_scans\scan9_output	1client	AAA	nonbinder	SSNLPAAALDHR	rank_019	0.84	B-C	0.977272727	C	A,3-10	NLPAAALD	28.702	10.68	14.636
1client\AAA_analysis\newthreshold\CF_hASCIZ_scans\scan9_output	1client	AAA	nonbinder	SSNLPAAALDHR	rank_011	0.85	B-C	0.9925	C	A,4-11	LPAAALDH	28.235	9.587	14.154
1client\AAA_analysis\newthreshold\CF_hASCIZ_scans\scan9_output	1client	AAA	nonbinder	SSNLPAAALDHR	rank_024	0.84	B-C	1.03	B	A,3-10	NLPAAALD	28.211	11.361	15.19
1client\AAA_analysis\newthreshold\CF_hASCIZ_scans\scan9_output	1client	AAA	nonbinder	SSNLPAAALDHR	rank_016	0.85	B-C	0.972727273	B	A,3-10	NLPAAALD	27.173	10.363	15.503
1client\AAA_analysis\newthreshold\CF_hASCIZ_scans\scan9_output	1client	AAA	nonbinder	SSNLPAAALDHR	rank_018	0.84	B-C	0.990769231	B	A,3-10	NLPAAALD	25.886	11.388	15.36
1client\AAA_analysis\newthreshold\dASCIZ\QT1_output	1client	AAA	nonbinder	KLDMEAAAEEDD	rank_001	0.89	B-C	1.003333333	B	A,2-9	LDMEAAAE	77.545	4.238	5.099
1client\AAA_analysis\newthreshold\dASCIZ\QT1_output	1client	AAA	nonbinder	KLDMEAAAEEDD	rank_003	0.88	B-C	1.000416667	C	A,2-9	LDMEAAAE	67.251	6.461	7.902
1client\AAA_analysis\newthreshold\dASCIZ\QT1_output	1client	AAA	nonbinder	KLDMEAAAEEDD	rank_002	0.88	B-C	0.9875	C	A,3-10	DMEAAAEE	67.01	6.037	9.522
1client\AAA_analysis\newthreshold\dASCIZ\QT1_output	1client	AAA	nonbinder	KLDMEAAAEEDD	rank_004	0.86	B-C	1.018846154	B	A,4-11	MEAAAEED	52.102	7.367	9.558
1client\AAA_analysis\newthreshold\dASCIZ\QT1_output	1client	AAA	nonbinder	KLDMEAAAEEDD	rank_006	0.86	B-C	1.002916667	C	A,2-9	LDMEAAAE	47.236	9.354	11.997
1client\AAA_analysis\newthreshold\dASCIZ\QT1_output	1client	AAA	nonbinder	KLDMEAAAEEDD	rank_005	0.86	B-C	1.02375	C	A,2-9	LDMEAAAE	40.52	8.262	11.562
1client\AAA_analysis\newthreshold\dASCIZ\QT1_output	1client	AAA	nonbinder	KLDMEAAAEEDD	rank_013	0.85	B-C	1.06	B	A,4-11	MEAAAEED	39.316	8.578	11.302
1client\AAA_analysis\newthreshold\dASCIZ\QT1_output	1client	AAA	nonbinder	KLDMEAAAEEDD	rank_011	0.85	B-C	0.968	B	A,1-8	KLDMEAAA	38.831	10.529	13.154
1client\AAA_analysis\newthreshold\dASCIZ\QT1_output	1client	AAA	nonbinder	KLDMEAAAEEDD	rank_009	0.85	B-C	0.976	B	A,2-9	LDMEAAAE	38.461	9.598	12.346
1client\AAA_analysis\newthreshold\dASCIZ\QT1_output	1client	AAA	nonbinder	KLDMEAAAEEDD	rank_012	0.85	B-C	1.002692308	B	A,2-9	LDMEAAAE	38.2	8.878	11.996
1client\AAA_analysis\newthreshold\dASCIZ\QT1_output	1client	AAA	nonbinder	KLDMEAAAEEDD	rank_021	0.84	B-C	1.000454545	C	A,2-9	LDMEAAAE	37.081	10.168	12.69
1client\AAA_analysis\newthreshold\dASCIZ\QT1_output	1client	AAA	nonbinder	KLDMEAAAEEDD	rank_014	0.84	B-C	0.961	B	A,2-9	LDMEAAAE	36.461	10.975	13.218
1client\AAA_analysis\newthreshold\dASCIZ\QT1_output	1client	AAA	nonbinder	KLDMEAAAEEDD	rank_015	0.85	B-C	0.99375	B	A,2-9	LDMEAAAE	36.218	10.543	13.679
1client\AAA_analysis\newthreshold\dASCIZ\QT1_output	1client	AAA	nonbinder	KLDMEAAAEEDD	rank_007	0.85	B-C	0.99375	C	A,2-9	LDMEAAAE	36.121	8.969	12.157
1client\AAA_analysis\newthreshold\dASCIZ\QT1_output	1client	AAA	nonbinder	KLDMEAAAEEDD	rank_008	0.85	B-C	1.004090909	C	A,3-10	DMEAAAEE	35.85	9.781	13.024
1client\AAA_analysis\newthreshold\dASCIZ\QT1_output	1client	AAA	nonbinder	KLDMEAAAEEDD	rank_017	0.84	B-C	1.017727273	C	A,2-9	LDMEAAAE	35.194	9.59	12.707
1client\AAA_analysis\newthreshold\dASCIZ\QT1_output	1client	AAA	nonbinder	KLDMEAAAEEDD	rank_019	0.84	B-C	1.000416667	C	A,2-9	LDMEAAAE	34.695	10.847	13.094
1client\AAA_analysis\newthreshold\dASCIZ\QT1_output	1client	AAA	nonbinder	KLDMEAAAEEDD	rank_023	0.84	B-C	1.040454545	B	A,3-10	DMEAAAEE	33.102	10.368	12.137
1client\AAA_analysis\newthreshold\dASCIZ\QT1_output	1client	AAA	nonbinder	KLDMEAAAEEDD	rank_018	0.84	B-C	0.981	B	A,2-9	LDMEAAAE	32.9	9.527	13.232
1client\AAA_analysis\newthreshold\dASCIZ\QT1_output	1client	AAA	nonbinder	KLDMEAAAEEDD	rank_016	0.84	B-C	0.97625	C	A,2-9	LDMEAAAE	31.382	10.036	13.334
1client\AAA_analysis\newthreshold\dASCIZ\QT1_output	1client	AAA	nonbinder	KLDMEAAAEEDD	rank_022	0.84	B-C	0.972	C	A,2-9	LDMEAAAE	31.26	10.77	13.905
1client\AAA_analysis\newthreshold\dASCIZ\QT1_output	1client	AAA	nonbinder	KLDMEAAAEEDD	rank_025	0.83	B-C	1.007083333	C	A,2-9	LDMEAAAE	30.14	11.122	13.516
1client\AAA_analysis\newthreshold\dASCIZ\QT1_output	1client	AAA	nonbinder	KLDMEAAAEEDD	rank_010	0.85	B-C	0.996363636	B	A,2-9	LDMEAAAE	29.214	10.596	13.691
1client\AAA_analysis\newthreshold\dASCIZ\QT1_output	1client	AAA	nonbinder	KLDMEAAAEEDD	rank_024	0.84	B-C	0.982	B	A,2-9	LDMEAAAE	29.175	10.113	13.683
1client\AAA_analysis\newthreshold\dASCIZ\QT1_output	1client	AAA	nonbinder	KLDMEAAAEEDD	rank_020	0.84	B-C	0.9735	C	A,2-9	LDMEAAAE	27.605	10.873	13.174
1client\AAA_analysis\newthreshold\dASCIZ\QT5_output	1client	AAA	nonbinder	LSHIQAAAHWPD	rank_001	0.87	B-C	1.008181818	B	A,3-10	HIQAAAHW	63.286	7.091	8.427
1client\AAA_analysis\newthreshold\dASCIZ\QT5_output	1client	AAA	nonbinder	LSHIQAAAHWPD	rank_002	0.86	B-C	1.024615385	B	A,3-10	HIQAAAHW	56.004	8.104	10.383
1client\AAA_analysis\newthreshold\dASCIZ\QT5_output	1client	AAA	nonbinder	LSHIQAAAHWPD	rank_003	0.86	B-C	1.01	B	A,4-11	IQAAAHWP	54.09	8.311	10.879
1client\AAA_analysis\newthreshold\dASCIZ\QT5_output	1client	AAA	nonbinder	LSHIQAAAHWPD	rank_004	0.86	B-C	1.017307692	B	A,3-10	HIQAAAHW	53.603	8.446	10.857
1client\AAA_analysis\newthreshold\dASCIZ\QT5_output	1client	AAA	nonbinder	LSHIQAAAHWPD	rank_005	0.85	B-C	1.050909091	C	A,3-10	HIQAAAHW	50.935	9.202	10.878
1client\AAA_analysis\newthreshold\dASCIZ\QT5_output	1client	AAA	nonbinder	LSHIQAAAHWPD	rank_006	0.85	B-C	1.004615385	C	A,3-10	HIQAAAHW	43.95	10.143	12.513
1client\AAA_analysis\newthreshold\dASCIZ\QT5_output	1client	AAA	nonbinder	LSHIQAAAHWPD	rank_008	0.84	B-C	1.002307692	B	A,3-10	HIQAAAHW	41.156	10.748	12.881
1client\AAA_analysis\newthreshold\dASCIZ\QT5_output	1client	AAA	nonbinder	LSHIQAAAHWPD	rank_012	0.84	B-C	1.015	C	A,3-10	HIQAAAHW	38.586	10.773	12.94
1client\AAA_analysis\newthreshold\dASCIZ\QT5_output	1client	AAA	nonbinder	LSHIQAAAHWPD	rank_007	0.85	B-C	0.975909091	B	A,3-10	HIQAAAHW	38.108	9.78	12.741
1client\AAA_analysis\newthreshold\dASCIZ\QT5_output	1client	AAA	nonbinder	LSHIQAAAHWPD	rank_009	0.84	B-C	0.981818182	B	A,2-9	SHIQAAAH	34.6	9.414	12.946
1client\AAA_analysis\newthreshold\dASCIZ\QT5_output	1client	AAA	nonbinder	LSHIQAAAHWPD	rank_010	0.84	B-C	0.992727273	B	A,2-9	SHIQAAAH	33.691	9.891	13.111
1client\AAA_analysis\newthreshold\dASCIZ\QT5_output	1client	AAA	nonbinder	LSHIQAAAHWPD	rank_020	0.84	B-C	1.045909091	C	A,3-10	HIQAAAHW	31.559	10.539	12.93
1client\AAA_analysis\newthreshold\dASCIZ\QT5_output	1client	AAA	nonbinder	LSHIQAAAHWPD	rank_018	0.84	B-C	1.029	B	A,3-10	HIQAAAHW	31.504	10.825	13.897
1client\AAA_analysis\newthreshold\dASCIZ\QT5_output	1client	AAA	nonbinder	LSHIQAAAHWPD	rank_011	0.84	B-C	0.993636364	B	A,3-10	HIQAAAHW	29.862	10.953	13.942
1client\AAA_analysis\newthreshold\dASCIZ\QT5_output	1client	AAA	nonbinder	LSHIQAAAHWPD	rank_017	0.84	B-C	0.9875	B	A,3-10	HIQAAAHW	29.838	10.804	14.321
1client\AAA_analysis\newthreshold\dASCIZ\QT5_output	1client	AAA	nonbinder	LSHIQAAAHWPD	rank_023	0.84	B-C	1.044545455	C	A,3-10	HIQAAAHW	29.788	10.749	13.827
1client\AAA_analysis\newthreshold\dASCIZ\QT5_output	1client	AAA	nonbinder	LSHIQAAAHWPD	rank_014	0.84	B-C	0.965	B	A,3-10	HIQAAAHW	29.748	11.308	14.031
1client\AAA_analysis\newthreshold\dASCIZ\QT5_output	1client	AAA	nonbinder	LSHIQAAAHWPD	rank_021	0.84	B-C	0.965	C	A,3-10	HIQAAAHW	29.063	11.342	14.518
1client\AAA_analysis\newthreshold\dASCIZ\QT5_output	1client	AAA	nonbinder	LSHIQAAAHWPD	rank_019	0.84	B-C	0.993	B	A,3-10	HIQAAAHW	28.644	10.827	14.135
1client\AAA_analysis\newthreshold\dASCIZ\QT5_output	1client	AAA	nonbinder	LSHIQAAAHWPD	rank_022	0.84	B-C	1.033	C	A,3-10	HIQAAAHW	25.723	12.173	14.985
1client\AAA_analysis\newthreshold\dASCIZ\QT5_output	1client	AAA	nonbinder	LSHIQAAAHWPD	rank_025	0.83	B-C	0.9725	B	A,3-10	HIQAAAHW	25.453	12.168	15.741
1client\AAA_analysis\newthreshold\dASCIZ\QT5_output	1client	AAA	nonbinder	LSHIQAAAHWPD	rank_013	0.84	B-C	1.015454545	C	A,3-10	HIQAAAHW	25.025	12.41	14.756
1client\AAA_analysis\newthreshold\dASCIZ\QT5_output	1client	AAA	nonbinder	LSHIQAAAHWPD	rank_024	0.84	B-C	1.0135	B	A,3-10	HIQAAAHW	24.804	12.41	14.927
1client\AAA_analysis\newthreshold\dASCIZ\QT5_output	1client	AAA	nonbinder	LSHIQAAAHWPD	rank_015	0.84	B-C	0.997272727	C	A,3-10	HIQAAAHW	24.715	12.439	15.1
1client\AAA_analysis\newthreshold\dASCIZ\QT5_output	1client	AAA	nonbinder	LSHIQAAAHWPD	rank_016	0.84	B-C	1.025909091	B	A,3-10	HIQAAAHW	24.072	11.929	14.365
1client\AAA_analysis\newthreshold\dASCIZ\QT6_output	1client	AAA	nonbinder	YNTQHAAACDEI	rank_001	0.91	B-C	0.984583333	C	A,2-9	NTQHAAAC	88.774	2.367	3.246
1client\AAA_analysis\newthreshold\dASCIZ\QT6_output	1client	AAA	nonbinder	YNTQHAAACDEI	rank_002	0.89	B-C	0.977083333	B	A,3-10	TQHAAACD	75.384	4.491	6.608
1client\AAA_analysis\newthreshold\dASCIZ\QT6_output	1client	AAA	nonbinder	YNTQHAAACDEI	rank_003	0.89	B-C	0.977272727	C	A,2-9	NTQHAAAC	73.251	4.781	7.153
1client\AAA_analysis\newthreshold\dASCIZ\QT6_output	1client	AAA	nonbinder	YNTQHAAACDEI	rank_004	0.87	B-C	0.971923077	C	A,3-10	TQHAAACD	53.621	7.344	10.167
1client\AAA_analysis\newthreshold\dASCIZ\QT6_output	1client	AAA	nonbinder	YNTQHAAACDEI	rank_016	0.85	B-C	0.997307692	C	A,4-11	QHAAACDE	37.209	9.121	12.627
1client\AAA_analysis\newthreshold\dASCIZ\QT6_output	1client	AAA	nonbinder	YNTQHAAACDEI	rank_012	0.85	B-C	0.967272727	B	A,3-10	TQHAAACD	37.128	9.252	12.536
1client\AAA_analysis\newthreshold\dASCIZ\QT6_output	1client	AAA	nonbinder	YNTQHAAACDEI	rank_007	0.85	B-C	0.971363636	C	A,3-10	TQHAAACD	36.108	9.026	12.583
1client\AAA_analysis\newthreshold\dASCIZ\QT6_output	1client	AAA	nonbinder	YNTQHAAACDEI	rank_022	0.84	B-C	1.023636364	B	A,4-11	QHAAACDE	36.091	10.016	12.96
1client\AAA_analysis\newthreshold\dASCIZ\QT6_output	1client	AAA	nonbinder	YNTQHAAACDEI	rank_020	0.84	B-C	0.994230769	C	A,3-10	TQHAAACD	35.529	9.945	12.831
1client\AAA_analysis\newthreshold\dASCIZ\QT6_output	1client	AAA	nonbinder	YNTQHAAACDEI	rank_017	0.85	B-C	0.9615	C	A,3-10	TQHAAACD	34.92	10.473	13.788
1client\AAA_analysis\newthreshold\dASCIZ\QT6_output	1client	AAA	nonbinder	YNTQHAAACDEI	rank_015	0.85	B-C	0.9825	C	A,3-10	TQHAAACD	34.576	10.097	13.348
1client\AAA_analysis\newthreshold\dASCIZ\QT6_output	1client	AAA	nonbinder	YNTQHAAACDEI	rank_006	0.85	B-C	0.953181818	B	A,4-11	QHAAACDE	34.514	8.577	12.438
1client\AAA_analysis\newthreshold\dASCIZ\QT6_output	1client	AAA	nonbinder	YNTQHAAACDEI	rank_013	0.85	B-C	0.9665	B	A,3-10	TQHAAACD	34.464	9.496	13.302
1client\AAA_analysis\newthreshold\dASCIZ\QT6_output	1client	AAA	nonbinder	YNTQHAAACDEI	rank_010	0.85	B-C	0.97	B	A,4-11	QHAAACDE	33.636	9.752	13.144
1client\AAA_analysis\newthreshold\dASCIZ\QT6_output	1client	AAA	nonbinder	YNTQHAAACDEI	rank_018	0.85	B-C	0.990833333	B	A,3-10	TQHAAACD	33.48	10.042	13.614
1client\AAA_analysis\newthreshold\dASCIZ\QT6_output	1client	AAA	nonbinder	YNTQHAAACDEI	rank_014	0.85	B-C	0.962272727	C	A,3-10	TQHAAACD	33.13	9.322	13.139
1client\AAA_analysis\newthreshold\dASCIZ\QT6_output	1client	AAA	nonbinder	YNTQHAAACDEI	rank_024	0.84	B-C	0.969	C	A,3-10	TQHAAACD	32.817	10.539	13.346
1client\AAA_analysis\newthreshold\dASCIZ\QT6_output	1client	AAA	nonbinder	YNTQHAAACDEI	rank_025	0.84	B-C	0.9855	B	A,3-10	TQHAAACD	32.486	10.567	13.393
1client\AAA_analysis\newthreshold\dASCIZ\QT6_output	1client	AAA	nonbinder	YNTQHAAACDEI	rank_023	0.84	B-C	0.9685	B	A,3-10	TQHAAACD	32.232	10.548	13.502
1client\AAA_analysis\newthreshold\dASCIZ\QT6_output	1client	AAA	nonbinder	YNTQHAAACDEI	rank_009	0.85	B-C	0.953333333	C	A,3-10	TQHAAACD	31.967	9.705	13.262
1client\AAA_analysis\newthreshold\dASCIZ\QT6_output	1client	AAA	nonbinder	YNTQHAAACDEI	rank_011	0.85	B-C	0.9605	C	A,3-10	TQHAAACD	31.537	9.426	12.829
1client\AAA_analysis\newthreshold\dASCIZ\QT6_output	1client	AAA	nonbinder	YNTQHAAACDEI	rank_019	0.85	B-C	0.983	B	A,3-10	TQHAAACD	30.356	11.017	13.916
1client\AAA_analysis\newthreshold\dASCIZ\QT6_output	1client	AAA	nonbinder	YNTQHAAACDEI	rank_021	0.84	B-C	0.979090909	B	A,3-10	TQHAAACD	30.011	9.309	13.489
1client\AAA_analysis\newthreshold\dASCIZ\QT6_output	1client	AAA	nonbinder	YNTQHAAACDEI	rank_008	0.85	B-C	0.959583333	C	A,3-10	TQHAAACD	28.034	9.15	13.539
1client\AAA_analysis\newthreshold\dASCIZ\QT7_output	1client	AAA	nonbinder	FQSTCAAARWLD	rank_001	0.89	B-C	0.988636364	C	A,2-9	QSTCAAAR	76.768	4.978	6.758
1client\AAA_analysis\newthreshold\dASCIZ\QT7_output	1client	AAA	nonbinder	FQSTCAAARWLD	rank_002	0.88	B-C	0.989	B	A,3-10	STCAAARW	66.09	6.036	8.971
1client\AAA_analysis\newthreshold\dASCIZ\QT7_output	1client	AAA	nonbinder	FQSTCAAARWLD	rank_004	0.87	B-C	1.040909091	C	A,3-10	STCAAARW	58.486	6.577	9.72
1client\AAA_analysis\newthreshold\dASCIZ\QT7_output	1client	AAA	nonbinder	FQSTCAAARWLD	rank_003	0.87	B-C	1.012272727	C	A,3-10	STCAAARW	54.97	7.715	10.818
1client\AAA_analysis\newthreshold\dASCIZ\QT7_output	1client	AAA	nonbinder	FQSTCAAARWLD	rank_008	0.86	B-C	1.023181818	B	A,3-10	STCAAARW	54.181	7.448	10.794
1client\AAA_analysis\newthreshold\dASCIZ\QT7_output	1client	AAA	nonbinder	FQSTCAAARWLD	rank_005	0.87	B-C	1.027272727	B	A,3-10	STCAAARW	53.699	7.774	10.896
1client\AAA_analysis\newthreshold\dASCIZ\QT7_output	1client	AAA	nonbinder	FQSTCAAARWLD	rank_007	0.86	B-C	1.02625	C	A,3-10	STCAAARW	53.651	7.701	10.678
1client\AAA_analysis\newthreshold\dASCIZ\QT7_output	1client	AAA	nonbinder	FQSTCAAARWLD	rank_013	0.86	B-C	1.0145	B	A,3-10	STCAAARW	50.813	8.589	11.396
1client\AAA_analysis\newthreshold\dASCIZ\QT7_output	1client	AAA	nonbinder	FQSTCAAARWLD	rank_011	0.86	B-C	0.996	B	A,2-9	QSTCAAAR	48.969	8.693	11.329
1client\AAA_analysis\newthreshold\dASCIZ\QT7_output	1client	AAA	nonbinder	FQSTCAAARWLD	rank_010	0.86	B-C	1.020454545	B	A,2-9	QSTCAAAR	48.613	8.888	11.438
1client\AAA_analysis\newthreshold\dASCIZ\QT7_output	1client	AAA	nonbinder	FQSTCAAARWLD	rank_006	0.86	B-C	1.019090909	C	A,3-10	STCAAARW	48.242	8.117	11.57
1client\AAA_analysis\newthreshold\dASCIZ\QT7_output	1client	AAA	nonbinder	FQSTCAAARWLD	rank_009	0.86	B-C	1.015	C	A,3-10	STCAAARW	47.275	8.654	11.788
1client\AAA_analysis\newthreshold\dASCIZ\QT7_output	1client	AAA	nonbinder	FQSTCAAARWLD	rank_012	0.86	B-C	0.993636364	B	A,2-9	QSTCAAAR	45.734	8.47	11.879
1client\AAA_analysis\newthreshold\dASCIZ\QT7_output	1client	AAA	nonbinder	FQSTCAAARWLD	rank_015	0.85	B-C	1.022272727	C	A,3-10	STCAAARW	45.089	9.18	12.183
1client\AAA_analysis\newthreshold\dASCIZ\QT7_output	1client	AAA	nonbinder	FQSTCAAARWLD	rank_014	0.86	B-C	1	C	A,2-9	QSTCAAAR	44.113	8.609	12.107
1client\AAA_analysis\newthreshold\dASCIZ\QT7_output	1client	AAA	nonbinder	FQSTCAAARWLD	rank_016	0.85	B-C	0.9925	B	A,2-9	QSTCAAAR	44.009	9.38	12.297
1client\AAA_analysis\newthreshold\dASCIZ\QT7_output	1client	AAA	nonbinder	FQSTCAAARWLD	rank_018	0.85	B-C	1.033181818	B	A,2-9	QSTCAAAR	42.569	9.667	12.069
1client\AAA_analysis\newthreshold\dASCIZ\QT7_output	1client	AAA	nonbinder	FQSTCAAARWLD	rank_017	0.85	B-C	1.005454545	B	A,2-9	QSTCAAAR	41.381	8.567	12.032
1client\AAA_analysis\newthreshold\dASCIZ\QT7_output	1client	AAA	nonbinder	FQSTCAAARWLD	rank_020	0.85	B-C	1.0255	C	A,2-9	QSTCAAAR	40.914	9.356	12.124
1client\AAA_analysis\newthreshold\dASCIZ\QT7_output	1client	AAA	nonbinder	FQSTCAAARWLD	rank_019	0.85	B-C	1	B	A,2-9	QSTCAAAR	39.382	8.946	12.552
1client\AAA_analysis\newthreshold\dASCIZ\QT7_output	1client	AAA	nonbinder	FQSTCAAARWLD	rank_021	0.85	B-C	1.000909091	C	A,2-9	QSTCAAAR	37.8	9.262	12.757
1client\AAA_analysis\newthreshold\dASCIZ\QT7_output	1client	AAA	nonbinder	FQSTCAAARWLD	rank_022	0.85	B-C	0.99	C	A,2-9	QSTCAAAR	35.62	8.592	12.601
1client\AAA_analysis\newthreshold\dASCIZ\QT7_output	1client	AAA	nonbinder	FQSTCAAARWLD	rank_023	0.85	B-C	1.005909091	B	A,3-10	STCAAARW	35.143	9.268	13.739
1client\AAA_analysis\newthreshold\dASCIZ\QT7_output	1client	AAA	nonbinder	FQSTCAAARWLD	rank_024	0.85	B-C	1.043636364	C	A,3-10	STCAAARW	33.884	9.529	13.564
1client\AAA_analysis\newthreshold\dASCIZ\QT7_output	1client	AAA	nonbinder	FQSTCAAARWLD	rank_025	0.84	B-C	0.996818182	C	A,2-9	QSTCAAAR	31.056	10.616	13.758
1client\AAA_analysis\newthreshold\Nathanpaperpeptides\BCL2L11_output	1client	AAA	nonbinder	APMSCDKSAAAPSP	rank_004	0.85	B-C	1.00375	B	A,3-10	MSCDKSAA	45.95	7.776	10.863
1client\AAA_analysis\newthreshold\Nathanpaperpeptides\BCL2L11_output	1client	AAA	nonbinder	APMSCDKSAAAPSP	rank_003	0.84	B-C	0.972083333	B	A,4-11	SCDKSAAA	36.477	7.972	12.068
1client\AAA_analysis\newthreshold\Nathanpaperpeptides\BCL2L11_output	1client	AAA	nonbinder	APMSCDKSAAAPSP	rank_022	0.83	B-C	1.02	B	A,3-10	MSCDKSAA	36.122	8.837	12.851
1client\AAA_analysis\newthreshold\Nathanpaperpeptides\BCL2L11_output	1client	AAA	nonbinder	APMSCDKSAAAPSP	rank_002	0.85	B-C	0.961363636	C	A,4-11	SCDKSAAA	36.116	7.674	12.286
1client\AAA_analysis\newthreshold\Nathanpaperpeptides\BCL2L11_output	1client	AAA	nonbinder	APMSCDKSAAAPSP	rank_023	0.83	B-C	1.015	B	A,3-10	MSCDKSAA	35.791	8.823	12.748
1client\AAA_analysis\newthreshold\Nathanpaperpeptides\BCL2L11_output	1client	AAA	nonbinder	APMSCDKSAAAPSP	rank_012	0.83	B-C	0.971363636	B	A,3-10	MSCDKSAA	35.039	9.072	12.56
1client\AAA_analysis\newthreshold\Nathanpaperpeptides\BCL2L11_output	1client	AAA	nonbinder	APMSCDKSAAAPSP	rank_006	0.84	B-C	0.978181818	C	A,3-10	MSCDKSAA	34.879	8.109	11.891
1client\AAA_analysis\newthreshold\Nathanpaperpeptides\BCL2L11_output	1client	AAA	nonbinder	APMSCDKSAAAPSP	rank_001	0.85	B-C	0.952272727	C	A,3-10	MSCDKSAA	34.846	8.422	12.597
1client\AAA_analysis\newthreshold\Nathanpaperpeptides\BCL2L11_output	1client	AAA	nonbinder	APMSCDKSAAAPSP	rank_018	0.83	B-C	0.98875	C	A,3-10	MSCDKSAA	34.696	8.763	12.164
1client\AAA_analysis\newthreshold\Nathanpaperpeptides\BCL2L11_output	1client	AAA	nonbinder	APMSCDKSAAAPSP	rank_025	0.83	B-C	1.005909091	B	A,3-10	MSCDKSAA	34.475	10.555	13.422
1client\AAA_analysis\newthreshold\Nathanpaperpeptides\BCL2L11_output	1client	AAA	nonbinder	APMSCDKSAAAPSP	rank_024	0.83	B-C	1.007727273	B	A,3-10	MSCDKSAA	34.446	9.912	13.387
1client\AAA_analysis\newthreshold\Nathanpaperpeptides\BCL2L11_output	1client	AAA	nonbinder	APMSCDKSAAAPSP	rank_009	0.83	B-C	0.99375	C	A,3-10	MSCDKSAA	33.392	8.757	12.496
1client\AAA_analysis\newthreshold\Nathanpaperpeptides\BCL2L11_output	1client	AAA	nonbinder	APMSCDKSAAAPSP	rank_020	0.83	B-C	1.005454545	B	A,3-10	MSCDKSAA	32.995	8.683	12.973
1client\AAA_analysis\newthreshold\Nathanpaperpeptides\BCL2L11_output	1client	AAA	nonbinder	APMSCDKSAAAPSP	rank_010	0.83	B-C	0.977272727	B	A,3-10	MSCDKSAA	32.39	8.993	12.807
1client\AAA_analysis\newthreshold\Nathanpaperpeptides\BCL2L11_output	1client	AAA	nonbinder	APMSCDKSAAAPSP	rank_011	0.84	B-C	0.980909091	B	A,3-10	MSCDKSAA	32.22	9.178	12.759
1client\AAA_analysis\newthreshold\Nathanpaperpeptides\BCL2L11_output	1client	AAA	nonbinder	APMSCDKSAAAPSP	rank_008	0.84	B-C	0.986363636	C	A,4-11	SCDKSAAA	31.362	9.988	13.575
1client\AAA_analysis\newthreshold\Nathanpaperpeptides\BCL2L11_output	1client	AAA	nonbinder	APMSCDKSAAAPSP	rank_007	0.84	B-C	0.970909091	C	A,3-10	MSCDKSAA	31.25	9.521	13.42
1client\AAA_analysis\newthreshold\Nathanpaperpeptides\BCL2L11_output	1client	AAA	nonbinder	APMSCDKSAAAPSP	rank_005	0.84	B-C	0.947727273	B	A,4-11	SCDKSAAA	30.381	9.385	13.209
1client\AAA_analysis\newthreshold\Nathanpaperpeptides\BCL2L11_output	1client	AAA	nonbinder	APMSCDKSAAAPSP	rank_015	0.83	B-C	0.984090909	B	A,3-10	MSCDKSAA	30.295	10.084	13.458
1client\AAA_analysis\newthreshold\Nathanpaperpeptides\BCL2L11_output	1client	AAA	nonbinder	APMSCDKSAAAPSP	rank_021	0.83	B-C	1.002727273	C	A,3-10	MSCDKSAA	29.944	10.145	13.613
1client\AAA_analysis\newthreshold\Nathanpaperpeptides\BCL2L11_output	1client	AAA	nonbinder	APMSCDKSAAAPSP	rank_014	0.83	B-C	0.982272727	C	A,3-10	MSCDKSAA	28.79	9.629	13.786
1client\AAA_analysis\newthreshold\Nathanpaperpeptides\BCL2L11_output	1client	AAA	nonbinder	APMSCDKSAAAPSP	rank_016	0.83	B-C	0.9935	B	A,3-10	MSCDKSAA	28.667	9.477	13.373
1client\AAA_analysis\newthreshold\Nathanpaperpeptides\BCL2L11_output	1client	AAA	nonbinder	APMSCDKSAAAPSP	rank_019	0.83	B-C	0.982727273	C	A,2-9	PMSCDKSA	28.48	9.879	13.926
1client\AAA_analysis\newthreshold\Nathanpaperpeptides\BCL2L11_output	1client	AAA	nonbinder	APMSCDKSAAAPSP	rank_013	0.83	B-C	0.965454545	B	A,3-10	MSCDKSAA	27.987	9.488	13.807
1client\AAA_analysis\newthreshold\Nathanpaperpeptides\BCL2L11_output	1client	AAA	nonbinder	APMSCDKSAAAPSP	rank_017	0.83	B-C	0.998636364	C	A,3-10	MSCDKSAA	27.544	10.288	13.969
1client\AAA_analysis\newthreshold\Nathanpaperpeptides\BSN_output	1client	AAA	nonbinder	PRATAEFSAAAPSP	rank_001	0.86	B-C	1.065	C	A,4-11	TAEFSAAA	56.481	7.508	10.439
1client\AAA_analysis\newthreshold\Nathanpaperpeptides\BSN_output	1client	AAA	nonbinder	PRATAEFSAAAPSP	rank_002	0.85	B-C	1.050454545	C	A,4-11	TAEFSAAA	50.797	8.252	11.405
1client\AAA_analysis\newthreshold\Nathanpaperpeptides\BSN_output	1client	AAA	nonbinder	PRATAEFSAAAPSP	rank_004	0.85	B-C	1.026818182	C	A,4-11	TAEFSAAA	47.187	8.87	12.199
1client\AAA_analysis\newthreshold\Nathanpaperpeptides\BSN_output	1client	AAA	nonbinder	PRATAEFSAAAPSP	rank_003	0.85	B-C	1.038181818	C	A,4-11	TAEFSAAA	47.136	9.121	12.074
1client\AAA_analysis\newthreshold\Nathanpaperpeptides\BSN_output	1client	AAA	nonbinder	PRATAEFSAAAPSP	rank_008	0.83	B-C	1.055	C	A,4-11	TAEFSAAA	40.616	9.847	13.192
1client\AAA_analysis\newthreshold\Nathanpaperpeptides\BSN_output	1client	AAA	nonbinder	PRATAEFSAAAPSP	rank_009	0.83	B-C	0.998076923	B	A,3-10	ATAEFSAA	40.449	9.808	12.752
1client\AAA_analysis\newthreshold\Nathanpaperpeptides\BSN_output	1client	AAA	nonbinder	PRATAEFSAAAPSP	rank_013	0.83	B-C	0.982727273	B	A,3-10	ATAEFSAA	38.278	11.144	13.525
1client\AAA_analysis\newthreshold\Nathanpaperpeptides\BSN_output	1client	AAA	nonbinder	PRATAEFSAAAPSP	rank_021	0.83	B-C	1.008076923	C	A,3-10	ATAEFSAA	38.124	10.768	13.391
1client\AAA_analysis\newthreshold\Nathanpaperpeptides\BSN_output	1client	AAA	nonbinder	PRATAEFSAAAPSP	rank_007	0.83	B-C	0.975	C	A,3-10	ATAEFSAA	37.41	9.78	13.349
1client\AAA_analysis\newthreshold\Nathanpaperpeptides\BSN_output	1client	AAA	nonbinder	PRATAEFSAAAPSP	rank_015	0.83	B-C	0.969	B	A,3-10	ATAEFSAA	35.236	10.92	13.626
1client\AAA_analysis\newthreshold\Nathanpaperpeptides\BSN_output	1client	AAA	nonbinder	PRATAEFSAAAPSP	rank_016	0.83	B-C	0.99	C	A,4-11	TAEFSAAA	35.096	11.197	13.603
1client\AAA_analysis\newthreshold\Nathanpaperpeptides\BSN_output	1client	AAA	nonbinder	PRATAEFSAAAPSP	rank_014	0.83	B-C	0.985	B	A,3-10	ATAEFSAA	35.004	11.278	14.37
1client\AAA_analysis\newthreshold\Nathanpaperpeptides\BSN_output	1client	AAA	nonbinder	PRATAEFSAAAPSP	rank_005	0.84	B-C	0.97125	C	A,3-10	ATAEFSAA	34.98	9.176	12.547
1client\AAA_analysis\newthreshold\Nathanpaperpeptides\BSN_output	1client	AAA	nonbinder	PRATAEFSAAAPSP	rank_025	0.82	B-C	1.008846154	B	A,3-10	ATAEFSAA	34.654	11.225	13.852
1client\AAA_analysis\newthreshold\Nathanpaperpeptides\BSN_output	1client	AAA	nonbinder	PRATAEFSAAAPSP	rank_006	0.84	B-C	0.965	C	A,3-10	ATAEFSAA	31.891	10.308	12.816
1client\AAA_analysis\newthreshold\Nathanpaperpeptides\BSN_output	1client	AAA	nonbinder	PRATAEFSAAAPSP	rank_012	0.83	B-C	0.971666667	B	A,3-10	ATAEFSAA	31.783	10.826	13.787
1client\AAA_analysis\newthreshold\Nathanpaperpeptides\BSN_output	1client	AAA	nonbinder	PRATAEFSAAAPSP	rank_020	0.83	B-C	0.970909091	C	A,3-10	ATAEFSAA	30.167	11.327	14.882
1client\AAA_analysis\newthreshold\Nathanpaperpeptides\BSN_output	1client	AAA	nonbinder	PRATAEFSAAAPSP	rank_017	0.83	B-C	0.968636364	C	A,3-10	ATAEFSAA	30.019	10.105	14.006
1client\AAA_analysis\newthreshold\Nathanpaperpeptides\BSN_output	1client	AAA	nonbinder	PRATAEFSAAAPSP	rank_022	0.83	B-C	0.978333333	B	A,3-10	ATAEFSAA	30.001	10.9	14.116
1client\AAA_analysis\newthreshold\Nathanpaperpeptides\BSN_output	1client	AAA	nonbinder	PRATAEFSAAAPSP	rank_018	0.83	B-C	0.964	C	A,3-10	ATAEFSAA	29.819	10.672	14.494
1client\AAA_analysis\newthreshold\Nathanpaperpeptides\BSN_output	1client	AAA	nonbinder	PRATAEFSAAAPSP	rank_024	0.83	B-C	0.985	B	A,3-10	ATAEFSAA	29.759	10.883	14.223
1client\AAA_analysis\newthreshold\Nathanpaperpeptides\BSN_output	1client	AAA	nonbinder	PRATAEFSAAAPSP	rank_019	0.83	B-C	0.969545455	B	A,3-10	ATAEFSAA	29.322	10.067	13.837
1client\AAA_analysis\newthreshold\Nathanpaperpeptides\BSN_output	1client	AAA	nonbinder	PRATAEFSAAAPSP	rank_010	0.83	B-C	0.955	B	A,4-11	TAEFSAAA	29.191	10.756	14.031
1client\AAA_analysis\newthreshold\Nathanpaperpeptides\BSN_output	1client	AAA	nonbinder	PRATAEFSAAAPSP	rank_011	0.83	B-C	0.966363636	C	A,4-11	TAEFSAAA	28.701	10.592	13.867
1client\AAA_analysis\newthreshold\Nathanpaperpeptides\BSN_output	1client	AAA	nonbinder	PRATAEFSAAAPSP	rank_023	0.83	B-C	0.982083333	B	A,3-10	ATAEFSAA	28.189	10.576	14.056
1client\AAA_analysis\newthreshold\Nathanpaperpeptides\CAPRIN2_output	1client	AAA	nonbinder	NQSFTTASAAAPPQ	rank_006	0.83	B-C	0.968846154	C	A,4-11	FTTASAAA	42.52	10.367	12.355
1client\AAA_analysis\newthreshold\Nathanpaperpeptides\CAPRIN2_output	1client	AAA	nonbinder	NQSFTTASAAAPPQ	rank_001	0.84	B-C	0.96625	B	A,3-10	SFTTASAA	42.117	10.135	11.514
1client\AAA_analysis\newthreshold\Nathanpaperpeptides\CAPRIN2_output	1client	AAA	nonbinder	NQSFTTASAAAPPQ	rank_002	0.84	B-C	0.965	C	A,2-9	QSFTTASA	38.144	8.837	11.753
1client\AAA_analysis\newthreshold\Nathanpaperpeptides\CAPRIN2_output	1client	AAA	nonbinder	NQSFTTASAAAPPQ	rank_007	0.83	B-C	0.966818182	C	A,3-10	SFTTASAA	35.24	11.458	13.692
1client\AAA_analysis\newthreshold\Nathanpaperpeptides\CAPRIN2_output	1client	AAA	nonbinder	NQSFTTASAAAPPQ	rank_005	0.84	B-C	0.95	B	A,3-10	SFTTASAA	34.28	9.316	13.508
1client\AAA_analysis\newthreshold\Nathanpaperpeptides\CAPRIN2_output	1client	AAA	nonbinder	NQSFTTASAAAPPQ	rank_017	0.83	B-C	0.963461538	C	A,3-10	SFTTASAA	32.864	11.091	14.181
1client\AAA_analysis\newthreshold\Nathanpaperpeptides\CAPRIN2_output	1client	AAA	nonbinder	NQSFTTASAAAPPQ	rank_004	0.84	B-C	0.959090909	B	A,3-10	SFTTASAA	32.593	9.332	13.236
1client\AAA_analysis\newthreshold\Nathanpaperpeptides\CAPRIN2_output	1client	AAA	nonbinder	NQSFTTASAAAPPQ	rank_011	0.83	B-C	0.944090909	C	A,3-10	SFTTASAA	31.771	10.105	13.205
1client\AAA_analysis\newthreshold\Nathanpaperpeptides\CAPRIN2_output	1client	AAA	nonbinder	NQSFTTASAAAPPQ	rank_013	0.83	B-C	0.9525	C	A,4-11	FTTASAAA	31.325	10.812	13.965
1client\AAA_analysis\newthreshold\Nathanpaperpeptides\CAPRIN2_output	1client	AAA	nonbinder	NQSFTTASAAAPPQ	rank_018	0.83	B-C	0.951363636	C	A,3-10	SFTTASAA	30.944	11.294	13.945
1client\AAA_analysis\newthreshold\Nathanpaperpeptides\CAPRIN2_output	1client	AAA	nonbinder	NQSFTTASAAAPPQ	rank_022	0.83	B-C	0.977916667	B	A,3-10	SFTTASAA	30.324	11.057	14.272
1client\AAA_analysis\newthreshold\Nathanpaperpeptides\CAPRIN2_output	1client	AAA	nonbinder	NQSFTTASAAAPPQ	rank_012	0.83	B-C	0.988636364	C	A,3-10	SFTTASAA	30.169	10.769	13.304
1client\AAA_analysis\newthreshold\Nathanpaperpeptides\CAPRIN2_output	1client	AAA	nonbinder	NQSFTTASAAAPPQ	rank_020	0.83	B-C	0.970416667	C	A,3-10	SFTTASAA	29.846	11.005	14.139
1client\AAA_analysis\newthreshold\Nathanpaperpeptides\CAPRIN2_output	1client	AAA	nonbinder	NQSFTTASAAAPPQ	rank_015	0.83	B-C	0.958181818	C	A,3-10	SFTTASAA	29.745	10.598	14.636
1client\AAA_analysis\newthreshold\Nathanpaperpeptides\CAPRIN2_output	1client	AAA	nonbinder	NQSFTTASAAAPPQ	rank_016	0.83	B-C	0.965	C	A,2-9	QSFTTASA	29.157	10.561	14.064
1client\AAA_analysis\newthreshold\Nathanpaperpeptides\CAPRIN2_output	1client	AAA	nonbinder	NQSFTTASAAAPPQ	rank_010	0.83	B-C	0.962272727	C	A,2-9	QSFTTASA	28.776	10	13.791
1client\AAA_analysis\newthreshold\Nathanpaperpeptides\CAPRIN2_output	1client	AAA	nonbinder	NQSFTTASAAAPPQ	rank_003	0.84	B-C	0.949166667	B	A,2-9	QSFTTASA	28.26	10.114	13.782
1client\AAA_analysis\newthreshold\Nathanpaperpeptides\CAPRIN2_output	1client	AAA	nonbinder	NQSFTTASAAAPPQ	rank_019	0.83	B-C	0.969090909	C	A,3-10	SFTTASAA	27.8	10.303	14.094
1client\AAA_analysis\newthreshold\Nathanpaperpeptides\CAPRIN2_output	1client	AAA	nonbinder	NQSFTTASAAAPPQ	rank_009	0.83	B-C	0.977	C	A,3-10	SFTTASAA	27.782	11.203	14.358
1client\AAA_analysis\newthreshold\Nathanpaperpeptides\CAPRIN2_output	1client	AAA	nonbinder	NQSFTTASAAAPPQ	rank_008	0.83	B-C	0.966818182	B	A,2-9	QSFTTASA	27.291	11.535	13.877
1client\AAA_analysis\newthreshold\Nathanpaperpeptides\CAPRIN2_output	1client	AAA	nonbinder	NQSFTTASAAAPPQ	rank_023	0.83	B-C	0.951818182	B	A,3-10	SFTTASAA	27.277	10.858	14.441
1client\AAA_analysis\newthreshold\Nathanpaperpeptides\CAPRIN2_output	1client	AAA	nonbinder	NQSFTTASAAAPPQ	rank_024	0.83	B-C	0.984166667	C	A,3-10	SFTTASAA	26.677	11.414	14.378
1client\AAA_analysis\newthreshold\Nathanpaperpeptides\CAPRIN2_output	1client	AAA	nonbinder	NQSFTTASAAAPPQ	rank_025	0.83	B-C	0.967727273	B	A,2-9	QSFTTASA	25.294	10.966	14.485
1client\AAA_analysis\newthreshold\Nathanpaperpeptides\CAPRIN2_output	1client	AAA	nonbinder	NQSFTTASAAAPPQ	rank_014	0.83	B-C	0.98	B	A,2-9	QSFTTASA	25.284	11.739	14.649
1client\AAA_analysis\newthreshold\Nathanpaperpeptides\CCL2_output	1client	AAA	nonbinder	YDSMDHLDKQAAAPKT	rank_002	0.85	B-C	0.965	C	A,6-13	HLDKQAAA	57.196	7.756	10.997
1client\AAA_analysis\newthreshold\Nathanpaperpeptides\CCL2_output	1client	AAA	nonbinder	YDSMDHLDKQAAAPKT	rank_003	0.84	B-C	0.964615385	B	A,6-13	HLDKQAAA	54.789	7.956	11.171
1client\AAA_analysis\newthreshold\Nathanpaperpeptides\CCL2_output	1client	AAA	nonbinder	YDSMDHLDKQAAAPKT	rank_004	0.84	B-C	0.961785714	B	A,5-12	DHLDKQAA	52.452	8.118	11.227
1client\AAA_analysis\newthreshold\Nathanpaperpeptides\CCL2_output	1client	AAA	nonbinder	YDSMDHLDKQAAAPKT	rank_001	0.85	B-C	0.977272727	B	A,7-14	LDKQAAAP	48.496	7.489	10.95
1client\AAA_analysis\newthreshold\Nathanpaperpeptides\CCL2_output	1client	AAA	nonbinder	YDSMDHLDKQAAAPKT	rank_009	0.83	B-C	0.965769231	B	A,6-13	HLDKQAAA	45.425	8.707	11.823
1client\AAA_analysis\newthreshold\Nathanpaperpeptides\CCL2_output	1client	AAA	nonbinder	YDSMDHLDKQAAAPKT	rank_007	0.83	B-C	0.980384615	B	A,6-13	HLDKQAAA	44.842	9.03	12.099
1client\AAA_analysis\newthreshold\Nathanpaperpeptides\CCL2_output	1client	AAA	nonbinder	YDSMDHLDKQAAAPKT	rank_005	0.84	B-C	0.996666667	B	A,8-15	DKQAAAPK	44.133	8.813	11.346
1client\AAA_analysis\newthreshold\Nathanpaperpeptides\CCL2_output	1client	AAA	nonbinder	YDSMDHLDKQAAAPKT	rank_013	0.82	B-C	0.972692308	C	A,6-13	HLDKQAAA	35.48	9.148	12.64
1client\AAA_analysis\newthreshold\Nathanpaperpeptides\CCL2_output	1client	AAA	nonbinder	YDSMDHLDKQAAAPKT	rank_008	0.83	B-C	0.969230769	B	A,6-13	HLDKQAAA	35.251	9.157	13.294
1client\AAA_analysis\newthreshold\Nathanpaperpeptides\CCL2_output	1client	AAA	nonbinder	YDSMDHLDKQAAAPKT	rank_015	0.82	B-C	0.966	B	A,6-13	HLDKQAAA	32.812	10.441	13.388
1client\AAA_analysis\newthreshold\Nathanpaperpeptides\CCL2_output	1client	AAA	nonbinder	YDSMDHLDKQAAAPKT	rank_006	0.83	B-C	0.952727273	B	A,3-10	SMDHLDKQ	32.669	8.028	13.335
1client\AAA_analysis\newthreshold\Nathanpaperpeptides\CCL2_output	1client	AAA	nonbinder	YDSMDHLDKQAAAPKT	rank_024	0.81	B-C	1.004333333	C	A,2-9	DSMDHLDK	29.305	12.954	17.175
1client\AAA_analysis\newthreshold\Nathanpaperpeptides\CCL2_output	1client	AAA	nonbinder	YDSMDHLDKQAAAPKT	rank_024	0.81	B-C	1.004333333	B	A,7-14	LDKQAAAP	27.761	13.465	18.124
1client\AAA_analysis\newthreshold\Nathanpaperpeptides\CCL2_output	1client	AAA	nonbinder	YDSMDHLDKQAAAPKT	rank_017	0.82	B-C	0.989285714	C	A,6-13	HLDKQAAA	28.336	11.371	15.126
1client\AAA_analysis\newthreshold\Nathanpaperpeptides\CCL2_output	1client	AAA	nonbinder	YDSMDHLDKQAAAPKT	rank_010	0.82	B-C	0.982083333	C	A,5-12	DHLDKQAA	27.815	10.242	14.608
1client\AAA_analysis\newthreshold\Nathanpaperpeptides\CCL2_output	1client	AAA	nonbinder	YDSMDHLDKQAAAPKT	rank_012	0.82	B-C	0.986923077	B	A,6-13	HLDKQAAA	27.619	10.892	14.698
1client\AAA_analysis\newthreshold\Nathanpaperpeptides\CCL2_output	1client	AAA	nonbinder	YDSMDHLDKQAAAPKT	rank_011	0.82	B-C	0.97875	C	A,5-12	DHLDKQAA	27.104	10.73	14.966
1client\AAA_analysis\newthreshold\Nathanpaperpeptides\CCL2_output	1client	AAA	nonbinder	YDSMDHLDKQAAAPKT	rank_018	0.82	B-C	0.974545455	C	A,6-13	HLDKQAAA	26.954	11.194	14.997
1client\AAA_analysis\newthreshold\Nathanpaperpeptides\CCL2_output	1client	AAA	nonbinder	YDSMDHLDKQAAAPKT	rank_016	0.82	B-C	0.97	B	A,6-13	HLDKQAAA	26.944	10.514	14.463
1client\AAA_analysis\newthreshold\Nathanpaperpeptides\CCL2_output	1client	AAA	nonbinder	YDSMDHLDKQAAAPKT	rank_019	0.82	B-C	0.997857143	C	A,5-12	DHLDKQAA	26.684	11.17	14.689
1client\AAA_analysis\newthreshold\Nathanpaperpeptides\CCL2_output	1client	AAA	nonbinder	YDSMDHLDKQAAAPKT	rank_023	0.82	B-C	0.975	C	A,5-12	DHLDKQAA	26.554	11.6	15.614
1client\AAA_analysis\newthreshold\Nathanpaperpeptides\CCL2_output	1client	AAA	nonbinder	YDSMDHLDKQAAAPKT	rank_021	0.82	B-C	0.994285714	B	A,6-13	HLDKQAAA	26.52	10.515	13.842
1client\AAA_analysis\newthreshold\Nathanpaperpeptides\CCL2_output	1client	AAA	nonbinder	YDSMDHLDKQAAAPKT	rank_014	0.82	B-C	0.979583333	C	A,6-13	HLDKQAAA	26.128	10.948	14.741
1client\AAA_analysis\newthreshold\Nathanpaperpeptides\CCL2_output	1client	AAA	nonbinder	YDSMDHLDKQAAAPKT	rank_020	0.82	B-C	0.985416667	C	A,6-13	HLDKQAAA	25.746	11.755	15.424
1client\AAA_analysis\newthreshold\Nathanpaperpeptides\CCL2_output	1client	AAA	nonbinder	YDSMDHLDKQAAAPKT	rank_022	0.82	B-C	0.969583333	C	A,4-11	MDHLDKQA	25.277	11.48	16.124
1client\AAA_analysis\newthreshold\Nathanpaperpeptides\CCL2_output	1client	AAA	nonbinder	YDSMDHLDKQAAAPKT	rank_025	0.81	B-C	0.978181818	B	A,4-11	MDHLDKQA	22.619	13.091	16.352
1client\AAA_analysis\newthreshold\Nathanpaperpeptides\CCL7_output	1client	AAA	nonbinder	QDFMKHLDKKAAAPKL	rank_001	0.83	B-C	0.993461538	C	A,5-12	KHLDKKAA	40.16	9.228	12.382
1client\AAA_analysis\newthreshold\Nathanpaperpeptides\CCL7_output	1client	AAA	nonbinder	QDFMKHLDKKAAAPKL	rank_003	0.82	B-C	0.978461538	B	A,5-12	KHLDKKAA	39.062	9.285	12.474
1client\AAA_analysis\newthreshold\Nathanpaperpeptides\CCL7_output	1client	AAA	nonbinder	QDFMKHLDKKAAAPKL	rank_012	0.82	B-C	1.028636364	C	A,2-9	DFMKHLDK	30.578	9.929	13.09
1client\AAA_analysis\newthreshold\Nathanpaperpeptides\CCL7_output	1client	AAA	nonbinder	QDFMKHLDKKAAAPKL	rank_002	0.82	B-C	0.979090909	C	A,3-10	FMKHLDKK	29.694	9.582	13.83
1client\AAA_analysis\newthreshold\Nathanpaperpeptides\CCL7_output	1client	AAA	nonbinder	QDFMKHLDKKAAAPKL	rank_004	0.82	B-C	0.975454545	B	A,2-9	DFMKHLDK	29.418	9.452	13.741
1client\AAA_analysis\newthreshold\Nathanpaperpeptides\CCL7_output	1client	AAA	nonbinder	QDFMKHLDKKAAAPKL	rank_007	0.82	B-C	0.988214286	C	A,4-11	MKHLDKKA	29.197	9.575	13.764
1client\AAA_analysis\newthreshold\Nathanpaperpeptides\CCL7_output	1client	AAA	nonbinder	QDFMKHLDKKAAAPKL	rank_016	0.81	B-C	1.001818182	B	A,2-9	DFMKHLDK	29.121	10.237	13.545
1client\AAA_analysis\newthreshold\Nathanpaperpeptides\CCL7_output	1client	AAA	nonbinder	QDFMKHLDKKAAAPKL	rank_011	0.82	B-C	0.975	C	A,4-11	MKHLDKKA	28.439	11.278	14.768
1client\AAA_analysis\newthreshold\Nathanpaperpeptides\CCL7_output	1client	AAA	nonbinder	QDFMKHLDKKAAAPKL	rank_022	0.81	B-C	1.06625	B	A,2-9	DFMKHLDK	27.882	11.041	13.679
1client\AAA_analysis\newthreshold\Nathanpaperpeptides\CCL7_output	1client	AAA	nonbinder	QDFMKHLDKKAAAPKL	rank_024	0.81	B-C	1.065909091	C	A,2-9	DFMKHLDK	27.725	11.12	14.025
1client\AAA_analysis\newthreshold\Nathanpaperpeptides\CCL7_output	1client	AAA	nonbinder	QDFMKHLDKKAAAPKL	rank_025	0.8	B-C	1.096363636	C	A,2-9	DFMKHLDK	27.676	10.943	13.971
1client\AAA_analysis\newthreshold\Nathanpaperpeptides\CCL7_output	1client	AAA	nonbinder	QDFMKHLDKKAAAPKL	rank_005	0.82	B-C	0.98125	C	A,3-10	FMKHLDKK	27.65	10.382	14.443
1client\AAA_analysis\newthreshold\Nathanpaperpeptides\CCL7_output	1client	AAA	nonbinder	QDFMKHLDKKAAAPKL	rank_008	0.82	B-C	0.994615385	B	A,3-10	FMKHLDKK	27.315	10.641	14.777
1client\AAA_analysis\newthreshold\Nathanpaperpeptides\CCL7_output	1client	AAA	nonbinder	QDFMKHLDKKAAAPKL	rank_006	0.82	B-C	0.988076923	C	A,2-9	DFMKHLDK	26.38	11.128	15.034
1client\AAA_analysis\newthreshold\Nathanpaperpeptides\CCL7_output	1client	AAA	nonbinder	QDFMKHLDKKAAAPKL	rank_009	0.82	B-C	0.988636364	C	A,2-9	DFMKHLDK	25.101	10.948	13.91
1client\AAA_analysis\newthreshold\Nathanpaperpeptides\CCL7_output	1client	AAA	nonbinder	QDFMKHLDKKAAAPKL	rank_015	0.82	B-C	0.971363636	B	A,1-8	QDFMKHLD	25.031	10.888	14.437
1client\AAA_analysis\newthreshold\Nathanpaperpeptides\CCL7_output	1client	AAA	nonbinder	QDFMKHLDKKAAAPKL	rank_010	0.82	B-C	0.977727273	C	A,3-10	FMKHLDKK	24.684	10.644	14.457
1client\AAA_analysis\newthreshold\Nathanpaperpeptides\CCL7_output	1client	AAA	nonbinder	QDFMKHLDKKAAAPKL	rank_018	0.81	B-C	0.990454545	C	A,3-10	FMKHLDKK	24.529	11.692	14.887
1client\AAA_analysis\newthreshold\Nathanpaperpeptides\CCL7_output	1client	AAA	nonbinder	QDFMKHLDKKAAAPKL	rank_019	0.81	B-C	1.007727273	B	A,3-10	FMKHLDKK	24.514	11.727	14.689
1client\AAA_analysis\newthreshold\Nathanpaperpeptides\CCL7_output	1client	AAA	nonbinder	QDFMKHLDKKAAAPKL	rank_014	0.82	B-C	0.985909091	B	A,2-9	DFMKHLDK	24.476	11.347	14.793
1client\AAA_analysis\newthreshold\Nathanpaperpeptides\CCL7_output	1client	AAA	nonbinder	QDFMKHLDKKAAAPKL	rank_013	0.82	B-C	0.982692308	B	A,3-10	FMKHLDKK	23.914	11.533	15.23
1client\AAA_analysis\newthreshold\Nathanpaperpeptides\CCL7_output	1client	AAA	nonbinder	QDFMKHLDKKAAAPKL	rank_021	0.81	B-C	0.993181818	C	A,2-9	DFMKHLDK	23.284	12.174	14.976
1client\AAA_analysis\newthreshold\Nathanpaperpeptides\CCL7_output	1client	AAA	nonbinder	QDFMKHLDKKAAAPKL	rank_017	0.81	B-C	0.99	C	A,3-10	FMKHLDKK	22.818	11.593	15.211
1client\AAA_analysis\newthreshold\Nathanpaperpeptides\CCL7_output	1client	AAA	nonbinder	QDFMKHLDKKAAAPKL	rank_020	0.81	B-C	0.990416667	C	A,1-8	QDFMKHLD	21.92	13.051	15.282
1client\AAA_analysis\newthreshold\Nathanpaperpeptides\CIZ1_output	1client	AAA	nonbinder	ARAGRSVSAAAGSM	rank_001	0.89	B-C	0.967692308	B	A,7-14	VSAAAGSM	77.16	3.68	6.502
1client\AAA_analysis\newthreshold\Nathanpaperpeptides\CIZ1_output	1client	AAA	nonbinder	ARAGRSVSAAAGSM	rank_002	0.85	B-C	1.027727273	C	A,5-12	RSVSAAAG	53.685	7.281	9.434
1client\AAA_analysis\newthreshold\Nathanpaperpeptides\CIZ1_output	1client	AAA	nonbinder	ARAGRSVSAAAGSM	rank_003	0.85	B-C	1.049545455	C	A,5-12	RSVSAAAG	48.165	7.479	9.821
1client\AAA_analysis\newthreshold\Nathanpaperpeptides\CIZ1_output	1client	AAA	nonbinder	ARAGRSVSAAAGSM	rank_006	0.84	B-C	1.043181818	C	A,5-12	RSVSAAAG	46.024	7.876	10.179
1client\AAA_analysis\newthreshold\Nathanpaperpeptides\CIZ1_output	1client	AAA	nonbinder	ARAGRSVSAAAGSM	rank_007	0.84	B-C	1.042272727	B	A,5-12	RSVSAAAG	45.962	8.039	10.298
1client\AAA_analysis\newthreshold\Nathanpaperpeptides\CIZ1_output	1client	AAA	nonbinder	ARAGRSVSAAAGSM	rank_008	0.84	B-C	0.975909091	C	A,5-12	RSVSAAAG	43.438	9.053	11.773
1client\AAA_analysis\newthreshold\Nathanpaperpeptides\CIZ1_output	1client	AAA	nonbinder	ARAGRSVSAAAGSM	rank_004	0.84	B-C	0.966	B	A,5-12	RSVSAAAG	43.173	8.637	11.593
1client\AAA_analysis\newthreshold\Nathanpaperpeptides\CIZ1_output	1client	AAA	nonbinder	ARAGRSVSAAAGSM	rank_010	0.84	B-C	0.9535	B	A,5-12	RSVSAAAG	42.238	9.462	12.125
1client\AAA_analysis\newthreshold\Nathanpaperpeptides\CIZ1_output	1client	AAA	nonbinder	ARAGRSVSAAAGSM	rank_009	0.84	B-C	1.016818182	C	A,5-12	RSVSAAAG	42.076	8.051	10.771
1client\AAA_analysis\newthreshold\Nathanpaperpeptides\CIZ1_output	1client	AAA	nonbinder	ARAGRSVSAAAGSM	rank_015	0.84	B-C	0.9615	B	A,5-12	RSVSAAAG	40.435	9.933	12.413
1client\AAA_analysis\newthreshold\Nathanpaperpeptides\CIZ1_output	1client	AAA	nonbinder	ARAGRSVSAAAGSM	rank_012	0.84	B-C	0.97	B	A,4-11	GRSVSAAA	40.369	9.381	12.221
1client\AAA_analysis\newthreshold\Nathanpaperpeptides\CIZ1_output	1client	AAA	nonbinder	ARAGRSVSAAAGSM	rank_019	0.83	B-C	0.986	B	A,5-12	RSVSAAAG	40.1	9.642	12.235
1client\AAA_analysis\newthreshold\Nathanpaperpeptides\CIZ1_output	1client	AAA	nonbinder	ARAGRSVSAAAGSM	rank_014	0.84	B-C	0.9575	B	A,5-12	RSVSAAAG	35.846	9.597	12.844
1client\AAA_analysis\newthreshold\Nathanpaperpeptides\CIZ1_output	1client	AAA	nonbinder	ARAGRSVSAAAGSM	rank_016	0.84	B-C	0.96	B	A,4-11	GRSVSAAA	35.401	9.65	12.763
1client\AAA_analysis\newthreshold\Nathanpaperpeptides\CIZ1_output	1client	AAA	nonbinder	ARAGRSVSAAAGSM	rank_017	0.83	B-C	0.962272727	C	A,5-12	RSVSAAAG	35.299	10.179	12.992
1client\AAA_analysis\newthreshold\Nathanpaperpeptides\CIZ1_output	1client	AAA	nonbinder	ARAGRSVSAAAGSM	rank_013	0.84	B-C	0.98375	C	A,4-11	GRSVSAAA	34.233	9.14	12.142
1client\AAA_analysis\newthreshold\Nathanpaperpeptides\CIZ1_output	1client	AAA	nonbinder	ARAGRSVSAAAGSM	rank_005	0.84	B-C	0.969615385	B	A,4-11	GRSVSAAA	34.056	9.181	12.04
1client\AAA_analysis\newthreshold\Nathanpaperpeptides\CIZ1_output	1client	AAA	nonbinder	ARAGRSVSAAAGSM	rank_023	0.83	B-C	0.964	C	A,5-12	RSVSAAAG	33.349	10.682	13.605
1client\AAA_analysis\newthreshold\Nathanpaperpeptides\CIZ1_output	1client	AAA	nonbinder	ARAGRSVSAAAGSM	rank_025	0.83	B-C	0.963	C	A,5-12	RSVSAAAG	33.13	10.898	13.63
1client\AAA_analysis\newthreshold\Nathanpaperpeptides\CIZ1_output	1client	AAA	nonbinder	ARAGRSVSAAAGSM	rank_024	0.83	B-C	0.9565	B	A,5-12	RSVSAAAG	32.035	10.732	13.705
1client\AAA_analysis\newthreshold\Nathanpaperpeptides\CIZ1_output	1client	AAA	nonbinder	ARAGRSVSAAAGSM	rank_022	0.83	B-C	0.9555	C	A,5-12	RSVSAAAG	31.876	10.623	13.703
1client\AAA_analysis\newthreshold\Nathanpaperpeptides\CIZ1_output	1client	AAA	nonbinder	ARAGRSVSAAAGSM	rank_018	0.83	B-C	0.957	B	A,4-11	GRSVSAAA	31.072	9.665	13.243
1client\AAA_analysis\newthreshold\Nathanpaperpeptides\CIZ1_output	1client	AAA	nonbinder	ARAGRSVSAAAGSM	rank_011	0.84	B-C	0.972272727	C	A,4-11	GRSVSAAA	30.975	9.82	12.918
1client\AAA_analysis\newthreshold\Nathanpaperpeptides\CIZ1_output	1client	AAA	nonbinder	ARAGRSVSAAAGSM	rank_020	0.83	B-C	0.9565	C	A,5-12	RSVSAAAG	29.285	10.385	14.048
1client\AAA_analysis\newthreshold\Nathanpaperpeptides\CIZ1_output	1client	AAA	nonbinder	ARAGRSVSAAAGSM	rank_021	0.83	B-C	0.989545455	B	A,4-11	GRSVSAAA	27.582	11.541	13.918
1client\AAA_analysis\newthreshold\Nathanpaperpeptides\E4_output	1client	AAA	nonbinder	YLQGRQEDKQAAAPPP	rank_001	0.9	B-C	0.922692308	B	A,6-13	QEDKQAAA	84.39	2.77	4.996
1client\AAA_analysis\newthreshold\Nathanpaperpeptides\E4_output	1client	AAA	nonbinder	YLQGRQEDKQAAAPPP	rank_002	0.88	B-C	0.928461538	B	A,7-14	EDKQAAAP	74.715	4.996	7.619
1client\AAA_analysis\newthreshold\Nathanpaperpeptides\E4_output	1client	AAA	nonbinder	YLQGRQEDKQAAAPPP	rank_003	0.85	B-C	0.932692308	C	A,7-14	EDKQAAAP	58.095	7.508	10.226
1client\AAA_analysis\newthreshold\Nathanpaperpeptides\E4_output	1client	AAA	nonbinder	YLQGRQEDKQAAAPPP	rank_005	0.85	B-C	0.96	B	A,6-13	QEDKQAAA	56.778	7.376	10.178
1client\AAA_analysis\newthreshold\Nathanpaperpeptides\E4_output	1client	AAA	nonbinder	YLQGRQEDKQAAAPPP	rank_006	0.84	B-C	0.970384615	B	A,6-13	QEDKQAAA	55.804	7.617	10.279
1client\AAA_analysis\newthreshold\Nathanpaperpeptides\E4_output	1client	AAA	nonbinder	YLQGRQEDKQAAAPPP	rank_004	0.85	B-C	0.93875	B	A,7-14	EDKQAAAP	55.629	8.026	10.318
1client\AAA_analysis\newthreshold\Nathanpaperpeptides\E4_output	1client	AAA	nonbinder	YLQGRQEDKQAAAPPP	rank_008	0.84	B-C	0.954285714	B	A,7-14	EDKQAAAP	54.199	7.971	10.817
1client\AAA_analysis\newthreshold\Nathanpaperpeptides\E4_output	1client	AAA	nonbinder	YLQGRQEDKQAAAPPP	rank_007	0.84	B-C	0.929615385	C	A,6-13	QEDKQAAA	51.588	8.376	11.008
1client\AAA_analysis\newthreshold\Nathanpaperpeptides\E4_output	1client	AAA	nonbinder	YLQGRQEDKQAAAPPP	rank_009	0.84	B-C	0.935833333	B	A,7-14	EDKQAAAP	49.409	8.932	11.41
1client\AAA_analysis\newthreshold\Nathanpaperpeptides\E4_output	1client	AAA	nonbinder	YLQGRQEDKQAAAPPP	rank_011	0.84	B-C	0.94	C	A,7-14	EDKQAAAP	48.325	8.771	11.599
1client\AAA_analysis\newthreshold\Nathanpaperpeptides\E4_output	1client	AAA	nonbinder	YLQGRQEDKQAAAPPP	rank_010	0.84	B-C	0.92875	B	A,7-14	EDKQAAAP	46.289	9.106	11.822
1client\AAA_analysis\newthreshold\Nathanpaperpeptides\E4_output	1client	AAA	nonbinder	YLQGRQEDKQAAAPPP	rank_016	0.82	B-C	0.972307692	B	A,6-13	QEDKQAAA	41.519	9.497	11.549
1client\AAA_analysis\newthreshold\Nathanpaperpeptides\E4_output	1client	AAA	nonbinder	YLQGRQEDKQAAAPPP	rank_014	0.83	B-C	0.960384615	C	A,6-13	QEDKQAAA	40.64	9.96	12.6
1client\AAA_analysis\newthreshold\Nathanpaperpeptides\E4_output	1client	AAA	nonbinder	YLQGRQEDKQAAAPPP	rank_015	0.83	B-C	0.965833333	C	A,6-13	QEDKQAAA	37.056	10.132	12.801
1client\AAA_analysis\newthreshold\Nathanpaperpeptides\E4_output	1client	AAA	nonbinder	YLQGRQEDKQAAAPPP	rank_021	0.82	B-C	1.000384615	B	A,6-13	QEDKQAAA	35.934	10.296	12.837
1client\AAA_analysis\newthreshold\Nathanpaperpeptides\E4_output	1client	AAA	nonbinder	YLQGRQEDKQAAAPPP	rank_023	0.82	B-C	0.964642857	B	A,6-13	QEDKQAAA	32.866	10.698	13.082
1client\AAA_analysis\newthreshold\Nathanpaperpeptides\E4_output	1client	AAA	nonbinder	YLQGRQEDKQAAAPPP	rank_024	0.82	B-C	0.968928571	B	A,6-13	QEDKQAAA	32.705	10.934	13.136
1client\AAA_analysis\newthreshold\Nathanpaperpeptides\E4_output	1client	AAA	nonbinder	YLQGRQEDKQAAAPPP	rank_013	0.83	B-C	0.941363636	C	A,5-12	RQEDKQAA	32.64	9.862	12.68
1client\AAA_analysis\newthreshold\Nathanpaperpeptides\E4_output	1client	AAA	nonbinder	YLQGRQEDKQAAAPPP	rank_022	0.82	B-C	0.967916667	B	A,5-12	RQEDKQAA	32.411	10.071	13.714
1client\AAA_analysis\newthreshold\Nathanpaperpeptides\E4_output	1client	AAA	nonbinder	YLQGRQEDKQAAAPPP	rank_012	0.83	B-C	0.957307692	C	A,6-13	QEDKQAAA	31.965	9.549	13.352
1client\AAA_analysis\newthreshold\Nathanpaperpeptides\E4_output	1client	AAA	nonbinder	YLQGRQEDKQAAAPPP	rank_017	0.82	B-C	0.940454545	C	A,6-13	QEDKQAAA	31.042	9.597	12.833
1client\AAA_analysis\newthreshold\Nathanpaperpeptides\E4_output	1client	AAA	nonbinder	YLQGRQEDKQAAAPPP	rank_018	0.82	B-C	0.946363636	B	A,5-12	RQEDKQAA	30.541	9.799	12.799
1client\AAA_analysis\newthreshold\Nathanpaperpeptides\E4_output	1client	AAA	nonbinder	YLQGRQEDKQAAAPPP	rank_019	0.82	B-C	0.943636364	B	A,5-12	RQEDKQAA	30.533	9.992	12.928
1client\AAA_analysis\newthreshold\Nathanpaperpeptides\E4_output	1client	AAA	nonbinder	YLQGRQEDKQAAAPPP	rank_020	0.82	B-C	0.952727273	C	A,5-12	RQEDKQAA	29.29	9.826	12.975
1client\AAA_analysis\newthreshold\Nathanpaperpeptides\E4_output	1client	AAA	nonbinder	YLQGRQEDKQAAAPPP	rank_025	0.82	B-C	0.963214286	B	A,6-13	QEDKQAAA	29.008	11.092	13.778
1client\AAA_analysis\newthreshold\Nathanpaperpeptides\GLCCI1_output	1client	AAA	nonbinder	SSSTRSIDAAAPSV	rank_001	0.9	B-C	0.969545455	C	A,3-10	STRSIDAA	86.376	2.595	4.191
1client\AAA_analysis\newthreshold\Nathanpaperpeptides\GLCCI1_output	1client	AAA	nonbinder	SSSTRSIDAAAPSV	rank_002	0.87	B-C	0.965454545	B	A,4-11	TRSIDAAA	62.866	6.137	9.792
1client\AAA_analysis\newthreshold\Nathanpaperpeptides\GLCCI1_output	1client	AAA	nonbinder	SSSTRSIDAAAPSV	rank_003	0.87	B-C	0.990416667	C	A,4-11	TRSIDAAA	59.44	6.368	10.092
1client\AAA_analysis\newthreshold\Nathanpaperpeptides\GLCCI1_output	1client	AAA	nonbinder	SSSTRSIDAAAPSV	rank_004	0.86	B-C	0.989545455	C	A,4-11	TRSIDAAA	57.862	6.478	10.582
1client\AAA_analysis\newthreshold\Nathanpaperpeptides\GLCCI1_output	1client	AAA	nonbinder	SSSTRSIDAAAPSV	rank_005	0.86	B-C	0.992272727	C	A,4-11	TRSIDAAA	54.735	7.213	10.847
1client\AAA_analysis\newthreshold\Nathanpaperpeptides\GLCCI1_output	1client	AAA	nonbinder	SSSTRSIDAAAPSV	rank_007	0.85	B-C	0.980833333	C	A,3-10	STRSIDAA	52.301	8.101	11.072
1client\AAA_analysis\newthreshold\Nathanpaperpeptides\GLCCI1_output	1client	AAA	nonbinder	SSSTRSIDAAAPSV	rank_006	0.86	B-C	0.9785	C	A,4-11	TRSIDAAA	51.581	7.953	11.406
1client\AAA_analysis\newthreshold\Nathanpaperpeptides\GLCCI1_output	1client	AAA	nonbinder	SSSTRSIDAAAPSV	rank_013	0.84	B-C	0.9735	C	A,4-11	TRSIDAAA	43.401	10.091	13.173
1client\AAA_analysis\newthreshold\Nathanpaperpeptides\GLCCI1_output	1client	AAA	nonbinder	SSSTRSIDAAAPSV	rank_008	0.84	B-C	0.97625	C	A,4-11	TRSIDAAA	43.277	9.165	12.675
1client\AAA_analysis\newthreshold\Nathanpaperpeptides\GLCCI1_output	1client	AAA	nonbinder	SSSTRSIDAAAPSV	rank_017	0.84	B-C	0.988928571	B	A,4-11	TRSIDAAA	42.606	9.37	12.139
1client\AAA_analysis\newthreshold\Nathanpaperpeptides\GLCCI1_output	1client	AAA	nonbinder	SSSTRSIDAAAPSV	rank_009	0.84	B-C	0.9915	B	A,4-11	TRSIDAAA	42.095	9.69	13.378
1client\AAA_analysis\newthreshold\Nathanpaperpeptides\GLCCI1_output	1client	AAA	nonbinder	SSSTRSIDAAAPSV	rank_010	0.84	B-C	1.010909091	C	A,5-12	RSIDAAAP	40.724	8.237	11.861
1client\AAA_analysis\newthreshold\Nathanpaperpeptides\GLCCI1_output	1client	AAA	nonbinder	SSSTRSIDAAAPSV	rank_012	0.84	B-C	0.985909091	C	A,5-12	RSIDAAAP	39.23	8.913	11.857
1client\AAA_analysis\newthreshold\Nathanpaperpeptides\GLCCI1_output	1client	AAA	nonbinder	SSSTRSIDAAAPSV	rank_019	0.84	B-C	0.984	C	A,4-11	TRSIDAAA	39.091	10.578	14.018
1client\AAA_analysis\newthreshold\Nathanpaperpeptides\GLCCI1_output	1client	AAA	nonbinder	SSSTRSIDAAAPSV	rank_015	0.84	B-C	0.962083333	B	A,5-12	RSIDAAAP	38.674	9.298	12.21
1client\AAA_analysis\newthreshold\Nathanpaperpeptides\GLCCI1_output	1client	AAA	nonbinder	SSSTRSIDAAAPSV	rank_016	0.84	B-C	0.968571429	C	A,5-12	RSIDAAAP	38.507	9.076	12.492
1client\AAA_analysis\newthreshold\Nathanpaperpeptides\GLCCI1_output	1client	AAA	nonbinder	SSSTRSIDAAAPSV	rank_021	0.83	B-C	1.007272727	C	A,5-12	RSIDAAAP	37.472	8.707	12.419
1client\AAA_analysis\newthreshold\Nathanpaperpeptides\GLCCI1_output	1client	AAA	nonbinder	SSSTRSIDAAAPSV	rank_023	0.83	B-C	1.025	B	A,5-12	RSIDAAAP	36.471	8.946	12.269
1client\AAA_analysis\newthreshold\Nathanpaperpeptides\GLCCI1_output	1client	AAA	nonbinder	SSSTRSIDAAAPSV	rank_014	0.84	B-C	0.959583333	C	A,4-11	TRSIDAAA	36.181	10.276	13.206
1client\AAA_analysis\newthreshold\Nathanpaperpeptides\GLCCI1_output	1client	AAA	nonbinder	SSSTRSIDAAAPSV	rank_011	0.84	B-C	0.992916667	C	A,5-12	RSIDAAAP	35.006	9.517	13.215
1client\AAA_analysis\newthreshold\Nathanpaperpeptides\GLCCI1_output	1client	AAA	nonbinder	SSSTRSIDAAAPSV	rank_020	0.84	B-C	0.953636364	B	A,4-11	TRSIDAAA	33.751	10.264	13.008
1client\AAA_analysis\newthreshold\Nathanpaperpeptides\GLCCI1_output	1client	AAA	nonbinder	SSSTRSIDAAAPSV	rank_024	0.83	B-C	0.983	B	A,4-11	TRSIDAAA	33.101	10.573	13.201
1client\AAA_analysis\newthreshold\Nathanpaperpeptides\GLCCI1_output	1client	AAA	nonbinder	SSSTRSIDAAAPSV	rank_018	0.84	B-C	0.994090909	B	A,4-11	TRSIDAAA	31.842	10.522	13.618
1client\AAA_analysis\newthreshold\Nathanpaperpeptides\GLCCI1_output	1client	AAA	nonbinder	SSSTRSIDAAAPSV	rank_022	0.83	B-C	0.967	B	A,4-11	TRSIDAAA	30.734	10.16	13.122
1client\AAA_analysis\newthreshold\Nathanpaperpeptides\GLCCI1_output	1client	AAA	nonbinder	SSSTRSIDAAAPSV	rank_025	0.83	B-C	1.001363636	B	A,4-11	TRSIDAAA	24.565	12.521	15.116
1client\AAA_analysis\newthreshold\Nathanpaperpeptides\ICE1_output	1client	AAA	nonbinder	EKELRHIGAAASSD	rank_001	0.88	B-C	0.970454545	B	A,4-11	LRHIGAAA	73.954	5.809	7.405
1client\AAA_analysis\newthreshold\Nathanpaperpeptides\ICE1_output	1client	AAA	nonbinder	EKELRHIGAAASSD	rank_003	0.87	B-C	0.988636364	B	A,5-12	RHIGAAAS	72.236	5.418	7.3
1client\AAA_analysis\newthreshold\Nathanpaperpeptides\ICE1_output	1client	AAA	nonbinder	EKELRHIGAAASSD	rank_002	0.87	B-C	0.9495	C	A,4-11	LRHIGAAA	69.829	6.672	8.179
1client\AAA_analysis\newthreshold\Nathanpaperpeptides\ICE1_output	1client	AAA	nonbinder	EKELRHIGAAASSD	rank_004	0.87	B-C	0.995909091	C	A,5-12	RHIGAAAS	63.581	7.077	8.734
1client\AAA_analysis\newthreshold\Nathanpaperpeptides\ICE1_output	1client	AAA	nonbinder	EKELRHIGAAASSD	rank_005	0.86	B-C	1.016818182	C	A,4-11	LRHIGAAA	60.599	7.757	7.976
1client\AAA_analysis\newthreshold\Nathanpaperpeptides\ICE1_output	1client	AAA	nonbinder	EKELRHIGAAASSD	rank_006	0.85	B-C	0.985384615	C	A,4-11	LRHIGAAA	55.911	8.367	9.025
1client\AAA_analysis\newthreshold\Nathanpaperpeptides\ICE1_output	1client	AAA	nonbinder	EKELRHIGAAASSD	rank_011	0.85	B-C	1.042272727	C	A,5-12	RHIGAAAS	53.902	8.837	9.628
1client\AAA_analysis\newthreshold\Nathanpaperpeptides\ICE1_output	1client	AAA	nonbinder	EKELRHIGAAASSD	rank_008	0.85	B-C	1.001363636	C	A,5-12	RHIGAAAS	53.384	8.955	10.423
1client\AAA_analysis\newthreshold\Nathanpaperpeptides\ICE1_output	1client	AAA	nonbinder	EKELRHIGAAASSD	rank_010	0.85	B-C	0.9635	C	A,4-11	LRHIGAAA	52.546	9.764	10.835
1client\AAA_analysis\newthreshold\Nathanpaperpeptides\ICE1_output	1client	AAA	nonbinder	EKELRHIGAAASSD	rank_007	0.85	B-C	0.9645	C	A,4-11	LRHIGAAA	51.351	8.958	10.754
1client\AAA_analysis\newthreshold\Nathanpaperpeptides\ICE1_output	1client	AAA	nonbinder	EKELRHIGAAASSD	rank_012	0.85	B-C	0.982272727	C	A,5-12	RHIGAAAS	50.238	9.526	11.589
1client\AAA_analysis\newthreshold\Nathanpaperpeptides\ICE1_output	1client	AAA	nonbinder	EKELRHIGAAASSD	rank_009	0.85	B-C	0.950416667	C	A,5-12	RHIGAAAS	46.215	8.434	11.273
1client\AAA_analysis\newthreshold\Nathanpaperpeptides\ICE1_output	1client	AAA	nonbinder	EKELRHIGAAASSD	rank_016	0.84	B-C	0.9815	C	A,4-11	LRHIGAAA	45.899	10.035	11.762
1client\AAA_analysis\newthreshold\Nathanpaperpeptides\ICE1_output	1client	AAA	nonbinder	EKELRHIGAAASSD	rank_017	0.84	B-C	0.972727273	C	A,4-11	LRHIGAAA	44.561	9.89	11.995
1client\AAA_analysis\newthreshold\Nathanpaperpeptides\ICE1_output	1client	AAA	nonbinder	EKELRHIGAAASSD	rank_018	0.84	B-C	0.973636364	C	A,4-11	LRHIGAAA	42.755	9.282	10.972
1client\AAA_analysis\newthreshold\Nathanpaperpeptides\ICE1_output	1client	AAA	nonbinder	EKELRHIGAAASSD	rank_022	0.84	B-C	0.981363636	C	A,5-12	RHIGAAAS	39.831	10.844	13.181
1client\AAA_analysis\newthreshold\Nathanpaperpeptides\ICE1_output	1client	AAA	nonbinder	EKELRHIGAAASSD	rank_014	0.84	B-C	0.981666667	C	A,5-12	RHIGAAAS	37.987	7.86	11.832
1client\AAA_analysis\newthreshold\Nathanpaperpeptides\ICE1_output	1client	AAA	nonbinder	EKELRHIGAAASSD	rank_020	0.84	B-C	0.981923077	B	A,5-12	RHIGAAAS	37.355	9.45	12.395
1client\AAA_analysis\newthreshold\Nathanpaperpeptides\ICE1_output	1client	AAA	nonbinder	EKELRHIGAAASSD	rank_019	0.84	B-C	0.962142857	C	A,6-13	HIGAAASS	35.919	9.124	12.414
1client\AAA_analysis\newthreshold\Nathanpaperpeptides\ICE1_output	1client	AAA	nonbinder	EKELRHIGAAASSD	rank_015	0.84	B-C	1.012272727	B	A,4-11	LRHIGAAA	35.632	10.749	12.743
1client\AAA_analysis\newthreshold\Nathanpaperpeptides\ICE1_output	1client	AAA	nonbinder	EKELRHIGAAASSD	rank_013	0.85	B-C	0.96125	C	A,5-12	RHIGAAAS	34.874	8.024	12.432
1client\AAA_analysis\newthreshold\Nathanpaperpeptides\ICE1_output	1client	AAA	nonbinder	EKELRHIGAAASSD	rank_021	0.84	B-C	0.9855	B	A,4-11	LRHIGAAA	34.099	10.975	13.239
1client\AAA_analysis\newthreshold\Nathanpaperpeptides\ICE1_output	1client	AAA	nonbinder	EKELRHIGAAASSD	rank_023	0.83	B-C	0.969	B	A,4-11	LRHIGAAA	31.001	10.209	13.798
1client\AAA_analysis\newthreshold\Nathanpaperpeptides\ICE1_output	1client	AAA	nonbinder	EKELRHIGAAASSD	rank_024	0.83	B-C	0.9845	B	A,5-12	RHIGAAAS	29.942	10.985	13.604
1client\AAA_analysis\newthreshold\Nathanpaperpeptides\ICE1_output	1client	AAA	nonbinder	EKELRHIGAAASSD	rank_025	0.83	B-C	0.97	B	A,4-11	LRHIGAAA	29.529	9.966	13.619
1client\AAA_analysis\newthreshold\Nathanpaperpeptides\MAST1_output	1client	AAA	nonbinder	YGCTRHQSAAAEDG	rank_001	0.85	B-C	1.017727273	B	A,6-13	HQSAAAED	50.864	6.531	10.421
1client\AAA_analysis\newthreshold\Nathanpaperpeptides\MAST1_output	1client	AAA	nonbinder	YGCTRHQSAAAEDG	rank_002	0.85	B-C	0.988846154	B	A,3-10	CTRHQSAA	44.827	8.512	12.511
1client\AAA_analysis\newthreshold\Nathanpaperpeptides\MAST1_output	1client	AAA	nonbinder	YGCTRHQSAAAEDG	rank_017	0.83	B-C	1.000454545	B	A,6-13	HQSAAAED	42.125	9.361	11.862
1client\AAA_analysis\newthreshold\Nathanpaperpeptides\MAST1_output	1client	AAA	nonbinder	YGCTRHQSAAAEDG	rank_006	0.84	B-C	1.001363636	C	A,4-11	TRHQSAAA	37.345	8.67	12.044
1client\AAA_analysis\newthreshold\Nathanpaperpeptides\MAST1_output	1client	AAA	nonbinder	YGCTRHQSAAAEDG	rank_014	0.84	B-C	0.97	C	A,4-11	TRHQSAAA	36.654	9.892	12.701
1client\AAA_analysis\newthreshold\Nathanpaperpeptides\MAST1_output	1client	AAA	nonbinder	YGCTRHQSAAAEDG	rank_010	0.84	B-C	0.957727273	C	A,5-12	RHQSAAAE	36.145	9.585	12.703
1client\AAA_analysis\newthreshold\Nathanpaperpeptides\MAST1_output	1client	AAA	nonbinder	YGCTRHQSAAAEDG	rank_015	0.83	B-C	0.969	B	A,5-12	RHQSAAAE	35.695	8.823	12.552
1client\AAA_analysis\newthreshold\Nathanpaperpeptides\MAST1_output	1client	AAA	nonbinder	YGCTRHQSAAAEDG	rank_011	0.84	B-C	0.961818182	C	A,5-12	RHQSAAAE	35.644	9.57	12.78
1client\AAA_analysis\newthreshold\Nathanpaperpeptides\MAST1_output	1client	AAA	nonbinder	YGCTRHQSAAAEDG	rank_004	0.84	B-C	0.970454545	C	A,4-11	TRHQSAAA	34.65	9.845	12.469
1client\AAA_analysis\newthreshold\Nathanpaperpeptides\MAST1_output	1client	AAA	nonbinder	YGCTRHQSAAAEDG	rank_009	0.84	B-C	0.981818182	C	A,4-11	TRHQSAAA	33.421	10.359	13.099
1client\AAA_analysis\newthreshold\Nathanpaperpeptides\MAST1_output	1client	AAA	nonbinder	YGCTRHQSAAAEDG	rank_003	0.85	B-C	0.96	C	A,5-12	RHQSAAAE	33.335	8.138	13.102
1client\AAA_analysis\newthreshold\Nathanpaperpeptides\MAST1_output	1client	AAA	nonbinder	YGCTRHQSAAAEDG	rank_007	0.84	B-C	1.012727273	C	A,5-12	RHQSAAAE	32.205	8.886	13.472
1client\AAA_analysis\newthreshold\Nathanpaperpeptides\MAST1_output	1client	AAA	nonbinder	YGCTRHQSAAAEDG	rank_005	0.84	B-C	0.963636364	C	A,4-11	TRHQSAAA	32.05	8.713	13.338
1client\AAA_analysis\newthreshold\Nathanpaperpeptides\MAST1_output	1client	AAA	nonbinder	YGCTRHQSAAAEDG	rank_024	0.83	B-C	0.9805	C	A,5-12	RHQSAAAE	31.5	10.834	13.525
1client\AAA_analysis\newthreshold\Nathanpaperpeptides\MAST1_output	1client	AAA	nonbinder	YGCTRHQSAAAEDG	rank_023	0.83	B-C	0.973	C	A,6-13	HQSAAAED	30.902	9.833	13.706
1client\AAA_analysis\newthreshold\Nathanpaperpeptides\MAST1_output	1client	AAA	nonbinder	YGCTRHQSAAAEDG	rank_025	0.83	B-C	0.9805	C	A,5-12	RHQSAAAE	30.851	11.075	13.791
1client\AAA_analysis\newthreshold\Nathanpaperpeptides\MAST1_output	1client	AAA	nonbinder	YGCTRHQSAAAEDG	rank_020	0.83	B-C	1.003461538	C	A,4-11	TRHQSAAA	30.724	10.581	13.555
1client\AAA_analysis\newthreshold\Nathanpaperpeptides\MAST1_output	1client	AAA	nonbinder	YGCTRHQSAAAEDG	rank_016	0.83	B-C	0.966363636	B	A,4-11	TRHQSAAA	30.646	9.972	13.493
1client\AAA_analysis\newthreshold\Nathanpaperpeptides\MAST1_output	1client	AAA	nonbinder	YGCTRHQSAAAEDG	rank_019	0.83	B-C	1.032272727	B	A,4-11	TRHQSAAA	30.524	10.002	12.84
1client\AAA_analysis\newthreshold\Nathanpaperpeptides\MAST1_output	1client	AAA	nonbinder	YGCTRHQSAAAEDG	rank_008	0.84	B-C	0.965	B	A,4-11	TRHQSAAA	30.416	9.04	13.547
1client\AAA_analysis\newthreshold\Nathanpaperpeptides\MAST1_output	1client	AAA	nonbinder	YGCTRHQSAAAEDG	rank_018	0.83	B-C	0.974545455	B	A,4-11	TRHQSAAA	30.346	10.991	13.804
1client\AAA_analysis\newthreshold\Nathanpaperpeptides\MAST1_output	1client	AAA	nonbinder	YGCTRHQSAAAEDG	rank_013	0.83	B-C	0.965454545	C	A,5-12	RHQSAAAE	29.525	9.443	13.668
1client\AAA_analysis\newthreshold\Nathanpaperpeptides\MAST1_output	1client	AAA	nonbinder	YGCTRHQSAAAEDG	rank_012	0.84	B-C	0.970909091	C	A,4-11	TRHQSAAA	29.449	9.929	13.807
1client\AAA_analysis\newthreshold\Nathanpaperpeptides\MAST1_output	1client	AAA	nonbinder	YGCTRHQSAAAEDG	rank_022	0.83	B-C	0.952	B	A,4-11	TRHQSAAA	29.2	11.074	14.221
1client\AAA_analysis\newthreshold\Nathanpaperpeptides\MAST1_output	1client	AAA	nonbinder	YGCTRHQSAAAEDG	rank_021	0.83	B-C	1.044090909	B	A,4-11	TRHQSAAA	28.974	9.839	13.251
1client\AAA_analysis\newthreshold\Nathanpaperpeptides\MUC3A_output	1client	AAA	nonbinder	PVLTSATGAAASPA	rank_001	0.86	B-C	0.956363636	C	A,3-10	LTSATGAA	53.963	7.938	11.167
1client\AAA_analysis\newthreshold\Nathanpaperpeptides\MUC3A_output	1client	AAA	nonbinder	PVLTSATGAAASPA	rank_002	0.85	B-C	0.965454545	B	A,2-9	VLTSATGA	45.496	8.761	11.993
1client\AAA_analysis\newthreshold\Nathanpaperpeptides\MUC3A_output	1client	AAA	nonbinder	PVLTSATGAAASPA	rank_006	0.84	B-C	0.963	C	A,2-9	VLTSATGA	42.781	9.652	12.493
1client\AAA_analysis\newthreshold\Nathanpaperpeptides\MUC3A_output	1client	AAA	nonbinder	PVLTSATGAAASPA	rank_005	0.84	B-C	0.994545455	B	A,3-10	LTSATGAA	42.699	9.127	11.078
1client\AAA_analysis\newthreshold\Nathanpaperpeptides\MUC3A_output	1client	AAA	nonbinder	PVLTSATGAAASPA	rank_003	0.84	B-C	0.961363636	B	A,2-9	VLTSATGA	42.076	8.981	12.17
1client\AAA_analysis\newthreshold\Nathanpaperpeptides\MUC3A_output	1client	AAA	nonbinder	PVLTSATGAAASPA	rank_004	0.84	B-C	0.980909091	B	A,3-10	LTSATGAA	39.844	7.95	11.576
1client\AAA_analysis\newthreshold\Nathanpaperpeptides\MUC3A_output	1client	AAA	nonbinder	PVLTSATGAAASPA	rank_007	0.84	B-C	0.983636364	C	A,3-10	LTSATGAA	39.255	8.84	11.437
1client\AAA_analysis\newthreshold\Nathanpaperpeptides\MUC3A_output	1client	AAA	nonbinder	PVLTSATGAAASPA	rank_008	0.84	B-C	0.965	C	A,3-10	LTSATGAA	38.114	9.789	13.126
1client\AAA_analysis\newthreshold\Nathanpaperpeptides\MUC3A_output	1client	AAA	nonbinder	PVLTSATGAAASPA	rank_009	0.84	B-C	0.969545455	C	A,3-10	LTSATGAA	35.961	10.166	13.422
1client\AAA_analysis\newthreshold\Nathanpaperpeptides\MUC3A_output	1client	AAA	nonbinder	PVLTSATGAAASPA	rank_010	0.84	B-C	0.975454545	B	A,2-9	VLTSATGA	35.666	10.214	13.046
1client\AAA_analysis\newthreshold\Nathanpaperpeptides\MUC3A_output	1client	AAA	nonbinder	PVLTSATGAAASPA	rank_013	0.83	B-C	0.973846154	C	A,3-10	LTSATGAA	35.401	9.833	12.915
1client\AAA_analysis\newthreshold\Nathanpaperpeptides\MUC3A_output	1client	AAA	nonbinder	PVLTSATGAAASPA	rank_012	0.83	B-C	0.969090909	C	A,3-10	LTSATGAA	35.397	9.329	12.187
1client\AAA_analysis\newthreshold\Nathanpaperpeptides\MUC3A_output	1client	AAA	nonbinder	PVLTSATGAAASPA	rank_014	0.83	B-C	0.981428571	C	A,4-11	TSATGAAA	33.403	9.962	13.367
1client\AAA_analysis\newthreshold\Nathanpaperpeptides\MUC3A_output	1client	AAA	nonbinder	PVLTSATGAAASPA	rank_020	0.83	B-C	0.976818182	C	A,3-10	LTSATGAA	32.826	9.8	12.665
1client\AAA_analysis\newthreshold\Nathanpaperpeptides\MUC3A_output	1client	AAA	nonbinder	PVLTSATGAAASPA	rank_023	0.83	B-C	0.986153846	B	A,3-10	LTSATGAA	30.944	10.494	14.871
1client\AAA_analysis\newthreshold\Nathanpaperpeptides\MUC3A_output	1client	AAA	nonbinder	PVLTSATGAAASPA	rank_011	0.83	B-C	0.955909091	B	A,3-10	LTSATGAA	30.191	9.139	13.388
1client\AAA_analysis\newthreshold\Nathanpaperpeptides\MUC3A_output	1client	AAA	nonbinder	PVLTSATGAAASPA	rank_024	0.83	B-C	0.978076923	C	A,3-10	LTSATGAA	30.113	10.898	14.206
1client\AAA_analysis\newthreshold\Nathanpaperpeptides\MUC3A_output	1client	AAA	nonbinder	PVLTSATGAAASPA	rank_015	0.83	B-C	0.978461538	C	A,3-10	LTSATGAA	29.649	10.692	13.872
1client\AAA_analysis\newthreshold\Nathanpaperpeptides\MUC3A_output	1client	AAA	nonbinder	PVLTSATGAAASPA	rank_019	0.83	B-C	1.035416667	C	A,3-10	LTSATGAA	28.526	10.978	14.156
1client\AAA_analysis\newthreshold\Nathanpaperpeptides\MUC3A_output	1client	AAA	nonbinder	PVLTSATGAAASPA	rank_025	0.83	B-C	0.982272727	B	A,3-10	LTSATGAA	27.628	10.141	14.535
1client\AAA_analysis\newthreshold\Nathanpaperpeptides\MUC3A_output	1client	AAA	nonbinder	PVLTSATGAAASPA	rank_017	0.83	B-C	0.974090909	B	A,3-10	LTSATGAA	27.247	10.48	14.437
1client\AAA_analysis\newthreshold\Nathanpaperpeptides\MUC3A_output	1client	AAA	nonbinder	PVLTSATGAAASPA	rank_016	0.83	B-C	0.9975	B	A,3-10	LTSATGAA	26.771	10.834	14.28
1client\AAA_analysis\newthreshold\Nathanpaperpeptides\MUC3A_output	1client	AAA	nonbinder	PVLTSATGAAASPA	rank_022	0.83	B-C	0.957727273	C	A,3-10	LTSATGAA	25.071	10.557	14.195
1client\AAA_analysis\newthreshold\Nathanpaperpeptides\MUC3A_output	1client	AAA	nonbinder	PVLTSATGAAASPA	rank_018	0.83	B-C	0.970454545	C	A,3-10	LTSATGAA	24.424	11.444	14.667
1client\AAA_analysis\newthreshold\Nathanpaperpeptides\MUC3A_output	1client	AAA	nonbinder	PVLTSATGAAASPA	rank_021	0.83	B-C	0.973181818	B	A,3-10	LTSATGAA	23.366	11.494	14.968
1client\AAA_analysis\newthreshold\Nathanpaperpeptides\MUC4_output	1client	AAA	nonbinder	DDNHWTRSAAATRE	rank_001	0.88	B-C	0.98875	C	A,5-12	WTRSAAAT	77.235	4.797	6.951
1client\AAA_analysis\newthreshold\Nathanpaperpeptides\MUC4_output	1client	AAA	nonbinder	DDNHWTRSAAATRE	rank_002	0.87	B-C	1.00875	B	A,5-12	WTRSAAAT	71.25	6.084	6.863
1client\AAA_analysis\newthreshold\Nathanpaperpeptides\MUC4_output	1client	AAA	nonbinder	DDNHWTRSAAATRE	rank_003	0.87	B-C	0.997692308	C	A,6-13	TRSAAATR	68.089	5.663	8.298
1client\AAA_analysis\newthreshold\Nathanpaperpeptides\MUC4_output	1client	AAA	nonbinder	DDNHWTRSAAATRE	rank_004	0.85	B-C	0.97	C	A,5-12	WTRSAAAT	53.572	8.61	11.035
1client\AAA_analysis\newthreshold\Nathanpaperpeptides\MUC4_output	1client	AAA	nonbinder	DDNHWTRSAAATRE	rank_005	0.85	B-C	0.97125	B	A,5-12	WTRSAAAT	41.099	9.191	11.863
1client\AAA_analysis\newthreshold\Nathanpaperpeptides\MUC4_output	1client	AAA	nonbinder	DDNHWTRSAAATRE	rank_020	0.83	B-C	1.018076923	C	A,6-13	TRSAAATR	34.335	10.924	13.362
1client\AAA_analysis\newthreshold\Nathanpaperpeptides\MUC4_output	1client	AAA	nonbinder	DDNHWTRSAAATRE	rank_018	0.83	B-C	1.005	C	A,5-12	WTRSAAAT	34.19	10.56	13.128
1client\AAA_analysis\newthreshold\Nathanpaperpeptides\MUC4_output	1client	AAA	nonbinder	DDNHWTRSAAATRE	rank_007	0.83	B-C	0.982272727	B	A,5-12	WTRSAAAT	33.336	10.105	12.539
1client\AAA_analysis\newthreshold\Nathanpaperpeptides\MUC4_output	1client	AAA	nonbinder	DDNHWTRSAAATRE	rank_019	0.83	B-C	1.01	C	A,5-12	WTRSAAAT	32.491	10.624	12.528
1client\AAA_analysis\newthreshold\Nathanpaperpeptides\MUC4_output	1client	AAA	nonbinder	DDNHWTRSAAATRE	rank_013	0.83	B-C	0.96	B	A,5-12	WTRSAAAT	32.351	11.293	13.762
1client\AAA_analysis\newthreshold\Nathanpaperpeptides\MUC4_output	1client	AAA	nonbinder	DDNHWTRSAAATRE	rank_016	0.83	B-C	0.99125	C	A,5-12	WTRSAAAT	31.567	11.285	14.317
1client\AAA_analysis\newthreshold\Nathanpaperpeptides\MUC4_output	1client	AAA	nonbinder	DDNHWTRSAAATRE	rank_014	0.83	B-C	0.965909091	C	A,5-12	WTRSAAAT	30.75	10.984	13.75
1client\AAA_analysis\newthreshold\Nathanpaperpeptides\MUC4_output	1client	AAA	nonbinder	DDNHWTRSAAATRE	rank_006	0.84	B-C	0.96875	C	A,5-12	WTRSAAAT	30.537	10.11	13.287
1client\AAA_analysis\newthreshold\Nathanpaperpeptides\MUC4_output	1client	AAA	nonbinder	DDNHWTRSAAATRE	rank_008	0.83	B-C	0.971923077	B	A,5-12	WTRSAAAT	29.352	10.253	13.467
1client\AAA_analysis\newthreshold\Nathanpaperpeptides\MUC4_output	1client	AAA	nonbinder	DDNHWTRSAAATRE	rank_022	0.83	B-C	1.008076923	C	A,6-13	TRSAAATR	28.713	11.172	14.263
1client\AAA_analysis\newthreshold\Nathanpaperpeptides\MUC4_output	1client	AAA	nonbinder	DDNHWTRSAAATRE	rank_012	0.83	B-C	0.975384615	B	A,5-12	WTRSAAAT	28.598	11.16	14.789
1client\AAA_analysis\newthreshold\Nathanpaperpeptides\MUC4_output	1client	AAA	nonbinder	DDNHWTRSAAATRE	rank_021	0.83	B-C	0.983181818	B	A,5-12	WTRSAAAT	28.044	11.463	14.411
1client\AAA_analysis\newthreshold\Nathanpaperpeptides\MUC4_output	1client	AAA	nonbinder	DDNHWTRSAAATRE	rank_024	0.82	B-C	0.983181818	C	A,5-12	WTRSAAAT	27.931	11.687	15.362
1client\AAA_analysis\newthreshold\Nathanpaperpeptides\MUC4_output	1client	AAA	nonbinder	DDNHWTRSAAATRE	rank_011	0.83	B-C	0.989166667	B	A,4-11	HWTRSAAA	27.52	12.062	14.669
1client\AAA_analysis\newthreshold\Nathanpaperpeptides\MUC4_output	1client	AAA	nonbinder	DDNHWTRSAAATRE	rank_009	0.83	B-C	0.981538462	C	A,5-12	WTRSAAAT	27.439	10.851	14.203
1client\AAA_analysis\newthreshold\Nathanpaperpeptides\MUC4_output	1client	AAA	nonbinder	DDNHWTRSAAATRE	rank_017	0.83	B-C	0.977272727	C	A,5-12	WTRSAAAT	27.331	11.233	14.247
1client\AAA_analysis\newthreshold\Nathanpaperpeptides\MUC4_output	1client	AAA	nonbinder	DDNHWTRSAAATRE	rank_015	0.83	B-C	0.970833333	B	A,4-11	HWTRSAAA	26.411	11.682	14.705
1client\AAA_analysis\newthreshold\Nathanpaperpeptides\MUC4_output	1client	AAA	nonbinder	DDNHWTRSAAATRE	rank_010	0.83	B-C	0.967916667	B	A,5-12	WTRSAAAT	26.196	11.599	14.645
1client\AAA_analysis\newthreshold\Nathanpaperpeptides\SLC9A2_output	1client	AAA	nonbinder	DDHSREKGAAASGD	rank_001	0.9	B-C	0.965909091	C	A,3-10	HSREKGAA	88.695	2.213	4.119
1client\AAA_analysis\newthreshold\Nathanpaperpeptides\SLC9A2_output	1client	AAA	nonbinder	DDHSREKGAAASGD	rank_002	0.9	B-C	0.983636364	C	A,5-12	REKGAAAS	86.649	2.492	3.993
1client\AAA_analysis\newthreshold\Nathanpaperpeptides\SLC9A2_output	1client	AAA	nonbinder	DDHSREKGAAASGD	rank_003	0.9	B-C	0.978181818	C	A,4-11	SREKGAAA	85.89	2.837	4.265
1client\AAA_analysis\newthreshold\Nathanpaperpeptides\SLC9A2_output	1client	AAA	nonbinder	DDHSREKGAAASGD	rank_004	0.89	B-C	0.9425	C	A,3-10	HSREKGAA	82.749	3.499	5.779
1client\AAA_analysis\newthreshold\Nathanpaperpeptides\SLC9A2_output	1client	AAA	nonbinder	DDHSREKGAAASGD	rank_005	0.88	B-C	0.9475	B	A,3-10	HSREKGAA	77.984	5.06	6.816
1client\AAA_analysis\newthreshold\Nathanpaperpeptides\SLC9A2_output	1client	AAA	nonbinder	DDHSREKGAAASGD	rank_006	0.88	B-C	0.946818182	C	A,3-10	HSREKGAA	74.473	5.505	7.305
1client\AAA_analysis\newthreshold\Nathanpaperpeptides\SLC9A2_output	1client	AAA	nonbinder	DDHSREKGAAASGD	rank_007	0.88	B-C	0.936818182	C	A,3-10	HSREKGAA	73.395	5.855	7.729
1client\AAA_analysis\newthreshold\Nathanpaperpeptides\SLC9A2_output	1client	AAA	nonbinder	DDHSREKGAAASGD	rank_008	0.87	B-C	0.969583333	C	A,4-11	SREKGAAA	63.989	5.965	8.62
1client\AAA_analysis\newthreshold\Nathanpaperpeptides\SLC9A2_output	1client	AAA	nonbinder	DDHSREKGAAASGD	rank_009	0.87	B-C	0.947272727	C	A,5-12	REKGAAAS	63.176	6.995	8.252
1client\AAA_analysis\newthreshold\Nathanpaperpeptides\SLC9A2_output	1client	AAA	nonbinder	DDHSREKGAAASGD	rank_010	0.86	B-C	0.965454545	B	A,5-12	REKGAAAS	60.789	7.13	9.759
1client\AAA_analysis\newthreshold\Nathanpaperpeptides\SLC9A2_output	1client	AAA	nonbinder	DDHSREKGAAASGD	rank_012	0.85	B-C	0.968181818	B	A,4-11	SREKGAAA	57.934	8.602	9.709
1client\AAA_analysis\newthreshold\Nathanpaperpeptides\SLC9A2_output	1client	AAA	nonbinder	DDHSREKGAAASGD	rank_011	0.85	B-C	0.9675	C	A,4-11	SREKGAAA	53.264	8.67	10.791
1client\AAA_analysis\newthreshold\Nathanpaperpeptides\SLC9A2_output	1client	AAA	nonbinder	DDHSREKGAAASGD	rank_014	0.85	B-C	0.942272727	C	A,4-11	SREKGAAA	41.629	8.502	11.59
1client\AAA_analysis\newthreshold\Nathanpaperpeptides\SLC9A2_output	1client	AAA	nonbinder	DDHSREKGAAASGD	rank_018	0.84	B-C	0.951	C	A,5-12	REKGAAAS	40.459	10.617	12.796
1client\AAA_analysis\newthreshold\Nathanpaperpeptides\SLC9A2_output	1client	AAA	nonbinder	DDHSREKGAAASGD	rank_013	0.85	B-C	0.946818182	B	A,5-12	REKGAAAS	39.697	7.603	11.435
1client\AAA_analysis\newthreshold\Nathanpaperpeptides\SLC9A2_output	1client	AAA	nonbinder	DDHSREKGAAASGD	rank_021	0.83	B-C	0.997272727	B	A,4-11	SREKGAAA	38.36	9.971	11.857
1client\AAA_analysis\newthreshold\Nathanpaperpeptides\SLC9A2_output	1client	AAA	nonbinder	DDHSREKGAAASGD	rank_019	0.83	B-C	0.947	B	A,5-12	REKGAAAS	37.142	10.724	13.203
1client\AAA_analysis\newthreshold\Nathanpaperpeptides\SLC9A2_output	1client	AAA	nonbinder	DDHSREKGAAASGD	rank_017	0.84	B-C	0.944090909	C	A,4-11	SREKGAAA	36.72	9.395	12.612
1client\AAA_analysis\newthreshold\Nathanpaperpeptides\SLC9A2_output	1client	AAA	nonbinder	DDHSREKGAAASGD	rank_020	0.83	B-C	0.9465	B	A,5-12	REKGAAAS	35.685	10.878	13.392
1client\AAA_analysis\newthreshold\Nathanpaperpeptides\SLC9A2_output	1client	AAA	nonbinder	DDHSREKGAAASGD	rank_015	0.85	B-C	0.948846154	C	A,5-12	REKGAAAS	35.495	8.815	12.437
1client\AAA_analysis\newthreshold\Nathanpaperpeptides\SLC9A2_output	1client	AAA	nonbinder	DDHSREKGAAASGD	rank_016	0.85	B-C	0.937272727	B	A,4-11	SREKGAAA	34.72	8.079	12.095
1client\AAA_analysis\newthreshold\Nathanpaperpeptides\SLC9A2_output	1client	AAA	nonbinder	DDHSREKGAAASGD	rank_022	0.83	B-C	0.941	B	A,5-12	REKGAAAS	34.044	10.946	13.287
1client\AAA_analysis\newthreshold\Nathanpaperpeptides\SLC9A2_output	1client	AAA	nonbinder	DDHSREKGAAASGD	rank_023	0.83	B-C	0.981666667	C	A,4-11	SREKGAAA	31.904	11.291	12.615
1client\AAA_analysis\newthreshold\Nathanpaperpeptides\SLC9A2_output	1client	AAA	nonbinder	DDHSREKGAAASGD	rank_025	0.83	B-C	0.946	C	A,5-12	REKGAAAS	30.171	10.947	13.655
1client\AAA_analysis\newthreshold\Nathanpaperpeptides\SLC9A2_output	1client	AAA	nonbinder	DDHSREKGAAASGD	rank_024	0.83	B-C	0.9395	B	A,5-12	REKGAAAS	29.543	11.174	14.157
1client\AAA_analysis\newthreshold\Nathanpaperpeptides\SON_output	1client	AAA	nonbinder	YSRKSRCVSAAADPT	rank_001	0.88	B-C	0.980769231	C	A,4-11	KSRCVSAA	75.66	3.952	6.871
1client\AAA_analysis\newthreshold\Nathanpaperpeptides\SON_output	1client	AAA	nonbinder	YSRKSRCVSAAADPT	rank_002	0.88	B-C	0.994545455	C	A,4-11	KSRCVSAA	75.122	4.114	6.226
1client\AAA_analysis\newthreshold\Nathanpaperpeptides\SON_output	1client	AAA	nonbinder	YSRKSRCVSAAADPT	rank_004	0.87	B-C	0.984230769	B	A,4-11	KSRCVSAA	71.263	4.82	7.861
1client\AAA_analysis\newthreshold\Nathanpaperpeptides\SON_output	1client	AAA	nonbinder	YSRKSRCVSAAADPT	rank_003	0.88	B-C	0.969615385	C	A,4-11	KSRCVSAA	71.173	4.925	8.043
1client\AAA_analysis\newthreshold\Nathanpaperpeptides\SON_output	1client	AAA	nonbinder	YSRKSRCVSAAADPT	rank_006	0.87	B-C	1.000833333	B	A,4-11	KSRCVSAA	70.722	4.926	7.51
1client\AAA_analysis\newthreshold\Nathanpaperpeptides\SON_output	1client	AAA	nonbinder	YSRKSRCVSAAADPT	rank_005	0.87	B-C	0.979615385	C	A,4-11	KSRCVSAA	69.461	4.843	8.041
1client\AAA_analysis\newthreshold\Nathanpaperpeptides\SON_output	1client	AAA	nonbinder	YSRKSRCVSAAADPT	rank_009	0.87	B-C	0.984090909	B	A,4-11	KSRCVSAA	67.516	5.767	8.43
1client\AAA_analysis\newthreshold\Nathanpaperpeptides\SON_output	1client	AAA	nonbinder	YSRKSRCVSAAADPT	rank_007	0.87	B-C	1.00375	B	A,4-11	KSRCVSAA	67.289	5.23	8.087
1client\AAA_analysis\newthreshold\Nathanpaperpeptides\SON_output	1client	AAA	nonbinder	YSRKSRCVSAAADPT	rank_008	0.87	B-C	0.994166667	B	A,4-11	KSRCVSAA	66.094	5.621	8.151
1client\AAA_analysis\newthreshold\Nathanpaperpeptides\SON_output	1client	AAA	nonbinder	YSRKSRCVSAAADPT	rank_010	0.87	B-C	1.014090909	C	A,4-11	KSRCVSAA	66.07	5.388	7.638
1client\AAA_analysis\newthreshold\Nathanpaperpeptides\SON_output	1client	AAA	nonbinder	YSRKSRCVSAAADPT	rank_011	0.86	B-C	0.983076923	C	A,4-11	KSRCVSAA	63.066	5.783	9.015
1client\AAA_analysis\newthreshold\Nathanpaperpeptides\SON_output	1client	AAA	nonbinder	YSRKSRCVSAAADPT	rank_013	0.86	B-C	1.006818182	C	A,6-13	RCVSAAAD	62.007	6.341	8.782
1client\AAA_analysis\newthreshold\Nathanpaperpeptides\SON_output	1client	AAA	nonbinder	YSRKSRCVSAAADPT	rank_012	0.86	B-C	0.972272727	B	A,5-12	SRCVSAAA	53.171	7.242	10.698
1client\AAA_analysis\newthreshold\Nathanpaperpeptides\SON_output	1client	AAA	nonbinder	YSRKSRCVSAAADPT	rank_018	0.84	B-C	1.031818182	B	A,6-13	RCVSAAAD	47.882	7.21	10.284
1client\AAA_analysis\newthreshold\Nathanpaperpeptides\SON_output	1client	AAA	nonbinder	YSRKSRCVSAAADPT	rank_014	0.85	B-C	0.977727273	B	A,5-12	SRCVSAAA	47.795	7.997	11.35
1client\AAA_analysis\newthreshold\Nathanpaperpeptides\SON_output	1client	AAA	nonbinder	YSRKSRCVSAAADPT	rank_016	0.84	B-C	0.9805	C	A,4-11	KSRCVSAA	46.403	8.478	11.216
1client\AAA_analysis\newthreshold\Nathanpaperpeptides\SON_output	1client	AAA	nonbinder	YSRKSRCVSAAADPT	rank_015	0.84	B-C	0.977727273	B	A,4-11	KSRCVSAA	45.944	8.429	11.13
1client\AAA_analysis\newthreshold\Nathanpaperpeptides\SON_output	1client	AAA	nonbinder	YSRKSRCVSAAADPT	rank_017	0.84	B-C	0.989090909	B	A,5-12	SRCVSAAA	43.871	7.496	10.623
1client\AAA_analysis\newthreshold\Nathanpaperpeptides\SON_output	1client	AAA	nonbinder	YSRKSRCVSAAADPT	rank_019	0.84	B-C	0.9585	C	A,5-12	SRCVSAAA	42.78	9.239	11.722
1client\AAA_analysis\newthreshold\Nathanpaperpeptides\SON_output	1client	AAA	nonbinder	YSRKSRCVSAAADPT	rank_020	0.84	B-C	0.949090909	B	A,5-12	SRCVSAAA	40.507	9.841	12.202
1client\AAA_analysis\newthreshold\Nathanpaperpeptides\SON_output	1client	AAA	nonbinder	YSRKSRCVSAAADPT	rank_021	0.83	B-C	0.9595	C	A,6-13	RCVSAAAD	39.436	9.562	12.251
1client\AAA_analysis\newthreshold\Nathanpaperpeptides\SON_output	1client	AAA	nonbinder	YSRKSRCVSAAADPT	rank_023	0.83	B-C	0.965	B	A,6-13	RCVSAAAD	38.424	10.022	12.649
1client\AAA_analysis\newthreshold\Nathanpaperpeptides\SON_output	1client	AAA	nonbinder	YSRKSRCVSAAADPT	rank_022	0.83	B-C	0.954166667	B	A,6-13	RCVSAAAD	38.012	9.861	12.495
1client\AAA_analysis\newthreshold\Nathanpaperpeptides\SON_output	1client	AAA	nonbinder	YSRKSRCVSAAADPT	rank_025	0.83	B-C	0.966	C	A,5-12	SRCVSAAA	36.109	10.088	12.551
1client\AAA_analysis\newthreshold\Nathanpaperpeptides\SON_output	1client	AAA	nonbinder	YSRKSRCVSAAADPT	rank_024	0.83	B-C	0.953	B	A,5-12	SRCVSAAA	33.62	9.909	12.796
1client\AAA_analysis\newthreshold\Nathanpaperpeptides\SPAG5_output	1client	AAA	nonbinder	HPETQDSSAAADTS	rank_002	0.91	B-C	0.96875	C	A,3-10	ETQDSSAA	92.431	2.388	4.087
1client\AAA_analysis\newthreshold\Nathanpaperpeptides\SPAG5_output	1client	AAA	nonbinder	HPETQDSSAAADTS	rank_001	0.91	B-C	0.945416667	B	A,4-11	TQDSSAAA	92.29	2.121	2.926
1client\AAA_analysis\newthreshold\Nathanpaperpeptides\SPAG5_output	1client	AAA	nonbinder	HPETQDSSAAADTS	rank_003	0.91	B-C	0.94125	B	A,5-12	QDSSAAAD	90.938	2.36	3.573
1client\AAA_analysis\newthreshold\Nathanpaperpeptides\SPAG5_output	1client	AAA	nonbinder	HPETQDSSAAADTS	rank_004	0.9	B-C	0.967083333	B	A,4-11	TQDSSAAA	89.719	3.655	5.12
1client\AAA_analysis\newthreshold\Nathanpaperpeptides\SPAG5_output	1client	AAA	nonbinder	HPETQDSSAAADTS	rank_006	0.9	B-C	0.941153846	B	A,3-10	ETQDSSAA	87.594	4.001	5.828
1client\AAA_analysis\newthreshold\Nathanpaperpeptides\SPAG5_output	1client	AAA	nonbinder	HPETQDSSAAADTS	rank_005	0.9	B-C	0.9525	C	A,5-12	QDSSAAAD	87.266	3.397	4.568
1client\AAA_analysis\newthreshold\Nathanpaperpeptides\SPAG5_output	1client	AAA	nonbinder	HPETQDSSAAADTS	rank_007	0.89	B-C	0.959583333	B	A,5-12	QDSSAAAD	82.493	5.264	7.235
1client\AAA_analysis\newthreshold\Nathanpaperpeptides\SPAG5_output	1client	AAA	nonbinder	HPETQDSSAAADTS	rank_008	0.89	B-C	0.968076923	B	A,5-12	QDSSAAAD	77.889	5.705	6.775
1client\AAA_analysis\newthreshold\Nathanpaperpeptides\SPAG5_output	1client	AAA	nonbinder	HPETQDSSAAADTS	rank_009	0.88	B-C	0.978846154	B	A,5-12	QDSSAAAD	74.258	5.581	7.773
1client\AAA_analysis\newthreshold\Nathanpaperpeptides\SPAG5_output	1client	AAA	nonbinder	HPETQDSSAAADTS	rank_011	0.88	B-C	0.966923077	B	A,5-12	QDSSAAAD	72.374	5.917	8.204
1client\AAA_analysis\newthreshold\Nathanpaperpeptides\SPAG5_output	1client	AAA	nonbinder	HPETQDSSAAADTS	rank_010	0.88	B-C	0.985	B	A,5-12	QDSSAAAD	72.366	5.803	7.918
1client\AAA_analysis\newthreshold\Nathanpaperpeptides\SPAG5_output	1client	AAA	nonbinder	HPETQDSSAAADTS	rank_012	0.87	B-C	0.975	B	A,5-12	QDSSAAAD	61.851	6.812	8.816
1client\AAA_analysis\newthreshold\Nathanpaperpeptides\SPAG5_output	1client	AAA	nonbinder	HPETQDSSAAADTS	rank_013	0.86	B-C	0.976818182	C	A,5-12	QDSSAAAD	49.813	7.917	10.89
1client\AAA_analysis\newthreshold\Nathanpaperpeptides\SPAG5_output	1client	AAA	nonbinder	HPETQDSSAAADTS	rank_014	0.85	B-C	0.993181818	C	A,5-12	QDSSAAAD	48.278	8.817	11.87
1client\AAA_analysis\newthreshold\Nathanpaperpeptides\SPAG5_output	1client	AAA	nonbinder	HPETQDSSAAADTS	rank_016	0.85	B-C	0.979545455	B	A,5-12	QDSSAAAD	45.475	9.05	11.83
1client\AAA_analysis\newthreshold\Nathanpaperpeptides\SPAG5_output	1client	AAA	nonbinder	HPETQDSSAAADTS	rank_018	0.84	B-C	0.963181818	C	A,4-11	TQDSSAAA	37.897	10.028	12.925
1client\AAA_analysis\newthreshold\Nathanpaperpeptides\SPAG5_output	1client	AAA	nonbinder	HPETQDSSAAADTS	rank_015	0.85	B-C	0.957272727	C	A,5-12	QDSSAAAD	37.403	8.459	12.237
1client\AAA_analysis\newthreshold\Nathanpaperpeptides\SPAG5_output	1client	AAA	nonbinder	HPETQDSSAAADTS	rank_019	0.83	B-C	0.944090909	C	A,5-12	QDSSAAAD	30.582	9.577	13.735
1client\AAA_analysis\newthreshold\Nathanpaperpeptides\SPAG5_output	1client	AAA	nonbinder	HPETQDSSAAADTS	rank_024	0.83	B-C	1.014583333	B	A,4-11	TQDSSAAA	29.646	9.869	13.331
1client\AAA_analysis\newthreshold\Nathanpaperpeptides\SPAG5_output	1client	AAA	nonbinder	HPETQDSSAAADTS	rank_020	0.84	B-C	0.9465	C	A,5-12	QDSSAAAD	29.635	10.397	14.1
1client\AAA_analysis\newthreshold\Nathanpaperpeptides\SPAG5_output	1client	AAA	nonbinder	HPETQDSSAAADTS	rank_022	0.83	B-C	0.966818182	C	A,4-11	TQDSSAAA	29.3	10.669	14.227
1client\AAA_analysis\newthreshold\Nathanpaperpeptides\SPAG5_output	1client	AAA	nonbinder	HPETQDSSAAADTS	rank_023	0.83	B-C	0.989090909	C	A,4-11	TQDSSAAA	29.264	9.84	13.919
1client\AAA_analysis\newthreshold\Nathanpaperpeptides\SPAG5_output	1client	AAA	nonbinder	HPETQDSSAAADTS	rank_021	0.83	B-C	0.955833333	C	A,4-11	TQDSSAAA	29.2	10.394	14.114
1client\AAA_analysis\newthreshold\Nathanpaperpeptides\SPAG5_output	1client	AAA	nonbinder	HPETQDSSAAADTS	rank_017	0.84	B-C	0.978636364	B	A,4-11	TQDSSAAA	28.801	10.628	14.015
1client\AAA_analysis\newthreshold\Nathanpaperpeptides\SPAG5_output	1client	AAA	nonbinder	HPETQDSSAAADTS	rank_025	0.83	B-C	0.965454545	B	A,4-11	TQDSSAAA	27.164	10.732	14.982
1client\AAA_analysis\newthreshold\Nathanpaperpeptides\VP4_output	1client	AAA	nonbinder	YVTNSLNDISAAASTI	rank_001	0.83	B-C	0.972307692	C	A,8-15	DISAAAST	43.346	9.73	11.906
1client\AAA_analysis\newthreshold\Nathanpaperpeptides\VP4_output	1client	AAA	nonbinder	YVTNSLNDISAAASTI	rank_008	0.82	B-C	1.020833333	B	A,3-10	TNSLNDIS	39.66	10.413	13.983
1client\AAA_analysis\newthreshold\Nathanpaperpeptides\VP4_output	1client	AAA	nonbinder	YVTNSLNDISAAASTI	rank_002	0.83	B-C	1.010769231	B	A,3-10	TNSLNDIS	38.434	9.394	13.064
1client\AAA_analysis\newthreshold\Nathanpaperpeptides\VP4_output	1client	AAA	nonbinder	YVTNSLNDISAAASTI	rank_007	0.82	B-C	0.998181818	C	A,4-11	NSLNDISA	37.749	9.975	14.535
1client\AAA_analysis\newthreshold\Nathanpaperpeptides\VP4_output	1client	AAA	nonbinder	YVTNSLNDISAAASTI	rank_011	0.82	B-C	1.021538462	B	A,4-11	NSLNDISA	37.287	10.642	15.049
1client\AAA_analysis\newthreshold\Nathanpaperpeptides\VP4_output	1client	AAA	nonbinder	YVTNSLNDISAAASTI	rank_003	0.82	B-C	0.986363636	C	A,4-11	NSLNDISA	37.164	9.96	14.565
1client\AAA_analysis\newthreshold\Nathanpaperpeptides\VP4_output	1client	AAA	nonbinder	YVTNSLNDISAAASTI	rank_022	0.81	B-C	1.039615385	B	A,4-11	NSLNDISA	36.519	10.609	15.05
1client\AAA_analysis\newthreshold\Nathanpaperpeptides\VP4_output	1client	AAA	nonbinder	YVTNSLNDISAAASTI	rank_023	0.81	B-C	1.035384615	C	A,3-10	TNSLNDIS	36.05	10.762	14.522
1client\AAA_analysis\newthreshold\Nathanpaperpeptides\VP4_output	1client	AAA	nonbinder	YVTNSLNDISAAASTI	rank_020	0.82	B-C	0.985454545	C	A,3-10	TNSLNDIS	33.886	11.259	14.334
1client\AAA_analysis\newthreshold\Nathanpaperpeptides\VP4_output	1client	AAA	nonbinder	YVTNSLNDISAAASTI	rank_024	0.81	B-C	1.009090909	C	A,4-11	NSLNDISA	31.171	10.916	14.877
1client\AAA_analysis\newthreshold\Nathanpaperpeptides\VP4_output	1client	AAA	nonbinder	YVTNSLNDISAAASTI	rank_019	0.82	B-C	0.997727273	C	A,3-10	TNSLNDIS	30.786	10.804	15.578
1client\AAA_analysis\newthreshold\Nathanpaperpeptides\VP4_output	1client	AAA	nonbinder	YVTNSLNDISAAASTI	rank_015	0.82	B-C	0.991818182	B	A,3-10	TNSLNDIS	29.814	11.063	15.741
1client\AAA_analysis\newthreshold\Nathanpaperpeptides\VP4_output	1client	AAA	nonbinder	YVTNSLNDISAAASTI	rank_017	0.82	B-C	0.987727273	B	A,3-10	TNSLNDIS	29.809	11.204	16.175
1client\AAA_analysis\newthreshold\Nathanpaperpeptides\VP4_output	1client	AAA	nonbinder	YVTNSLNDISAAASTI	rank_016	0.82	B-C	1.0215	C	A,6-13	LNDISAAA	29.155	11.656	14.567
1client\AAA_analysis\newthreshold\Nathanpaperpeptides\VP4_output	1client	AAA	nonbinder	YVTNSLNDISAAASTI	rank_018	0.82	B-C	0.988636364	C	A,3-10	TNSLNDIS	29.138	11.025	15.938
1client\AAA_analysis\newthreshold\Nathanpaperpeptides\VP4_output	1client	AAA	nonbinder	YVTNSLNDISAAASTI	rank_006	0.82	B-C	0.973846154	C	A,6-13	LNDISAAA	28.055	10.98	14.84
1client\AAA_analysis\newthreshold\Nathanpaperpeptides\VP4_output	1client	AAA	nonbinder	YVTNSLNDISAAASTI	rank_012	0.82	B-C	0.966363636	C	A,3-10	TNSLNDIS	27.936	10.608	15.558
1client\AAA_analysis\newthreshold\Nathanpaperpeptides\VP4_output	1client	AAA	nonbinder	YVTNSLNDISAAASTI	rank_009	0.82	B-C	0.982272727	C	A,3-10	TNSLNDIS	27.878	10.686	15.647
1client\AAA_analysis\newthreshold\Nathanpaperpeptides\VP4_output	1client	AAA	nonbinder	YVTNSLNDISAAASTI	rank_005	0.82	B-C	0.973461538	B	A,7-14	NDISAAAS	27.499	11.048	14.512
1client\AAA_analysis\newthreshold\Nathanpaperpeptides\VP4_output	1client	AAA	nonbinder	YVTNSLNDISAAASTI	rank_010	0.82	B-C	0.979090909	C	A,3-10	TNSLNDIS	27.426	10.878	15.702
1client\AAA_analysis\newthreshold\Nathanpaperpeptides\VP4_output	1client	AAA	nonbinder	YVTNSLNDISAAASTI	rank_004	0.82	B-C	0.972307692	B	A,8-15	DISAAAST	27.029	11.294	14.003
1client\AAA_analysis\newthreshold\Nathanpaperpeptides\VP4_output	1client	AAA	nonbinder	YVTNSLNDISAAASTI	rank_025	0.81	B-C	1.015909091	C	A,3-10	TNSLNDIS	26.966	11.442	16.246
1client\AAA_analysis\newthreshold\Nathanpaperpeptides\VP4_output	1client	AAA	nonbinder	YVTNSLNDISAAASTI	rank_013	0.82	B-C	0.986363636	C	A,4-11	NSLNDISA	26.348	10.718	16.341
1client\AAA_analysis\newthreshold\Nathanpaperpeptides\VP4_output	1client	AAA	nonbinder	YVTNSLNDISAAASTI	rank_014	0.82	B-C	0.994545455	C	A,4-11	NSLNDISA	25.969	11.044	16.492
1client\AAA_analysis\newthreshold\Nathanpaperpeptides\VP4_output	1client	AAA	nonbinder	YVTNSLNDISAAASTI	rank_021	0.81	B-C	0.97	B	A,4-11	NSLNDISA	23.147	13.762	17.689
1client\AAA_analysis\newthreshold\Nathanpaperpeptides\ZFPM1_output	1client	AAA	nonbinder	PAPPSYSDKGAAAPSK	rank_001	0.86	B-C	0.967272727	B	A,6-13	YSDKGAAA	67.145	6.616	8.28
1client\AAA_analysis\newthreshold\Nathanpaperpeptides\ZFPM1_output	1client	AAA	nonbinder	PAPPSYSDKGAAAPSK	rank_002	0.85	B-C	0.970454545	B	A,5-12	SYSDKGAA	65.478	6.94	8.536
1client\AAA_analysis\newthreshold\Nathanpaperpeptides\ZFPM1_output	1client	AAA	nonbinder	PAPPSYSDKGAAAPSK	rank_003	0.84	B-C	0.970416667	B	A,6-13	YSDKGAAA	60.453	7.157	9.993
1client\AAA_analysis\newthreshold\Nathanpaperpeptides\ZFPM1_output	1client	AAA	nonbinder	PAPPSYSDKGAAAPSK	rank_004	0.84	B-C	0.976666667	B	A,6-13	YSDKGAAA	59.367	7.394	10.3
1client\AAA_analysis\newthreshold\Nathanpaperpeptides\ZFPM1_output	1client	AAA	nonbinder	PAPPSYSDKGAAAPSK	rank_005	0.84	B-C	0.968333333	C	A,5-12	SYSDKGAA	55.78	8.33	10.702
1client\AAA_analysis\newthreshold\Nathanpaperpeptides\ZFPM1_output	1client	AAA	nonbinder	PAPPSYSDKGAAAPSK	rank_006	0.84	B-C	0.972272727	C	A,5-12	SYSDKGAA	55.589	8.309	10.807
1client\AAA_analysis\newthreshold\Nathanpaperpeptides\ZFPM1_output	1client	AAA	nonbinder	PAPPSYSDKGAAAPSK	rank_011	0.83	B-C	0.989545455	C	A,5-12	SYSDKGAA	52.656	9.097	11.418
1client\AAA_analysis\newthreshold\Nathanpaperpeptides\ZFPM1_output	1client	AAA	nonbinder	PAPPSYSDKGAAAPSK	rank_009	0.83	B-C	0.976818182	B	A,5-12	SYSDKGAA	52.504	8.919	11.531
1client\AAA_analysis\newthreshold\Nathanpaperpeptides\ZFPM1_output	1client	AAA	nonbinder	PAPPSYSDKGAAAPSK	rank_014	0.83	B-C	0.990909091	C	A,5-12	SYSDKGAA	51.402	9.295	11.574
1client\AAA_analysis\newthreshold\Nathanpaperpeptides\ZFPM1_output	1client	AAA	nonbinder	PAPPSYSDKGAAAPSK	rank_019	0.82	B-C	1.003846154	B	A,5-12	SYSDKGAA	49.261	9.752	11.908
1client\AAA_analysis\newthreshold\Nathanpaperpeptides\ZFPM1_output	1client	AAA	nonbinder	PAPPSYSDKGAAAPSK	rank_013	0.83	B-C	0.969090909	C	A,5-12	SYSDKGAA	48.922	9.337	11.766
1client\AAA_analysis\newthreshold\Nathanpaperpeptides\ZFPM1_output	1client	AAA	nonbinder	PAPPSYSDKGAAAPSK	rank_010	0.83	B-C	0.973571429	C	A,5-12	SYSDKGAA	48.026	9.211	11.879
1client\AAA_analysis\newthreshold\Nathanpaperpeptides\ZFPM1_output	1client	AAA	nonbinder	PAPPSYSDKGAAAPSK	rank_020	0.82	B-C	0.980833333	B	A,5-12	SYSDKGAA	46.946	10.028	12.205
1client\AAA_analysis\newthreshold\Nathanpaperpeptides\ZFPM1_output	1client	AAA	nonbinder	PAPPSYSDKGAAAPSK	rank_015	0.83	B-C	0.984583333	B	A,5-12	SYSDKGAA	45.844	9.732	11.458
1client\AAA_analysis\newthreshold\Nathanpaperpeptides\ZFPM1_output	1client	AAA	nonbinder	PAPPSYSDKGAAAPSK	rank_008	0.83	B-C	0.943636364	B	A,5-12	SYSDKGAA	45.726	9.844	11.921
1client\AAA_analysis\newthreshold\Nathanpaperpeptides\ZFPM1_output	1client	AAA	nonbinder	PAPPSYSDKGAAAPSK	rank_007	0.83	B-C	0.944090909	C	A,5-12	SYSDKGAA	44.697	10.107	12.065
1client\AAA_analysis\newthreshold\Nathanpaperpeptides\ZFPM1_output	1client	AAA	nonbinder	PAPPSYSDKGAAAPSK	rank_017	0.83	B-C	0.973181818	C	A,5-12	SYSDKGAA	44.134	9.901	12.044
1client\AAA_analysis\newthreshold\Nathanpaperpeptides\ZFPM1_output	1client	AAA	nonbinder	PAPPSYSDKGAAAPSK	rank_016	0.83	B-C	0.962727273	B	A,5-12	SYSDKGAA	42.578	9.82	12.16
1client\AAA_analysis\newthreshold\Nathanpaperpeptides\ZFPM1_output	1client	AAA	nonbinder	PAPPSYSDKGAAAPSK	rank_012	0.83	B-C	0.941363636	B	A,5-12	SYSDKGAA	41.764	9.871	12.233
1client\AAA_analysis\newthreshold\Nathanpaperpeptides\ZFPM1_output	1client	AAA	nonbinder	PAPPSYSDKGAAAPSK	rank_021	0.82	B-C	0.975	C	A,5-12	SYSDKGAA	40.518	9.95	12.442
1client\AAA_analysis\newthreshold\Nathanpaperpeptides\ZFPM1_output	1client	AAA	nonbinder	PAPPSYSDKGAAAPSK	rank_018	0.82	B-C	0.95875	B	A,5-12	SYSDKGAA	38.401	11.019	12.83
1client\AAA_analysis\newthreshold\Nathanpaperpeptides\ZFPM1_output	1client	AAA	nonbinder	PAPPSYSDKGAAAPSK	rank_023	0.82	B-C	0.970454545	C	A,5-12	SYSDKGAA	37.847	9.462	11.925
1client\AAA_analysis\newthreshold\Nathanpaperpeptides\ZFPM1_output	1client	AAA	nonbinder	PAPPSYSDKGAAAPSK	rank_022	0.82	B-C	0.963636364	B	A,5-12	SYSDKGAA	33.766	11.044	13.52
1client\AAA_analysis\newthreshold\Nathanpaperpeptides\ZFPM1_output	1client	AAA	nonbinder	PAPPSYSDKGAAAPSK	rank_024	0.82	B-C	0.972272727	B	A,6-13	YSDKGAAA	32.247	9.76	12.848
1client\AAA_analysis\newthreshold\Nathpaperpeptidesnonbinders\ANKIB1_output	1client	AAA	nonbinder	RGDGSDVSAAAPQT	rank_001	0.85	B-C	0.985	C	A,3-10	DGSDVSAA	47.145	7.669	10.948
1client\AAA_analysis\newthreshold\Nathpaperpeptidesnonbinders\ANKIB1_output	1client	AAA	nonbinder	RGDGSDVSAAAPQT	rank_002	0.85	B-C	0.991666667	B	A,2-9	GDGSDVSA	46.769	8.106	11.08
1client\AAA_analysis\newthreshold\Nathpaperpeptidesnonbinders\ANKIB1_output	1client	AAA	nonbinder	RGDGSDVSAAAPQT	rank_004	0.84	B-C	0.985833333	C	A,3-10	DGSDVSAA	42.429	8.424	12.055
1client\AAA_analysis\newthreshold\Nathpaperpeptidesnonbinders\ANKIB1_output	1client	AAA	nonbinder	RGDGSDVSAAAPQT	rank_006	0.84	B-C	1.033181818	C	A,4-11	GSDVSAAA	41.714	7.937	11.044
1client\AAA_analysis\newthreshold\Nathpaperpeptidesnonbinders\ANKIB1_output	1client	AAA	nonbinder	RGDGSDVSAAAPQT	rank_003	0.84	B-C	0.972083333	C	A,4-11	GSDVSAAA	41.406	8.052	12.031
1client\AAA_analysis\newthreshold\Nathpaperpeptidesnonbinders\ANKIB1_output	1client	AAA	nonbinder	RGDGSDVSAAAPQT	rank_014	0.83	B-C	0.969583333	B	A,5-12	SDVSAAAP	41.151	10.2	12.526
1client\AAA_analysis\newthreshold\Nathpaperpeptidesnonbinders\ANKIB1_output	1client	AAA	nonbinder	RGDGSDVSAAAPQT	rank_024	0.83	B-C	0.968333333	B	A,4-11	GSDVSAAA	32.73	10.64	13.425
1client\AAA_analysis\newthreshold\Nathpaperpeptidesnonbinders\ANKIB1_output	1client	AAA	nonbinder	RGDGSDVSAAAPQT	rank_022	0.83	B-C	0.982083333	B	A,4-11	GSDVSAAA	31.901	10.817	13.545
1client\AAA_analysis\newthreshold\Nathpaperpeptidesnonbinders\ANKIB1_output	1client	AAA	nonbinder	RGDGSDVSAAAPQT	rank_005	0.84	B-C	0.955833333	C	A,4-11	GSDVSAAA	31.576	8.999	12.97
1client\AAA_analysis\newthreshold\Nathpaperpeptidesnonbinders\ANKIB1_output	1client	AAA	nonbinder	RGDGSDVSAAAPQT	rank_007	0.84	B-C	0.967272727	C	A,4-11	GSDVSAAA	31.284	10.275	13.618
1client\AAA_analysis\newthreshold\Nathpaperpeptidesnonbinders\ANKIB1_output	1client	AAA	nonbinder	RGDGSDVSAAAPQT	rank_023	0.83	B-C	0.968928571	B	A,4-11	GSDVSAAA	30.784	11.091	14.202
1client\AAA_analysis\newthreshold\Nathpaperpeptidesnonbinders\ANKIB1_output	1client	AAA	nonbinder	RGDGSDVSAAAPQT	rank_012	0.84	B-C	0.963076923	C	A,4-11	GSDVSAAA	30.714	9.565	13.848
1client\AAA_analysis\newthreshold\Nathpaperpeptidesnonbinders\ANKIB1_output	1client	AAA	nonbinder	RGDGSDVSAAAPQT	rank_010	0.84	B-C	0.963333333	C	A,4-11	GSDVSAAA	30.498	9.524	13.88
1client\AAA_analysis\newthreshold\Nathpaperpeptidesnonbinders\ANKIB1_output	1client	AAA	nonbinder	RGDGSDVSAAAPQT	rank_015	0.83	B-C	0.984090909	C	A,4-11	GSDVSAAA	30.015	10.796	13.736
1client\AAA_analysis\newthreshold\Nathpaperpeptidesnonbinders\ANKIB1_output	1client	AAA	nonbinder	RGDGSDVSAAAPQT	rank_019	0.83	B-C	0.983461538	B	A,4-11	GSDVSAAA	29.79	10.31	14.268
1client\AAA_analysis\newthreshold\Nathpaperpeptidesnonbinders\ANKIB1_output	1client	AAA	nonbinder	RGDGSDVSAAAPQT	rank_008	0.84	B-C	0.956818182	C	A,4-11	GSDVSAAA	29.617	10.015	13.788
1client\AAA_analysis\newthreshold\Nathpaperpeptidesnonbinders\ANKIB1_output	1client	AAA	nonbinder	RGDGSDVSAAAPQT	rank_020	0.83	B-C	0.9775	C	A,4-11	GSDVSAAA	29.571	10.789	14.393
1client\AAA_analysis\newthreshold\Nathpaperpeptidesnonbinders\ANKIB1_output	1client	AAA	nonbinder	RGDGSDVSAAAPQT	rank_025	0.82	B-C	0.98	B	A,4-11	GSDVSAAA	28.491	11.909	15.076
1client\AAA_analysis\newthreshold\Nathpaperpeptidesnonbinders\ANKIB1_output	1client	AAA	nonbinder	RGDGSDVSAAAPQT	rank_011	0.83	B-C	0.950909091	C	A,4-11	GSDVSAAA	27.941	9.54	14.101
1client\AAA_analysis\newthreshold\Nathpaperpeptidesnonbinders\ANKIB1_output	1client	AAA	nonbinder	RGDGSDVSAAAPQT	rank_021	0.83	B-C	0.960454545	C	A,2-9	GDGSDVSA	27.575	10.84	14.332
1client\AAA_analysis\newthreshold\Nathpaperpeptidesnonbinders\ANKIB1_output	1client	AAA	nonbinder	RGDGSDVSAAAPQT	rank_009	0.84	B-C	0.94	B	A,4-11	GSDVSAAA	27.277	9.844	13.937
1client\AAA_analysis\newthreshold\Nathpaperpeptidesnonbinders\ANKIB1_output	1client	AAA	nonbinder	RGDGSDVSAAAPQT	rank_016	0.83	B-C	0.954545455	C	A,4-11	GSDVSAAA	27.236	9.596	13.898
1client\AAA_analysis\newthreshold\Nathpaperpeptidesnonbinders\ANKIB1_output	1client	AAA	nonbinder	RGDGSDVSAAAPQT	rank_017	0.83	B-C	0.956818182	C	A,4-11	GSDVSAAA	26.879	9.776	14.184
1client\AAA_analysis\newthreshold\Nathpaperpeptidesnonbinders\ANKIB1_output	1client	AAA	nonbinder	RGDGSDVSAAAPQT	rank_013	0.83	B-C	0.950909091	C	A,3-10	DGSDVSAA	26.494	9.648	13.781
1client\AAA_analysis\newthreshold\Nathpaperpeptidesnonbinders\ANKIB1_output	1client	AAA	nonbinder	RGDGSDVSAAAPQT	rank_018	0.83	B-C	0.961363636	C	A,4-11	GSDVSAAA	26.266	11.929	14.791
1client\AAA_analysis\newthreshold\Nathpaperpeptidesnonbinders\BSN-shift_output	1client	AAA	nonbinder	SAAAPSPAPASDMP	rank_001	0.85	B-C	0.989090909	C	A,4-11	APSPAPAS	40.245	8.155	12.029
1client\AAA_analysis\newthreshold\Nathpaperpeptidesnonbinders\BSN-shift_output	1client	AAA	nonbinder	SAAAPSPAPASDMP	rank_002	0.84	B-C	0.990909091	B	A,4-11	APSPAPAS	38.848	8.007	12.756
1client\AAA_analysis\newthreshold\Nathpaperpeptidesnonbinders\BSN-shift_output	1client	AAA	nonbinder	SAAAPSPAPASDMP	rank_003	0.84	B-C	0.985	B	A,3-10	AAPSPAPA	36.377	8.705	12.747
1client\AAA_analysis\newthreshold\Nathpaperpeptidesnonbinders\BSN-shift_output	1client	AAA	nonbinder	SAAAPSPAPASDMP	rank_004	0.84	B-C	0.993181818	C	A,4-11	APSPAPAS	35.462	9.119	12.639
1client\AAA_analysis\newthreshold\Nathpaperpeptidesnonbinders\BSN-shift_output	1client	AAA	nonbinder	SAAAPSPAPASDMP	rank_007	0.84	B-C	0.969545455	B	A,4-11	APSPAPAS	33.459	9.774	14.134
1client\AAA_analysis\newthreshold\Nathpaperpeptidesnonbinders\BSN-shift_output	1client	AAA	nonbinder	SAAAPSPAPASDMP	rank_005	0.84	B-C	0.982272727	B	A,3-10	AAPSPAPA	33.07	9.128	13.101
1client\AAA_analysis\newthreshold\Nathpaperpeptidesnonbinders\BSN-shift_output	1client	AAA	nonbinder	SAAAPSPAPASDMP	rank_021	0.83	B-C	1.014615385	B	A,3-10	AAPSPAPA	32.904	10.726	14.274
1client\AAA_analysis\newthreshold\Nathpaperpeptidesnonbinders\BSN-shift_output	1client	AAA	nonbinder	SAAAPSPAPASDMP	rank_018	0.83	B-C	1.020769231	C	A,4-11	APSPAPAS	32.821	9.843	13.543
1client\AAA_analysis\newthreshold\Nathpaperpeptidesnonbinders\BSN-shift_output	1client	AAA	nonbinder	SAAAPSPAPASDMP	rank_020	0.83	B-C	0.998461538	B	A,3-10	AAPSPAPA	32.337	10.229	14.003
1client\AAA_analysis\newthreshold\Nathpaperpeptidesnonbinders\BSN-shift_output	1client	AAA	nonbinder	SAAAPSPAPASDMP	rank_017	0.83	B-C	1.007666667	C	A,3-10	AAPSPAPA	32.089	9.833	13.791
1client\AAA_analysis\newthreshold\Nathpaperpeptidesnonbinders\BSN-shift_output	1client	AAA	nonbinder	SAAAPSPAPASDMP	rank_006	0.84	B-C	0.958636364	C	A,4-11	APSPAPAS	31.63	10.373	14.267
1client\AAA_analysis\newthreshold\Nathpaperpeptidesnonbinders\BSN-shift_output	1client	AAA	nonbinder	SAAAPSPAPASDMP	rank_024	0.82	B-C	1.011923077	C	A,4-11	APSPAPAS	30.626	11.531	14.981
1client\AAA_analysis\newthreshold\Nathpaperpeptidesnonbinders\BSN-shift_output	1client	AAA	nonbinder	SAAAPSPAPASDMP	rank_009	0.84	B-C	0.96375	C	A,4-11	APSPAPAS	30.37	11.085	14.195
1client\AAA_analysis\newthreshold\Nathpaperpeptidesnonbinders\BSN-shift_output	1client	AAA	nonbinder	SAAAPSPAPASDMP	rank_008	0.84	B-C	0.983333333	B	A,4-11	APSPAPAS	29.522	9.123	13.715
1client\AAA_analysis\newthreshold\Nathpaperpeptidesnonbinders\BSN-shift_output	1client	AAA	nonbinder	SAAAPSPAPASDMP	rank_016	0.83	B-C	0.97	C	A,3-10	AAPSPAPA	29.269	10.79	14.272
1client\AAA_analysis\newthreshold\Nathpaperpeptidesnonbinders\BSN-shift_output	1client	AAA	nonbinder	SAAAPSPAPASDMP	rank_014	0.83	B-C	0.98	B	A,3-10	AAPSPAPA	29.225	10.642	14.711
1client\AAA_analysis\newthreshold\Nathpaperpeptidesnonbinders\BSN-shift_output	1client	AAA	nonbinder	SAAAPSPAPASDMP	rank_010	0.83	B-C	1.004545455	B	A,3-10	AAPSPAPA	28.756	11.095	15.022
1client\AAA_analysis\newthreshold\Nathpaperpeptidesnonbinders\BSN-shift_output	1client	AAA	nonbinder	SAAAPSPAPASDMP	rank_011	0.83	B-C	0.966153846	C	A,4-11	APSPAPAS	28.409	10.982	14.924
1client\AAA_analysis\newthreshold\Nathpaperpeptidesnonbinders\BSN-shift_output	1client	AAA	nonbinder	SAAAPSPAPASDMP	rank_013	0.83	B-C	0.981666667	C	A,4-11	APSPAPAS	27.255	10.325	14.504
1client\AAA_analysis\newthreshold\Nathpaperpeptidesnonbinders\BSN-shift_output	1client	AAA	nonbinder	SAAAPSPAPASDMP	rank_015	0.83	B-C	0.985	B	A,4-11	APSPAPAS	27.194	11.39	15.194
1client\AAA_analysis\newthreshold\Nathpaperpeptidesnonbinders\BSN-shift_output	1client	AAA	nonbinder	SAAAPSPAPASDMP	rank_023	0.83	B-C	0.989166667	B	A,4-11	APSPAPAS	26.569	11.703	15.971
1client\AAA_analysis\newthreshold\Nathpaperpeptidesnonbinders\BSN-shift_output	1client	AAA	nonbinder	SAAAPSPAPASDMP	rank_019	0.83	B-C	1.003846154	B	A,4-11	APSPAPAS	26.392	11.185	14.933
1client\AAA_analysis\newthreshold\Nathpaperpeptidesnonbinders\BSN-shift_output	1client	AAA	nonbinder	SAAAPSPAPASDMP	rank_022	0.83	B-C	0.983571429	C	A,4-11	APSPAPAS	26.383	11.75	15.956
1client\AAA_analysis\newthreshold\Nathpaperpeptidesnonbinders\BSN-shift_output	1client	AAA	nonbinder	SAAAPSPAPASDMP	rank_012	0.83	B-C	0.955909091	B	A,2-9	AAAPSPAP	25.401	11.769	15.545
1client\AAA_analysis\newthreshold\Nathpaperpeptidesnonbinders\BSN-shift_output	1client	AAA	nonbinder	SAAAPSPAPASDMP	rank_025	0.82	B-C	1.000909091	B	A,3-10	AAPSPAPA	24.436	11.526	15.129
1client\AAA_analysis\newthreshold\Nathpaperpeptidesnonbinders\CRYBG1_output	1client	AAA	nonbinder	RSFVLPVESAAAVSSQ	rank_001	0.84	B-C	0.998181818	B	A,3-10	FVLPVESA	47.672	6.273	9.676
1client\AAA_analysis\newthreshold\Nathpaperpeptidesnonbinders\CRYBG1_output	1client	AAA	nonbinder	RSFVLPVESAAAVSSQ	rank_002	0.84	B-C	0.95625	C	A,5-12	LPVESAAA	37.14	9.198	12.422
1client\AAA_analysis\newthreshold\Nathpaperpeptidesnonbinders\CRYBG1_output	1client	AAA	nonbinder	RSFVLPVESAAAVSSQ	rank_004	0.83	B-C	0.956363636	C	A,6-13	PVESAAAV	36.734	10.062	13.067
1client\AAA_analysis\newthreshold\Nathpaperpeptidesnonbinders\CRYBG1_output	1client	AAA	nonbinder	RSFVLPVESAAAVSSQ	rank_009	0.82	B-C	0.965416667	B	A,6-13	PVESAAAV	35.565	10.678	13.328
1client\AAA_analysis\newthreshold\Nathpaperpeptidesnonbinders\CRYBG1_output	1client	AAA	nonbinder	RSFVLPVESAAAVSSQ	rank_005	0.83	B-C	0.95	C	A,5-12	LPVESAAA	34.69	9.875	13.31
1client\AAA_analysis\newthreshold\Nathpaperpeptidesnonbinders\CRYBG1_output	1client	AAA	nonbinder	RSFVLPVESAAAVSSQ	rank_011	0.82	B-C	1.012727273	B	A,3-10	FVLPVESA	34.219	10.675	12.737
1client\AAA_analysis\newthreshold\Nathpaperpeptidesnonbinders\CRYBG1_output	1client	AAA	nonbinder	RSFVLPVESAAAVSSQ	rank_008	0.82	B-C	1.024545455	B	A,4-11	VLPVESAA	33.754	9.966	13.462
1client\AAA_analysis\newthreshold\Nathpaperpeptidesnonbinders\CRYBG1_output	1client	AAA	nonbinder	RSFVLPVESAAAVSSQ	rank_003	0.83	B-C	0.958333333	B	A,5-12	LPVESAAA	33.576	9.914	12.981
1client\AAA_analysis\newthreshold\Nathpaperpeptidesnonbinders\CRYBG1_output	1client	AAA	nonbinder	RSFVLPVESAAAVSSQ	rank_006	0.82	B-C	0.95	C	A,5-12	LPVESAAA	32.225	10.315	13.844
1client\AAA_analysis\newthreshold\Nathpaperpeptidesnonbinders\CRYBG1_output	1client	AAA	nonbinder	RSFVLPVESAAAVSSQ	rank_016	0.81	B-C	1.031363636	C	A,4-11	VLPVESAA	30.709	10.762	13.568
1client\AAA_analysis\newthreshold\Nathpaperpeptidesnonbinders\CRYBG1_output	1client	AAA	nonbinder	RSFVLPVESAAAVSSQ	rank_015	0.81	B-C	1.010909091	C	A,3-10	FVLPVESA	30.27	10.585	13.96
1client\AAA_analysis\newthreshold\Nathpaperpeptidesnonbinders\CRYBG1_output	1client	AAA	nonbinder	RSFVLPVESAAAVSSQ	rank_013	0.82	B-C	0.977142857	B	A,6-13	PVESAAAV	29.845	11.584	15.26
1client\AAA_analysis\newthreshold\Nathpaperpeptidesnonbinders\CRYBG1_output	1client	AAA	nonbinder	RSFVLPVESAAAVSSQ	rank_007	0.82	B-C	0.959166667	B	A,6-13	PVESAAAV	29.781	10.808	13.9
1client\AAA_analysis\newthreshold\Nathpaperpeptidesnonbinders\CRYBG1_output	1client	AAA	nonbinder	RSFVLPVESAAAVSSQ	rank_012	0.82	B-C	0.976153846	B	A,5-12	LPVESAAA	29.494	11.53	14.868
1client\AAA_analysis\newthreshold\Nathpaperpeptidesnonbinders\CRYBG1_output	1client	AAA	nonbinder	RSFVLPVESAAAVSSQ	rank_010	0.82	B-C	0.978076923	B	A,5-12	LPVESAAA	27.575	11.45	14.461
1client\AAA_analysis\newthreshold\Nathpaperpeptidesnonbinders\CRYBG1_output	1client	AAA	nonbinder	RSFVLPVESAAAVSSQ	rank_017	0.81	B-C	1.03	B	A,4-11	VLPVESAA	27.3	10.731	15.539
1client\AAA_analysis\newthreshold\Nathpaperpeptidesnonbinders\CRYBG1_output	1client	AAA	nonbinder	RSFVLPVESAAAVSSQ	rank_024	0.8	B-C	1.3	B	A,5-12	LPVESAAA	27.057	12.962	15.932
1client\AAA_analysis\newthreshold\Nathpaperpeptidesnonbinders\CRYBG1_output	1client	AAA	nonbinder	RSFVLPVESAAAVSSQ	rank_018	0.81	B-C	0.985384615	C	A,4-11	VLPVESAA	27.007	11.435	15.286
1client\AAA_analysis\newthreshold\Nathpaperpeptidesnonbinders\CRYBG1_output	1client	AAA	nonbinder	RSFVLPVESAAAVSSQ	rank_020	0.81	B-C	0.979583333	C	A,4-11	VLPVESAA	26.998	11.607	15.137
1client\AAA_analysis\newthreshold\Nathpaperpeptidesnonbinders\CRYBG1_output	1client	AAA	nonbinder	RSFVLPVESAAAVSSQ	rank_025	0.8	B-C	1.37	B	A,3-10	FVLPVESA	26.5	13.94	16.513
1client\AAA_analysis\newthreshold\Nathpaperpeptidesnonbinders\CRYBG1_output	1client	AAA	nonbinder	RSFVLPVESAAAVSSQ	rank_025	0.8	B-C	1.37	C	A,8-15	ESAAAVSS	26.2	13.48	16.936
1client\AAA_analysis\newthreshold\Nathpaperpeptidesnonbinders\CRYBG1_output	1client	AAA	nonbinder	RSFVLPVESAAAVSSQ	rank_021	0.81	B-C	1.08	B	A,5-12	LPVESAAA	25.631	11.859	15.535
1client\AAA_analysis\newthreshold\Nathpaperpeptidesnonbinders\CRYBG1_output	1client	AAA	nonbinder	RSFVLPVESAAAVSSQ	rank_022	0.8	B-C	1.05	C	A,6-13	PVESAAAV	25.111	13.253	17.395
1client\AAA_analysis\newthreshold\Nathpaperpeptidesnonbinders\CRYBG1_output	1client	AAA	nonbinder	RSFVLPVESAAAVSSQ	rank_022	0.8	B-C	1.05	B	A,2-9	SFVLPVES	23.105	14.473	18.025
1client\AAA_analysis\newthreshold\Nathpaperpeptidesnonbinders\CRYBG1_output	1client	AAA	nonbinder	RSFVLPVESAAAVSSQ	rank_014	0.81	B-C	0.988636364	B	A,3-10	FVLPVESA	24.729	12.037	14.956
1client\AAA_analysis\newthreshold\Nathpaperpeptidesnonbinders\CRYBG1_output	1client	AAA	nonbinder	RSFVLPVESAAAVSSQ	rank_019	0.81	B-C	0.994583333	C	A,4-11	VLPVESAA	24.717	12.224	15.466
1client\AAA_analysis\newthreshold\Nathpaperpeptidesnonbinders\CRYBG1_output	1client	AAA	nonbinder	RSFVLPVESAAAVSSQ	rank_023	0.8	B-C	1.1075	C	A,6-13	PVESAAAV	24.203	12.658	16.048
1client\AAA_analysis\newthreshold\Nathpaperpeptidesnonbinders\CUL3_output	1client	AAA	nonbinder	KHSGRQLTAAAHMG	rank_001	0.89	B-C	0.975909091	C	A,6-13	QLTAAAHM	79.766	3.614	5.391
1client\AAA_analysis\newthreshold\Nathpaperpeptidesnonbinders\CUL3_output	1client	AAA	nonbinder	KHSGRQLTAAAHMG	rank_002	0.88	B-C	0.964545455	B	A,6-13	QLTAAAHM	77.944	4.189	5.83
1client\AAA_analysis\newthreshold\Nathpaperpeptidesnonbinders\CUL3_output	1client	AAA	nonbinder	KHSGRQLTAAAHMG	rank_003	0.88	B-C	0.981363636	C	A,6-13	QLTAAAHM	75.277	4.436	6.28
1client\AAA_analysis\newthreshold\Nathpaperpeptidesnonbinders\CUL3_output	1client	AAA	nonbinder	KHSGRQLTAAAHMG	rank_004	0.86	B-C	0.980384615	B	A,5-12	RQLTAAAH	60.309	7.424	9.252
1client\AAA_analysis\newthreshold\Nathpaperpeptidesnonbinders\CUL3_output	1client	AAA	nonbinder	KHSGRQLTAAAHMG	rank_008	0.85	B-C	0.979230769	C	A,6-13	QLTAAAHM	52.424	8.223	10.342
1client\AAA_analysis\newthreshold\Nathpaperpeptidesnonbinders\CUL3_output	1client	AAA	nonbinder	KHSGRQLTAAAHMG	rank_007	0.85	B-C	0.975	C	A,6-13	QLTAAAHM	51.764	8.363	10.648
1client\AAA_analysis\newthreshold\Nathpaperpeptidesnonbinders\CUL3_output	1client	AAA	nonbinder	KHSGRQLTAAAHMG	rank_005	0.85	B-C	0.993846154	C	A,6-13	QLTAAAHM	51.028	8.216	10.613
1client\AAA_analysis\newthreshold\Nathpaperpeptidesnonbinders\CUL3_output	1client	AAA	nonbinder	KHSGRQLTAAAHMG	rank_018	0.84	B-C	1.050909091	B	A,6-13	QLTAAAHM	45.418	8.848	10.653
1client\AAA_analysis\newthreshold\Nathpaperpeptidesnonbinders\CUL3_output	1client	AAA	nonbinder	KHSGRQLTAAAHMG	rank_015	0.84	B-C	1.012272727	B	A,6-13	QLTAAAHM	44.769	8.873	10.78
1client\AAA_analysis\newthreshold\Nathpaperpeptidesnonbinders\CUL3_output	1client	AAA	nonbinder	KHSGRQLTAAAHMG	rank_009	0.85	B-C	0.950454545	C	A,6-13	QLTAAAHM	43.473	8.149	11.638
1client\AAA_analysis\newthreshold\Nathpaperpeptidesnonbinders\CUL3_output	1client	AAA	nonbinder	KHSGRQLTAAAHMG	rank_013	0.84	B-C	0.958	C	A,6-13	QLTAAAHM	42.013	9.112	12.47
1client\AAA_analysis\newthreshold\Nathpaperpeptidesnonbinders\CUL3_output	1client	AAA	nonbinder	KHSGRQLTAAAHMG	rank_006	0.85	B-C	0.956818182	B	A,5-12	RQLTAAAH	41.931	8.265	11.404
1client\AAA_analysis\newthreshold\Nathpaperpeptidesnonbinders\CUL3_output	1client	AAA	nonbinder	KHSGRQLTAAAHMG	rank_012	0.84	B-C	0.9545	C	A,6-13	QLTAAAHM	41.571	9.138	12.347
1client\AAA_analysis\newthreshold\Nathpaperpeptidesnonbinders\CUL3_output	1client	AAA	nonbinder	KHSGRQLTAAAHMG	rank_010	0.84	B-C	0.9875	C	A,6-13	QLTAAAHM	38.638	8.885	11.838
1client\AAA_analysis\newthreshold\Nathpaperpeptidesnonbinders\CUL3_output	1client	AAA	nonbinder	KHSGRQLTAAAHMG	rank_022	0.83	B-C	0.9655	B	A,6-13	QLTAAAHM	38.432	10.125	12.863
1client\AAA_analysis\newthreshold\Nathpaperpeptidesnonbinders\CUL3_output	1client	AAA	nonbinder	KHSGRQLTAAAHMG	rank_011	0.84	B-C	0.950909091	B	A,6-13	QLTAAAHM	38.077	9.319	12.463
1client\AAA_analysis\newthreshold\Nathpaperpeptidesnonbinders\CUL3_output	1client	AAA	nonbinder	KHSGRQLTAAAHMG	rank_017	0.84	B-C	0.97	C	A,6-13	QLTAAAHM	37.199	10.261	12.235
1client\AAA_analysis\newthreshold\Nathpaperpeptidesnonbinders\CUL3_output	1client	AAA	nonbinder	KHSGRQLTAAAHMG	rank_023	0.83	B-C	0.958181818	C	A,6-13	QLTAAAHM	35.934	10.341	13.196
1client\AAA_analysis\newthreshold\Nathpaperpeptidesnonbinders\CUL3_output	1client	AAA	nonbinder	KHSGRQLTAAAHMG	rank_016	0.84	B-C	0.987727273	C	A,6-13	QLTAAAHM	35.703	9.357	12.547
1client\AAA_analysis\newthreshold\Nathpaperpeptidesnonbinders\CUL3_output	1client	AAA	nonbinder	KHSGRQLTAAAHMG	rank_020	0.83	B-C	0.960454545	B	A,6-13	QLTAAAHM	35.446	10.357	12.958
1client\AAA_analysis\newthreshold\Nathpaperpeptidesnonbinders\CUL3_output	1client	AAA	nonbinder	KHSGRQLTAAAHMG	rank_019	0.83	B-C	0.974545455	B	A,6-13	QLTAAAHM	32.851	10.194	12.96
1client\AAA_analysis\newthreshold\Nathpaperpeptidesnonbinders\CUL3_output	1client	AAA	nonbinder	KHSGRQLTAAAHMG	rank_014	0.84	B-C	0.97	B	A,5-12	RQLTAAAH	32.458	9.345	13.197
1client\AAA_analysis\newthreshold\Nathpaperpeptidesnonbinders\CUL3_output	1client	AAA	nonbinder	KHSGRQLTAAAHMG	rank_024	0.83	B-C	0.956	B	A,5-12	RQLTAAAH	32.107	10.047	13.305
1client\AAA_analysis\newthreshold\Nathpaperpeptidesnonbinders\CUL3_output	1client	AAA	nonbinder	KHSGRQLTAAAHMG	rank_021	0.83	B-C	0.9535	B	A,5-12	RQLTAAAH	31.583	9.763	13.138
1client\AAA_analysis\newthreshold\Nathpaperpeptidesnonbinders\CUL3_output	1client	AAA	nonbinder	KHSGRQLTAAAHMG	rank_025	0.83	B-C	0.964	C	A,6-13	QLTAAAHM	30.646	10.357	13.852
1client\AAA_analysis\newthreshold\Nathpaperpeptidesnonbinders\DAZL_output	1client	AAA	nonbinder	TQDDYFKDKRAAAFRRS	rank_011	0.82	B-C	1.0225	B	A,2-9	QDDYFKDK	44.372	9.001	12.109
1client\AAA_analysis\newthreshold\Nathpaperpeptidesnonbinders\DAZL_output	1client	AAA	nonbinder	TQDDYFKDKRAAAFRRS	rank_008	0.82	B-C	1.043636364	C	A,8-15	DKRAAAFR	34.958	10.412	12.881
1client\AAA_analysis\newthreshold\Nathpaperpeptidesnonbinders\DAZL_output	1client	AAA	nonbinder	TQDDYFKDKRAAAFRRS	rank_006	0.82	B-C	0.992692308	C	A,6-13	FKDKRAAA	34.231	10.092	13.989
1client\AAA_analysis\newthreshold\Nathpaperpeptidesnonbinders\DAZL_output	1client	AAA	nonbinder	TQDDYFKDKRAAAFRRS	rank_002	0.82	B-C	1.007272727	C	A,6-13	FKDKRAAA	34.011	9.836	13.185
1client\AAA_analysis\newthreshold\Nathpaperpeptidesnonbinders\DAZL_output	1client	AAA	nonbinder	TQDDYFKDKRAAAFRRS	rank_025	0.8	B-C	0.990909091	B	A,2-9	QDDYFKDK	33.051	11.397	13.775
1client\AAA_analysis\newthreshold\Nathpaperpeptidesnonbinders\DAZL_output	1client	AAA	nonbinder	TQDDYFKDKRAAAFRRS	rank_003	0.82	B-C	0.977307692	B	A,3-10	DDYFKDKR	32.562	8.757	13.136
1client\AAA_analysis\newthreshold\Nathpaperpeptidesnonbinders\DAZL_output	1client	AAA	nonbinder	TQDDYFKDKRAAAFRRS	rank_007	0.82	B-C	0.992916667	C	A,4-11	DYFKDKRA	32.07	9.106	13.53
1client\AAA_analysis\newthreshold\Nathpaperpeptidesnonbinders\DAZL_output	1client	AAA	nonbinder	TQDDYFKDKRAAAFRRS	rank_015	0.81	B-C	1.04	C	A,6-13	FKDKRAAA	31.907	10.54	13.631
1client\AAA_analysis\newthreshold\Nathpaperpeptidesnonbinders\DAZL_output	1client	AAA	nonbinder	TQDDYFKDKRAAAFRRS	rank_009	0.82	B-C	0.982083333	B	A,7-14	KDKRAAAF	30.836	10.469	13.627
1client\AAA_analysis\newthreshold\Nathpaperpeptidesnonbinders\DAZL_output	1client	AAA	nonbinder	TQDDYFKDKRAAAFRRS	rank_012	0.81	B-C	0.992083333	C	A,4-11	DYFKDKRA	30.381	10.733	14.218
1client\AAA_analysis\newthreshold\Nathpaperpeptidesnonbinders\DAZL_output	1client	AAA	nonbinder	TQDDYFKDKRAAAFRRS	rank_017	0.81	B-C	1.009583333	B	A,8-15	DKRAAAFR	29.962	10.748	13.485
1client\AAA_analysis\newthreshold\Nathpaperpeptidesnonbinders\DAZL_output	1client	AAA	nonbinder	TQDDYFKDKRAAAFRRS	rank_005	0.82	B-C	0.977083333	B	A,5-12	YFKDKRAA	29.819	10.438	14.398
1client\AAA_analysis\newthreshold\Nathpaperpeptidesnonbinders\DAZL_output	1client	AAA	nonbinder	TQDDYFKDKRAAAFRRS	rank_004	0.82	B-C	0.98625	B	A,5-12	YFKDKRAA	29.282	10.462	14.431
1client\AAA_analysis\newthreshold\Nathpaperpeptidesnonbinders\DAZL_output	1client	AAA	nonbinder	TQDDYFKDKRAAAFRRS	rank_013	0.81	B-C	0.993181818	C	A,10-17	RAAAFRRS	28.655	12.471	15.462
1client\AAA_analysis\newthreshold\Nathpaperpeptidesnonbinders\DAZL_output	1client	AAA	nonbinder	TQDDYFKDKRAAAFRRS	rank_001	0.82	B-C	0.964090909	C	A,6-13	FKDKRAAA	28.199	10.667	15.011
1client\AAA_analysis\newthreshold\Nathpaperpeptidesnonbinders\DAZL_output	1client	AAA	nonbinder	TQDDYFKDKRAAAFRRS	rank_010	0.82	B-C	0.985454545	C	A,5-12	YFKDKRAA	27.965	11.001	15.082
1client\AAA_analysis\newthreshold\Nathpaperpeptidesnonbinders\DAZL_output	1client	AAA	nonbinder	TQDDYFKDKRAAAFRRS	rank_016	0.81	B-C	0.971818182	C	A,2-9	QDDYFKDK	27.598	11.235	14.687
1client\AAA_analysis\newthreshold\Nathpaperpeptidesnonbinders\DAZL_output	1client	AAA	nonbinder	TQDDYFKDKRAAAFRRS	rank_021	0.81	B-C	0.98875	C	A,3-10	DDYFKDKR	26.418	11.809	16.024
1client\AAA_analysis\newthreshold\Nathpaperpeptidesnonbinders\DAZL_output	1client	AAA	nonbinder	TQDDYFKDKRAAAFRRS	rank_018	0.81	B-C	0.988333333	B	A,4-11	DYFKDKRA	25.271	11.928	16.963
1client\AAA_analysis\newthreshold\Nathpaperpeptidesnonbinders\DAZL_output	1client	AAA	nonbinder	TQDDYFKDKRAAAFRRS	rank_022	0.81	B-C	0.990454545	C	A,4-11	DYFKDKRA	25.15	12.853	16.5
1client\AAA_analysis\newthreshold\Nathpaperpeptidesnonbinders\DAZL_output	1client	AAA	nonbinder	TQDDYFKDKRAAAFRRS	rank_024	0.81	B-C	1.002272727	B	A,2-9	QDDYFKDK	24.829	11.948	15.89
1client\AAA_analysis\newthreshold\Nathpaperpeptidesnonbinders\DAZL_output	1client	AAA	nonbinder	TQDDYFKDKRAAAFRRS	rank_019	0.81	B-C	1.007083333	B	A,4-11	DYFKDKRA	24.146	11.923	16.85
1client\AAA_analysis\newthreshold\Nathpaperpeptidesnonbinders\DAZL_output	1client	AAA	nonbinder	TQDDYFKDKRAAAFRRS	rank_023	0.81	B-C	0.985454545	C	A,9-16	KRAAAFRR	24.079	14.149	17.104
1client\AAA_analysis\newthreshold\Nathpaperpeptidesnonbinders\DAZL_output	1client	AAA	nonbinder	TQDDYFKDKRAAAFRRS	rank_014	0.81	B-C	1.000454545	C	A,10-17	RAAAFRRS	24.056	14.164	16.245
1client\AAA_analysis\newthreshold\Nathpaperpeptidesnonbinders\DAZL_output	1client	AAA	nonbinder	TQDDYFKDKRAAAFRRS	rank_020	0.81	B-C	0.99125	B	A,4-11	DYFKDKRA	23.666	11.904	16.34
1client\AAA_analysis\newthreshold\Nathpaperpeptidesnonbinders\DDX1_output	1client	AAA	nonbinder	DDHSGNAQVAAAKFD	rank_001	0.9	B-C	0.952307692	B	A,7-14	AQVAAAKF	89.766	1.937	3.059
1client\AAA_analysis\newthreshold\Nathpaperpeptidesnonbinders\DDX1_output	1client	AAA	nonbinder	DDHSGNAQVAAAKFD	rank_003	0.9	B-C	0.966923077	C	A,7-14	AQVAAAKF	87.662	2.386	4.378
1client\AAA_analysis\newthreshold\Nathpaperpeptidesnonbinders\DDX1_output	1client	AAA	nonbinder	DDHSGNAQVAAAKFD	rank_004	0.89	B-C	0.99	C	A,6-13	NAQVAAAK	87.165	2.174	3.796
1client\AAA_analysis\newthreshold\Nathpaperpeptidesnonbinders\DDX1_output	1client	AAA	nonbinder	DDHSGNAQVAAAKFD	rank_002	0.9	B-C	0.967692308	C	A,6-13	NAQVAAAK	86.891	2.404	4.669
1client\AAA_analysis\newthreshold\Nathpaperpeptidesnonbinders\DDX1_output	1client	AAA	nonbinder	DDHSGNAQVAAAKFD	rank_006	0.87	B-C	1.00125	C	A,6-13	NAQVAAAK	63.795	5.778	8.544
1client\AAA_analysis\newthreshold\Nathpaperpeptidesnonbinders\DDX1_output	1client	AAA	nonbinder	DDHSGNAQVAAAKFD	rank_005	0.87	B-C	0.955384615	B	A,6-13	NAQVAAAK	60.884	6.296	8.735
1client\AAA_analysis\newthreshold\Nathpaperpeptidesnonbinders\DDX1_output	1client	AAA	nonbinder	DDHSGNAQVAAAKFD	rank_009	0.85	B-C	0.984642857	B	A,7-14	AQVAAAKF	55.092	8.347	9.768
1client\AAA_analysis\newthreshold\Nathpaperpeptidesnonbinders\DDX1_output	1client	AAA	nonbinder	DDHSGNAQVAAAKFD	rank_008	0.85	B-C	1.000769231	C	A,7-14	AQVAAAKF	54.563	7.939	9.52
1client\AAA_analysis\newthreshold\Nathpaperpeptidesnonbinders\DDX1_output	1client	AAA	nonbinder	DDHSGNAQVAAAKFD	rank_007	0.85	B-C	0.990833333	C	A,6-13	NAQVAAAK	53.57	7.875	10.152
1client\AAA_analysis\newthreshold\Nathpaperpeptidesnonbinders\DDX1_output	1client	AAA	nonbinder	DDHSGNAQVAAAKFD	rank_011	0.84	B-C	0.978461538	B	A,7-14	AQVAAAKF	49.989	9.083	10.589
1client\AAA_analysis\newthreshold\Nathpaperpeptidesnonbinders\DDX1_output	1client	AAA	nonbinder	DDHSGNAQVAAAKFD	rank_010	0.84	B-C	0.998333333	C	A,6-13	NAQVAAAK	48.325	8.429	11.067
1client\AAA_analysis\newthreshold\Nathpaperpeptidesnonbinders\DDX1_output	1client	AAA	nonbinder	DDHSGNAQVAAAKFD	rank_012	0.84	B-C	0.978928571	C	A,6-13	NAQVAAAK	43.387	8.55	11.597
1client\AAA_analysis\newthreshold\Nathpaperpeptidesnonbinders\DDX1_output	1client	AAA	nonbinder	DDHSGNAQVAAAKFD	rank_018	0.83	B-C	0.989642857	C	A,7-14	AQVAAAKF	43.114	10.011	11.666
1client\AAA_analysis\newthreshold\Nathpaperpeptidesnonbinders\DDX1_output	1client	AAA	nonbinder	DDHSGNAQVAAAKFD	rank_014	0.83	B-C	1.00125	C	A,6-13	NAQVAAAK	39.664	9.811	12.685
1client\AAA_analysis\newthreshold\Nathpaperpeptidesnonbinders\DDX1_output	1client	AAA	nonbinder	DDHSGNAQVAAAKFD	rank_017	0.83	B-C	0.982272727	C	A,6-13	NAQVAAAK	37.602	9.945	13.021
1client\AAA_analysis\newthreshold\Nathpaperpeptidesnonbinders\DDX1_output	1client	AAA	nonbinder	DDHSGNAQVAAAKFD	rank_016	0.83	B-C	0.956538462	C	A,5-12	GNAQVAAA	37.319	9.705	12.146
1client\AAA_analysis\newthreshold\Nathpaperpeptidesnonbinders\DDX1_output	1client	AAA	nonbinder	DDHSGNAQVAAAKFD	rank_015	0.83	B-C	0.95	C	A,7-14	AQVAAAKF	36	9.268	12.488
1client\AAA_analysis\newthreshold\Nathpaperpeptidesnonbinders\DDX1_output	1client	AAA	nonbinder	DDHSGNAQVAAAKFD	rank_013	0.83	B-C	0.964583333	C	A,6-13	NAQVAAAK	33.962	10.384	12.954
1client\AAA_analysis\newthreshold\Nathpaperpeptidesnonbinders\DDX1_output	1client	AAA	nonbinder	DDHSGNAQVAAAKFD	rank_020	0.83	B-C	0.981818182	B	A,6-13	NAQVAAAK	33.507	9.617	13.455
1client\AAA_analysis\newthreshold\Nathpaperpeptidesnonbinders\DDX1_output	1client	AAA	nonbinder	DDHSGNAQVAAAKFD	rank_023	0.82	B-C	1.023846154	C	A,5-12	GNAQVAAA	31.631	10.587	12.617
1client\AAA_analysis\newthreshold\Nathpaperpeptidesnonbinders\DDX1_output	1client	AAA	nonbinder	DDHSGNAQVAAAKFD	rank_024	0.82	B-C	0.994545455	C	A,6-13	NAQVAAAK	29.885	10.825	14.562
1client\AAA_analysis\newthreshold\Nathpaperpeptidesnonbinders\DDX1_output	1client	AAA	nonbinder	DDHSGNAQVAAAKFD	rank_019	0.83	B-C	0.993846154	C	A,5-12	GNAQVAAA	29.482	9.208	13.606
1client\AAA_analysis\newthreshold\Nathpaperpeptidesnonbinders\DDX1_output	1client	AAA	nonbinder	DDHSGNAQVAAAKFD	rank_021	0.82	B-C	0.976363636	C	A,6-13	NAQVAAAK	29.374	10.798	14.669
1client\AAA_analysis\newthreshold\Nathpaperpeptidesnonbinders\DDX1_output	1client	AAA	nonbinder	DDHSGNAQVAAAKFD	rank_025	0.82	B-C	1.017916667	B	A,6-13	NAQVAAAK	29.126	10.655	14.372
1client\AAA_analysis\newthreshold\Nathpaperpeptidesnonbinders\DDX1_output	1client	AAA	nonbinder	DDHSGNAQVAAAKFD	rank_022	0.82	B-C	0.996428571	C	A,4-11	SGNAQVAA	26.79	10.95	14.688
1client\AAA_analysis\newthreshold\Nathpaperpeptidesnonbinders\DMRTA2_output	1client	AAA	nonbinder	SSRSAFSPAAANAS	rank_003	0.84	B-C	1.0145	C	A,4-11	SAFSPAAA	44.301	7.312	11.138
1client\AAA_analysis\newthreshold\Nathpaperpeptidesnonbinders\DMRTA2_output	1client	AAA	nonbinder	SSRSAFSPAAANAS	rank_001	0.85	B-C	1.025	C	A,3-10	RSAFSPAA	43.865	7.068	10.68
1client\AAA_analysis\newthreshold\Nathpaperpeptidesnonbinders\DMRTA2_output	1client	AAA	nonbinder	SSRSAFSPAAANAS	rank_002	0.85	B-C	0.997272727	B	A,3-10	RSAFSPAA	41.543	7.055	11.487
1client\AAA_analysis\newthreshold\Nathpaperpeptidesnonbinders\DMRTA2_output	1client	AAA	nonbinder	SSRSAFSPAAANAS	rank_007	0.84	B-C	1.033636364	C	A,3-10	RSAFSPAA	40.957	7.734	11.236
1client\AAA_analysis\newthreshold\Nathpaperpeptidesnonbinders\DMRTA2_output	1client	AAA	nonbinder	SSRSAFSPAAANAS	rank_006	0.84	B-C	0.9725	B	A,5-12	AFSPAAAN	40.943	9.448	12.424
1client\AAA_analysis\newthreshold\Nathpaperpeptidesnonbinders\DMRTA2_output	1client	AAA	nonbinder	SSRSAFSPAAANAS	rank_004	0.84	B-C	1.073636364	B	A,3-10	RSAFSPAA	40.649	7.435	11.087
1client\AAA_analysis\newthreshold\Nathpaperpeptidesnonbinders\DMRTA2_output	1client	AAA	nonbinder	SSRSAFSPAAANAS	rank_011	0.84	B-C	1.003846154	B	A,5-12	AFSPAAAN	38.167	10.064	13.628
1client\AAA_analysis\newthreshold\Nathpaperpeptidesnonbinders\DMRTA2_output	1client	AAA	nonbinder	SSRSAFSPAAANAS	rank_012	0.83	B-C	0.999166667	C	A,4-11	SAFSPAAA	33.742	9.836	13.672
1client\AAA_analysis\newthreshold\Nathpaperpeptidesnonbinders\DMRTA2_output	1client	AAA	nonbinder	SSRSAFSPAAANAS	rank_015	0.83	B-C	0.9995	B	A,4-11	SAFSPAAA	33.691	10.285	13.587
1client\AAA_analysis\newthreshold\Nathpaperpeptidesnonbinders\DMRTA2_output	1client	AAA	nonbinder	SSRSAFSPAAANAS	rank_016	0.83	B-C	0.9775	C	A,4-11	SAFSPAAA	32.578	10.481	14.07
1client\AAA_analysis\newthreshold\Nathpaperpeptidesnonbinders\DMRTA2_output	1client	AAA	nonbinder	SSRSAFSPAAANAS	rank_005	0.84	B-C	0.972272727	C	A,3-10	RSAFSPAA	32.572	8.909	13.359
1client\AAA_analysis\newthreshold\Nathpaperpeptidesnonbinders\DMRTA2_output	1client	AAA	nonbinder	SSRSAFSPAAANAS	rank_009	0.84	B-C	1.014090909	C	A,3-10	RSAFSPAA	32.149	9.475	13.56
1client\AAA_analysis\newthreshold\Nathpaperpeptidesnonbinders\DMRTA2_output	1client	AAA	nonbinder	SSRSAFSPAAANAS	rank_008	0.84	B-C	0.9915	C	A,2-9	SRSAFSPA	31.498	9.121	13.369
1client\AAA_analysis\newthreshold\Nathpaperpeptidesnonbinders\DMRTA2_output	1client	AAA	nonbinder	SSRSAFSPAAANAS	rank_010	0.84	B-C	1.023181818	C	A,3-10	RSAFSPAA	30.79	10.429	13.895
1client\AAA_analysis\newthreshold\Nathpaperpeptidesnonbinders\DMRTA2_output	1client	AAA	nonbinder	SSRSAFSPAAANAS	rank_017	0.83	B-C	0.966363636	B	A,3-10	RSAFSPAA	30.007	10.463	14.529
1client\AAA_analysis\newthreshold\Nathpaperpeptidesnonbinders\DMRTA2_output	1client	AAA	nonbinder	SSRSAFSPAAANAS	rank_024	0.83	B-C	0.983461538	B	A,3-10	RSAFSPAA	28.771	11.083	15.254
1client\AAA_analysis\newthreshold\Nathpaperpeptidesnonbinders\DMRTA2_output	1client	AAA	nonbinder	SSRSAFSPAAANAS	rank_013	0.83	B-C	0.9735	C	A,4-11	SAFSPAAA	28.604	9.872	14.445
1client\AAA_analysis\newthreshold\Nathpaperpeptidesnonbinders\DMRTA2_output	1client	AAA	nonbinder	SSRSAFSPAAANAS	rank_014	0.83	B-C	0.982272727	C	A,4-11	SAFSPAAA	28.187	10.058	14.717
1client\AAA_analysis\newthreshold\Nathpaperpeptidesnonbinders\DMRTA2_output	1client	AAA	nonbinder	SSRSAFSPAAANAS	rank_018	0.83	B-C	0.971	B	A,4-11	SAFSPAAA	27.171	11.077	14.294
1client\AAA_analysis\newthreshold\Nathpaperpeptidesnonbinders\DMRTA2_output	1client	AAA	nonbinder	SSRSAFSPAAANAS	rank_019	0.83	B-C	0.9645	B	A,4-11	SAFSPAAA	27.054	10.992	14.367
1client\AAA_analysis\newthreshold\Nathpaperpeptidesnonbinders\DMRTA2_output	1client	AAA	nonbinder	SSRSAFSPAAANAS	rank_020	0.83	B-C	0.984090909	B	A,4-11	SAFSPAAA	26.968	10.744	15.008
1client\AAA_analysis\newthreshold\Nathpaperpeptidesnonbinders\DMRTA2_output	1client	AAA	nonbinder	SSRSAFSPAAANAS	rank_023	0.83	B-C	0.9575	B	A,4-11	SAFSPAAA	26.317	11.553	14.837
1client\AAA_analysis\newthreshold\Nathpaperpeptidesnonbinders\DMRTA2_output	1client	AAA	nonbinder	SSRSAFSPAAANAS	rank_022	0.83	B-C	0.985	B	A,4-11	SAFSPAAA	25.603	10.92	15.474
1client\AAA_analysis\newthreshold\Nathpaperpeptidesnonbinders\DMRTA2_output	1client	AAA	nonbinder	SSRSAFSPAAANAS	rank_021	0.83	B-C	0.959	C	A,4-11	SAFSPAAA	25.341	11.426	14.849
1client\AAA_analysis\newthreshold\Nathpaperpeptidesnonbinders\DMRTA2_output	1client	AAA	nonbinder	SSRSAFSPAAANAS	rank_025	0.83	B-C	0.9635	B	A,4-11	SAFSPAAA	24.213	12.04	15.275
1client\AAA_analysis\newthreshold\Nathpaperpeptidesnonbinders\EFL1_output	1client	AAA	nonbinder	DERLMCTGAAAFDD	rank_010	0.83	B-C	1.0535	C	A,4-11	LMCTGAAA	42.138	8.098	11.659
1client\AAA_analysis\newthreshold\Nathpaperpeptidesnonbinders\EFL1_output	1client	AAA	nonbinder	DERLMCTGAAAFDD	rank_021	0.82	B-C	1.075	C	A,4-11	LMCTGAAA	40.759	10.193	12.314
1client\AAA_analysis\newthreshold\Nathpaperpeptidesnonbinders\EFL1_output	1client	AAA	nonbinder	DERLMCTGAAAFDD	rank_019	0.82	B-C	1.0575	C	A,5-12	MCTGAAAF	40.159	10.253	12.127
1client\AAA_analysis\newthreshold\Nathpaperpeptidesnonbinders\EFL1_output	1client	AAA	nonbinder	DERLMCTGAAAFDD	rank_001	0.84	B-C	1.018181818	B	A,4-11	LMCTGAAA	35.456	7.713	11.925
1client\AAA_analysis\newthreshold\Nathpaperpeptidesnonbinders\EFL1_output	1client	AAA	nonbinder	DERLMCTGAAAFDD	rank_017	0.83	B-C	1.064	B	A,5-12	MCTGAAAF	35.386	9.346	13.072
1client\AAA_analysis\newthreshold\Nathpaperpeptidesnonbinders\EFL1_output	1client	AAA	nonbinder	DERLMCTGAAAFDD	rank_018	0.82	B-C	1.0585	B	A,5-12	MCTGAAAF	33.987	9.964	13.879
1client\AAA_analysis\newthreshold\Nathpaperpeptidesnonbinders\EFL1_output	1client	AAA	nonbinder	DERLMCTGAAAFDD	rank_002	0.84	B-C	0.977727273	C	A,4-11	LMCTGAAA	33.815	8.464	12.622
1client\AAA_analysis\newthreshold\Nathpaperpeptidesnonbinders\EFL1_output	1client	AAA	nonbinder	DERLMCTGAAAFDD	rank_004	0.84	B-C	0.982272727	B	A,3-10	RLMCTGAA	33.489	8.403	12.419
1client\AAA_analysis\newthreshold\Nathpaperpeptidesnonbinders\EFL1_output	1client	AAA	nonbinder	DERLMCTGAAAFDD	rank_005	0.84	B-C	1.052272727	C	A,3-10	RLMCTGAA	33.24	9.248	13.07
1client\AAA_analysis\newthreshold\Nathpaperpeptidesnonbinders\EFL1_output	1client	AAA	nonbinder	DERLMCTGAAAFDD	rank_006	0.84	B-C	1.024090909	C	A,4-11	LMCTGAAA	32.786	8.674	12.692
1client\AAA_analysis\newthreshold\Nathpaperpeptidesnonbinders\EFL1_output	1client	AAA	nonbinder	DERLMCTGAAAFDD	rank_013	0.83	B-C	1.016818182	C	A,4-11	LMCTGAAA	32.725	9.037	12.721
1client\AAA_analysis\newthreshold\Nathpaperpeptidesnonbinders\EFL1_output	1client	AAA	nonbinder	DERLMCTGAAAFDD	rank_003	0.84	B-C	0.999090909	C	A,4-11	LMCTGAAA	32.57	8.973	12.864
1client\AAA_analysis\newthreshold\Nathpaperpeptidesnonbinders\EFL1_output	1client	AAA	nonbinder	DERLMCTGAAAFDD	rank_008	0.84	B-C	0.987	B	A,4-11	LMCTGAAA	32.316	9.646	13.764
1client\AAA_analysis\newthreshold\Nathpaperpeptidesnonbinders\EFL1_output	1client	AAA	nonbinder	DERLMCTGAAAFDD	rank_022	0.82	B-C	1.0795	C	A,4-11	LMCTGAAA	31.984	8.892	13.22
1client\AAA_analysis\newthreshold\Nathpaperpeptidesnonbinders\EFL1_output	1client	AAA	nonbinder	DERLMCTGAAAFDD	rank_015	0.83	B-C	1.056363636	B	A,4-11	LMCTGAAA	31.954	9.284	12.645
1client\AAA_analysis\newthreshold\Nathpaperpeptidesnonbinders\EFL1_output	1client	AAA	nonbinder	DERLMCTGAAAFDD	rank_016	0.83	B-C	1.044545455	B	A,3-10	RLMCTGAA	31.893	9.586	12.586
1client\AAA_analysis\newthreshold\Nathpaperpeptidesnonbinders\EFL1_output	1client	AAA	nonbinder	DERLMCTGAAAFDD	rank_009	0.84	B-C	0.9825	B	A,4-11	LMCTGAAA	31.885	10.166	12.937
1client\AAA_analysis\newthreshold\Nathpaperpeptidesnonbinders\EFL1_output	1client	AAA	nonbinder	DERLMCTGAAAFDD	rank_012	0.83	B-C	0.9855	B	A,4-11	LMCTGAAA	31.264	9.968	13.953
1client\AAA_analysis\newthreshold\Nathpaperpeptidesnonbinders\EFL1_output	1client	AAA	nonbinder	DERLMCTGAAAFDD	rank_007	0.84	B-C	1.03	B	A,4-11	LMCTGAAA	31.236	9.976	13.801
1client\AAA_analysis\newthreshold\Nathpaperpeptidesnonbinders\EFL1_output	1client	AAA	nonbinder	DERLMCTGAAAFDD	rank_020	0.82	B-C	1.047727273	B	A,4-11	LMCTGAAA	30.931	9.516	13.621
1client\AAA_analysis\newthreshold\Nathpaperpeptidesnonbinders\EFL1_output	1client	AAA	nonbinder	DERLMCTGAAAFDD	rank_011	0.83	B-C	0.999090909	C	A,4-11	LMCTGAAA	30.7	10.45	14.36
1client\AAA_analysis\newthreshold\Nathpaperpeptidesnonbinders\EFL1_output	1client	AAA	nonbinder	DERLMCTGAAAFDD	rank_014	0.83	B-C	1.013181818	B	A,4-11	LMCTGAAA	30.112	10.836	13.827
1client\AAA_analysis\newthreshold\Nathpaperpeptidesnonbinders\EFL1_output	1client	AAA	nonbinder	DERLMCTGAAAFDD	rank_024	0.81	B-C	1.123636364	C	A,4-11	LMCTGAAA	29.083	10.228	14.179
1client\AAA_analysis\newthreshold\Nathpaperpeptidesnonbinders\EFL1_output	1client	AAA	nonbinder	DERLMCTGAAAFDD	rank_023	0.82	B-C	1.08	C	A,4-11	LMCTGAAA	28.75	10.018	13.576
1client\AAA_analysis\newthreshold\Nathpaperpeptidesnonbinders\EFL1_output	1client	AAA	nonbinder	DERLMCTGAAAFDD	rank_025	0.81	B-C	1.1365	C	A,4-11	LMCTGAAA	28.14	10.727	14.259
1client\AAA_analysis\newthreshold\Nathpaperpeptidesnonbinders\EMSY_output	1client	AAA	nonbinder	KITFTKPSAAATNT	rank_001	0.86	B-C	0.948076923	C	A,5-12	TKPSAAAT	44.175	9.056	11.432
1client\AAA_analysis\newthreshold\Nathpaperpeptidesnonbinders\EMSY_output	1client	AAA	nonbinder	KITFTKPSAAATNT	rank_002	0.85	B-C	0.981363636	B	A,3-10	TFTKPSAA	41.277	9.345	11.731
1client\AAA_analysis\newthreshold\Nathpaperpeptidesnonbinders\EMSY_output	1client	AAA	nonbinder	KITFTKPSAAATNT	rank_003	0.84	B-C	0.977727273	B	A,3-10	TFTKPSAA	40.253	8.28	11.478
1client\AAA_analysis\newthreshold\Nathpaperpeptidesnonbinders\EMSY_output	1client	AAA	nonbinder	KITFTKPSAAATNT	rank_006	0.84	B-C	0.955	C	A,4-11	FTKPSAAA	37.488	9.427	12.817
1client\AAA_analysis\newthreshold\Nathpaperpeptidesnonbinders\EMSY_output	1client	AAA	nonbinder	KITFTKPSAAATNT	rank_007	0.84	B-C	0.983461538	B	A,5-12	TKPSAAAT	37.108	9.074	12.795
1client\AAA_analysis\newthreshold\Nathpaperpeptidesnonbinders\EMSY_output	1client	AAA	nonbinder	KITFTKPSAAATNT	rank_005	0.84	B-C	0.963181818	B	A,2-9	ITFTKPSA	36.539	8.024	11.775
1client\AAA_analysis\newthreshold\Nathpaperpeptidesnonbinders\EMSY_output	1client	AAA	nonbinder	KITFTKPSAAATNT	rank_014	0.84	B-C	1.000454545	C	A,2-9	ITFTKPSA	35.074	9.781	12.287
1client\AAA_analysis\newthreshold\Nathpaperpeptidesnonbinders\EMSY_output	1client	AAA	nonbinder	KITFTKPSAAATNT	rank_008	0.84	B-C	0.983461538	B	A,5-12	TKPSAAAT	34.624	9.58	13.141
1client\AAA_analysis\newthreshold\Nathpaperpeptidesnonbinders\EMSY_output	1client	AAA	nonbinder	KITFTKPSAAATNT	rank_011	0.84	B-C	0.986538462	B	A,5-12	TKPSAAAT	34.373	9.62	12.983
1client\AAA_analysis\newthreshold\Nathpaperpeptidesnonbinders\EMSY_output	1client	AAA	nonbinder	KITFTKPSAAATNT	rank_016	0.83	B-C	0.970909091	B	A,5-12	TKPSAAAT	33.059	10.454	13.442
1client\AAA_analysis\newthreshold\Nathpaperpeptidesnonbinders\EMSY_output	1client	AAA	nonbinder	KITFTKPSAAATNT	rank_004	0.84	B-C	0.9545	B	A,4-11	FTKPSAAA	32.964	9.868	13.014
1client\AAA_analysis\newthreshold\Nathpaperpeptidesnonbinders\EMSY_output	1client	AAA	nonbinder	KITFTKPSAAATNT	rank_018	0.83	B-C	1.003333333	B	A,5-12	TKPSAAAT	30.969	10.784	14.548
1client\AAA_analysis\newthreshold\Nathpaperpeptidesnonbinders\EMSY_output	1client	AAA	nonbinder	KITFTKPSAAATNT	rank_021	0.83	B-C	1.005833333	B	A,3-10	TFTKPSAA	30.761	9.704	12.943
1client\AAA_analysis\newthreshold\Nathpaperpeptidesnonbinders\EMSY_output	1client	AAA	nonbinder	KITFTKPSAAATNT	rank_013	0.83	B-C	0.959583333	B	A,3-10	TFTKPSAA	30.314	10.683	13.818
1client\AAA_analysis\newthreshold\Nathpaperpeptidesnonbinders\EMSY_output	1client	AAA	nonbinder	KITFTKPSAAATNT	rank_024	0.83	B-C	0.994230769	C	A,5-12	TKPSAAAT	29.766	10.928	14.778
1client\AAA_analysis\newthreshold\Nathpaperpeptidesnonbinders\EMSY_output	1client	AAA	nonbinder	KITFTKPSAAATNT	rank_019	0.83	B-C	0.971363636	C	A,2-9	ITFTKPSA	29.514	10.385	13.366
1client\AAA_analysis\newthreshold\Nathpaperpeptidesnonbinders\EMSY_output	1client	AAA	nonbinder	KITFTKPSAAATNT	rank_012	0.84	B-C	0.97125	B	A,2-9	ITFTKPSA	28.979	11.323	14.043
1client\AAA_analysis\newthreshold\Nathpaperpeptidesnonbinders\EMSY_output	1client	AAA	nonbinder	KITFTKPSAAATNT	rank_009	0.84	B-C	0.968181818	C	A,3-10	TFTKPSAA	28.943	10.724	14.182
1client\AAA_analysis\newthreshold\Nathpaperpeptidesnonbinders\EMSY_output	1client	AAA	nonbinder	KITFTKPSAAATNT	rank_010	0.84	B-C	0.9725	C	A,4-11	FTKPSAAA	28.23	10.444	14.205
1client\AAA_analysis\newthreshold\Nathpaperpeptidesnonbinders\EMSY_output	1client	AAA	nonbinder	KITFTKPSAAATNT	rank_020	0.83	B-C	0.97	C	A,4-11	FTKPSAAA	26.772	11.15	14.577
1client\AAA_analysis\newthreshold\Nathpaperpeptidesnonbinders\EMSY_output	1client	AAA	nonbinder	KITFTKPSAAATNT	rank_015	0.83	B-C	0.960454545	B	A,3-10	TFTKPSAA	26.571	12.254	14.617
1client\AAA_analysis\newthreshold\Nathpaperpeptidesnonbinders\EMSY_output	1client	AAA	nonbinder	KITFTKPSAAATNT	rank_023	0.83	B-C	0.957	C	A,3-10	TFTKPSAA	25.615	11.633	14.964
1client\AAA_analysis\newthreshold\Nathpaperpeptidesnonbinders\EMSY_output	1client	AAA	nonbinder	KITFTKPSAAATNT	rank_022	0.83	B-C	0.969583333	B	A,3-10	TFTKPSAA	24.782	11.085	14.56
1client\AAA_analysis\newthreshold\Nathpaperpeptidesnonbinders\EMSY_output	1client	AAA	nonbinder	KITFTKPSAAATNT	rank_017	0.83	B-C	0.974642857	B	A,4-11	FTKPSAAA	24.64	11.219	14.95
1client\AAA_analysis\newthreshold\Nathpaperpeptidesnonbinders\EMSY_output	1client	AAA	nonbinder	KITFTKPSAAATNT	rank_025	0.83	B-C	0.980384615	C	A,3-10	TFTKPSAA	23.69	11.845	15.072
1client\AAA_analysis\newthreshold\Nathpaperpeptidesnonbinders\EPAS1_output	1client	AAA	nonbinder	TEAKDQCSAAADFN	rank_001	0.86	B-C	0.974642857	C	A,3-10	AKDQCSAA	58.164	6.28	9.725
1client\AAA_analysis\newthreshold\Nathpaperpeptidesnonbinders\EPAS1_output	1client	AAA	nonbinder	TEAKDQCSAAADFN	rank_002	0.86	B-C	0.96375	C	A,4-11	KDQCSAAA	45.206	7.906	11.295
1client\AAA_analysis\newthreshold\Nathpaperpeptidesnonbinders\EPAS1_output	1client	AAA	nonbinder	TEAKDQCSAAADFN	rank_007	0.84	B-C	0.985833333	B	A,5-12	DQCSAAAD	42.4	8.948	13.086
1client\AAA_analysis\newthreshold\Nathpaperpeptidesnonbinders\EPAS1_output	1client	AAA	nonbinder	TEAKDQCSAAADFN	rank_004	0.85	B-C	0.96875	B	A,3-10	AKDQCSAA	41.539	7.126	11.728
1client\AAA_analysis\newthreshold\Nathpaperpeptidesnonbinders\EPAS1_output	1client	AAA	nonbinder	TEAKDQCSAAADFN	rank_011	0.84	B-C	0.974615385	C	A,4-11	KDQCSAAA	39.347	8.313	12.681
1client\AAA_analysis\newthreshold\Nathpaperpeptidesnonbinders\EPAS1_output	1client	AAA	nonbinder	TEAKDQCSAAADFN	rank_009	0.84	B-C	0.975769231	B	A,4-11	KDQCSAAA	39.329	8.689	12.072
1client\AAA_analysis\newthreshold\Nathpaperpeptidesnonbinders\EPAS1_output	1client	AAA	nonbinder	TEAKDQCSAAADFN	rank_008	0.85	B-C	0.962916667	C	A,4-11	KDQCSAAA	38.96	7.993	12.223
1client\AAA_analysis\newthreshold\Nathpaperpeptidesnonbinders\EPAS1_output	1client	AAA	nonbinder	TEAKDQCSAAADFN	rank_003	0.85	B-C	0.958636364	B	A,2-9	EAKDQCSA	38.6	7.584	12.401
1client\AAA_analysis\newthreshold\Nathpaperpeptidesnonbinders\EPAS1_output	1client	AAA	nonbinder	TEAKDQCSAAADFN	rank_013	0.84	B-C	0.967727273	C	A,4-11	KDQCSAAA	37.384	9.009	12.825
1client\AAA_analysis\newthreshold\Nathpaperpeptidesnonbinders\EPAS1_output	1client	AAA	nonbinder	TEAKDQCSAAADFN	rank_018	0.84	B-C	0.9745	B	A,4-11	KDQCSAAA	36.82	10.131	13.425
1client\AAA_analysis\newthreshold\Nathpaperpeptidesnonbinders\EPAS1_output	1client	AAA	nonbinder	TEAKDQCSAAADFN	rank_014	0.84	B-C	0.966818182	B	A,4-11	KDQCSAAA	33.749	8.447	13.499
1client\AAA_analysis\newthreshold\Nathpaperpeptidesnonbinders\EPAS1_output	1client	AAA	nonbinder	TEAKDQCSAAADFN	rank_006	0.85	B-C	0.950454545	B	A,3-10	AKDQCSAA	33.135	9.517	13.238
1client\AAA_analysis\newthreshold\Nathpaperpeptidesnonbinders\EPAS1_output	1client	AAA	nonbinder	TEAKDQCSAAADFN	rank_025	0.83	B-C	0.963	C	A,4-11	KDQCSAAA	32.639	10.147	13.954
1client\AAA_analysis\newthreshold\Nathpaperpeptidesnonbinders\EPAS1_output	1client	AAA	nonbinder	TEAKDQCSAAADFN	rank_005	0.85	B-C	0.953636364	B	A,3-10	AKDQCSAA	32.437	9.889	13.375
1client\AAA_analysis\newthreshold\Nathpaperpeptidesnonbinders\EPAS1_output	1client	AAA	nonbinder	TEAKDQCSAAADFN	rank_012	0.84	B-C	0.974166667	C	A,4-11	KDQCSAAA	31.638	8.949	13.747
1client\AAA_analysis\newthreshold\Nathpaperpeptidesnonbinders\EPAS1_output	1client	AAA	nonbinder	TEAKDQCSAAADFN	rank_017	0.84	B-C	0.980454545	C	A,3-10	AKDQCSAA	31.264	9.331	13.421
1client\AAA_analysis\newthreshold\Nathpaperpeptidesnonbinders\EPAS1_output	1client	AAA	nonbinder	TEAKDQCSAAADFN	rank_015	0.84	B-C	0.9955	B	A,4-11	KDQCSAAA	31.255	10.243	13.678
1client\AAA_analysis\newthreshold\Nathpaperpeptidesnonbinders\EPAS1_output	1client	AAA	nonbinder	TEAKDQCSAAADFN	rank_010	0.84	B-C	0.960454545	C	A,3-10	AKDQCSAA	30.274	9.51	14.116
1client\AAA_analysis\newthreshold\Nathpaperpeptidesnonbinders\EPAS1_output	1client	AAA	nonbinder	TEAKDQCSAAADFN	rank_016	0.84	B-C	0.980909091	C	A,5-12	DQCSAAAD	29.725	9.439	14.493
1client\AAA_analysis\newthreshold\Nathpaperpeptidesnonbinders\EPAS1_output	1client	AAA	nonbinder	TEAKDQCSAAADFN	rank_019	0.84	B-C	0.965	C	A,4-11	KDQCSAAA	29.433	9.402	14.085
1client\AAA_analysis\newthreshold\Nathpaperpeptidesnonbinders\EPAS1_output	1client	AAA	nonbinder	TEAKDQCSAAADFN	rank_020	0.84	B-C	0.980909091	C	A,4-11	KDQCSAAA	29.414	9.799	14.163
1client\AAA_analysis\newthreshold\Nathpaperpeptidesnonbinders\EPAS1_output	1client	AAA	nonbinder	TEAKDQCSAAADFN	rank_021	0.83	B-C	0.971818182	C	A,4-11	KDQCSAAA	29.215	9.52	14.256
1client\AAA_analysis\newthreshold\Nathpaperpeptidesnonbinders\EPAS1_output	1client	AAA	nonbinder	TEAKDQCSAAADFN	rank_022	0.83	B-C	0.983846154	C	A,4-11	KDQCSAAA	28.909	9.819	14.433
1client\AAA_analysis\newthreshold\Nathpaperpeptidesnonbinders\EPAS1_output	1client	AAA	nonbinder	TEAKDQCSAAADFN	rank_024	0.83	B-C	0.97875	B	A,3-10	AKDQCSAA	27.585	10.298	14.264
1client\AAA_analysis\newthreshold\Nathpaperpeptidesnonbinders\EPAS1_output	1client	AAA	nonbinder	TEAKDQCSAAADFN	rank_023	0.83	B-C	0.979615385	C	A,4-11	KDQCSAAA	27.577	9.945	14.613
1client\AAA_analysis\newthreshold\Nathpaperpeptidesnonbinders\IRS1_output	1client	AAA	nonbinder	LPRKVDTAAAANSR	rank_002	0.91	B-C	0.973846154	C	A,4-11	KVDTAAAA	94.995	1.388	2.198
1client\AAA_analysis\newthreshold\Nathpaperpeptidesnonbinders\IRS1_output	1client	AAA	nonbinder	LPRKVDTAAAANSR	rank_001	0.91	B-C	0.957916667	C	A,4-11	KVDTAAAA	94.568	1.43	2.311
1client\AAA_analysis\newthreshold\Nathpaperpeptidesnonbinders\IRS1_output	1client	AAA	nonbinder	LPRKVDTAAAANSR	rank_004	0.91	B-C	0.965416667	C	A,3-10	RKVDTAAA	94.095	1.514	2.796
1client\AAA_analysis\newthreshold\Nathpaperpeptidesnonbinders\IRS1_output	1client	AAA	nonbinder	LPRKVDTAAAANSR	rank_005	0.91	B-C	0.978333333	B	A,3-10	RKVDTAAA	94.017	1.532	2.766
1client\AAA_analysis\newthreshold\Nathpaperpeptidesnonbinders\IRS1_output	1client	AAA	nonbinder	LPRKVDTAAAANSR	rank_003	0.91	B-C	0.965384615	C	A,3-10	RKVDTAAA	93.89	1.579	2.87
1client\AAA_analysis\newthreshold\Nathpaperpeptidesnonbinders\IRS1_output	1client	AAA	nonbinder	LPRKVDTAAAANSR	rank_007	0.9	B-C	0.966666667	C	A,3-10	RKVDTAAA	86.625	3.105	5.304
1client\AAA_analysis\newthreshold\Nathpaperpeptidesnonbinders\IRS1_output	1client	AAA	nonbinder	LPRKVDTAAAANSR	rank_006	0.9	B-C	0.985416667	B	A,3-10	RKVDTAAA	86.103	3.136	5.437
1client\AAA_analysis\newthreshold\Nathpaperpeptidesnonbinders\IRS1_output	1client	AAA	nonbinder	LPRKVDTAAAANSR	rank_008	0.89	B-C	0.951	C	A,3-10	RKVDTAAA	82.955	3.855	5.827
1client\AAA_analysis\newthreshold\Nathpaperpeptidesnonbinders\IRS1_output	1client	AAA	nonbinder	LPRKVDTAAAANSR	rank_011	0.89	B-C	0.959090909	B	A,3-10	RKVDTAAA	82.329	4.465	6.315
1client\AAA_analysis\newthreshold\Nathpaperpeptidesnonbinders\IRS1_output	1client	AAA	nonbinder	LPRKVDTAAAANSR	rank_012	0.89	B-C	0.956	B	A,3-10	RKVDTAAA	80.905	4.227	6.457
1client\AAA_analysis\newthreshold\Nathpaperpeptidesnonbinders\IRS1_output	1client	AAA	nonbinder	LPRKVDTAAAANSR	rank_013	0.89	B-C	0.9585	B	A,3-10	RKVDTAAA	79.759	4.579	6.601
1client\AAA_analysis\newthreshold\Nathpaperpeptidesnonbinders\IRS1_output	1client	AAA	nonbinder	LPRKVDTAAAANSR	rank_009	0.89	B-C	0.989545455	C	A,3-10	RKVDTAAA	78.913	4.566	6.892
1client\AAA_analysis\newthreshold\Nathpaperpeptidesnonbinders\IRS1_output	1client	AAA	nonbinder	LPRKVDTAAAANSR	rank_010	0.89	B-C	0.986666667	B	A,5-12	VDTAAAAN	77.628	4.075	6.828
1client\AAA_analysis\newthreshold\Nathpaperpeptidesnonbinders\IRS1_output	1client	AAA	nonbinder	LPRKVDTAAAANSR	rank_015	0.88	B-C	0.967	C	A,3-10	RKVDTAAA	70.659	5.613	7.718
1client\AAA_analysis\newthreshold\Nathpaperpeptidesnonbinders\IRS1_output	1client	AAA	nonbinder	LPRKVDTAAAANSR	rank_014	0.88	B-C	0.98	C	A,5-12	VDTAAAAN	68.711	5.027	8.375
1client\AAA_analysis\newthreshold\Nathpaperpeptidesnonbinders\IRS1_output	1client	AAA	nonbinder	LPRKVDTAAAANSR	rank_016	0.88	B-C	0.985	C	A,5-12	VDTAAAAN	66.364	5.501	8.563
1client\AAA_analysis\newthreshold\Nathpaperpeptidesnonbinders\IRS1_output	1client	AAA	nonbinder	LPRKVDTAAAANSR	rank_017	0.87	B-C	0.992692308	C	A,5-12	VDTAAAAN	60.468	6.745	9.036
1client\AAA_analysis\newthreshold\Nathpaperpeptidesnonbinders\IRS1_output	1client	AAA	nonbinder	LPRKVDTAAAANSR	rank_019	0.86	B-C	0.99375	C	A,4-11	KVDTAAAA	54.251	8.669	10.53
1client\AAA_analysis\newthreshold\Nathpaperpeptidesnonbinders\IRS1_output	1client	AAA	nonbinder	LPRKVDTAAAANSR	rank_018	0.86	B-C	0.99125	C	A,3-10	RKVDTAAA	54.127	7.77	10.086
1client\AAA_analysis\newthreshold\Nathpaperpeptidesnonbinders\IRS1_output	1client	AAA	nonbinder	LPRKVDTAAAANSR	rank_020	0.86	B-C	0.980416667	C	A,4-11	KVDTAAAA	53.796	8.984	10.708
1client\AAA_analysis\newthreshold\Nathpaperpeptidesnonbinders\IRS1_output	1client	AAA	nonbinder	LPRKVDTAAAANSR	rank_021	0.86	B-C	0.978333333	B	A,4-11	KVDTAAAA	52.928	9.231	11.16
1client\AAA_analysis\newthreshold\Nathpaperpeptidesnonbinders\IRS1_output	1client	AAA	nonbinder	LPRKVDTAAAANSR	rank_022	0.85	B-C	0.98875	B	A,4-11	KVDTAAAA	50.164	8.325	11.153
1client\AAA_analysis\newthreshold\Nathpaperpeptidesnonbinders\IRS1_output	1client	AAA	nonbinder	LPRKVDTAAAANSR	rank_023	0.85	B-C	0.9825	B	A,4-11	KVDTAAAA	49.405	8.801	11.437
1client\AAA_analysis\newthreshold\Nathpaperpeptidesnonbinders\IRS1_output	1client	AAA	nonbinder	LPRKVDTAAAANSR	rank_025	0.84	B-C	0.9895	B	A,4-11	KVDTAAAA	35.584	9.715	12.703
1client\AAA_analysis\newthreshold\Nathpaperpeptidesnonbinders\IRS1_output	1client	AAA	nonbinder	LPRKVDTAAAANSR	rank_024	0.84	B-C	0.965384615	B	A,4-11	KVDTAAAA	34.02	9.41	12.879
1client\AAA_analysis\newthreshold\Nathpaperpeptidesnonbinders\KCNQ2_output	1client	AAA	nonbinder	DDPMYSSQAAAYGD	rank_001	0.85	B-C	1.018846154	C	A,5-12	YSSQAAAY	52.255	8.566	10.857
1client\AAA_analysis\newthreshold\Nathpaperpeptidesnonbinders\KCNQ2_output	1client	AAA	nonbinder	DDPMYSSQAAAYGD	rank_002	0.84	B-C	1.035769231	C	A,4-11	MYSSQAAA	49.425	9.218	11.13
1client\AAA_analysis\newthreshold\Nathpaperpeptidesnonbinders\KCNQ2_output	1client	AAA	nonbinder	DDPMYSSQAAAYGD	rank_003	0.84	B-C	1.023846154	B	A,4-11	MYSSQAAA	49.285	9.34	11.503
1client\AAA_analysis\newthreshold\Nathpaperpeptidesnonbinders\KCNQ2_output	1client	AAA	nonbinder	DDPMYSSQAAAYGD	rank_015	0.83	B-C	0.982727273	C	A,3-10	PMYSSQAA	35.708	9.984	13.574
1client\AAA_analysis\newthreshold\Nathpaperpeptidesnonbinders\KCNQ2_output	1client	AAA	nonbinder	DDPMYSSQAAAYGD	rank_014	0.83	B-C	1.01625	C	A,5-12	YSSQAAAY	34.883	10.395	13.169
1client\AAA_analysis\newthreshold\Nathpaperpeptidesnonbinders\KCNQ2_output	1client	AAA	nonbinder	DDPMYSSQAAAYGD	rank_005	0.84	B-C	0.982083333	C	A,4-11	MYSSQAAA	30.715	10.494	13.545
1client\AAA_analysis\newthreshold\Nathpaperpeptidesnonbinders\KCNQ2_output	1client	AAA	nonbinder	DDPMYSSQAAAYGD	rank_018	0.83	B-C	0.999583333	B	A,4-11	MYSSQAAA	30.51	10.399	13.461
1client\AAA_analysis\newthreshold\Nathpaperpeptidesnonbinders\KCNQ2_output	1client	AAA	nonbinder	DDPMYSSQAAAYGD	rank_012	0.83	B-C	0.998636364	C	A,4-11	MYSSQAAA	29.744	10.007	13.347
1client\AAA_analysis\newthreshold\Nathpaperpeptidesnonbinders\KCNQ2_output	1client	AAA	nonbinder	DDPMYSSQAAAYGD	rank_007	0.83	B-C	0.992692308	B	A,5-12	YSSQAAAY	29.548	10.359	13.869
1client\AAA_analysis\newthreshold\Nathpaperpeptidesnonbinders\KCNQ2_output	1client	AAA	nonbinder	DDPMYSSQAAAYGD	rank_010	0.83	B-C	0.992727273	B	A,4-11	MYSSQAAA	29.362	10.686	13.775
1client\AAA_analysis\newthreshold\Nathpaperpeptidesnonbinders\KCNQ2_output	1client	AAA	nonbinder	DDPMYSSQAAAYGD	rank_020	0.82	B-C	1.015769231	C	A,5-12	YSSQAAAY	28.837	10.571	13.791
1client\AAA_analysis\newthreshold\Nathpaperpeptidesnonbinders\KCNQ2_output	1client	AAA	nonbinder	DDPMYSSQAAAYGD	rank_004	0.84	B-C	0.975	B	A,4-11	MYSSQAAA	28.555	10.257	14.046
1client\AAA_analysis\newthreshold\Nathpaperpeptidesnonbinders\KCNQ2_output	1client	AAA	nonbinder	DDPMYSSQAAAYGD	rank_011	0.83	B-C	0.97875	C	A,4-11	MYSSQAAA	28.349	10.713	14.313
1client\AAA_analysis\newthreshold\Nathpaperpeptidesnonbinders\KCNQ2_output	1client	AAA	nonbinder	DDPMYSSQAAAYGD	rank_013	0.83	B-C	0.9775	C	A,4-11	MYSSQAAA	27.72	10.986	14.566
1client\AAA_analysis\newthreshold\Nathpaperpeptidesnonbinders\KCNQ2_output	1client	AAA	nonbinder	DDPMYSSQAAAYGD	rank_008	0.83	B-C	0.983333333	B	A,4-11	MYSSQAAA	27.662	10.341	14.556
1client\AAA_analysis\newthreshold\Nathpaperpeptidesnonbinders\KCNQ2_output	1client	AAA	nonbinder	DDPMYSSQAAAYGD	rank_006	0.83	B-C	0.988846154	B	A,4-11	MYSSQAAA	27.621	10.783	14.499
1client\AAA_analysis\newthreshold\Nathpaperpeptidesnonbinders\KCNQ2_output	1client	AAA	nonbinder	DDPMYSSQAAAYGD	rank_021	0.82	B-C	1.012727273	B	A,4-11	MYSSQAAA	27.097	10.865	16.06
1client\AAA_analysis\newthreshold\Nathpaperpeptidesnonbinders\KCNQ2_output	1client	AAA	nonbinder	DDPMYSSQAAAYGD	rank_017	0.83	B-C	0.991538462	B	A,5-12	YSSQAAAY	26.929	10.741	14.055
1client\AAA_analysis\newthreshold\Nathpaperpeptidesnonbinders\KCNQ2_output	1client	AAA	nonbinder	DDPMYSSQAAAYGD	rank_009	0.83	B-C	0.972692308	C	A,4-11	MYSSQAAA	26.894	11.007	14.499
1client\AAA_analysis\newthreshold\Nathpaperpeptidesnonbinders\KCNQ2_output	1client	AAA	nonbinder	DDPMYSSQAAAYGD	rank_016	0.83	B-C	0.987307692	C	A,4-11	MYSSQAAA	25.75	11.519	14.722
1client\AAA_analysis\newthreshold\Nathpaperpeptidesnonbinders\KCNQ2_output	1client	AAA	nonbinder	DDPMYSSQAAAYGD	rank_019	0.83	B-C	0.995416667	B	A,4-11	MYSSQAAA	25	11.318	14.887
1client\AAA_analysis\newthreshold\Nathpaperpeptidesnonbinders\KCNQ2_output	1client	AAA	nonbinder	DDPMYSSQAAAYGD	rank_023	0.82	B-C	0.993636364	B	A,4-11	MYSSQAAA	24.737	11.137	15.546
1client\AAA_analysis\newthreshold\Nathpaperpeptidesnonbinders\KCNQ2_output	1client	AAA	nonbinder	DDPMYSSQAAAYGD	rank_024	0.82	B-C	1.008636364	B	A,4-11	MYSSQAAA	23.887	11.056	15.95
1client\AAA_analysis\newthreshold\Nathpaperpeptidesnonbinders\KCNQ2_output	1client	AAA	nonbinder	DDPMYSSQAAAYGD	rank_025	0.82	B-C	1.023636364	C	A,4-11	MYSSQAAA	23.103	12.84	16.701
1client\AAA_analysis\newthreshold\Nathpaperpeptidesnonbinders\KLK7_output	1client	AAA	nonbinder	SFRHPGYSAAAHVN	rank_005	0.86	B-C	0.982083333	B	A,7-14	YSAAAHVN	63.32	7.018	9.632
1client\AAA_analysis\newthreshold\Nathpaperpeptidesnonbinders\KLK7_output	1client	AAA	nonbinder	SFRHPGYSAAAHVN	rank_002	0.86	B-C	0.987692308	B	A,6-13	GYSAAAHV	54.075	6.83	10.838
1client\AAA_analysis\newthreshold\Nathpaperpeptidesnonbinders\KLK7_output	1client	AAA	nonbinder	SFRHPGYSAAAHVN	rank_001	0.87	B-C	0.964090909	C	A,3-10	RHPGYSAA	53.958	7.013	10.485
1client\AAA_analysis\newthreshold\Nathpaperpeptidesnonbinders\KLK7_output	1client	AAA	nonbinder	SFRHPGYSAAAHVN	rank_004	0.86	B-C	0.969166667	C	A,6-13	GYSAAAHV	52.105	7.125	11.1
1client\AAA_analysis\newthreshold\Nathpaperpeptidesnonbinders\KLK7_output	1client	AAA	nonbinder	SFRHPGYSAAAHVN	rank_003	0.86	B-C	0.970769231	B	A,6-13	GYSAAAHV	51.536	6.97	10.998
1client\AAA_analysis\newthreshold\Nathpaperpeptidesnonbinders\KLK7_output	1client	AAA	nonbinder	SFRHPGYSAAAHVN	rank_007	0.85	B-C	0.995909091	C	A,4-11	HPGYSAAA	50.2	8.459	10.712
1client\AAA_analysis\newthreshold\Nathpaperpeptidesnonbinders\KLK7_output	1client	AAA	nonbinder	SFRHPGYSAAAHVN	rank_008	0.85	B-C	1.017272727	B	A,4-11	HPGYSAAA	49.915	7.596	10.497
1client\AAA_analysis\newthreshold\Nathpaperpeptidesnonbinders\KLK7_output	1client	AAA	nonbinder	SFRHPGYSAAAHVN	rank_009	0.85	B-C	0.999090909	C	A,4-11	HPGYSAAA	49.59	7.947	10.628
1client\AAA_analysis\newthreshold\Nathpaperpeptidesnonbinders\KLK7_output	1client	AAA	nonbinder	SFRHPGYSAAAHVN	rank_015	0.84	B-C	1.057272727	B	A,6-13	GYSAAAHV	48.835	8.116	10.068
1client\AAA_analysis\newthreshold\Nathpaperpeptidesnonbinders\KLK7_output	1client	AAA	nonbinder	SFRHPGYSAAAHVN	rank_006	0.86	B-C	0.987307692	B	A,6-13	GYSAAAHV	48.245	7.766	11.431
1client\AAA_analysis\newthreshold\Nathpaperpeptidesnonbinders\KLK7_output	1client	AAA	nonbinder	SFRHPGYSAAAHVN	rank_019	0.83	B-C	1.089545455	C	A,6-13	GYSAAAHV	46.129	8.548	10.359
1client\AAA_analysis\newthreshold\Nathpaperpeptidesnonbinders\KLK7_output	1client	AAA	nonbinder	SFRHPGYSAAAHVN	rank_011	0.85	B-C	0.978846154	C	A,6-13	GYSAAAHV	43.355	9.329	12.476
1client\AAA_analysis\newthreshold\Nathpaperpeptidesnonbinders\KLK7_output	1client	AAA	nonbinder	SFRHPGYSAAAHVN	rank_010	0.85	B-C	0.970454545	C	A,4-11	HPGYSAAA	41.96	8.511	12.098
1client\AAA_analysis\newthreshold\Nathpaperpeptidesnonbinders\KLK7_output	1client	AAA	nonbinder	SFRHPGYSAAAHVN	rank_013	0.84	B-C	0.977727273	C	A,4-11	HPGYSAAA	39.784	9.499	12.446
1client\AAA_analysis\newthreshold\Nathpaperpeptidesnonbinders\KLK7_output	1client	AAA	nonbinder	SFRHPGYSAAAHVN	rank_014	0.84	B-C	0.9705	C	A,5-12	PGYSAAAH	38.985	9.405	13.006
1client\AAA_analysis\newthreshold\Nathpaperpeptidesnonbinders\KLK7_output	1client	AAA	nonbinder	SFRHPGYSAAAHVN	rank_012	0.84	B-C	0.977727273	B	A,3-10	RHPGYSAA	38.252	9.198	12.941
1client\AAA_analysis\newthreshold\Nathpaperpeptidesnonbinders\KLK7_output	1client	AAA	nonbinder	SFRHPGYSAAAHVN	rank_018	0.83	B-C	0.975	B	A,6-13	GYSAAAHV	33.471	10.129	13.044
1client\AAA_analysis\newthreshold\Nathpaperpeptidesnonbinders\KLK7_output	1client	AAA	nonbinder	SFRHPGYSAAAHVN	rank_024	0.83	B-C	0.97875	B	A,6-13	GYSAAAHV	32.43	11.148	13.799
1client\AAA_analysis\newthreshold\Nathpaperpeptidesnonbinders\KLK7_output	1client	AAA	nonbinder	SFRHPGYSAAAHVN	rank_021	0.83	B-C	0.9635	C	A,6-13	GYSAAAHV	30.983	9.8	14.027
1client\AAA_analysis\newthreshold\Nathpaperpeptidesnonbinders\KLK7_output	1client	AAA	nonbinder	SFRHPGYSAAAHVN	rank_017	0.83	B-C	0.955	C	A,6-13	GYSAAAHV	30.968	9.627	13.934
1client\AAA_analysis\newthreshold\Nathpaperpeptidesnonbinders\KLK7_output	1client	AAA	nonbinder	SFRHPGYSAAAHVN	rank_025	0.83	B-C	0.976153846	C	A,6-13	GYSAAAHV	30.662	11.727	14.251
1client\AAA_analysis\newthreshold\Nathpaperpeptidesnonbinders\KLK7_output	1client	AAA	nonbinder	SFRHPGYSAAAHVN	rank_022	0.83	B-C	0.983076923	C	A,6-13	GYSAAAHV	29.939	11.097	14.555
1client\AAA_analysis\newthreshold\Nathpaperpeptidesnonbinders\KLK7_output	1client	AAA	nonbinder	SFRHPGYSAAAHVN	rank_016	0.84	B-C	1.001363636	B	A,3-10	RHPGYSAA	29.812	11.14	14.124
1client\AAA_analysis\newthreshold\Nathpaperpeptidesnonbinders\KLK7_output	1client	AAA	nonbinder	SFRHPGYSAAAHVN	rank_023	0.83	B-C	0.982727273	C	A,6-13	GYSAAAHV	29.753	11.099	14.511
1client\AAA_analysis\newthreshold\Nathpaperpeptidesnonbinders\KLK7_output	1client	AAA	nonbinder	SFRHPGYSAAAHVN	rank_020	0.83	B-C	0.959	C	A,6-13	GYSAAAHV	28.795	10.05	14.456
1client\AAA_analysis\newthreshold\Nathpaperpeptidesnonbinders\KMT2C_output	1client	AAA	nonbinder	IVSCVSVSAAAASD	rank_001	0.9	B-C	0.967083333	C	A,2-9	VSCVSVSA	90.969	2.104	3.36
1client\AAA_analysis\newthreshold\Nathpaperpeptidesnonbinders\KMT2C_output	1client	AAA	nonbinder	IVSCVSVSAAAASD	rank_003	0.9	B-C	1.007916667	B	A,2-9	VSCVSVSA	89.781	1.897	2.98
1client\AAA_analysis\newthreshold\Nathpaperpeptidesnonbinders\KMT2C_output	1client	AAA	nonbinder	IVSCVSVSAAAASD	rank_002	0.9	B-C	1.004230769	C	A,3-10	SCVSVSAA	88.759	2.454	4.094
1client\AAA_analysis\newthreshold\Nathpaperpeptidesnonbinders\KMT2C_output	1client	AAA	nonbinder	IVSCVSVSAAAASD	rank_004	0.9	B-C	0.980384615	B	A,3-10	SCVSVSAA	85.804	3.222	5.05
1client\AAA_analysis\newthreshold\Nathpaperpeptidesnonbinders\KMT2C_output	1client	AAA	nonbinder	IVSCVSVSAAAASD	rank_005	0.89	B-C	1.038333333	C	A,3-10	SCVSVSAA	85.085	2.444	3.775
1client\AAA_analysis\newthreshold\Nathpaperpeptidesnonbinders\KMT2C_output	1client	AAA	nonbinder	IVSCVSVSAAAASD	rank_006	0.89	B-C	1.031363636	B	A,3-10	SCVSVSAA	84.126	2.622	4.012
1client\AAA_analysis\newthreshold\Nathpaperpeptidesnonbinders\KMT2C_output	1client	AAA	nonbinder	IVSCVSVSAAAASD	rank_007	0.89	B-C	1.003333333	C	A,4-11	CVSVSAAA	77.47	4.688	7.441
1client\AAA_analysis\newthreshold\Nathpaperpeptidesnonbinders\KMT2C_output	1client	AAA	nonbinder	IVSCVSVSAAAASD	rank_008	0.89	B-C	1.028181818	C	A,4-11	CVSVSAAA	75.921	5.051	7.817
1client\AAA_analysis\newthreshold\Nathpaperpeptidesnonbinders\KMT2C_output	1client	AAA	nonbinder	IVSCVSVSAAAASD	rank_009	0.88	B-C	1.052916667	C	A,3-10	SCVSVSAA	74.461	4.983	6.418
1client\AAA_analysis\newthreshold\Nathpaperpeptidesnonbinders\KMT2C_output	1client	AAA	nonbinder	IVSCVSVSAAAASD	rank_010	0.86	B-C	1.051818182	C	A,1-8	IVSCVSVS	70.434	5.36	7.096
1client\AAA_analysis\newthreshold\Nathpaperpeptidesnonbinders\KMT2C_output	1client	AAA	nonbinder	IVSCVSVSAAAASD	rank_017	0.83	B-C	0.9985	C	A,3-10	SCVSVSAA	35.426	10.598	13.403
1client\AAA_analysis\newthreshold\Nathpaperpeptidesnonbinders\KMT2C_output	1client	AAA	nonbinder	IVSCVSVSAAAASD	rank_011	0.83	B-C	0.997692308	B	A,4-11	CVSVSAAA	34.96	9.873	13.476
1client\AAA_analysis\newthreshold\Nathpaperpeptidesnonbinders\KMT2C_output	1client	AAA	nonbinder	IVSCVSVSAAAASD	rank_013	0.83	B-C	0.992307692	B	A,3-10	SCVSVSAA	34.532	10.403	13.15
1client\AAA_analysis\newthreshold\Nathpaperpeptidesnonbinders\KMT2C_output	1client	AAA	nonbinder	IVSCVSVSAAAASD	rank_012	0.83	B-C	0.989166667	B	A,4-11	CVSVSAAA	34.439	10.13	13.335
1client\AAA_analysis\newthreshold\Nathpaperpeptidesnonbinders\KMT2C_output	1client	AAA	nonbinder	IVSCVSVSAAAASD	rank_014	0.83	B-C	0.985833333	B	A,3-10	SCVSVSAA	33.08	10.509	13.836
1client\AAA_analysis\newthreshold\Nathpaperpeptidesnonbinders\KMT2C_output	1client	AAA	nonbinder	IVSCVSVSAAAASD	rank_018	0.83	B-C	1.013636364	C	A,2-9	VSCVSVSA	31.791	9.412	13.349
1client\AAA_analysis\newthreshold\Nathpaperpeptidesnonbinders\KMT2C_output	1client	AAA	nonbinder	IVSCVSVSAAAASD	rank_016	0.83	B-C	1.005416667	B	A,2-9	VSCVSVSA	31.135	10.217	13.107
1client\AAA_analysis\newthreshold\Nathpaperpeptidesnonbinders\KMT2C_output	1client	AAA	nonbinder	IVSCVSVSAAAASD	rank_024	0.82	B-C	1.017	B	A,2-9	VSCVSVSA	30.936	10.051	13.574
1client\AAA_analysis\newthreshold\Nathpaperpeptidesnonbinders\KMT2C_output	1client	AAA	nonbinder	IVSCVSVSAAAASD	rank_015	0.83	B-C	0.99125	B	A,2-9	VSCVSVSA	30.9	10.603	13.314
1client\AAA_analysis\newthreshold\Nathpaperpeptidesnonbinders\KMT2C_output	1client	AAA	nonbinder	IVSCVSVSAAAASD	rank_023	0.82	B-C	1.0105	C	A,2-9	VSCVSVSA	30.479	10.232	13.874
1client\AAA_analysis\newthreshold\Nathpaperpeptidesnonbinders\KMT2C_output	1client	AAA	nonbinder	IVSCVSVSAAAASD	rank_021	0.83	B-C	1.015909091	B	A,2-9	VSCVSVSA	30.235	9.575	13.347
1client\AAA_analysis\newthreshold\Nathpaperpeptidesnonbinders\KMT2C_output	1client	AAA	nonbinder	IVSCVSVSAAAASD	rank_025	0.82	B-C	1.011	B	A,2-9	VSCVSVSA	30.045	10.184	13.773
1client\AAA_analysis\newthreshold\Nathpaperpeptidesnonbinders\KMT2C_output	1client	AAA	nonbinder	IVSCVSVSAAAASD	rank_022	0.83	B-C	0.9685	C	A,2-9	VSCVSVSA	29.98	10.442	13.75
1client\AAA_analysis\newthreshold\Nathpaperpeptidesnonbinders\KMT2C_output	1client	AAA	nonbinder	IVSCVSVSAAAASD	rank_019	0.83	B-C	0.979545455	B	A,2-9	VSCVSVSA	29.764	10.295	13.624
1client\AAA_analysis\newthreshold\Nathpaperpeptidesnonbinders\KMT2C_output	1client	AAA	nonbinder	IVSCVSVSAAAASD	rank_020	0.83	B-C	0.97	B	A,2-9	VSCVSVSA	29.615	10.817	14.002
1client\AAA_analysis\newthreshold\Nathpaperpeptidesnonbinders\KY_output	1client	AAA	nonbinder	ITSYNSQGAAATVE	rank_001	0.89	B-C	0.96625	B	A,4-11	YNSQGAAA	80.251	5.57	6.99
1client\AAA_analysis\newthreshold\Nathpaperpeptidesnonbinders\KY_output	1client	AAA	nonbinder	ITSYNSQGAAATVE	rank_002	0.88	B-C	0.9775	C	A,4-11	YNSQGAAA	71.173	6.836	8.324
1client\AAA_analysis\newthreshold\Nathpaperpeptidesnonbinders\KY_output	1client	AAA	nonbinder	ITSYNSQGAAATVE	rank_003	0.86	B-C	1.010833333	B	A,6-13	SQGAAATV	60.202	7.556	8.133
1client\AAA_analysis\newthreshold\Nathpaperpeptidesnonbinders\KY_output	1client	AAA	nonbinder	ITSYNSQGAAATVE	rank_004	0.85	B-C	1.015416667	C	A,4-11	YNSQGAAA	51.822	9.03	10.059
1client\AAA_analysis\newthreshold\Nathpaperpeptidesnonbinders\KY_output	1client	AAA	nonbinder	ITSYNSQGAAATVE	rank_008	0.84	B-C	1.009090909	B	A,4-11	YNSQGAAA	46.445	9.076	10.755
1client\AAA_analysis\newthreshold\Nathpaperpeptidesnonbinders\KY_output	1client	AAA	nonbinder	ITSYNSQGAAATVE	rank_007	0.84	B-C	0.975454545	C	A,4-11	YNSQGAAA	45.239	9.373	11.905
1client\AAA_analysis\newthreshold\Nathpaperpeptidesnonbinders\KY_output	1client	AAA	nonbinder	ITSYNSQGAAATVE	rank_010	0.84	B-C	1.011538462	B	A,5-12	NSQGAAAT	44.308	10.328	11.986
1client\AAA_analysis\newthreshold\Nathpaperpeptidesnonbinders\KY_output	1client	AAA	nonbinder	ITSYNSQGAAATVE	rank_012	0.84	B-C	0.985909091	C	A,4-11	YNSQGAAA	42.069	10.552	12.149
1client\AAA_analysis\newthreshold\Nathpaperpeptidesnonbinders\KY_output	1client	AAA	nonbinder	ITSYNSQGAAATVE	rank_006	0.84	B-C	0.973181818	B	A,5-12	NSQGAAAT	41.399	9.148	12.05
1client\AAA_analysis\newthreshold\Nathpaperpeptidesnonbinders\KY_output	1client	AAA	nonbinder	ITSYNSQGAAATVE	rank_009	0.84	B-C	0.989583333	B	A,4-11	YNSQGAAA	39.862	9.255	11.92
1client\AAA_analysis\newthreshold\Nathpaperpeptidesnonbinders\KY_output	1client	AAA	nonbinder	ITSYNSQGAAATVE	rank_015	0.83	B-C	0.988846154	C	A,6-13	SQGAAATV	39.671	11.128	12.82
1client\AAA_analysis\newthreshold\Nathpaperpeptidesnonbinders\KY_output	1client	AAA	nonbinder	ITSYNSQGAAATVE	rank_020	0.83	B-C	0.987307692	C	A,6-13	SQGAAATV	37.014	11.537	13.332
1client\AAA_analysis\newthreshold\Nathpaperpeptidesnonbinders\KY_output	1client	AAA	nonbinder	ITSYNSQGAAATVE	rank_016	0.83	B-C	0.990384615	B	A,5-12	NSQGAAAT	36.504	10.927	13.332
1client\AAA_analysis\newthreshold\Nathpaperpeptidesnonbinders\KY_output	1client	AAA	nonbinder	ITSYNSQGAAATVE	rank_024	0.83	B-C	0.987083333	C	A,6-13	SQGAAATV	36.008	12.266	13.856
1client\AAA_analysis\newthreshold\Nathpaperpeptidesnonbinders\KY_output	1client	AAA	nonbinder	ITSYNSQGAAATVE	rank_011	0.84	B-C	0.975909091	B	A,5-12	NSQGAAAT	34.506	10.035	12.901
1client\AAA_analysis\newthreshold\Nathpaperpeptidesnonbinders\KY_output	1client	AAA	nonbinder	ITSYNSQGAAATVE	rank_005	0.85	B-C	0.981153846	C	A,4-11	YNSQGAAA	32.956	8.999	13.718
1client\AAA_analysis\newthreshold\Nathpaperpeptidesnonbinders\KY_output	1client	AAA	nonbinder	ITSYNSQGAAATVE	rank_014	0.83	B-C	0.988333333	B	A,5-12	NSQGAAAT	30.61	10.164	14.496
1client\AAA_analysis\newthreshold\Nathpaperpeptidesnonbinders\KY_output	1client	AAA	nonbinder	ITSYNSQGAAATVE	rank_013	0.84	B-C	0.953181818	C	A,4-11	YNSQGAAA	30.591	10.487	13.903
1client\AAA_analysis\newthreshold\Nathpaperpeptidesnonbinders\KY_output	1client	AAA	nonbinder	ITSYNSQGAAATVE	rank_021	0.83	B-C	0.990454545	C	A,5-12	NSQGAAAT	30.462	11.454	14.92
1client\AAA_analysis\newthreshold\Nathpaperpeptidesnonbinders\KY_output	1client	AAA	nonbinder	ITSYNSQGAAATVE	rank_017	0.83	B-C	0.980909091	C	A,4-11	YNSQGAAA	26.753	10.176	14.968
1client\AAA_analysis\newthreshold\Nathpaperpeptidesnonbinders\KY_output	1client	AAA	nonbinder	ITSYNSQGAAATVE	rank_018	0.83	B-C	0.97875	B	A,4-11	YNSQGAAA	26.388	10.962	14.996
1client\AAA_analysis\newthreshold\Nathpaperpeptidesnonbinders\KY_output	1client	AAA	nonbinder	ITSYNSQGAAATVE	rank_025	0.82	B-C	0.995909091	B	A,5-12	NSQGAAAT	26.276	12.242	17.575
1client\AAA_analysis\newthreshold\Nathpaperpeptidesnonbinders\KY_output	1client	AAA	nonbinder	ITSYNSQGAAATVE	rank_022	0.83	B-C	0.98875	C	A,5-12	NSQGAAAT	26.154	11.601	15.847
1client\AAA_analysis\newthreshold\Nathpaperpeptidesnonbinders\KY_output	1client	AAA	nonbinder	ITSYNSQGAAATVE	rank_019	0.83	B-C	0.983461538	C	A,5-12	NSQGAAAT	26.064	11.089	15.834
1client\AAA_analysis\newthreshold\Nathpaperpeptidesnonbinders\KY_output	1client	AAA	nonbinder	ITSYNSQGAAATVE	rank_023	0.83	B-C	0.986363636	B	A,4-11	YNSQGAAA	23.522	11.405	15.715
1client\AAA_analysis\newthreshold\Nathpaperpeptidesnonbinders\MSTL1_output	1client	AAA	nonbinder	EGYRGTANAAAAAYLA	rank_001	0.88	B-C	0.973333333	C	A,3-10	YRGTANAA	74.129	4.465	7.122
1client\AAA_analysis\newthreshold\Nathpaperpeptidesnonbinders\MSTL1_output	1client	AAA	nonbinder	EGYRGTANAAAAAYLA	rank_002	0.86	B-C	0.945384615	B	A,4-11	RGTANAAA	59.506	6.55	9.771
1client\AAA_analysis\newthreshold\Nathpaperpeptidesnonbinders\MSTL1_output	1client	AAA	nonbinder	EGYRGTANAAAAAYLA	rank_003	0.84	B-C	0.969090909	C	A,4-11	RGTANAAA	48.367	8.528	10.397
1client\AAA_analysis\newthreshold\Nathpaperpeptidesnonbinders\MSTL1_output	1client	AAA	nonbinder	EGYRGTANAAAAAYLA	rank_008	0.83	B-C	0.998333333	B	A,6-13	TANAAAAA	40.2	9.377	12.74
1client\AAA_analysis\newthreshold\Nathpaperpeptidesnonbinders\MSTL1_output	1client	AAA	nonbinder	EGYRGTANAAAAAYLA	rank_012	0.82	B-C	0.991153846	B	A,6-13	TANAAAAA	37.659	10.146	13.131
1client\AAA_analysis\newthreshold\Nathpaperpeptidesnonbinders\MSTL1_output	1client	AAA	nonbinder	EGYRGTANAAAAAYLA	rank_006	0.83	B-C	0.954545455	B	A,5-12	GTANAAAA	36.802	9.267	12.184
1client\AAA_analysis\newthreshold\Nathpaperpeptidesnonbinders\MSTL1_output	1client	AAA	nonbinder	EGYRGTANAAAAAYLA	rank_011	0.82	B-C	0.980909091	C	A,4-11	RGTANAAA	36.285	10.108	12.563
1client\AAA_analysis\newthreshold\Nathpaperpeptidesnonbinders\MSTL1_output	1client	AAA	nonbinder	EGYRGTANAAAAAYLA	rank_025	0.82	B-C	0.9975	C	A,6-13	TANAAAAA	34.838	10.525	13.748
1client\AAA_analysis\newthreshold\Nathpaperpeptidesnonbinders\MSTL1_output	1client	AAA	nonbinder	EGYRGTANAAAAAYLA	rank_004	0.83	B-C	0.944615385	C	A,5-12	GTANAAAA	34.56	9.83	13.722
1client\AAA_analysis\newthreshold\Nathpaperpeptidesnonbinders\MSTL1_output	1client	AAA	nonbinder	EGYRGTANAAAAAYLA	rank_005	0.83	B-C	0.945769231	B	A,5-12	GTANAAAA	34.276	10.231	14.288
1client\AAA_analysis\newthreshold\Nathpaperpeptidesnonbinders\MSTL1_output	1client	AAA	nonbinder	EGYRGTANAAAAAYLA	rank_009	0.83	B-C	0.9925	B	A,5-12	GTANAAAA	32.756	8.503	12.311
1client\AAA_analysis\newthreshold\Nathpaperpeptidesnonbinders\MSTL1_output	1client	AAA	nonbinder	EGYRGTANAAAAAYLA	rank_014	0.82	B-C	0.966818182	C	A,6-13	TANAAAAA	32.503	9.723	13.836
1client\AAA_analysis\newthreshold\Nathpaperpeptidesnonbinders\MSTL1_output	1client	AAA	nonbinder	EGYRGTANAAAAAYLA	rank_019	0.82	B-C	0.952	B	A,6-13	TANAAAAA	32.045	10.445	13.81
1client\AAA_analysis\newthreshold\Nathpaperpeptidesnonbinders\MSTL1_output	1client	AAA	nonbinder	EGYRGTANAAAAAYLA	rank_013	0.82	B-C	0.976818182	B	A,6-13	TANAAAAA	31.427	10.292	14.442
1client\AAA_analysis\newthreshold\Nathpaperpeptidesnonbinders\MSTL1_output	1client	AAA	nonbinder	EGYRGTANAAAAAYLA	rank_023	0.82	B-C	0.971666667	B	A,5-12	GTANAAAA	31.33	10.564	13.861
1client\AAA_analysis\newthreshold\Nathpaperpeptidesnonbinders\MSTL1_output	1client	AAA	nonbinder	EGYRGTANAAAAAYLA	rank_018	0.82	B-C	0.964583333	B	A,5-12	GTANAAAA	30.636	10.21	13.84
1client\AAA_analysis\newthreshold\Nathpaperpeptidesnonbinders\MSTL1_output	1client	AAA	nonbinder	EGYRGTANAAAAAYLA	rank_017	0.82	B-C	0.978846154	B	A,6-13	TANAAAAA	30.093	9.959	13.984
1client\AAA_analysis\newthreshold\Nathpaperpeptidesnonbinders\MSTL1_output	1client	AAA	nonbinder	EGYRGTANAAAAAYLA	rank_016	0.82	B-C	0.985909091	C	A,6-13	TANAAAAA	28.675	11.07	15.545
1client\AAA_analysis\newthreshold\Nathpaperpeptidesnonbinders\MSTL1_output	1client	AAA	nonbinder	EGYRGTANAAAAAYLA	rank_020	0.82	B-C	0.962272727	B	A,5-12	GTANAAAA	28.394	10.081	14.282
1client\AAA_analysis\newthreshold\Nathpaperpeptidesnonbinders\MSTL1_output	1client	AAA	nonbinder	EGYRGTANAAAAAYLA	rank_021	0.82	B-C	0.955909091	C	A,5-12	GTANAAAA	28.32	9.686	14.144
1client\AAA_analysis\newthreshold\Nathpaperpeptidesnonbinders\MSTL1_output	1client	AAA	nonbinder	EGYRGTANAAAAAYLA	rank_022	0.82	B-C	0.962272727	C	A,5-12	GTANAAAA	28.261	9.76	14.133
1client\AAA_analysis\newthreshold\Nathpaperpeptidesnonbinders\MSTL1_output	1client	AAA	nonbinder	EGYRGTANAAAAAYLA	rank_015	0.82	B-C	0.97625	B	A,6-13	TANAAAAA	27.806	10.105	14.239
1client\AAA_analysis\newthreshold\Nathpaperpeptidesnonbinders\MSTL1_output	1client	AAA	nonbinder	EGYRGTANAAAAAYLA	rank_007	0.83	B-C	0.976153846	C	A,5-12	GTANAAAA	26.885	10.555	14.984
1client\AAA_analysis\newthreshold\Nathpaperpeptidesnonbinders\MSTL1_output	1client	AAA	nonbinder	EGYRGTANAAAAAYLA	rank_024	0.82	B-C	0.957272727	B	A,5-12	GTANAAAA	26.809	9.748	14.114
1client\AAA_analysis\newthreshold\Nathpaperpeptidesnonbinders\MSTL1_output	1client	AAA	nonbinder	EGYRGTANAAAAAYLA	rank_010	0.82	B-C	0.963461538	C	A,6-13	TANAAAAA	25.975	11.252	15.538
1client\AAA_analysis\newthreshold\Nathpaperpeptidesnonbinders\MUC2_output	1client	AAA	nonbinder	TPTPTPTGAAAPTT	rank_001	0.84	B-C	1.0445	C	A,3-10	TPTPTGAA	51.28	8.05	10.939
1client\AAA_analysis\newthreshold\Nathpaperpeptidesnonbinders\MUC2_output	1client	AAA	nonbinder	TPTPTPTGAAAPTT	rank_002	0.84	B-C	0.99	B	A,5-12	TPTGAAAP	38.685	8.269	11.727
1client\AAA_analysis\newthreshold\Nathpaperpeptidesnonbinders\MUC2_output	1client	AAA	nonbinder	TPTPTPTGAAAPTT	rank_006	0.83	B-C	0.973333333	C	A,3-10	TPTPTGAA	32.816	9.997	13.625
1client\AAA_analysis\newthreshold\Nathpaperpeptidesnonbinders\MUC2_output	1client	AAA	nonbinder	TPTPTPTGAAAPTT	rank_013	0.83	B-C	1.015	B	A,4-11	PTPTGAAA	32.424	9.586	13.338
1client\AAA_analysis\newthreshold\Nathpaperpeptidesnonbinders\MUC2_output	1client	AAA	nonbinder	TPTPTPTGAAAPTT	rank_004	0.84	B-C	0.971363636	C	A,2-9	PTPTPTGA	32.392	9.349	12.9
1client\AAA_analysis\newthreshold\Nathpaperpeptidesnonbinders\MUC2_output	1client	AAA	nonbinder	TPTPTPTGAAAPTT	rank_020	0.82	B-C	1.001666667	C	A,4-11	PTPTGAAA	31.919	10.74	14.131
1client\AAA_analysis\newthreshold\Nathpaperpeptidesnonbinders\MUC2_output	1client	AAA	nonbinder	TPTPTPTGAAAPTT	rank_012	0.83	B-C	0.994230769	C	A,3-10	TPTPTGAA	31.895	10.23	13.829
1client\AAA_analysis\newthreshold\Nathpaperpeptidesnonbinders\MUC2_output	1client	AAA	nonbinder	TPTPTPTGAAAPTT	rank_007	0.83	B-C	0.96875	B	A,3-10	TPTPTGAA	31.52	9.81	13.817
1client\AAA_analysis\newthreshold\Nathpaperpeptidesnonbinders\MUC2_output	1client	AAA	nonbinder	TPTPTPTGAAAPTT	rank_011	0.83	B-C	1.012916667	C	A,4-11	PTPTGAAA	31.394	9.464	13.287
1client\AAA_analysis\newthreshold\Nathpaperpeptidesnonbinders\MUC2_output	1client	AAA	nonbinder	TPTPTPTGAAAPTT	rank_022	0.82	B-C	0.991538462	C	A,4-11	PTPTGAAA	31.172	11.247	14.511
1client\AAA_analysis\newthreshold\Nathpaperpeptidesnonbinders\MUC2_output	1client	AAA	nonbinder	TPTPTPTGAAAPTT	rank_014	0.83	B-C	0.993181818	B	A,5-12	TPTGAAAP	31.062	10.091	13.886
1client\AAA_analysis\newthreshold\Nathpaperpeptidesnonbinders\MUC2_output	1client	AAA	nonbinder	TPTPTPTGAAAPTT	rank_003	0.84	B-C	0.966818182	C	A,4-11	PTPTGAAA	29.247	9.856	13.669
1client\AAA_analysis\newthreshold\Nathpaperpeptidesnonbinders\MUC2_output	1client	AAA	nonbinder	TPTPTPTGAAAPTT	rank_025	0.82	B-C	1.000384615	C	A,4-11	PTPTGAAA	28.954	11.826	15.438
1client\AAA_analysis\newthreshold\Nathpaperpeptidesnonbinders\MUC2_output	1client	AAA	nonbinder	TPTPTPTGAAAPTT	rank_010	0.83	B-C	0.962727273	C	A,2-9	PTPTPTGA	27.956	9.985	13.648
1client\AAA_analysis\newthreshold\Nathpaperpeptidesnonbinders\MUC2_output	1client	AAA	nonbinder	TPTPTPTGAAAPTT	rank_009	0.83	B-C	0.97875	C	A,4-11	PTPTGAAA	27.891	11.545	14.44
1client\AAA_analysis\newthreshold\Nathpaperpeptidesnonbinders\MUC2_output	1client	AAA	nonbinder	TPTPTPTGAAAPTT	rank_005	0.83	B-C	0.956	C	A,4-11	PTPTGAAA	27.128	10.469	14.271
1client\AAA_analysis\newthreshold\Nathpaperpeptidesnonbinders\MUC2_output	1client	AAA	nonbinder	TPTPTPTGAAAPTT	rank_008	0.83	B-C	0.977272727	C	A,4-11	PTPTGAAA	26.96	10.63	14.475
1client\AAA_analysis\newthreshold\Nathpaperpeptidesnonbinders\MUC2_output	1client	AAA	nonbinder	TPTPTPTGAAAPTT	rank_023	0.82	B-C	0.993181818	C	A,3-10	TPTPTGAA	26.73	11.509	15.067
1client\AAA_analysis\newthreshold\Nathpaperpeptidesnonbinders\MUC2_output	1client	AAA	nonbinder	TPTPTPTGAAAPTT	rank_015	0.83	B-C	0.974615385	B	A,4-11	PTPTGAAA	26.249	11.943	15.642
1client\AAA_analysis\newthreshold\Nathpaperpeptidesnonbinders\MUC2_output	1client	AAA	nonbinder	TPTPTPTGAAAPTT	rank_016	0.83	B-C	0.966363636	C	A,4-11	PTPTGAAA	25.284	11.1	14.932
1client\AAA_analysis\newthreshold\Nathpaperpeptidesnonbinders\MUC2_output	1client	AAA	nonbinder	TPTPTPTGAAAPTT	rank_017	0.83	B-C	0.996666667	C	A,4-11	PTPTGAAA	24.84	12.528	15.607
1client\AAA_analysis\newthreshold\Nathpaperpeptidesnonbinders\MUC2_output	1client	AAA	nonbinder	TPTPTPTGAAAPTT	rank_018	0.83	B-C	0.986818182	C	A,4-11	PTPTGAAA	24.762	10.763	14.584
1client\AAA_analysis\newthreshold\Nathpaperpeptidesnonbinders\MUC2_output	1client	AAA	nonbinder	TPTPTPTGAAAPTT	rank_021	0.82	B-C	0.986538462	B	A,3-10	TPTPTGAA	24.5	12.39	15.445
1client\AAA_analysis\newthreshold\Nathpaperpeptidesnonbinders\MUC2_output	1client	AAA	nonbinder	TPTPTPTGAAAPTT	rank_019	0.83	B-C	0.994230769	B	A,3-10	TPTPTGAA	23.573	12.041	15.693
1client\AAA_analysis\newthreshold\Nathpaperpeptidesnonbinders\MUC5B-1_output	1client	AAA	nonbinder	TTLPVLTSAAAKST	rank_001	0.89	B-C	0.97625	C	A,3-10	LPVLTSAA	83.922	3.465	5.106
1client\AAA_analysis\newthreshold\Nathpaperpeptidesnonbinders\MUC5B-1_output	1client	AAA	nonbinder	TTLPVLTSAAAKST	rank_002	0.89	B-C	0.978636364	C	A,3-10	LPVLTSAA	83.359	3.495	5.121
1client\AAA_analysis\newthreshold\Nathpaperpeptidesnonbinders\MUC5B-1_output	1client	AAA	nonbinder	TTLPVLTSAAAKST	rank_003	0.86	B-C	0.98	B	A,1-8	TTLPVLTS	58.938	6.733	9.108
1client\AAA_analysis\newthreshold\Nathpaperpeptidesnonbinders\MUC5B-1_output	1client	AAA	nonbinder	TTLPVLTSAAAKST	rank_004	0.85	B-C	0.986363636	B	A,2-9	TLPVLTSA	50.581	8.171	10.931
1client\AAA_analysis\newthreshold\Nathpaperpeptidesnonbinders\MUC5B-1_output	1client	AAA	nonbinder	TTLPVLTSAAAKST	rank_005	0.85	B-C	0.99	B	A,2-9	TLPVLTSA	49.623	9.084	11.954
1client\AAA_analysis\newthreshold\Nathpaperpeptidesnonbinders\MUC5B-1_output	1client	AAA	nonbinder	TTLPVLTSAAAKST	rank_009	0.84	B-C	0.984583333	C	A,2-9	TLPVLTSA	42.078	10.105	12.99
1client\AAA_analysis\newthreshold\Nathpaperpeptidesnonbinders\MUC5B-1_output	1client	AAA	nonbinder	TTLPVLTSAAAKST	rank_013	0.83	B-C	0.985	B	A,3-10	LPVLTSAA	36.635	10.499	13.569
1client\AAA_analysis\newthreshold\Nathpaperpeptidesnonbinders\MUC5B-1_output	1client	AAA	nonbinder	TTLPVLTSAAAKST	rank_015	0.83	B-C	0.9775	C	A,2-9	TLPVLTSA	36.331	9.975	13.122
1client\AAA_analysis\newthreshold\Nathpaperpeptidesnonbinders\MUC5B-1_output	1client	AAA	nonbinder	TTLPVLTSAAAKST	rank_021	0.83	B-C	1.028181818	B	A,2-9	TLPVLTSA	35.46	10.43	13.561
1client\AAA_analysis\newthreshold\Nathpaperpeptidesnonbinders\MUC5B-1_output	1client	AAA	nonbinder	TTLPVLTSAAAKST	rank_018	0.83	B-C	0.990909091	B	A,2-9	TLPVLTSA	32.951	10.119	13.262
1client\AAA_analysis\newthreshold\Nathpaperpeptidesnonbinders\MUC5B-1_output	1client	AAA	nonbinder	TTLPVLTSAAAKST	rank_023	0.83	B-C	1.037727273	C	A,3-10	LPVLTSAA	31.579	10.775	13.667
1client\AAA_analysis\newthreshold\Nathpaperpeptidesnonbinders\MUC5B-1_output	1client	AAA	nonbinder	TTLPVLTSAAAKST	rank_020	0.83	B-C	0.985	C	A,2-9	TLPVLTSA	30.109	10.069	13.931
1client\AAA_analysis\newthreshold\Nathpaperpeptidesnonbinders\MUC5B-1_output	1client	AAA	nonbinder	TTLPVLTSAAAKST	rank_014	0.83	B-C	0.977727273	C	A,2-9	TLPVLTSA	30.077	10.047	13.628
1client\AAA_analysis\newthreshold\Nathpaperpeptidesnonbinders\MUC5B-1_output	1client	AAA	nonbinder	TTLPVLTSAAAKST	rank_007	0.84	B-C	0.969090909	B	A,2-9	TLPVLTSA	29.989	10.331	13.803
1client\AAA_analysis\newthreshold\Nathpaperpeptidesnonbinders\MUC5B-1_output	1client	AAA	nonbinder	TTLPVLTSAAAKST	rank_024	0.83	B-C	1.008636364	C	A,3-10	LPVLTSAA	29.874	11.397	14.172
1client\AAA_analysis\newthreshold\Nathpaperpeptidesnonbinders\MUC5B-1_output	1client	AAA	nonbinder	TTLPVLTSAAAKST	rank_025	0.82	B-C	1.004166667	B	A,3-10	LPVLTSAA	28.116	11.279	14.426
1client\AAA_analysis\newthreshold\Nathpaperpeptidesnonbinders\MUC5B-1_output	1client	AAA	nonbinder	TTLPVLTSAAAKST	rank_019	0.83	B-C	0.974583333	C	A,2-9	TLPVLTSA	27.326	10.851	14.519
1client\AAA_analysis\newthreshold\Nathpaperpeptidesnonbinders\MUC5B-1_output	1client	AAA	nonbinder	TTLPVLTSAAAKST	rank_008	0.84	B-C	0.975	B	A,3-10	LPVLTSAA	27.185	10.295	14.179
1client\AAA_analysis\newthreshold\Nathpaperpeptidesnonbinders\MUC5B-1_output	1client	AAA	nonbinder	TTLPVLTSAAAKST	rank_006	0.84	B-C	0.983181818	C	A,4-11	PVLTSAAA	27.03	10.036	14.032
1client\AAA_analysis\newthreshold\Nathpaperpeptidesnonbinders\MUC5B-1_output	1client	AAA	nonbinder	TTLPVLTSAAAKST	rank_016	0.83	B-C	1.000416667	B	A,2-9	TLPVLTSA	26.804	11.2	14.783
1client\AAA_analysis\newthreshold\Nathpaperpeptidesnonbinders\MUC5B-1_output	1client	AAA	nonbinder	TTLPVLTSAAAKST	rank_017	0.83	B-C	0.983636364	B	A,3-10	LPVLTSAA	26.59	11.017	14.535
1client\AAA_analysis\newthreshold\Nathpaperpeptidesnonbinders\MUC5B-1_output	1client	AAA	nonbinder	TTLPVLTSAAAKST	rank_011	0.83	B-C	0.9925	B	A,3-10	LPVLTSAA	26.365	10.628	14.505
1client\AAA_analysis\newthreshold\Nathpaperpeptidesnonbinders\MUC5B-1_output	1client	AAA	nonbinder	TTLPVLTSAAAKST	rank_010	0.83	B-C	0.978333333	C	A,3-10	LPVLTSAA	26.047	10.695	14.181
1client\AAA_analysis\newthreshold\Nathpaperpeptidesnonbinders\MUC5B-1_output	1client	AAA	nonbinder	TTLPVLTSAAAKST	rank_022	0.83	B-C	0.990833333	C	A,2-9	TLPVLTSA	25.385	12.14	14.942
1client\AAA_analysis\newthreshold\Nathpaperpeptidesnonbinders\MUC5B-1_output	1client	AAA	nonbinder	TTLPVLTSAAAKST	rank_012	0.83	B-C	0.963636364	C	A,1-8	TTLPVLTS	23.288	12.062	15.077
1client\AAA_analysis\newthreshold\Nathpaperpeptidesnonbinders\MUC5B-3_output	1client	AAA	nonbinder	SMATPSSSAAASGT	rank_023	0.82	B-C	1.032692308	C	A,5-12	PSSSAAAS	35.349	10.669	13.355
1client\AAA_analysis\newthreshold\Nathpaperpeptidesnonbinders\MUC5B-3_output	1client	AAA	nonbinder	SMATPSSSAAASGT	rank_022	0.82	B-C	1.023181818	B	A,5-12	PSSSAAAS	35.256	11.281	13.822
1client\AAA_analysis\newthreshold\Nathpaperpeptidesnonbinders\MUC5B-3_output	1client	AAA	nonbinder	SMATPSSSAAASGT	rank_003	0.83	B-C	1.000384615	B	A,4-11	TPSSSAAA	34.179	9.315	13.447
1client\AAA_analysis\newthreshold\Nathpaperpeptidesnonbinders\MUC5B-3_output	1client	AAA	nonbinder	SMATPSSSAAASGT	rank_019	0.83	B-C	1.014583333	C	A,5-12	PSSSAAAS	32.895	10.307	13.145
1client\AAA_analysis\newthreshold\Nathpaperpeptidesnonbinders\MUC5B-3_output	1client	AAA	nonbinder	SMATPSSSAAASGT	rank_011	0.83	B-C	1.006363636	C	A,3-10	ATPSSSAA	32.416	9.297	13.583
1client\AAA_analysis\newthreshold\Nathpaperpeptidesnonbinders\MUC5B-3_output	1client	AAA	nonbinder	SMATPSSSAAASGT	rank_021	0.83	B-C	1.049090909	B	A,4-11	TPSSSAAA	32.341	10.4	13.44
1client\AAA_analysis\newthreshold\Nathpaperpeptidesnonbinders\MUC5B-3_output	1client	AAA	nonbinder	SMATPSSSAAASGT	rank_002	0.84	B-C	1.014545455	C	A,4-11	TPSSSAAA	31.964	9.09	12.352
1client\AAA_analysis\newthreshold\Nathpaperpeptidesnonbinders\MUC5B-3_output	1client	AAA	nonbinder	SMATPSSSAAASGT	rank_024	0.82	B-C	1.021363636	C	A,5-12	PSSSAAAS	31.665	10.873	13.743
1client\AAA_analysis\newthreshold\Nathpaperpeptidesnonbinders\MUC5B-3_output	1client	AAA	nonbinder	SMATPSSSAAASGT	rank_012	0.83	B-C	1.073181818	B	A,2-9	MATPSSSA	31.444	9.768	13.333
1client\AAA_analysis\newthreshold\Nathpaperpeptidesnonbinders\MUC5B-3_output	1client	AAA	nonbinder	SMATPSSSAAASGT	rank_025	0.82	B-C	1.014	B	A,5-12	PSSSAAAS	30.06	11.66	14.681
1client\AAA_analysis\newthreshold\Nathpaperpeptidesnonbinders\MUC5B-3_output	1client	AAA	nonbinder	SMATPSSSAAASGT	rank_001	0.84	B-C	0.956	C	A,5-12	PSSSAAAS	29.381	10.579	14.077
1client\AAA_analysis\newthreshold\Nathpaperpeptidesnonbinders\MUC5B-3_output	1client	AAA	nonbinder	SMATPSSSAAASGT	rank_015	0.83	B-C	0.9675	C	A,5-12	PSSSAAAS	27.726	11.667	14.567
1client\AAA_analysis\newthreshold\Nathpaperpeptidesnonbinders\MUC5B-3_output	1client	AAA	nonbinder	SMATPSSSAAASGT	rank_006	0.83	B-C	0.963	B	A,4-11	TPSSSAAA	27.674	10.642	15.035
1client\AAA_analysis\newthreshold\Nathpaperpeptidesnonbinders\MUC5B-3_output	1client	AAA	nonbinder	SMATPSSSAAASGT	rank_005	0.83	B-C	0.970909091	C	A,3-10	ATPSSSAA	27.495	10.956	14.866
1client\AAA_analysis\newthreshold\Nathpaperpeptidesnonbinders\MUC5B-3_output	1client	AAA	nonbinder	SMATPSSSAAASGT	rank_004	0.83	B-C	0.951818182	C	A,3-10	ATPSSSAA	27.459	10.33	14.474
1client\AAA_analysis\newthreshold\Nathpaperpeptidesnonbinders\MUC5B-3_output	1client	AAA	nonbinder	SMATPSSSAAASGT	rank_009	0.83	B-C	0.965	C	A,4-11	TPSSSAAA	26.06	10.9	14.749
1client\AAA_analysis\newthreshold\Nathpaperpeptidesnonbinders\MUC5B-3_output	1client	AAA	nonbinder	SMATPSSSAAASGT	rank_017	0.83	B-C	0.954	B	A,4-11	TPSSSAAA	25.625	11.645	15.191
1client\AAA_analysis\newthreshold\Nathpaperpeptidesnonbinders\MUC5B-3_output	1client	AAA	nonbinder	SMATPSSSAAASGT	rank_007	0.83	B-C	0.978181818	C	A,3-10	ATPSSSAA	25.575	11.284	15.009
1client\AAA_analysis\newthreshold\Nathpaperpeptidesnonbinders\MUC5B-3_output	1client	AAA	nonbinder	SMATPSSSAAASGT	rank_008	0.83	B-C	0.975454545	C	A,4-11	TPSSSAAA	23.78	11.118	15.413
1client\AAA_analysis\newthreshold\Nathpaperpeptidesnonbinders\MUC5B-3_output	1client	AAA	nonbinder	SMATPSSSAAASGT	rank_010	0.83	B-C	0.963	B	A,2-9	MATPSSSA	23.414	10.931	14.537
1client\AAA_analysis\newthreshold\Nathpaperpeptidesnonbinders\MUC5B-3_output	1client	AAA	nonbinder	SMATPSSSAAASGT	rank_016	0.83	B-C	0.973636364	C	A,3-10	ATPSSSAA	22.443	12.117	15.857
1client\AAA_analysis\newthreshold\Nathpaperpeptidesnonbinders\MUC5B-3_output	1client	AAA	nonbinder	SMATPSSSAAASGT	rank_013	0.83	B-C	1.012272727	B	A,2-9	MATPSSSA	22.059	12.014	15.786
1client\AAA_analysis\newthreshold\Nathpaperpeptidesnonbinders\NFYC_output	1client	AAA	nonbinder	CLKETLQAAAEVQ	rank_001	0.87	B-C	0.969583333	C	A,4-11	ETLQAAAE	60.973	7.069	9.172
1client\AAA_analysis\newthreshold\Nathpaperpeptidesnonbinders\NFYC_output	1client	AAA	nonbinder	CLKETLQAAAEVQ	rank_003	0.85	B-C	0.975	B	A,4-11	ETLQAAAE	40.75	8.482	11.928
1client\AAA_analysis\newthreshold\Nathpaperpeptidesnonbinders\NFYC_output	1client	AAA	nonbinder	CLKETLQAAAEVQ	rank_002	0.86	B-C	0.944545455	B	A,5-12	TLQAAAEV	38.484	8.164	12.479
1client\AAA_analysis\newthreshold\Nathpaperpeptidesnonbinders\NFYC_output	1client	AAA	nonbinder	CLKETLQAAAEVQ	rank_004	0.85	B-C	0.950416667	B	A,4-11	ETLQAAAE	37.734	8.92	13.163
1client\AAA_analysis\newthreshold\Nathpaperpeptidesnonbinders\NFYC_output	1client	AAA	nonbinder	CLKETLQAAAEVQ	rank_005	0.85	B-C	0.971363636	B	A,5-12	TLQAAAEV	37.469	8.38	12.512
1client\AAA_analysis\newthreshold\Nathpaperpeptidesnonbinders\NFYC_output	1client	AAA	nonbinder	CLKETLQAAAEVQ	rank_014	0.84	B-C	1.002692308	C	A,5-12	TLQAAAEV	37.142	9.935	13.399
1client\AAA_analysis\newthreshold\Nathpaperpeptidesnonbinders\NFYC_output	1client	AAA	nonbinder	CLKETLQAAAEVQ	rank_011	0.84	B-C	0.97	B	A,4-11	ETLQAAAE	36.956	8.762	12.543
1client\AAA_analysis\newthreshold\Nathpaperpeptidesnonbinders\NFYC_output	1client	AAA	nonbinder	CLKETLQAAAEVQ	rank_007	0.85	B-C	0.958461538	B	A,4-11	ETLQAAAE	36.499	9.16	12.693
1client\AAA_analysis\newthreshold\Nathpaperpeptidesnonbinders\NFYC_output	1client	AAA	nonbinder	CLKETLQAAAEVQ	rank_010	0.85	B-C	0.963333333	B	A,5-12	TLQAAAEV	36.325	9.766	13.175
1client\AAA_analysis\newthreshold\Nathpaperpeptidesnonbinders\NFYC_output	1client	AAA	nonbinder	CLKETLQAAAEVQ	rank_008	0.85	B-C	0.966153846	B	A,5-12	TLQAAAEV	35.542	9.705	13.102
1client\AAA_analysis\newthreshold\Nathpaperpeptidesnonbinders\NFYC_output	1client	AAA	nonbinder	CLKETLQAAAEVQ	rank_016	0.84	B-C	0.98	B	A,5-12	TLQAAAEV	35.425	9.796	13.232
1client\AAA_analysis\newthreshold\Nathpaperpeptidesnonbinders\NFYC_output	1client	AAA	nonbinder	CLKETLQAAAEVQ	rank_013	0.84	B-C	0.989090909	B	A,3-10	KETLQAAA	34.819	10.539	13.829
1client\AAA_analysis\newthreshold\Nathpaperpeptidesnonbinders\NFYC_output	1client	AAA	nonbinder	CLKETLQAAAEVQ	rank_020	0.84	B-C	0.995714286	C	A,5-12	TLQAAAEV	34.461	10.862	14.171
1client\AAA_analysis\newthreshold\Nathpaperpeptidesnonbinders\NFYC_output	1client	AAA	nonbinder	CLKETLQAAAEVQ	rank_015	0.84	B-C	0.984545455	C	A,3-10	KETLQAAA	33.528	10.033	13.676
1client\AAA_analysis\newthreshold\Nathpaperpeptidesnonbinders\NFYC_output	1client	AAA	nonbinder	CLKETLQAAAEVQ	rank_022	0.84	B-C	0.971	C	A,5-12	TLQAAAEV	32.976	10.495	13.93
[truncated: 127,451 more rows]
