# Supplementary material for: Successful prediction of LC8 binding to intrinsically disordered proteins sheds light on AlphaFold’s black box
Source: Front Mol Biosci. 2025 Apr 23;12:1531793. doi: 10.3389/fmolb.2025.1531793 (PMC12057147; doi:10.3389/fmolb.2025.1531793)
Supplement: Supplementary file 28 [file DataSheet10.csv]

File Path	ClientType	WTorAAA	BindingStatus	Full Sequence	Rank	Conf. Score	LC8 dimer	Dimer PAE	Chain	Best Binding Region	Sequence	Average pLDDT	Average PAE (L->P)	Average PAE (P->L)	CheckedStatus	1client_File Path	1client_ClientType	1client_WTorAAA	1client_BindingStatus	1client_Full Sequence	1client_Rank	1client_Conf. Score	1client_LC8 dimer	1client_Dimer PAE	1client_Chain	1client_Best Binding Region	1client_Sequence	1client_Average pLDDT	1client_Average PAE (L->P)	1client_Average PAE (P->L)	1client_CheckedStatus
2client\Colabfold_QT2-4\QT2-4_49-64_output	2client	WT	binder	EPMFDLQTSAHMYTQT	rank_001	0.81	C-D	0.952272727	D	A,9-16	SAHMYTQT	68.98	5.587	7.785
2client\Colabfold_QT2-4\QT2-4_56-71_output	2client	WT	binder	TSAHMYTQTCDDLFEE	rank_001	0.89	C-D	0.918076923	C	A,2-9	SAHMYTQT	89.664	2.268	4.324		1client\QT2-4scan\QT2-4_56-71_output	1client	WT	binder	TSAHMYTQTCDDLFEE	rank_001	0.9	B-C	0.927916667	B	A,2-9	SAHMYTQT	91.289	2.19	3.368
2client\Colabfold_QT2-4\QT2-4_9-24_output	2client	WT	binder	RDIETQTPDTRGDIGT	rank_004	0.8	C-D	1.301153846	C	A,1-8	RDIETQTP	77.218	2.585	4.747		1client\QT2-4scan\QT2-4_9-24_output	1client	WT	binder	RDIETQTPDTRGDIGT	rank_002	0.83	B-C	0.969166667	C	A,2-9	DIETQTPD	44.124	9.488	12.631
2client\fromGretchen\CF_QT2-4scans\CF_16AAQTscans\scan7\scanresults	2client	WT	binder	MFDLQTSAHMYTQTCD	rank_001	0.88	C-D	0.938076923	D	A,7-14	SAHMYTQT	89.14	2.097	3.628		1client\fromGretchen\CF_QT2-4scans\16AAQTscans\scan7_output	1client	WT	binder	MFDLQTSAHMYTQTCD	rank_001	0.83	B-C	1.020909091	B	A,7-14	SAHMYTQT	51.894	8.247	10.07
2client\fromGretchen\CF_QT2-4scans\CF_16AAQTscans\scan8\scanresults	2client	WT	binder	SAHMYTQTCDDLFEEL	rank_001	0.88	C-D	0.914615385	C	A,1-8	SAHMYTQT	86.901	2.678	5.336		1client\fromGretchen\CF_QT2-4scans\16AAQTscans\scan8_output	1client	WT	binder	SAHMYTQTCDDLFEEL	rank_001	0.87	B-C	0.949230769	C	A,1-8	SAHMYTQT	75.827	5.596	8.427
2client\fromGretchen\CF_QT4Mtrun+1LC8\QT4Mtrun+1LC8results	2client	WT	binder	SAHMYTQTCDDL	rank_001	0.9	C-D	0.943076923	C	B,1-8	SAHMYTQT	87.757	2.29	4.342		1client\fromGretchen\CF_QTMruns\QT4Mtrun+1LC8_output	1client	WT	binder	SAHMYTQTCDDL	rank_010	0.84	B-C	1.0	B	A,3-10	HMYTQTCD	40.214	10.258	12.571
postGMF-runs\2client\WT_analysis\Jespersens_peptides\weak_binders\ARAP3_output	2client	WT	binder	SPSPTGLPTQTPGF	rank_001	0.88	C-D	0.923636364	D	B,6-13	GLPTQTPG	81.125	2.544	5.802		postGMF-runs\1client\WT_analysis\Jespersens_peptides\weak_binders\ARAP3_output	1client	WT	binder	SPSPTGLPTQTPGF	rank_001	0.88	B-C	0.949166667	B	A,5-12	TGLPTQTP	69.136	4.834	8.479
postGMF-runs\2client\WT_analysis\Jespersens_peptides\weak_binders\ROR1_output	2client	WT	binder	DDSGGNATTQTTSD	rank_004	0.83	C-D	1.238846154	C	B,5-12	GNATTQTT	79.086	2.324	4.81		postGMF-runs\1client\WT_analysis\Jespersens_peptides\weak_binders\ROR1_output	1client	WT	binder	DDSGGNATTQTTSD	rank_001	0.88	B-C	1.037916667	B	A,4-11	GGNATTQT	78.421	3.392	6.05
postGMF-runs\2client\WT_analysis\Jespersens_peptides\weak_binders\TOGARAM_output	2client	WT	binder	SKTQQTFGSQTECT	rank_003	0.87	C-D	1.116818182	C	A,4-11	QQTFGSQT	89.546	1.777	3.014		postGMF-runs\1client\WT_analysis\Jespersens_peptides\weak_binders\TOGARAM_output	1client	WT	binder	SKTQQTFGSQTECT	rank_001	0.86	B-C	0.976153846	B	A,2-9	KTQQTFGS	64.4	6.048	9.214
postGMF-runs\2client\WT_analysis\LC8hub_peptides\ZMYND11_output	2client	WT	binder	SPRMLHRSTQTTNDGV	rank_004	0.88	C-D	0.944230769	C	B,5-12	LHRSTQTT	87.141	2.363	4.632		postGMF-runs\1client\WT_analysis\LC8hub_peptides\ZMYND11_output	1client	WT	binder	SPRMLHRSTQTTNDGV	rank_001	0.91	B-C	0.899615385	C	A,4-11	MLHRSTQT	96.749	1.331	2.047
postGMF-runs\2client\WT_analysis\LC8hub_peptides\pilA_output	2client	WT	binder	DGVWACKSTQDPMFTP	rank_001	0.87	C-D	1.003076923	D	B,3-10	VWACKSTQ	85.031	2.556	4.594		postGMF-runs\1client\WT_analysis\LC8hub_peptides\pilA_output	1client	WT	binder	DGVWACKSTQDPMFTP	rank_001	0.86	B-C	1.008333333	C	A,3-10	VWACKSTQ	70.301	5.534	8.478
postGMF-runs\2client\WT_analysis\nup159\nup159_891-1264_209-224_output	2client	WT	binder	REVSASADFDVQTSLE	rank_001	0.89	C-D	0.923846154	C	A,6-13	SADFDVQT	90.109	2.122	3.434		postGMF-runs\1client\WT_analysis\nup159\nup159_891-1264_209-224_output	1client	WT	binder	REVSASADFDVQTSLE	rank_001	0.83	B-C	0.979230769	C	A,6-13	SADFDVQT	47.057	8.491	12.039
